# Supplementary material for: The transcription factor AP2XI-2 is a key negative regulator of Toxoplasma gondii merogony
Source: Nat Commun. 2024 Jan 26;15:793. doi: 10.1038/s41467-024-44967-z (PMC10817966; doi:10.1038/s41467-024-44967-z)
Supplement: Supplementary file 4 — Supplementary Data 1 [file 41467_2024_44967_MOESM4_ESM.xlsx]

## Sheet: RNA-Seq
Gene ID	Pru::AP2XI-2-mAID_-IAA_1 pH 7.4 FPKM	Pru::AP2XI-2-mAID_-IAA_2 pH 7.4 FPKM	Pru::AP2XI-2-mAID_-IAA_3 pH 7.4 FPKM	Pru::AP2XI-2-mAID_-IAA_4 pH 7.4 FPKM	Pru::AP2XI-2-mAID_+IAA_1 pH 7.4 FPKM	Pru::AP2XI-2-mAID_+IAA_2 pH 7.4 FPKM	Pru::AP2XI-2-mAID_+IAA_3 pH 7.4 FPKM	Pru::AP2XI-2-mAID_+IAA_4 pH 7.4 FPKM	Pru::AP2XI-2-mAID_-IAA_1 pH 8.2 FPKM	Pru::AP2XI-2-mAID_-IAA_2 pH 8.2 FPKM	Pru::AP2XI-2-mAID_-IAA_3 pH 8.2 FPKM	Pru::AP2XI-2-mAID_-IAA_4 pH 8.2 FPKM	Pru::AP2XI-2-mAID_+IAA_1 pH 8.2 FPKM	Pru::AP2XI-2-mAID_+IAA_2 pH 8.2 FPKM	Pru::AP2XI-2-mAID_+IAA_3 pH 8.2 FPKM	Pru::AP2XI-2-mAID_+IAA_4 pH 8.2 FPKM	Pru::AP2XII-1-mAID_-IAA_1 pH 7.4 FPKM	Pru::AP2XII-1-mAID_-IAA_2 pH 7.4 FPKM	Pru::AP2XII-1-mAID_-IAA_3 pH 7.4 FPKM	Pru::AP2XII-1-mAID_-IAA_4 pH 7.4 FPKM	Pru::AP2XII-1-mAID_+IAA_1 pH 7.4 FPKM	Pru::AP2XII-1-mAID_+IAA_2 pH 7.4 FPKM	Pru::AP2XII-1-mAID_+IAA_3 pH 7.4 FPKM	Pru::AP2XII-1-mAID_+IAA_4 pH 7.4 FPKM	Pru::AP2XII-1-mAID_-IAA_1 pH 8.2 FPKM	Pru::AP2XII-1-mAID_-IAA_2 pH 8.2 FPKM	Pru::AP2XII-1-mAID_-IAA_3 pH 8.2 FPKM	Pru::AP2XII-1-mAID_-IAA_4 pH 8.2 FPKM	Pru::AP2XII-1-mAID_+IAA_1 pH 8.2 FPKM	Pru::AP2XII-1-mAID_+IAA_2 pH 8.2 FPKM	Pru::AP2XII-1-mAID_+IAA_3 pH 8.2 FPKM	Pru::AP2XII-1-mAID_+IAA_4 pH 8.2 FPKM	Desc
TGME49_222410	18.88	16.46	16	15.14	19.38	22.79	20.75	18.66	33.88	32.72	33.33	37.07	33.33	36.95	37.29	40.76	14.5	12.84	13.89	14.55	37.7	35.71	35.27	40.57	17.68	17.42	19.45	18.45	33.13	34.4	32.49	35.94	product=hypothetical protein
TGME49_216055	42.43	40.58	41.05	44.7	38.34	40.8	38.37	40.47	72.37	71.94	84.4	76.99	50.96	54.15	45.52	43.75	45.61	42.15	43.41	46.94	48.8	55.43	59.6	57.61	53.33	43.36	46.83	39.75	58.35	51.5	42	50.59	product=hypothetical protein
TGME49_215070	32.19	29.9	27.82	27.88	32.19	33.93	31.83	36.07	32.67	37.07	34.82	36.07	30.62	34.6	37.89	43.2	33.27	29.52	31.49	29.17	44.23	37.26	36.8	37.02	17.69	15.69	20.46	17.97	28.24	29.88	25.22	25.91	product=ferodoxin FD
TGME49_314030	24.73	26.61	24.74	23.2	34.4	36.6	37.13	32.75	27.23	26.26	26.71	30.39	31.04	35.66	32.84	29.4	24.7	23.41	25.3	24.79	30.5	29.96	28.92	32.39	15.98	15	16.41	16.11	19.17	20.31	22.93	17.73	product=hypothetical protein
TGME49_227948	129.89	122.2	125.72	127.13	133.22	128.44	134.09	126.27	164.68	165.97	166.72	166.15	148.96	141.75	147.05	154.95	145.89	137.14	136.22	135.21	172.95	160.83	159.08	162.78	143.26	144.23	147.25	140.53	137.08	144.93	146.76	135.23	product=peptidase M16 inactive domain-containing protein
TGME49_252190	103.37	108.07	101.57	107.3	89.8	91.01	88.16	92.68	105.23	111.32	98.61	102.91	53.46	58.91	58.16	52.8	147.2	151.25	152.57	146.46	36.18	42.07	45.86	38.97	146.69	132.79	128.36	127.43	48.25	43.34	45.67	42.16	product=KRUF family protein
TGME49_230010	51.1	50.36	47.1	48.85	47.43	50.91	48.77	51.37	45.8	46.35	46.48	43.96	62.81	65.69	63.72	62.64	58.03	58.99	61.98	58.18	67.43	69.21	68.61	64.73	67.03	58.32	57.46	55.74	67.38	64.28	71.39	66.37	product=hypothetical protein
TGME49_262660	12.92	9.98	9.39	9.91	9.63	10.24	11.45	9.93	20.44	20.98	20.76	23.94	20.21	14.74	17.5	17.9	8.22	7.04	8.79	7.87	18.71	19.24	18.23	19.97	20.75	18.28	18.79	17.32	22.73	24.55	21.56	23.73	product=hypothetical protein
TGME49_286150	1.48	2.67	2.4	1.86	0.44	0.56	0.45	0.28	4.05	5.8	2.63	3.38	1.84	1.84	1.91	2.12	7.74	6.36	6.36	5.73	3.82	3.13	2.61	2.55	2.53	2.76	1.88	1.99	1.51	3.09	3.05	1.92	product=PAN/Apple domain-containing protein
TGME49_307810	108.11	103.54	95.91	99.76	94.26	98.57	100.76	96.62	120.2	116.78	118.94	111.71	130.76	136.69	123.37	120.96	125.98	118.98	124.56	116.43	127.65	117.77	118.76	112.19	133.84	103.05	103.29	99.43	123.12	118.11	123.83	114.67	product=hypothetical protein
TGME49_239070	16.74	16.57	17.75	15.76	20.29	22.05	24.09	18.43	20.32	17	18.29	17.24	31.5	31.76	32.15	34.05	18.8	19.65	18.34	22.01	32.56	32.13	34.42	34.16	33.99	26.47	23.93	25.52	36.32	40.52	31.55	36.29	product=hypothetical protein
TGME49_260200	46.1	53.43	50.28	50.94	51.36	53.08	51.15	51.18	77.11	79.38	78.72	71.61	60.81	64.51	60.44	59.73	59.42	57.36	57.83	59.01	58.74	57.11	54.13	54.38	95.9	139.59	138.56	140.44	58.41	59.44	58.93	58.34	product=helicase associated domain (ha2) protein
TGME49_314410	41.63	42.79	41.65	41.98	44.42	45.9	45.02	44.98	40.98	41.31	39.44	40.98	56.52	57.97	56.99	58.31	46.36	44.82	45.04	44.51	49.72	47.9	47.94	48.89	42.01	50.87	50.7	55.05	61.63	61.5	62.99	59.84	product=aquarius, putative
TGME49_304990	55.28	53.45	53.38	52.91	44.48	41.96	44.51	40.58	57.99	60.57	63.3	64.75	66.53	63.91	63.22	62.89	43.9	42.51	43.46	44.73	62.97	58.54	57.54	63.89	37.83	44.57	47.12	42.96	64.31	65.73	71.43	65.84	product=guanylate-binding protein, N-terminal domain-containing protein
TGME49_248673	0	0	0	0	0	7.31	0	0	0	0	0	0	0	0	6.73	0	0	0	0	0	0	0	0	9.38	0	0	0	0	0	0	10.24	0	product=hypothetical protein
TGME49_248120	49.21	49.01	49.76	48.72	50.12	52.61	52.65	50.28	40.63	37.78	42.15	39.46	53.31	57.03	57.3	49.99	53.8	54.47	57.89	55.93	56.29	57.43	57.05	53.27	52.58	42.83	47.04	45.88	58.55	64.18	60.64	61.41	product=hypothetical protein
TGME49_212920	71.21	67.62	70.49	67.21	76.77	79.62	68.63	85.93	114.72	116.85	104.05	118.41	128.73	92.21	97.13	104.1	88.73	81.18	100.26	87.08	150.16	146.46	145.81	136.15	330.82	212.04	201.18	224.52	202.45	226.17	171.91	195.7	product=hypothetical protein
TGME49_313025	0	1.41	0	1.34	0	0	0	0	0	0	0	0	0	0	0	0	0	0	0	0	0	0	0	0	3.08	3	0	0	3.1	2.5	0	0	product=hypothetical protein
TGME49_263480	33.27	33.12	36.64	34.13	36.54	34.1	35.05	34.13	38.67	38.52	38.1	34.1	50.12	51.34	49.39	45.59	35.99	35.49	31.51	33.67	44.78	45.89	44.23	47.1	100.29	114.5	99.98	117.5	54.87	63.13	70.88	60.9	product=sodium/hydrogen exchanger 3 protein
TGME49_270800	136.19	137.09	135.9	142.1	136.73	146.43	135.08	146.41	84.72	78.69	83.56	73.72	76.69	84.4	77.29	74.8	165.43	170.73	184.03	171.16	96.36	105.08	110.03	100.2	95.33	108.48	96	109.56	60.7	63.71	60.02	61.94	product=GAF domain-containing protein
TGME49_207700	6.35	7.04	8.01	7.91	4.26	5.04	4.95	6.22	5.8	6.64	8.89	7.01	2.65	3.35	3.9	4.01	5.3	4.61	4.85	4.99	2.85	2.77	2.77	2.12	8.48	4.75	5.52	5.11	3.31	3.61	4.73	3.82	product=rhoptry kinase family protein ROP22 (incomplete catalytic triad)
TGME49_255250	15.07	14.03	16.12	14.41	18.34	18.76	19.51	17.49	26.01	23.95	24.39	27.55	32.45	33.41	31.96	32.26	14.22	14.77	13.28	14.76	26.26	23.51	22.44	25.18	14.46	14.08	15.12	12.88	22.18	23.93	22.21	25.7	product=tRNA (cytosine(34)-C(5))-methyltransferase, putative
TGME49_210310	23.77	24.11	23.93	25.81	25.19	27.4	27.76	29.35	16.42	16.48	16.97	15.02	26.75	27.14	27.79	24.48	26.99	29.45	29.94	30.45	26.74	26.58	27.92	25.53	19.6	27.27	27.31	28.55	30.71	29.76	29.32	30.33	product=hypothetical protein
TGME49_269050	14.14	15.74	12.91	16.43	17.82	19.83	18.65	18.46	8.57	6.74	7.14	7.63	9.27	10.14	8.92	8.64	24.37	25.3	25.42	26.24	7.87	5.04	7.24	5.79	14.39	9.68	10.33	10.98	10.15	9.39	5.52	9.96	product=hypothetical protein
TGME49_280800	37.37	39.48	37.21	38.04	42.65	41.66	41.12	42.01	48.19	50.07	49.32	48.05	58.35	58.82	56.84	57.25	49.58	50.63	51.72	50.72	59.67	59.61	61.03	59.28	39.28	60.7	60.94	60.81	53.54	50.31	51.47	50.28	product=SWI2/SNF2 SRCAP/Ino80
TGME49_314250	20.61	18.86	11.97	12.45	45.9	35.1	30.81	49.89	779.12	878.4	779.56	953.04	318.67	285.06	371.25	390.77	68.64	48.92	82.3	60.66	1556.06	1506.6	1404.83	1763.66	690.16	405.67	448.95	428.93	915.25	864.38	798.23	866.51	product=bradyzoite rhoptry protein BRP1
TGME49_309610	15.47	11.47	11.24	5.55	11.61	15.04	11.66	8.35	6.54	18.97	4.03	14.84	18.15	17.95	16.04	16.28	5.31	7.59	11.11	9.09	15.81	17.66	10.03	16.37	11.86	8	10.99	9.97	3.61	8.9	8.24	6.57	product=hypothetical protein
TGME49_219300	26.64	24.53	21.72	22.86	36.81	41.33	42.46	36.89	24.45	21.37	25.16	23.56	45.47	47.23	44.92	47.19	32.18	27.29	26.41	28.27	37.31	35.98	34.18	33.73	33.28	16.29	19.33	23.99	32.61	35.1	34.17	28.85	product=ran binding protein
TGME49_275590	0	0	0	0	0	0	0	0	0	0	0	0.36	0	0	0	0	0	0	0	0	0	0	0	0	0	0	0	0	0	0	0	0	product=mono- or diacylglycerol acyltransferase
TGME49_231190	25.25	27.35	31.44	30.36	34.83	28.53	34.42	35.11	28.4	23.31	29.23	23.97	41.21	42.09	35.28	40.04	39.05	42.23	43.77	43.24	41.53	39.95	44.03	48.64	87.67	73.83	74.26	85.13	51.62	52.72	60.55	54.87	product=arsenite-activated ATPase family protein
TGME49_276140	246.99	251.04	249.03	239.95	253.81	248.18	241.77	231.49	222.59	228.41	231.71	242.89	270.53	287.83	277.42	282.12	269.62	261.12	249.69	244.7	272.1	281.49	263.31	276.99	320.06	223.4	225.32	219.49	261.89	266.53	251.66	261.09	product=ADP ribosylation factor ARF1
TGME49_214840	274.58	272.22	257.8	255.48	267.5	295.45	298.43	277.19	258.35	271.17	278.85	278.9	208.43	231.15	223.58	196.47	282.34	275.47	293.75	281.59	222.94	226.01	226.54	222.91	181.96	235.2	229.82	234.48	194.11	196.21	204.44	202.8	product=AP2 domain transcription factor AP2X-7
TGME49_235650	0.18	0.09	0.09	0.09	0.4	0.19	0.4	0.19	0.58	0.84	1.04	1.47	0	0.94	0.81	0.18	0.25	0.17	0.34	0.25	1.1	0.77	0.71	0.87	0.54	0.52	0.43	0.42	0.83	1.41	0.46	0.75	product=carrier superfamily protein
TGME49_321500	496.26	490.83	503.66	505.53	549.19	544.76	587.01	569.77	582.38	570.3	608.94	586.82	639.58	653.16	650.63	639.6	583.14	579.91	585.49	590.79	797.38	757.09	752.85	745.88	658.62	682.28	658.23	652.67	801.12	752.4	762.53	751.68	product=RNA recognition motif-containing protein
TGME49_269650	48.82	47	50.12	45.46	70.06	72.45	75.93	71.48	70.16	75.33	81.2	84.12	117.34	123.54	130.49	117.9	48.61	46.41	48.32	52.27	93.16	92.01	86.3	96.94	36.06	51.81	52.26	48.21	85.69	90.16	94.69	96.2	product=FFD and TFG box motifs protein
TGME49_313370	39.43	39.8	37.94	37.71	42.81	45.37	43.99	44.87	40.41	40.7	41.18	41.75	50.12	50.67	50.47	49.25	36.7	36.3	35.12	37.78	41.64	42.44	42.49	43.32	24.66	40.18	38.49	38.11	48.31	49.03	49.03	48.38	product=hypothetical protein
TGME49_239710	23.41	22.84	21.71	19.33	28.67	31.41	36.64	31.26	25.15	21.65	23.79	24.38	35.86	34.86	38.57	45.92	9.2	11.32	9.86	9.42	32.92	22.47	28.44	21.65	29.59	21.52	22.89	29.07	33.65	27.97	23.06	27.87	product=phosphomannomutase
TGME49_236510	52.02	54.04	52.05	53.96	45.94	45.4	45.38	45.49	33.48	36.38	34.7	32.52	40.53	38.96	42.24	44.43	54.79	54.74	58.68	57.41	47.98	47.16	48.9	47.41	73.07	59.25	57.45	62.49	50.56	52.84	51	50.39	product=hypothetical protein
TGME49_257020	44.21	43.61	41.25	47.41	48.69	43.4	45.8	41.6	36.58	39.51	39.87	46.36	47.96	53.46	44.85	48.78	38.05	36.12	35.11	37.24	51.41	56.28	51.33	57.67	50.6	37.72	43.09	38.6	57.5	62.22	54.06	57.23	product=hypothetical protein
TGME49_270000	38.13	39.46	37.59	36.5	39.33	40.04	44.03	37.92	26.25	26.01	28.62	27.41	40.02	41.84	37.95	36.36	42.52	49.26	46.26	45.4	39.8	41.13	47.02	39.77	93.36	72.94	66.96	74.17	57.33	58.52	50.6	49.36	product=NAD dependent epimerase/dehydratase family protein
TGME49_298030	21.84	22.69	21.94	25.55	25.09	22	22.48	23.49	15.57	17.71	18.53	16.9	29.09	25.96	28.49	27.67	18.88	18.99	19.94	21.31	21.17	21.14	24.82	23.34	19.35	15.12	14.12	15.15	21.95	20.51	21.5	22.54	product=Ubiquinol-cytochrome c chaperone, putative
TGME49_322210	0.04	0	0	0	0	0	3.23	0	0	0	0.95	0	0	0	0	0	0.55	0	0	0	0	0	0	0	0	0	0	0	0	0	0.05	0	product=apocytochrome b, putative
TGME49_315855	0	0	0	0	0	0	0	0	0	0	0	0	0	0	0	0	0	0	0	0	0	0.9	0	0	0	0	0	0	0	0	0	0	product=hypothetical protein
TGME49_205662	0	0	0	0.41	0.23	0	0.23	0	0	0	0	0	0	0	0	0	0	0	0.19	0	0	0	0.2	0.25	0.49	0.24	0	0	0	0	0.53	0.85	product=LCCL domain-containing protein
TGME49_304680	16.32	16.52	16.91	15.31	25.84	24.79	26.03	23.98	23.39	16.3	27.72	21.11	27.01	26.81	28.99	30.11	18.69	20.02	17.79	19.11	24.66	22.57	21.92	20.04	15.15	14.11	15.65	13.85	19.32	16.85	15.7	17.26	product=ubiquitin family protein
TGME49_220890	239.8	237.25	245.28	242.84	203.1	195.69	193.88	203.64	124.26	120.91	117.44	107.31	91.63	102.12	80.76	105.68	263	278.25	279.15	269.22	125.4	133.71	145.16	128.03	173.3	121.76	103.33	117.83	40.87	41.57	39.21	45.52	product=hypothetical protein
TGME49_243655	0	0.13	0.25	0.13	0.14	0	0.07	0.2	0.2	0.19	0.1	0.11	0.43	0.54	0.34	0.37	0.06	0	0	0.06	0.14	0.2	0.19	0.23	0.38	0.51	0.44	0.58	0.57	0.61	0.64	0.52	product=GMC oxidoreductase
TGME49_316750	9.17	9.55	9.02	9.59	11.76	10.76	11.74	10.68	10.83	9.75	12.2	11.76	11.95	12.64	11.18	13.51	7.43	7.96	8.49	7.96	12.93	13.1	13.6	14.15	5.05	5.85	6.33	6.54	12.08	12.29	12.29	12.64	product=DEAD/DEAH box helicase domain-containing protein
TGME49_217688	26.86	28.76	26.79	27.68	32.71	32.71	30.27	36.98	32.17	31.74	39.48	30.69	39.8	40.41	41.72	42.99	37.2	36.38	35.96	36.76	49.91	51.16	50.17	50.28	42.69	38.78	38.78	37.46	42.46	45.14	52	45.58	product=hypothetical protein
TGME49_213590	155.43	138.89	145.78	140.93	157.01	140.08	152.36	140.83	165.6	142.83	160.88	151.41	141.07	152	145.28	143.85	147.03	140.9	135.74	146.43	115.21	117.17	111.19	111.53	141.83	90.89	88.97	78.97	113.42	100.74	75.63	99.87	product=hypothetical protein
TGME49_312480	28.25	25.69	28.3	24.83	25.42	30.71	31.93	30.04	48.66	64.99	49.14	56.7	53.87	61.81	60.4	66.63	32.17	26.69	25.25	30.82	60.78	55.21	47.38	55.51	21.09	25.82	24.48	23.7	55.11	51.3	47.88	39.69	product=uracil phosphoribosyltransferase FUR1, putative
TGME49_220132	8.07	9.54	8.36	8.55	6.52	6.67	5.81	6.81	7.4	6.44	6.18	7.81	6.52	6.8	6.86	6.38	6.66	6.83	6.92	7.13	6.55	6.14	6.1	6.28	4.05	5.5	6.73	6.46	7.35	5.93	9.37	6.83	product=hypothetical protein
TGME49_226925	0	0	0	0.63	0	0	0	0	0	1	0	0	0	0	0	0	0	0	0	0	0	0	0	0	0	0.7	0.72	2.15	1.42	0	1.62	1.29	product=hypothetical protein
TGME49_200330	76.57	75.73	75.32	85.47	108.38	99.1	98.04	100.33	99.3	105	92.13	103.15	101.2	92.81	94.78	107.51	60.12	56.04	61.27	62.8	84.75	84.74	84.8	79.71	67.37	57.8	60.17	53.66	95.89	80.55	83.05	96.7	product=hypothetical protein
TGME49_270310	68.5	76.93	78.68	80.77	78.44	79.66	75.27	90.19	58.32	53.5	58.12	56.32	117.31	102.17	108.5	120.68	87.09	97.3	92.53	89.58	126.48	131.2	132.64	122.37	238.6	140.63	133.36	138.6	191	182.27	152.28	159.63	product=hypothetical protein
TGME49_210430	34.72	32.85	34.55	31.44	42.31	42.08	44.51	39.9	53.51	52.6	54.97	55.25	46.08	48.87	48.12	50.04	30.23	28.7	29.88	28.27	43.24	43.84	42.66	46.67	38.52	37.97	41.2	35.15	42.32	40.7	40.99	42.03	product=DnaJ domain-containing protein
TGME49_218195	0	0.99	0.49	0	1.63	1.54	0.55	1.53	0.8	2.31	1.64	0.9	6.82	1.69	0	0.99	0.46	0.92	0.91	0.92	3.21	1.55	0.94	0	5.08	3.84	4.5	3.33	1.1	3.67	6.23	3	product=hypothetical protein
TGME49_231790	25.71	22.75	24.74	24.29	36.49	33.18	34.88	31.52	36	32.67	33.23	38.04	39.65	46.43	43.7	42.57	20.26	18.15	18.18	17.83	31.97	34.47	31.27	34.2	30.88	34.53	32.92	37.48	35.38	41.34	43.28	38.61	product=hypothetical protein
TGME49_216490	14.68	15.26	16.04	17.42	15.09	14.09	20.25	19.49	24.4	26.93	24.12	26.05	34.01	30.27	27.82	36.89	20.28	18.04	23.16	17.75	32.52	30.79	31.4	27.6	51.69	36.02	34.1	44.29	50.93	41.26	39.96	40.05	product=hypothetical protein
TGME49_265455	19.86	21.09	19.92	21.95	23.11	22.63	20.49	23.03	27.04	23.04	28.8	29.3	39.41	39.23	41.09	38.02	19.79	20.32	20.35	19.14	38.5	33.59	36.78	36.61	59.74	34.78	34.7	32.28	51.94	66.76	48.65	57.41	product=hypothetical protein
TGME49_261600	73.49	70.4	73.67	72.91	73.56	67.65	68.64	67.62	82.09	77.59	81.42	79.37	71.82	66.42	66.57	76.38	80.55	84.52	87.79	81.57	76.64	80.27	79.03	79.69	62.7	54.06	61.24	50.2	61.98	64.12	74.91	65.87	product=creatinase domain-containing protein
TGME49_219140	348.88	369.06	364.21	364	437.4	423.96	445.45	411.6	221.75	243.52	259.8	244.14	457.18	436.65	416.94	448.06	290.01	305.91	274.74	293.62	612.8	570.23	571.22	602.31	447.28	267.27	275.02	283.31	532.02	529.49	449.14	458.05	product=EF-1 guanine nucleotide exchange domain-containing protein
TGME49_203505	0	0	0.6	0	0	0	0	0.31	0.49	2.83	0.5	0	0	0	0.54	0.6	0	0	0	0	0	0	0	0.36	0	0.68	0	0	0	0	0.76	0.62	product=hypothetical protein
TGME49_265542	1.11	0.73	1.47	0.64	1.88	2	0.73	0.99	2.16	1.25	1.24	0	3.26	6.12	4.02	4.7	0.19	0.21	1.38	0.64	1.82	1.52	1.01	0.6	3.49	1.66	1.22	2.72	3.89	6.23	3.55	5.34	product=protein phosphatase 2C domain-containing protein
TGME49_304640	8.55	9.32	8.28	8.07	13.88	12.54	14.29	13.29	12.77	11.57	13.28	12.23	14.94	13.72	15.17	15.39	6.53	7.66	5.93	7.36	12.91	10.82	10.84	14.06	4.62	5.95	6.25	5.57	11.65	9.59	10.81	10.68	product=hypothetical protein
TGME49_301120	36.51	33.59	38.78	34.85	43.14	41.35	38.82	41.79	32.41	31.48	31.64	31.06	42.76	42.47	43.12	42.45	48.86	44.16	45.5	47.56	41.91	43.4	39.92	41.37	57.58	40.57	40.05	50.43	53.51	52.14	46.56	49.18	product=acetyl-CoA acetyltransferase
TGME49_224850	174.99	179.56	185.94	177.47	265.88	286.37	273.83	273.34	206.89	209.93	213.86	207.63	349.36	361.92	358.26	354.74	274.82	275.49	288.65	287.83	403.72	422.67	423.33	400.51	316.91	298.46	295.05	298.56	371.85	383.81	402.79	384.51	product=polyadenylate binding protein, putative
TGME49_258640	10.01	8.37	11.98	9.05	12.36	13.12	11.57	11.71	10.8	9.27	12.56	13.04	17.32	14.73	11.8	15.38	10.37	9.62	10.38	10.77	15.7	14.2	13.79	13.96	22.63	24.33	24	20.83	17.22	14.01	17.22	16.82	product=adenylate kinase superfamily protein
TGME49_220212	17.18	16.89	15.71	15.37	16.15	19.39	15.63	15.4	14.7	13.53	14.49	14.9	20.5	19.63	21.05	18.91	14.22	18.79	18.36	17.87	18.36	18.86	18.63	18.14	23.45	21.23	19.24	19.26	22.53	21.12	18.69	18.75	product=pseudouridine synthase
TGME49_265260	60.95	61.57	54.87	57.66	59.57	57.45	57.41	54.62	62.83	72.58	67.5	65.03	103.62	108.03	104.63	104	58.78	57.22	64.1	63.07	108.08	103.93	106.69	94.34	134.95	140.63	120.87	137.5	164.91	162.92	156.43	155.85	product=hypothetical protein
TGME49_242080	79.21	74.77	71.96	86.21	88.2	94.76	86.83	94.29	39.69	37.85	42.15	36.9	68.47	62.52	57.39	42.04	60.97	60.91	68.09	57.1	34.71	35.58	43.5	36.88	70.31	33.93	36.16	34.2	41.59	40.19	40.84	47.54	product=hypothetical protein
TGME49_229390	53.02	52.65	52.77	54.52	41.15	43.79	40.16	44.52	32.12	37.84	31.74	29.49	22.57	22.98	24.98	22.79	60.83	60.95	66.42	64.29	63.05	67.59	68.86	63.43	45.1	55.46	55.43	58.34	32.55	34.78	33.25	35.53	product=hypothetical protein
TGME49_226430	172.25	160.02	180.62	160.76	190.25	169.96	173.07	167.54	226.69	221.05	206.74	232.5	189.77	199.89	179.7	190.2	165.68	182.58	176.91	180.55	177.87	179.17	174.06	180.36	256.14	161.67	189.52	171.24	174.35	169.14	146.36	151.44	product=reticulon protein
TGME49_203688	0	0	0	4.15	33.5	8.48	9.29	21.9	0	0	7.08	15.54	22.08	14.15	0	26.91	0	0	0	0	0	4.6	0	0	4.85	14.07	0	0	0	0	0	0	product=hypothetical protein
TGME49_245640	115.16	117.88	104.74	117.43	122.67	119.75	121.45	119.21	165.9	158.36	157.14	159.48	108.04	101.61	102.61	111.98	98.38	94.89	103.01	93.27	97.16	102.6	102.81	105.03	144.24	97.08	110.52	94.88	100.44	109.6	105.09	106.23	product=hypothetical protein
TGME49_314810	1552.88	1568.74	1518.94	1537.67	1370.58	1342.51	1426.69	1288.27	2468.06	2310.55	2463.74	2528.72	3662.62	3324.38	3377.08	3340.4	1336.06	1330.13	1302.1	1343.09	3341.74	3066.34	2979.52	3299.05	2162.9	1328.95	1414.9	1393.08	3914.28	3553.64	3313.72	3715.22	product=ribosomal protein RPL7
TGME49_269940	16.31	17.49	16.43	15.6	17.56	15.57	15.63	15.09	20.7	23.61	21.44	23.6	20.51	20.12	20.01	24.69	18.66	19.73	17.76	17.12	20.76	21.73	19.55	21.38	18.9	19.93	20.15	20.06	23.77	21.89	24.87	26.03	product=zinc finger motif, C2HC5-type protein
TGME49_264860	13.46	12.31	13.05	12.93	14.55	14.48	15.89	15.28	13.48	12.78	12.94	13.73	16.88	17.78	16.11	17.43	11.2	11.83	10.96	10.81	11.25	11.57	10.68	11.72	4.71	10.24	10.88	10.08	15.18	11.87	15.47	14.55	product=zinc finger, C3HC4 type (RING finger) domain-containing protein
TGME49_232815	26.59	27.05	25.34	26.24	37.37	29.72	39.57	25.31	24.94	29.46	31.22	24.99	38.99	45.11	34.88	33.1	37.24	29.47	33.17	34.28	45.91	41.1	44.46	37.58	48.79	33.5	30.66	35.38	50.83	55.31	49.23	50.23	product=Erv1 / Alr family protein
TGME49_287470	97.52	110.45	104.81	102.53	199.14	218.72	206.49	204.77	90.21	86.79	90.85	81.47	318.04	344.66	325.99	306.22	132.89	140.1	143.48	142.46	203.53	214.93	222.16	205.17	104.25	140.61	146.32	138.43	207.81	217.87	222.49	219.66	product=hypothetical protein
TGME49_233300	30.59	29.75	27.5	33.25	27.79	28.73	33.11	32.3	16.46	17.66	18.71	18.49	22.88	26.22	25.95	27.68	31.89	30.68	30.72	30.12	34.86	34.43	30.33	32.89	16.57	11.66	12.7	12.42	29.24	34.21	26.48	30.43	product=RhoGAP domain-containing protein
TGME49_290605	21.62	21.77	22.4	21.17	24.35	23.37	24.33	24	21.82	20.79	22.18	23.78	17.31	21.46	23.2	21.51	21.77	20.24	21.61	24.58	31.35	28.11	26.82	32.36	15.87	12.27	11.89	12.95	21.18	20.85	22.52	22.08	product=hypothetical protein
TGME49_277510	35.81	32.74	35.55	33.1	38.39	41.18	37.73	41.22	44.58	40.22	39.44	43.05	51.05	50.4	48.99	51.31	41.06	37.81	40.98	35.92	64.62	58.95	57.41	60.32	86.13	83.99	76.08	85.45	87.87	91.08	90.62	77.31	product=cytoplasmic dynein intermediate chain
TGME49_249820	33.05	32.74	33.3	31.63	23.18	21.12	24.44	22.37	31.05	28.93	27.29	28.41	26.07	24.83	25.16	25.88	29.92	31.33	29.7	31.56	26.66	26.76	25.34	27.1	13.13	16.17	16.83	13.8	19.68	21.81	21.53	23.61	product=ATP-binding cassette sub-family B member 5
TGME49_200310	186.81	175.69	198.22	174.22	309.91	298.3	323.29	316.93	279.56	288.72	280	303.93	465.45	420.43	428.44	464.07	228.1	238.15	225.33	206.18	491.94	500.5	513.12	506.88	484.51	331.2	311.19	341.47	659.57	590.68	540.8	565.31	product=hypothetical protein
TGME49_205390	35.37	29.25	32.73	32.78	38	36	35.84	37.36	57.55	66.75	67.45	70.34	71.83	69.57	72.31	77.61	41.79	40.07	49.44	44.71	83.88	83.94	81.81	84.17	122.45	75.62	79.38	87.56	146.37	125.67	122.07	116.47	product=hypothetical protein
TGME49_242090	702.01	723.6	696.29	712.59	602.4	608.33	573.65	619.87	540.2	558.63	533.15	514.22	300.08	310.05	302.37	297.22	622.07	643.88	648.57	664.78	485.06	508.19	540.75	480.43	414.32	404.89	390	402.04	254.98	228.25	229.89	239.94	product=zinc finger (CCCH type) motif-containing protein
TGME49_236630	323.59	339.89	335.96	331.36	249.97	234.95	227.83	236.62	182.41	171.58	177.69	154.51	139.74	144.61	138.87	144.37	387.27	389.08	397.76	373.05	211.26	204.32	206.3	196.81	187.79	122.58	120.8	123.8	158.75	141.32	127.91	150.61	product=hypothetical protein
TGME49_215100	6.68	8	8.22	7.66	9.85	11.49	11.06	10.68	16.53	15.59	19.56	18.94	20.5	20.72	21.55	20.44	5.87	5.01	5.69	6.37	19.97	20.23	18.63	21.02	15.02	20.75	19.64	20.54	21.07	19.86	19.76	20.81	product=PP-loop family protein
TGME49_308075	29.49	23.55	24.4	19.42	15.26	4.67	5.06	17.29	12.4	14.31	10.18	8.42	10.54	5.18	11.09	12.46	13.21	17.68	11.27	14.7	10.11	9.6	19.15	11.15	3.43	6.68	5.19	1.73	13.87	19.44	12.03	15.79	product=hypothetical protein
TGME49_266720	0	0	0.39	0	0	0	0	0	0	0	0	0	0	0	0	0	0	0	0	0	0	0.41	0.38	0	0.91	0.44	1.35	1.77	0.88	1.48	0.99	0	product=hypothetical protein
TGME49_289222	2.7	2.25	2.1	3.18	3.02	2.45	2.5	2.33	5.31	5.38	6.54	7.07	1.38	2.13	1.94	1.44	3.25	4	4.34	3.99	1.6	2.01	2.34	2.42	3.71	3.01	3.33	3.25	3.63	3.24	3.13	3.73	product=hypothetical protein
TGME49_276870	1.08	0	0	0	0	0	0.6	0	0.87	0.84	0	0	0.93	2.76	1.93	0	0	0	0	0	0.58	1.12	1.03	0.64	0.61	0	1.83	2.41	0	1	2.71	5.43	product=hypothetical protein
TGME49_289210	77.77	80.06	81.08	72.53	97.84	80.34	93.48	93.82	94.33	83.08	86.53	99.33	87.05	95.68	94.49	117.08	51.67	51.62	53.56	64.74	101.47	95.91	85.96	109.47	59.14	51.24	51.5	52.52	70.89	81.29	81.76	87.74	product=prefoldin subunit protein
TGME49_282020	0	0.14	0	0	0	0	0	0	0.44	0	0	0.5	0.72	0	0	0.28	0	0	0.13	0	0.15	0	0	0	0	0	0	0	0	0	0	0.57	product=hypothetical protein
TGME49_306370	110.61	120.31	123.62	117.32	85.6	91.57	81.72	88.66	138.38	133.95	138.36	165.4	68.02	52.59	63.58	76.66	131.25	133.31	144.34	134.24	59.65	69.39	65.85	63.83	285.36	163.57	152.17	148.84	69.71	75.08	58.6	50.4	product=hypothetical protein
TGME49_297530	31.1	33.13	30.12	31.67	31.31	31.79	31.22	31.48	26.11	26.68	26.2	27.22	49.04	47.31	46.85	49.29	39.49	42.23	39.27	39.86	44.53	44.6	41.3	41.28	34.25	37.94	38.04	40.31	54.73	57.66	54.59	50.62	product=DNA-directed RNA polymerase I RPA2
TGME49_253940	53.98	52.45	48.39	49.3	67.67	67.26	62.13	69.53	50.42	49.68	51.04	46.63	59.52	55.19	53.39	52.48	54.89	55.75	51.2	54.81	43.8	45.51	47.17	45.76	84.15	91.71	83.2	88.83	45.04	54.22	50.3	50.14	product=CAM Kinase family, incomplete catalytic triad
TGME49_213810	52.21	45.42	46.72	48	47.76	48.8	42.02	47.25	31.21	28.74	26.94	28.2	35.21	32.71	34.45	34.64	43.09	44.96	41.57	44.55	45.9	46.79	43.29	43.04	36.71	29.2	31.84	31.13	31.05	29.45	31.59	34.76	product=iron-sulfur cluster protein ISCA
TGME49_242400	0	0	0	0	0	0	0.09	0	0.26	0	0.13	0	0	0.14	0	0	0	0	0	0	0.18	0.09	0.08	0.1	0	0.09	0	0	0	0	0.21	0	product=calcium-dependent protein kinase CDPK2B
TGME49_313725	0.05	0	0.03	0.05	0.06	0.11	0.06	0.03	0.17	0.04	0.31	0.19	0.23	0.18	0.38	0.21	0.03	0	0	0	0.21	0.06	0.05	0.13	0.06	0	0.06	0.09	0.37	0.42	0.34	0.55	product=hypothetical protein
TGME49_209150	68.16	68.35	59.1	61.88	84.62	79.88	90.93	81.01	55.28	56.2	53.91	50.01	102.35	97.32	103.22	107.09	72.32	65.17	65.82	62.01	98.54	95.68	96.71	106.72	52.08	38.44	43.82	41.35	79.17	77.84	81.5	71.2	product=non-proton pumping type-II NADH dehydrogenase I
TGME49_239590	28.29	27.91	26.87	27.57	30.2	34.53	33.69	30.32	25.89	27.69	28.75	30.89	47.31	40.17	48.95	45.09	35.8	35.76	34.85	33.03	36.85	38.11	36.4	38.55	35.46	32.34	31.83	32.08	33.3	38.8	32.3	31.39	product=WD domain, G-beta repeat-containing protein
TGME49_271880	54.95	58.75	55.15	57.59	52.55	55.06	53.57	58.35	63.66	67.71	66.77	67.58	60.62	58.69	58.08	56.99	69.02	70.6	81.74	74.95	85.87	87.01	90.19	83.68	170.46	197.87	178.48	200.69	126.12	130.82	134.25	128.61	product=B-box zinc finger domain-containing protein
TGME49_264745	7.98	1.62	6.28	0	5.23	8	1.73	1.62	2.55	7.36	7.86	0	8.13	13.31	8.56	12.83	1.51	0	1.45	9.08	5.21	4.94	4.55	1.91	0	3.43	0	1.78	10.71	5.71	4.13	9.75	product=hypothetical protein
TGME49_314370	6.25	6.59	6.7	6.42	5.54	5.8	7.33	5.75	3.18	3.91	3.8	3.42	9.55	8.18	7.62	6.17	5.32	5.32	5.68	5.02	7.2	5.58	5.17	6.48	6.23	4.99	4.78	5.88	7.8	6.06	6.96	5.96	product=hypothetical protein
TGME49_228310	2.05	1.03	0	0	0	1.05	0	0	1.65	0	1.69	0	3.51	1.73	0	6.16	0	0	0.93	0	0	0	0	0	2.28	1.11	1.15	0	0	1.86	2.61	0	product=hypothetical protein
TGME49_288830	51.94	58.33	56.13	54.64	67.35	64.55	72.56	72.71	62.92	61.5	70.88	69.34	89.24	91.87	94.2	92.44	61.7	60.39	59.2	62.37	84.7	84.8	80.58	82.69	118.52	126.74	111.93	116.28	113.11	118.13	124.75	110.57	product=NADH dehydrogenase (NDH2-II)
TGME49_218800	18.68	17.8	16.81	18.06	19.55	17.8	17.8	16.53	16.24	19.07	16.72	17.11	20.96	19.58	18.9	19.27	21.81	22.36	20.55	23.35	19.23	20.17	19.13	18.59	12.08	10.32	12.45	9.53	17.75	16.53	16.8	16.81	product=hypothetical protein
TGME49_297960	111.64	103.83	108.99	106.62	118.37	113.64	115.95	112.49	105.46	99.02	100.48	95.84	80.1	84.11	89.12	88.81	72.53	64.35	57.6	67.93	77.28	77.71	72.49	83.99	28.69	53.91	55.63	50.14	50.29	49.16	54.51	53.98	product=rhoptry neck protein RON6
TGME49_300680	0	0	0	0	0	0	0	0.09	0	0.14	0	0	0	0	0	0	0	0	0	0	0	0.09	0.09	0	0	0	0	0.1	0.2	0	0.23	0	product=RNA polymerase C1, putative
TGME49_319510	26.97	22.92	28.3	25.11	38.67	34.71	31.34	26.02	26.04	21.53	30.06	27.14	43.68	39.38	37.42	32.41	29.33	25.82	30.43	26.83	38.99	38.18	32.44	37.12	19.34	22.75	25.05	21.04	37.22	37	45.66	33.68	product=hypothetical protein
TGME49_211385	0	0	0	0	0	0.34	0	0.34	2.09	0.51	1.08	1.78	3.94	2.24	1.76	3.91	0	0	0	0	0	0.69	0.31	0	1.13	0.73	0.75	1.48	2.19	1.23	0	1.99	product=hypothetical protein
TGME49_201250	25	24.45	25.4	25.41	31.73	30.49	34.29	33.3	37.54	39.31	36.71	41.15	45.58	43.94	42.15	46.29	13.8	11.98	12.03	14.31	32.37	29.55	29.62	32.33	25.85	34.8	35.58	36.96	37.36	35.39	43.5	36.58	product=histone lysine methyltransferase, SET, putative
TGME49_290020	23.18	22.63	21.74	22.71	24.01	25.94	24.75	21.81	19.47	17.97	17.86	18.19	26.86	28.26	26.87	27.42	29.27	31.25	28.32	29.95	27.55	27.18	27.43	27.38	28.44	20.76	20.39	21.8	21.59	22.25	21.6	20.23	product=cyclin dependent kinase binding protein
TGME49_216375	8.16	7.14	6.33	5.31	9.79	10.01	11.25	6.37	9.18	9.23	8.15	6.11	9.92	13.3	8.86	6.7	5.91	5.35	4.6	4.8	6.51	11.55	8.66	8.71	6.99	4.51	5.77	2.71	5.82	6.07	13.55	6.48	product=hypothetical protein
TGME49_248590	7.93	9.95	9.68	9.77	4.79	5.78	5.77	5.56	11.26	12.01	10.94	12.77	14.79	14.99	15.51	14.72	11.14	13.93	14.18	16.07	21.57	18.1	17.04	19.78	16.35	12.89	13.76	12.31	25.56	22.86	26.76	22.85	product=hypothetical protein
TGME49_327300	0	0	0	0.97	0	0	0	0	0	0	0	0	0	0	0	0	0	0	0	0	0	0	0	0	0	0	0	0	0	0	0	0	product=Toxoplasma gondii family A protein
TGME49_293000	91.6	89.87	86.12	88.66	74.4	76.51	75.27	76.69	56.16	57.34	53.21	50.32	53.81	53.44	54.8	57.98	96.81	98.36	96.82	96.92	49.44	50.24	51.41	49.17	34.78	38.2	40.28	35.76	48.03	41.77	43.58	43.12	product=3'5'-cyclic nucleotide phosphodiesterase domain-containing protein
TGME49_243930	329.15	316.65	308.51	306.69	343.44	343.37	329.9	348.26	123.28	130.27	112.26	111.62	197.17	205.95	209.87	198.29	428.65	417.62	419.88	396.02	167.31	168.69	169.01	162.28	164.13	149.11	145.88	146.26	143.96	142.84	147.67	139.75	product=hypothetical protein
TGME49_254180	0	0	0	0	0	0	0	0	0	0.2	0	0	0.65	0.65	0.23	0.75	0	0.12	0.12	0	0	0.4	0.37	0.15	0	0.29	0.29	0.14	0.29	0	0	0.52	product=radial spoke protein 3 protein
TGME49_272030	37.26	38	35.41	34.73	48.14	47.26	45.38	39.71	34.99	35.01	35.77	31.99	41.3	39.06	40.13	40.74	36.01	34.51	35.47	37.42	34.3	35.13	33.27	37.58	39.14	32.25	33.91	33.25	29.48	32.25	32.33	28.95	product=kelch repeat-containing protein
TGME49_222192	12.45	12.97	13.56	12.1	17.15	17.68	15.93	15.47	12.65	15.41	11.93	14.05	21.8	23.08	22.11	20.59	27.77	25.94	29.67	27.02	33.43	31.9	33.17	33.42	10.95	10.12	10.42	10.47	27.97	24.85	23.37	25.1	product=hypothetical protein
TGME49_231020	57.94	61.18	43.01	47.44	57.36	59.09	59.72	57.28	39.96	34.37	39.1	43.13	45.68	50.92	43.17	50.45	60.4	60.33	70.77	80.01	52.67	58.33	52.71	54.08	96.43	56.48	54.2	66.41	47.48	53.35	55.62	41.41	product=hypothetical protein
TGME49_221610	38.72	39.86	39.37	39.68	44.99	45.12	40.47	39.25	40.35	41.81	41.46	44.68	41.6	40.86	40.7	41.08	33.49	34.58	31.82	34.78	39.4	38.56	39.15	40.38	25.92	22.66	26.98	19.22	33.16	33.7	32	34.13	product=ubiquitin carboxyl-terminal hydrolase
TGME49_215040	36.03	36.21	34.93	36.25	32.39	32.08	34.18	31.98	38.33	37.95	38.58	42.38	42.11	44.09	43.45	40.77	30.49	32.68	29.92	29.11	31.44	31.57	29.09	34.7	27.48	25.87	31.31	26.53	30.97	32.81	36.05	32.75	product=HEAT repeat-containing protein
TGME49_254160	1.31	1.43	1.52	1.59	2.05	2.37	1.66	2.07	4.11	4.42	4.35	4.45	1.65	1.41	1.72	1.64	1.61	1.3	1.68	1.39	1.82	1.63	1.49	2.31	1.08	1.44	1.66	1.4	2.15	1.75	1.98	2.07	product=hypothetical protein
TGME49_249920	22.97	24.76	24.17	21.31	43.38	43.47	43.43	40.97	40.28	36.23	47.15	43.58	73.36	65.98	54.17	75.41	16.79	19.57	20.99	22.14	32.06	28.82	29.33	35.11	52.46	46.67	39.13	46.24	47.9	44.08	51.42	42.4	product=diphthine synthase, putative
TGME49_249780	40.76	40.61	43.87	33.74	55.31	58.91	69.41	59.34	61.93	56.27	59.92	72.18	44.72	43.7	58.81	46.2	43.35	39.81	36.24	37.46	39.36	39.44	38.07	37.4	40.61	30.17	41.24	30.8	27.07	37.4	29.43	32.89	product=hypothetical protein
TGME49_301330	33.68	30.97	30.46	30.58	24.91	23.16	19.64	28.07	21.23	16.02	14.07	9.63	17.27	21.76	16.88	27.57	47.94	42.96	49.49	45.12	22.77	29.75	29.54	29.65	9.92	22.58	20.38	27.01	13.88	18.4	12.64	21.54	product=hypothetical protein
TGME49_263140	20.54	21.5	19.72	21.28	21.19	19.71	21.46	19.88	23.89	22.97	21.9	22.89	25.6	25.31	22.72	24.13	26.82	29.68	27.96	27.23	21.36	22.16	23.7	22.31	14.34	17.24	18.51	16.32	20.48	20.5	22.68	20.86	product=SWI2/SNF2-containing protein RAD26
TGME49_273530	29.84	22.42	29	29.99	17.47	15.75	22.59	16.78	34.91	37.54	31.06	37.45	20.32	18.72	18.46	25.81	15.34	18.61	17.4	14.77	19.56	9.3	13.07	16.75	50.3	31.21	22.76	25.01	8.59	15.05	11.15	16.76	product=flagellar associated protein
TGME49_200110	0	2.36	2.3	2.27	1.28	1.19	0	2.39	0	0	0	4.25	2	0	2.09	0	0	0	1.06	1.1	0	1.21	0	2.79	0	0	0	1.3	0	0	0	0	product=hypothetical protein
TGME49_255920	17.32	17.69	15.89	16.26	18.42	20.18	19.34	21.09	29.6	29.44	28.05	30.91	29.48	26.13	29.22	20.19	14.44	15.38	14.96	12.49	23.43	21.14	25.12	24.36	31.67	24.43	29.77	24.76	28.02	30.08	28.37	21.41	product=GINS complex subunit Psf3, putative
TGME49_292120	61.55	61.02	65.03	63.13	58.6	60.8	55.22	53.03	63.06	66.86	67.89	67.44	65.37	67.62	62.65	62.24	53.09	51.77	53.7	54.06	68.17	66.93	65.98	67.7	44.13	47.64	48.23	45.74	67.31	61.08	69.8	65.22	product=membrane occupation and recognition nexus protein MORN2
TGME49_230860	58	60.86	52.71	51.03	64.88	75.53	69.97	68.34	57.91	53.57	60.99	55.78	63.26	61.28	62.49	56.82	58.63	63.27	62.68	61.74	55.77	57.84	62.06	56.84	64.66	55.61	52.95	51.83	45.95	43.03	46.4	47.78	product=hypothetical protein
TGME49_216920	48.2	41.89	46.45	61.44	55.34	48.94	52.67	49.76	68.08	58.88	65.14	71.82	70.98	54.26	60.74	61.67	53.86	42.49	51.27	49.49	69.44	68.77	63.05	64.67	41.92	26.27	30.29	30.87	73.72	68.91	58.95	66.11	product=mediator complex subunit MED8
TGME49_212820	27.77	26.69	26.78	26.36	27.78	30.29	31.44	29.99	27.7	24.31	24.27	25.59	34.8	36.83	34.81	36.8	26.82	28.31	30.43	30.9	33.62	30.79	32.67	32.77	31.98	25.38	26.9	24.18	32.46	37.76	36.59	33.2	product=ubiquitin family protein
TGME49_232130	182.29	179.16	179.46	182.99	190.52	183.19	192.86	198.02	214.21	220.28	201.23	202.97	195.21	207.23	207.24	208.38	227.66	214.14	217	195.08	221.48	246.48	229.55	218.26	249.59	169.76	181.24	174.26	270.18	280.28	266.8	271.23	product=hypothetical protein
TGME49_253990	30.17	30.17	30.04	28.81	28.87	29.95	31	27.92	28.17	26.03	29.34	28.64	34.84	32.92	35.92	31.35	28.98	28.38	28.33	30.82	33.68	32.12	32.1	34.46	19.98	21.26	21.2	18.42	25.89	25.76	27.58	25.79	product=hypothetical protein
TGME49_249190	31.32	36.89	33.79	39.46	36.73	37.54	35.96	29.54	23.13	18.6	15.99	22.55	46.42	44.72	46.12	36.89	50.97	49.87	51.78	53.63	49.17	48.76	42.73	49.92	24.88	21.04	20.46	21.34	38.72	40.56	26.3	36.88	product=AP2 domain transcription factor AP2XII-6
TGME49_281490	31.83	32.84	32.25	29.91	42.05	41.66	50.44	35.61	29.21	29.73	38.75	33.52	53.18	44.69	51.99	46.86	44.31	34.43	41.66	34.41	51.98	38.88	41.62	41.3	74.8	54.51	47.54	59.62	34.24	40.36	38.98	38.62	product=glutamine amidotransferase subunit pdxt, putative
TGME49_203560	465.62	496.3	459.16	477.12	409.75	340.97	344.23	389.47	262.28	264.26	209.39	214.19	204.23	165.4	175.9	177.76	457.21	525.62	463.47	454.35	211.85	226.89	223.63	200.14	250.75	215.6	267.2	219.6	167.99	146.78	172	158.94	product=hypothetical protein
TGME49_258790	64.25	61.94	67.96	59.49	77.45	78.4	80.35	72.66	87.23	79.29	74.96	83.56	70.47	64.1	64.87	65.09	43	45.64	37.73	44.48	58	53.88	51.98	59.7	40.99	39.55	43.86	40.74	41.84	39.51	38.93	39.4	product=zinc finger, C3HC4 type (RING finger) domain-containing protein
TGME49_289170	4.71	4.73	4.54	3.7	8.65	7.63	9.18	7.19	11.09	11.08	13.1	13.54	11.36	13.63	11.49	14.41	2.46	1.96	2.1	1.91	7.04	6.84	6.51	8.73	6.87	6.37	6.44	7.91	12.45	12.45	11.65	11.14	product=adenylate and guanylate cyclase catalytic domain-containing protein
TGME49_223590	132.67	131.66	131.07	128.6	145.16	136.41	153.02	132.12	108.23	104.9	111.65	120.53	137.53	128.62	131.87	150.21	85.89	89.49	84.17	90.58	132.32	128.35	128.34	134.47	94.29	58.62	56.67	58.07	102.98	121.55	119.12	110.85	product=proteasome subunit
TGME49_231220	51.94	44.31	50.12	49.6	55.63	54.28	57.39	57.66	42.76	35.93	37.87	41.51	56.81	63.4	62.18	65.85	48.82	42.97	40.37	45.46	62.32	58.67	64.66	58.48	85.98	79.87	67.26	81.62	74.45	76.8	72.83	72.33	product=hypothetical protein
TGME49_247305	0.39	0	0	0	0	0.82	0	0	0	0	0	0	0	0	0.7	0	0	0.36	0	0	0.42	0	0	0	2.25	0.87	1.34	1.32	0.87	0.73	0	0	product=hypothetical protein
TGME49_278830	251.75	260	263.48	269.5	168.45	164.33	172.38	169.93	162.37	162.7	155.85	161.61	130.93	117.26	118.59	123.62	280.59	278.39	277.1	272.33	157.91	156.93	161.14	163.48	127.37	139.59	133.08	135.93	122.06	129.13	127.62	127.81	product=glucose-6-phosphate 1-dehydrogenase
TGME49_289880	76.4	72.38	73.54	75.69	72.69	73.92	76.66	71.36	89.88	85.12	85.23	86.13	82.74	79.8	77.15	83.22	75.26	71.41	73.27	75.41	75.85	72.53	76.03	77.09	51.17	63.39	71.73	66.86	74.52	74.94	76.33	73.58	product=hypothetical protein
TGME49_202870	45.53	43.16	39.19	42.71	52.88	48.02	47.47	49.13	36.71	41.81	45.29	42	48.35	46.73	49.88	56.04	36.53	38.48	38.33	39.89	46.46	50.79	49.14	46.71	23.03	23.81	28.35	26.67	40.82	35.6	45.36	45.22	product=SAP domain-containing protein
TGME49_283730	30.9	28.42	31.9	28.14	34.47	33.16	39.03	33.42	32.95	25.88	30.26	31.5	34.47	35.07	35.42	35.49	24.01	22.64	21.88	24.52	35.35	35.61	35.69	38.97	23.81	23.03	23.58	21.14	34.8	32.95	33.71	37.07	product=endomembrane protein 70 subfamily protein
TGME49_310730	33.31	34.07	31.07	30.91	33.78	33.32	35.11	30.28	41.37	40.33	40.78	48.2	41.7	41.8	41.31	44.34	27.18	24.87	27.06	28.63	46.76	45.87	46.63	47.34	56.22	48.56	49.82	49.14	42.35	49.4	42.86	44.94	product=hypothetical protein
TGME49_263610	26.46	27.12	26.43	26.62	25.83	28.08	27.51	27.41	21.33	21.75	20.04	19.68	33.67	32.66	34.58	29.71	36.86	37.39	37.38	37.09	32.56	31.03	32.89	33.29	20.45	31.55	31.73	31.42	34.34	32.3	35.65	32.52	product=hypothetical protein
TGME49_209000	17.85	17.56	18.33	17.32	16.48	16.48	17.46	16.55	18.37	17.45	17.65	17.13	16.76	16.81	17.37	16.04	17.2	15.75	15.84	15.42	15.74	15.11	14.8	15.3	14.98	31.58	31.7	34.82	20.39	17.75	18.58	19.88	product=HECT-domain (ubiquitin-transferase) domain-containing protein
TGME49_278300	0	0	0	0	1.48	0	0	0	0	0	0	0	0	0	2.42	8.16	0	0	0	0	0	1.4	1.29	1.62	0	0	0	0	3.02	2.43	6.97	8.26	product=Toxoplasma gondii family A protein
TGME49_282040	19.48	19.09	19.62	19.3	19.23	19.32	20.98	19.09	26.27	23.85	25.66	26.79	25.27	26.46	28.34	24.82	19.92	19.09	18.43	20.92	25.2	24.57	24.41	26.47	10.99	16.25	16.56	15.35	24.9	25.53	26.56	25.31	product=hypothetical protein
TGME49_256840	18.57	17.89	20.71	18.75	23.74	21.65	23.83	22.04	24.24	27.36	27.01	27.71	40.94	44.65	40.54	42.36	18.51	19.1	20.6	20.93	30.32	27.05	29.78	32.78	27.48	25.08	23.23	24.2	35.4	35.73	37.27	33.13	product=hypothetical protein
TGME49_232360	77.25	79.81	74.34	75.67	65.96	68.4	63.33	71.44	55.01	55.22	54.8	52.79	68.46	65.68	66.64	65.5	100.62	105.81	106.23	103.3	76.19	79.31	82.72	76.27	84.72	98.59	98.26	101.74	78.6	76.47	80.24	79.62	product=exonuclease
TGME49_227150	89.87	86.36	92.07	85.92	75.59	73.84	81.93	72.75	106.9	114.45	115.22	104.05	116.75	124.05	115.02	120.53	71.48	62.56	58.69	65.96	125.36	101.25	95.9	125.38	74.51	78.6	79.69	69.2	104.5	99.55	107.72	110.67	product=glutaredoxin, putative
TGME49_322500	73.6	74.6	63.81	65.55	58.51	98.22	87.94	65.11	227.06	195.15	73.88	148.54	118.41	100.45	72.78	80.06	94.6	52.83	79.04	68.94	91.76	44.12	101.72	86.62	105.67	132.72	107.29	53.96	139.45	126.24	151.13	92.67	product=hypothetical protein
TGME49_312560	27.96	27.54	28.03	25.06	23.9	26.33	26.05	24.57	26.59	29.8	28.72	28.03	42.02	40.17	44.37	41.13	27.9	25.73	27.12	26.7	45.35	44.69	43.8	41.45	22.32	41.32	42.23	41.24	43	44.31	50.7	46.08	product=hypothetical protein
TGME49_221580	71.28	72.24	73.22	72.41	58.11	58.67	60.02	57.91	75.5	77.84	80.09	83.88	63.02	65.45	61.98	59.36	65.76	68.87	64.71	71.33	52.67	51.66	50.67	54.92	31.61	59.15	61.59	55.37	48.54	42.06	48.06	48.99	product=ribosomal RNA large subunit methyltransferase J protein
TGME49_289820	65.54	66.28	68.49	68.64	64.02	60.65	62.97	60.94	51.38	48.66	47.45	49	49.61	51.42	51.79	58.07	52.99	51.34	52.45	54.72	48.08	49.97	49.69	51.62	39.15	44.25	42.44	41.19	51.74	42.82	51.11	45.55	product=TBC domain-containing protein
TGME49_202610	155.12	154.03	156.7	153.55	157.9	166.34	162.56	167.78	78.23	82.01	76.58	72.78	118.28	123.85	124.44	115.27	175.28	174.6	173.13	174.47	139.03	143.21	139.74	139.57	91.06	102.99	104.28	108.7	130.88	132.24	128.76	134.9	product=protein phosphatase 2C domain-containing protein
TGME49_292130	764.48	770.06	780.34	781.59	792.26	753.74	805.44	691.46	921.04	858.1	958.54	961.59	1562.16	1473.98	1471.71	1561.02	610.83	632.3	566.32	628.5	1553.61	1379.45	1288.9	1536.79	820.06	479.88	553.02	544.66	1675.5	1648.1	1582.7	1666.12	product=ribosomal protein RPL13A
TGME49_278450	233.95	230.55	232.28	224.33	195.21	192.05	186.5	194.92	181.47	174.05	167.96	160.96	150.78	151.95	151.28	158.51	255.75	245.08	251.56	246.64	227.43	208.48	209.52	230.77	136.81	95.4	101.75	90.32	131.55	140.69	128.45	143.17	product=hypothetical protein
TGME49_212775	0	0.68	0	0	0.75	0	0	0	1.09	0	1.12	0	0	1.16	0	0	0	0	0	0	0	0	0	0	0.77	0	0.77	1.52	0	0	0	0	product=hypothetical protein
TGME49_247340	0	0	0	0	0.48	0.45	0	0.45	0	0	0	0	0	0	0.78	0	0.4	0	0.8	0.4	0.47	0	0	0	1.49	0	0	0.49	0	0	0	0.88	product=hypothetical protein
TGME49_270230	20.74	21.7	19.78	21.46	17.44	18.99	18.98	18.01	27.55	25.92	25.9	31.37	23.28	21.77	22.9	21.44	19.05	20.12	20.5	21.07	17.21	17.57	17.61	19.14	18.17	26.27	27.62	25.25	21.31	21.06	23.25	19.84	product=hypothetical protein
TGME49_288950	44.25	40.27	37.98	42.86	77.77	81.01	75.24	82.37	61.33	63.17	67	64.36	71.77	69.98	73.8	63.9	68.64	67.35	70.95	72.34	135.45	143.19	143.34	144.39	53.13	48.73	50.17	56.69	73.31	81.65	70.97	66.31	product=AP2 domain transcription factor AP2IX-4
TGME49_216080	202.3	192.3	203	199.54	184.88	165.88	172.76	171.5	295.63	307.43	280.34	307.5	158.1	176.19	167.61	178.01	191.98	181.51	191.62	195.78	263.57	264.78	266.94	272.41	237.03	212.04	238.74	198.68	244.79	213.27	221.54	240.84	product=apical complex lysine methyltransferase
TGME49_309580	16.84	16.21	20.08	17.56	20.3	19.49	22.17	18.52	39.07	37.49	35.3	38.59	35.16	31.41	35.28	34.77	13.35	13.48	13.58	15.78	33.66	32.65	31.37	34.33	21.97	19.74	19.06	20.84	45.48	43.49	38.81	42.83	product=transporter, major facilitator family protein
TGME49_232955	1.14	0	0	0	1.25	3.49	1.25	3.5	0	0	0	0	3.91	3.85	0	0	0	2.15	2.08	1.07	1.24	0	1.08	1.36	1.27	2.48	2.56	1.27	5.09	2.06	0	4.63	product=hypothetical protein
TGME49_215900	1.12	1.11	1.34	1.71	1.52	1.37	1.34	2.26	0.66	0.57	0.15	0.58	1.75	1.04	0.99	1.47	0.99	0.69	1	0.78	1.07	1.24	1.41	1.43	2.54	1.92	1.47	2.66	2.53	3.25	2.59	1.9	product=hypothetical protein
TGME49_209112	14.55	8.52	15.56	14.82	23.28	23.82	18.75	16.21	11.69	8.48	16.01	12.15	14.58	18.59	24.97	14.52	15.19	17.43	17.12	14.6	21.58	21.98	23.04	24.31	10.97	9.34	21.25	10.82	18.82	23.42	21.37	21.97	product=hypothetical protein
TGME49_208530	64.5	66.6	64.59	64.82	63.36	58.12	57.21	59.77	76.7	79.9	81.74	79.8	56.14	59.74	59.16	68.43	69.21	67.48	68.79	66.5	64.93	64.52	61.3	63.28	73.21	67.14	72.68	70.06	80.9	78.91	75.75	75.7	product=nicotinate phosphoribosyltransferase
TGME49_249535	0	3.67	3.53	3.41	0	0	7.63	10.77	0	0	5.81	0	12.06	0	0	0	0	0	0	0	0	3.74	3.48	0	7.91	3.83	0	0	0	0	0	0	product=hypothetical protein
TGME49_238030	46.55	53.76	52.67	59.16	27.13	38.6	32.19	35.79	66.5	60.42	68.94	65.24	38.04	36.74	40.1	33.46	56	59.3	57.64	52.85	58.34	61.17	60.2	58.05	21.72	43.28	46.2	39.05	42.76	32.28	37.36	40.07	product=hypothetical protein
TGME49_275830	8.03	9.19	8.77	8.2	11.43	10.78	10.31	9.36	8.99	9.84	9.71	9.91	13.29	13.93	13.25	13.49	13.26	13.88	14.4	14.83	13.88	13.35	15.35	14.21	7.85	6.29	6.93	6.16	15.24	14.44	16.03	14.46	product=hypothetical protein
TGME49_286420	1648.95	1654.61	1749.9	1641.26	1633.67	1463.09	1593.98	1463.47	2374.92	2305.41	2417.73	2382.4	2822.8	2628.31	2694.18	2698.18	1184.39	1134.39	1061.72	1144.93	2184.97	2030.28	1916.01	2185.33	1320.05	873.16	939.99	846.75	1998.22	2330.8	2095.15	2046.81	product=elongation factor 1-alpha (EF-1-ALPHA), putative
TGME49_297810	438.87	423.89	429.65	426	381.81	329.74	361.29	327.69	514.23	503.35	533.11	543.03	517.32	478.37	513.1	543.01	389.74	386.61	383.38	383.22	555.72	512.78	481.15	543.85	518.62	359.33	357	375.44	672.79	637.78	570.43	651.97	product=hypothetical protein
TGME49_321290	41.79	41.35	44.94	39.52	38.55	37.88	41.51	44.34	38.76	40.78	39.49	34.39	58.26	52.75	49.76	58.31	42.24	51.37	51.03	48.88	61.73	56.07	55.22	58.82	58.49	42.91	44.1	45.44	73.72	73.74	64.23	78.26	product=Prp18 domain-containing protein
TGME49_211870	33.79	35.3	35.29	32.41	28.58	24.18	31.01	27.28	26.37	23.17	26.17	23.28	33.18	32.81	32.93	34.44	38.72	34.98	38.27	35.71	37.95	34.58	32.28	33.55	24.02	16.3	19.54	17.97	29.95	30.35	25.41	31.13	product=LSU ribosomal protein L18P, putative
TGME49_203700	36.36	33.45	36.31	31.04	44.13	41	38.72	42.39	56.05	65.3	63.83	68.23	81.04	75.55	72.34	87.88	35.7	34.14	32.05	33.03	57.94	52.1	52.74	57.13	69.71	37.64	34.96	43.56	49.48	49.01	60.85	53.34	product=SFT2 family protein
TGME49_309390	13.56	14.96	12.86	11.57	13.99	16.12	14.32	13.57	17.66	16.03	16.47	19.46	25.08	20.73	20.92	21.59	12.12	14.74	14.17	14.25	15.87	16.62	17.79	16.57	15.39	20.43	20.24	22.3	16.15	18.02	21.76	21.03	product=hypothetical protein
TGME49_214910	15.07	17.54	16.34	16.49	15.51	15.17	14.84	16.03	11.57	11.34	10.24	10.24	16.95	18.7	16.96	16.95	24.04	20.2	20.85	20.43	18.27	18.69	20.69	18.11	15.29	11.7	10.28	11.07	14.96	15.39	17.99	14.3	product=hypothetical protein
TGME49_272720	23.01	29.41	27.38	29.89	31.84	30.38	30.64	31.89	24.17	23.82	25	22.46	31.51	32.54	32.34	34.67	31.25	29.64	33.15	30.48	29.08	31.63	29.86	31.22	29.05	29.76	26.74	28.98	31.62	32.5	33.82	34.57	product=methyltransferase domain-containing protein
TGME49_268685	31.68	29.5	30.11	32.55	32.64	25.68	35.68	23.72	29.89	29.01	27.29	28.65	51.28	38.89	41.44	52.89	26.69	31.55	24.34	29.82	51.93	50.2	50.86	57.08	23.92	14.28	24.65	26.26	46.13	44.49	44.52	42.83	product=mitochondrial large subunit ribosomal protein
TGME49_214150	20	24.91	10.99	23.99	29.73	29.58	24.11	32.07	7.12	19.33	20.51	20.2	32.86	45.57	38.16	29.2	23.06	22.21	15.85	26.71	37.94	27.29	32.23	33	29.45	28.63	18.72	19.42	27.66	15.71	24.57	20.61	product=mitochondrial inner membrane translocase subunit TIM17, putative
TGME49_249410	83.9	88.47	82.34	84.98	178.5	196.83	192.63	196.98	69.91	78.83	76.83	70.75	207.72	201.49	213.69	189.04	116.36	118.49	115.35	112.98	163.37	162.34	163.78	158.44	213.68	195.88	184.27	211.94	183.39	196.83	188.51	196.74	product=hypothetical protein
TGME49_247500	0.07	0	0	0.14	0.38	0.59	0.7	0.72	0.11	0.43	0	0.38	0.84	0.72	0.87	0.55	0.13	0	0.2	0	0.08	0.22	0.27	0.41	0.33	0.72	0.16	0.72	0.95	0.41	0.53	0.71	product=acyl-CoA dehydrogenase, middle domain-containing protein
TGME49_214320	391.63	421.13	397.23	387.88	445.11	434.59	422.3	431.07	806.93	887.15	756.9	809.56	526.14	545.9	565.23	544.22	363.71	358.51	365.02	361.22	508.78	543.73	545.27	512.52	1325.73	1229.55	1157.84	1243.66	923.71	873.66	945.39	946.77	product=facilitative glucose transporter GT1
TGME49_240440	27.62	25.54	24.73	24.03	22.03	22.76	25.04	19.75	26.02	31.12	31.49	24.86	28.4	29.39	29.96	28.2	25.65	24.5	24.9	23.22	37.94	32.26	32.37	38.45	17.65	10.02	16.58	10.01	24.96	26.46	24.49	28.75	product=hypothetical protein
TGME49_310960	101.04	86.6	90.98	98.44	92.65	90.54	93.56	85.01	100.19	98.42	100.29	92.56	89.04	111.18	99.24	109.64	95.16	88.16	90.63	94.98	106.14	99.72	107.65	114.73	118.6	72.38	79.36	73.89	113.36	98.11	99.91	106.94	product=vacuolar atp synthase subunit f, putative
TGME49_235620	61.4	62.02	65.42	60.84	54.08	52.17	54.13	53.12	80.25	81.9	81.68	80.39	97.43	93.13	98.41	100	68.25	70.33	64.88	66.21	91.95	86.81	89.71	89.64	62.03	44.71	51.99	43.71	85.26	86.47	91.51	87.69	product=deoxyhypusine synthase
TGME49_291050	30.34	30.28	28.81	29.61	31.22	30.63	30.64	27.84	41.19	40.68	38.17	40.76	26.45	26.92	24.04	24.73	20.85	18.15	18.6	19.37	19.15	18.77	19.52	20.26	12.67	18.18	20.89	19.37	19.9	19.53	19.58	17.78	product=histone kinase SNF1, putative
TGME49_222975	0.72	2.14	1.9	1.78	1.17	0.75	0.4	0.62	0.76	1.66	2.53	3.22	1.64	0.82	1.91	1.42	1.67	2	0.78	1.11	1.04	0.25	1.16	0.42	1.55	1.5	1.25	0.82	2.7	1.38	0.6	2.68	product=hypothetical protein
TGME49_209270	15.12	16.39	17.09	14.81	16.17	16.53	17.77	16.13	12.82	12.61	13.4	15.5	15.77	15.14	15.26	16.03	16.65	17.03	16.68	16.7	17.62	17.66	17.32	15.91	13.09	13.9	15.27	16.34	13.72	12.9	15.6	14.6	product=hypothetical protein
TGME49_232090	56.25	50.72	44.25	49.33	62.66	61.3	58.01	57.99	39.5	47.12	43.15	46.25	69.4	64.8	64.82	64.43	66.97	56.46	63.31	61.23	65.63	69.35	66.14	67.03	78.06	68.01	64.22	63.01	49.69	60.15	57.82	50.48	product=3-hydroxyacyl-CoA dehydrogenase, NAD binding domain-containing protein
TGME49_242680	44.29	41.44	40.18	45.93	58.02	60.64	59.51	67.69	67.68	60.52	53.37	56.63	76.89	67.33	77.75	89.8	48.26	52.38	51.46	43.62	76.74	68.42	60.76	79.3	53.11	35.16	37.9	33.14	72.11	66.59	60.81	74.48	product=ribosomal protein RPL24e
TGME49_235970	155.29	142.46	157.11	146.14	178.65	170.51	180.98	176.66	138.89	124.82	132.26	137.12	198.45	215.68	228.84	202.84	142.72	136.17	132.05	130.21	200.04	187.69	184.07	198.66	165.16	124.92	114.44	122.76	157.65	189.77	156.49	178.33	product=eukaryotic initiation factor-2 gamma, putative
TGME49_292330	58.6	61.63	60.57	58.84	78.63	79.85	81.71	81.91	67.83	66.48	67.3	63.41	74.82	73.2	73.86	72.84	59.77	60.72	61.11	63.26	76.22	76.43	74.36	74.98	48.65	43.87	45.6	40.28	67.18	69.64	70.04	62.09	product=hypothetical protein
TGME49_228270	6.82	7.19	7.83	7.41	10.33	10.63	9.78	9.12	8.64	8.03	9.42	10.23	12.12	14.32	16.54	17.59	4.4	5.59	4.86	4.84	9.76	11.26	10.71	13.14	8.17	14.07	12.1	12.75	10.35	8.99	13.99	8.53	product=hypothetical protein
TGME49_228480	4.15	4.17	4.09	5.4	16.68	14.96	11.44	12.77	15.55	8.59	15.97	8.81	33.21	38.78	28.46	38.64	3.85	4.49	5.03	3.85	12.67	13.58	11.8	10.6	21	23.49	31.17	35.42	52.07	31.64	54.02	47.31	product=hypothetical protein
TGME49_318710	24.93	23.51	23.71	21.36	31.11	29.08	27.48	29.31	27.94	24.81	28.68	28.81	45.3	41.36	45.31	44.26	17.94	19.34	18.61	19.67	46.86	40.85	40.05	44.89	29.19	31.66	28.85	32.07	36.01	34.09	38.55	34.33	product=ATP-binding cassette sub-family F member 1
TGME49_256820	18.98	18.24	17.01	16.61	25.85	24.46	24.71	25.92	16.53	16.47	15.75	18.09	29.68	26.98	28.94	25.67	22.75	23.8	22.41	22.53	30.83	31.04	29.07	27.6	45.87	38.54	36.56	41.68	30.43	33.22	26.28	25.45	product=zinc finger (CCCH type) motif-containing protein
TGME49_205558	554.1	585.91	536	596.61	490.59	466.59	474.78	463.94	859.42	817.26	805.29	845.13	860.02	937.38	916.54	986.12	555.01	558.49	566.9	572.28	922.55	864.6	886.72	892.66	808.91	479.88	495.91	480.2	982.76	956.11	1010.18	1002.91	product=NAC domain-containing protein
TGME49_271870	10.39	12.31	12.77	11.93	14.46	15.84	14.73	13.29	16.1	14.97	14.07	16.84	18.3	17.12	20.38	19.47	16.21	14.19	15.26	15.97	16.78	16.52	16.65	17.22	13.87	14.36	12.88	12.26	17.81	16.45	17.34	17.21	product=zinc carboxypeptidase superfamily protein
TGME49_216530	21.46	26.21	22.42	23.21	29.2	24.58	24.72	28.77	19.24	19.86	18.75	16.36	23.81	27.5	25.23	27.19	26.79	32	32.23	25.45	29.63	33.68	36.04	30.7	35.95	24.64	25.28	22.62	34.03	31.72	27.36	31.19	product=ribosome recycling factor protein
TGME49_215230	78.38	82.55	78.59	79.43	81.28	84.68	73.18	81.85	90.72	88.48	86.06	94.66	78.11	74.76	76.46	83.91	87.5	90.26	91.28	93.3	72.56	71.4	76.19	77.07	149.88	107.39	111.82	104.61	73.45	64.7	68.9	71.23	product=RNA recognition motif-containing protein
TGME49_223680	142.11	134.75	131.38	134.31	138.39	125.95	129.74	126.27	122.26	124.29	118.42	112.6	139.39	152.85	145.59	137.58	136.76	141.23	143.62	133.87	150.42	151.16	149.95	154.28	131.07	91.42	89.82	75.16	163.18	167.72	149.53	169.15	product=ubiquitin family protein
TGME49_249850	469.76	434.94	441.59	415.77	548.21	569.75	586.62	544.84	536.72	511.14	538.33	516.36	491.1	512.76	567.03	506.34	362.84	322.13	330.13	315.4	441.72	432.89	416.75	459.35	489.11	295.81	333	299.86	452.64	444.95	445.3	449.82	product=GAP40 protein
TGME49_272510	0	0	0	0.24	0	0	0	0	0	0	0	0	0	0	0	0	0	0	0	0	0	0	0	0	0	0	0.14	0	0	0	0	0.25	product=aspartyl protease
TGME49_311080	12.77	11.98	11.21	10.15	13.48	12.62	13.77	11.99	20.92	17.93	21.21	21.39	24.38	24.38	25.8	23.99	10.28	11.07	10.89	11.67	22.88	21.9	20.86	24.26	9.98	10.09	10.98	9.53	21.43	23.93	21.71	22.93	product=transporter, cation channel family protein
TGME49_273200	31.66	33.47	33.14	32.2	33.73	33.2	33.87	33.29	21.67	27.75	27.89	22.78	32.79	31.67	29.25	32.22	31.43	30.47	31.2	31.32	23.67	25.54	26.75	24.87	21.46	22.4	22.94	21.1	22.75	22.75	26.48	25.51	product=hypothetical protein
TGME49_297330	12.96	13.08	12.48	12.31	11.08	11.81	12.44	11.26	12.37	12.68	11.19	11.96	13.9	12.96	12.47	13.02	13.65	14.15	13.52	13.74	13	13.35	13.53	13.18	7.19	11.64	11.85	10.98	13.32	12.22	13.58	14.58	product=hypothetical protein
TGME49_263470	15.06	14.78	21.07	19.99	25.93	26.61	29.27	25.25	24.01	30.57	24.7	29.46	36.93	43.57	44.03	36.73	17.87	20.83	24.84	24.02	43.24	36.88	35.48	43.78	25.01	16.17	12.83	18.72	32.67	39.82	31.72	42.1	product=ubiquitin carboxyl-terminal hydrolase UCHL3
TGME49_252280	8.06	7.86	8.89	8.48	12.24	12.61	11.96	11.64	13.94	15.3	14.52	13.21	23.6	22.71	21.65	21.23	11.13	11.14	11.09	11.91	17.62	19.05	17.78	20.26	16.68	16.78	16.18	16.81	16.22	14.76	18.2	16.16	product=hypothetical protein
TGME49_320690	16.92	17.52	16.96	15.03	28.73	29.31	30.79	26.5	29.83	25.46	29.39	29.24	44.51	37.3	40.36	38.76	16.35	15.58	18.32	21.81	36.39	40.82	35.59	38.82	39.85	32	26.73	35.33	36.35	39.46	34.91	35.33	product=gamma-soluble NSF attachment protein, putative
TGME49_229760	15.54	13.95	18.15	18.02	15.3	14.95	12.8	17.27	13.41	14.86	11.16	14.48	19.2	10.91	14.25	17.45	18.47	18.81	18.99	17.69	17.25	17.88	20.2	19.74	13.26	18.21	17.29	13.87	17.75	21.59	19.03	20.92	product=hypothetical protein
TGME49_202240	12.88	12.32	12.23	13.32	14.9	14.25	14.65	13.82	10.08	8.73	9.6	9.59	15.94	14.01	15.8	15.06	11.8	13.32	12.98	11.72	14.16	14.36	14.1	14.64	10.21	11.91	11.39	13.06	17.83	18.8	18.78	18.3	product=RAP domain-containing protein
TGME49_268390	13.32	13.9	16.39	15.7	14.55	12.64	11.24	12.78	9.32	9.05	10.37	9.43	9.53	12.5	14.11	10.98	15.61	13.39	12.2	13.09	13.5	11.74	12.3	17.46	10.62	6.86	7.56	6.67	9.29	10.63	11.2	10.01	product=hypothetical protein
TGME49_217900	31.75	21.83	29.05	25.56	37.43	47.75	46.16	34.19	34.97	44.19	46.1	41.38	44.01	52.62	49.18	43.43	20.2	15.35	19.49	15.78	47.09	36.47	32.98	45.8	74.02	64.1	65.19	68.45	32.63	21.11	17.87	23.87	product=hypothetical protein
TGME49_277760	52.53	52.31	51.09	52.42	70.03	66.9	75.41	68.06	61.89	60.15	61.31	61.92	83.64	76.84	76.68	81.54	55.74	56.52	53.18	53.8	84.19	74.75	78.64	77.53	93.7	59.78	61.78	57.99	72.52	95.36	88.27	83.41	product=adenylosuccinate lyase, putative
TGME49_219828	0	0	0	0	0	0	0	0	4.19	0	0	0	13.4	13.04	9.46	0	0	0	0	0	0	0	0	3.24	0	0	0	0	0	0	0	5.47	product=HMG (high mobility group) box domain-containing protein
TGME49_201840	192.72	201.86	186.3	198.97	95.98	93.45	97.94	91.21	293.15	304.25	280.55	280.5	92.12	87.24	89.36	82.86	179.31	182.72	194.92	180.62	135.81	136.78	146.31	136.64	323.96	264.71	285.75	256.81	170	161.27	151.57	156.37	product=aspartyl protease ASP1
TGME49_224510	13.73	15.15	14.13	13.39	15.12	16.91	16.26	14.78	14.04	14.81	16.54	15.55	20.92	20.13	19.44	21.89	16.24	15.35	14.92	16	18.03	18.82	18.2	19.18	6.75	13.11	12.7	12.85	15.48	16.31	16.08	16.46	product=hypothetical protein
TGME49_257050	32.42	33.56	33.18	31.76	37.09	39.4	41.42	35.62	52.77	51.45	52.31	55.62	60.22	56.25	60.76	56.61	36.86	35.17	32.14	36.5	40.76	38.49	37.21	39.95	26.96	30.22	29.92	31.31	42.72	40.46	43.14	39.95	product=3-methyl-2-oxobutanoate hydroxymethyltransferase
TGME49_313110	53.8	51.99	50.31	50.74	60.35	64.24	66.17	63.96	48.14	51.99	53.09	54.21	55.65	56.48	58.74	57.18	64.53	67.74	71.98	66.17	63.73	64.58	65.79	64.23	69.71	53.01	49.96	47.42	56.96	58.25	53.41	56.3	product=hypothetical protein
TGME49_247600	52.19	50.51	47.97	49.99	47.75	47.3	56.24	50.88	59.29	61.06	56.96	61.6	55.66	55.63	54.88	54.51	45.28	43.88	46.84	45.03	48.68	45.09	47.12	46.18	46.31	35.36	37.14	32.61	45.79	46.82	50.58	45.36	product=hypothetical protein
TGME49_222155	12.36	11.85	10.44	13	11.47	16.69	12.32	14.36	15.7	15.49	19.7	14.75	13.8	20.66	20.07	20.17	14.21	16.49	16.76	15.05	20.07	19.61	19.03	18.66	29.96	29.54	27.12	30.93	17.76	17.76	21.05	22.66	product=hypothetical protein
TGME49_316140	46.2	50.06	51.26	47.57	63.59	58.48	67.43	56.44	75.62	74.18	84.33	79.92	102.05	92.77	84.6	98.02	35.72	30.85	31.4	31.75	63.22	63.48	60.83	69.58	48.85	45.41	38.99	47.22	61.27	64.08	75.69	65.03	product=hypothetical protein
TGME49_236800	13.13	14.83	11.96	12.25	13.24	15.06	14.67	13.57	20.99	22.27	22.51	26.58	22.92	21.38	20.01	20.27	12.31	11.58	9.74	10.45	17.26	19.54	18.13	21.45	18.37	20.68	19.56	17.12	26.92	25.71	25.91	25	product=hypothetical protein
TGME49_263520	182.66	160.59	162.79	149.84	217.67	212.26	203.75	205.2	183.12	179.63	179.12	189.11	125.25	141.25	150.73	135.53	175.41	139.43	147.89	133.74	124.02	135.34	128.19	140.94	116.89	95.57	86.22	84.22	99.06	128.95	101.86	99.9	product=microtubule associated protein SPM1
TGME49_224650	43.41	47.55	47.92	47.4	41.68	39.86	40.72	41.1	28.11	29.68	26.55	28.87	42.91	41.85	40.05	41.89	37.48	40.05	37.23	39.7	51.55	48.03	52.88	45.04	133.58	86.54	85.52	91.27	65.09	69	64.49	67.65	product=mRNA capping enzyme, beta chain protein
TGME49_292100	0.5	0.79	0.2	0.4	0.76	0.84	0.88	0.93	0.63	0.92	0.81	0.9	1.37	1.2	0.89	0.59	0.74	0.46	0.46	0.56	1.42	0.74	1.16	1.18	0.47	0.11	0.35	0.45	0.45	1.54	0.75	0.81	product=2-oxoisovalerate dehydrogenase subunit alpha, putative
TGME49_313040	35.1	34.49	35.5	35.21	40.04	40.11	41.67	39.83	45.99	34.72	44.51	47.34	47.58	42.36	48.17	52.3	25.29	23.66	22.47	28.47	40.89	44.44	39.52	43.05	34.02	36.53	33.84	36.34	39.36	41.61	40.49	36.55	product=hypothetical protein
TGME49_239800	53.34	55.11	55.69	51.77	83.27	80.86	79	77.49	87.01	85.71	100.74	82.11	80.23	71.65	78.29	68.09	51.15	44.4	48.26	44.73	57.92	56.89	56.31	66.58	95.1	99.69	101.2	104.44	61.06	73.8	65.01	77.09	product=hypothetical protein
TGME49_254630	23.61	22.24	22.79	22.26	41.41	38.53	40.12	38.65	43.59	43.73	52.2	50.81	40.09	44.53	39.7	45.27	11.36	10.75	10.94	11.62	24.12	24.04	23.13	25.56	22.48	28.04	26.05	28.34	34.21	33.36	29.82	34.28	product=CMGC kinase
TGME49_256980	38.89	42.2	42.31	39.4	45.13	40.11	45.46	40.02	49.46	46.08	46.86	53.26	47.7	50.31	48.6	44.41	35.35	36.65	33.49	33.23	43.14	39.32	37.85	40.04	32.21	31.79	37.86	31.98	43.27	42.5	47.55	45.05	product=glycerol-3-phosphate-acyltransferase
TGME49_235930	561.52	551.65	577.27	580.22	626.18	620.1	625.6	631.25	697.74	708.25	691.61	676.18	751.25	740.57	768.31	770.6	531	529.27	549.6	556.58	715.09	746.27	724.05	694.88	688.86	521.73	535.84	520.16	769.4	743.33	713.83	743.7	product=domain K- type RNA binding proteins family protein
TGME49_213310	19.53	18.9	17.78	18.27	17.74	17.46	18.77	18.21	21.11	20.35	21.83	21.39	21.05	20.76	22.91	18.03	18.14	18.75	18.56	19.28	17.23	16.76	16.05	17.22	11.72	13.52	15.39	14.89	14.93	14.85	17.77	17.71	product=hypothetical protein
TGME49_312670	20.88	15.82	15.68	16.4	17	18.92	17.36	17.72	15.6	12.66	13.16	14.77	17.71	17.03	19.85	18.23	17.82	20.98	19.14	18.74	21.16	19.54	20.71	21.72	15.44	15.3	13.07	15.25	16.68	18.74	16.27	17.61	product=hypothetical protein
TGME49_314860	56.93	59.73	53.72	56.89	63.78	65.81	67.98	65.71	47.41	45.47	46.75	43.81	64.38	68.7	69.7	65.18	48.7	47.23	47.15	48.51	64.12	66.2	61.47	65.7	53.61	48.33	45.39	47.86	63.14	60.03	64.55	63.05	product=zinc knuckle domain-containing protein
TGME49_252220	76	74.89	76.93	76.08	82.66	75.33	78.41	77.3	196.87	185.96	181.59	189.57	158.01	138.57	139.12	146.31	80.61	86.26	76.84	83.56	112.8	101.54	104.83	110.86	115.98	112.85	121.84	105.31	123.97	103.74	110.95	118.02	product=tetratricopeptide repeat domain containing protein
TGME49_218200	124.54	129.55	132.44	126.7	113.55	116.31	119.48	115.9	92.9	95.55	86.98	100.21	100.57	96.4	96.59	101.37	122.29	115.23	119.82	112.37	84.11	79.24	81.08	77.52	79.56	74.52	77.43	73.21	89.76	87.71	94.59	83.36	product=UDP-sugar pyrophospharylase
TGME49_267380	36.29	31.81	34.96	36.91	34.1	31.9	28.4	28.94	38.91	36.94	41.66	40.35	51.01	42.51	48.84	43.49	33.32	31.6	31.33	28.21	50.82	55.32	45.69	57.59	74.19	60.67	69.45	61.89	63.82	49.74	47.72	54.55	product=UDP-galactose transporter subfamily protein
TGME49_225380	13.58	13.87	12.2	10.98	17.93	15.63	17.94	14.39	11.52	13.95	18.28	13.92	23.11	22.87	23.93	22.59	9.63	11.17	11.95	13.59	22.66	17.93	19.44	20.04	13.06	10.74	9.72	12.63	24.2	18.33	21.95	22.11	product=hypothetical protein
TGME49_208970	99.54	95.05	104.54	99.21	110.54	116.32	131.44	113.13	90.57	93.43	81.55	96.69	125.63	118.78	102.16	124.16	68.05	64.06	59.74	57.85	110.55	105.79	108.35	97.22	82.19	71.63	75.53	71.26	105.27	104.39	106.36	97.5	product=RNA recognition motif-containing protein
TGME49_215470	1207.77	1137.06	1209.39	1171.06	1229.77	1059.86	1098.8	998.75	1829.51	1756.24	1901.85	2006.27	3175.99	2911.03	2960.3	3202.73	834.2	779.63	699.9	798.98	2437.81	2207.38	2106.65	2347.59	1200.19	778.73	887.48	786.26	2655.49	2551.13	2382.35	2644.76	product=ribosomal protein RPL10A
TGME49_216840	8.83	9.72	9.69	10.65	9.28	10.47	11.27	9.82	6.27	9	7.12	10.26	11.21	12.6	11.59	11.55	8.97	9.8	8.91	10	12.35	11.61	11.43	12.46	12.15	10.25	8.45	10.11	12.87	14.24	12.87	12.36	product=hypothetical protein
TGME49_311400	55.39	52.62	48.83	50.92	59.14	59.25	59.28	56.46	62.48	61.05	65.13	61.9	72.33	66.28	67.6	66.36	49.11	48.36	46.73	48.52	59.79	59.53	57.64	63.48	45.6	57.93	59.8	54.72	64.35	65.75	63.23	62.61	product=WD domain, G-beta repeat-containing protein
TGME49_255290	5.64	5.88	6.63	7.73	7.18	7.98	8.17	7.66	11.98	11.86	14.88	15.78	17.32	16.33	13.39	13.87	3.92	4.42	4.15	3.54	15.07	16.37	14.44	17.11	6.35	9.42	10.05	7.83	16.11	15.51	18.99	16.36	product=hypothetical protein
TGME49_215640	37.3	34.78	31.41	35.44	37.48	38.85	40.81	37.95	37.72	38.59	38.99	38.88	29.83	30.2	30.58	27.23	39.98	38.3	40.18	39.79	37.6	40.64	39.95	38.43	36.27	36.9	32.1	33.93	28.14	32.06	29.44	27.48	product=zinc finger, C3HC4 type (RING finger) domain-containing protein
TGME49_309910	63.4	63.62	63.54	64.07	48.82	52.09	49.94	53.1	28.7	27.21	29.06	25.62	35.24	38.48	34.72	34.7	60.35	57.8	59.12	57.16	35.29	36.06	36.51	34.96	25.96	35.69	34.4	37.25	31.67	28.38	28.65	29.1	product=hypothetical protein
TGME49_258490	17.21	18.01	18.05	17.57	19.7	21.96	22.79	20.58	18.38	17.93	17.86	17.36	21.02	21.9	21.55	25.1	21.44	21.62	21.97	20.35	22.98	23.25	23.43	25.13	12.04	11.1	12.52	10.8	16.39	17.73	19.57	17.5	product=hypothetical protein
TGME49_312622	36.94	34.16	37.98	33.53	42.02	42.33	44.9	38.57	48.34	51.66	48.83	54.82	37.5	44.9	42.32	43.34	24.24	19.44	19.76	20.24	34.65	32.76	31.11	36.96	24.06	22.27	23.47	20.85	28.06	31.12	28.64	27.25	product=DUF803 domain-containing protein
TGME49_204045	2.19	1.1	2.15	3.18	1.2	2.22	3.59	1.12	0	0	0	0	3.74	1.84	5.87	4.38	3.08	1.03	0.99	2.05	1.18	0	0	1.3	8.51	2.37	3.67	8.52	7.29	1.98	8.37	6.64	product=hypothetical protein
TGME49_259150	1.45	1.66	1.47	1.36	0.82	1.1	0.71	0.97	2.29	1.53	2.1	1.54	0.92	0.78	0.62	1.06	1.13	0.65	0.6	0.9	1.12	1	0.63	0.8	0.74	1.3	1.2	0.92	0.73	1.2	0.75	0.99	product=hypothetical protein
TGME49_288390	14.46	14.94	14.58	13.74	18.21	17.9	18.65	19.98	17.93	16.08	19.18	16.85	23.85	21.69	27.12	24.33	15.08	14.78	14.11	16.28	24.42	23.3	22.71	24.73	9.65	10.78	9.16	10.74	26.22	25.81	24.52	26.12	product=B3GNTL1 protein
TGME49_243200	95.9	84.48	91.37	83.48	145.96	136.31	151.02	130.95	123.08	117.65	128.82	124.67	78.33	88.86	92.43	88.58	53.78	43.92	43.31	43.2	56.99	54.92	50.73	63.09	19.61	28.32	29.85	26.54	41.89	44.77	46.15	39.9	product=hypothetical protein
TGME49_210990	0.5	0.75	0.5	0.62	0.41	0.26	0.14	0.39	0.6	0.39	0.2	0.45	0.86	0.64	0.44	0.49	0.12	0	0.12	0.46	0.27	0	0.61	0.15	0.29	0.14	0.15	0.14	1.98	0.96	0.32	0.26	product=hypothetical protein
TGME49_239610	37.2	39.33	38.46	37.78	25.67	25.34	28.14	26.34	31.76	27.86	29.52	27.41	39.16	37.59	40.67	41.51	28.54	31.68	30.76	30.69	35.03	33.73	29.1	33.22	30.57	24.28	26.77	23.93	29.76	29.96	31.17	26.05	product=hypothetical protein
TGME49_313000	1.48	2.05	2.46	1.31	1.08	1.04	2.19	1.79	0.52	0.51	0.54	0.3	1.42	1.56	2.05	1.14	0.38	0.54	0.46	0.15	0.99	0.7	0.56	0.98	1.27	0.76	0.58	1.04	2.61	2.87	3.12	3.03	product=Toxoplasma gondii family D protein
TGME49_266880	91.78	87.61	90.94	98.38	57.81	55.27	55.09	57.74	36.69	44.07	33.19	36.56	56.06	59.32	50.84	64.26	59.75	54.62	60.45	53.81	70.25	64.07	59.01	62.24	36.11	22.51	24.13	25.84	55.61	58.08	48.78	51.7	product=dihydrouridine synthase, putative
TGME49_324800	10.12	24.34	13.54	2.92	27.23	16.88	19.38	11.73	18.06	13.68	26.38	11.34	14.25	34.97	12.32	17.97	40.44	45.68	32.26	46.55	61.77	42.52	48.99	39.64	17.72	29.98	13.34	33.64	8.73	29.78	0	28.71	product=tryptophanyl-tRNA synthetase
TGME49_213610	248.32	262.01	263.19	261.03	178.07	173.61	175.28	179.27	315.96	338.88	313.93	319.71	129.01	133.37	124.05	124.67	241.41	248.96	248.49	270.07	181.77	187.75	195.57	180.95	198.92	234.33	251.05	216.38	238.56	222.45	216.16	227.5	product=hypothetical protein
TGME49_227390	9.87	9.9	7.89	9.72	12.45	13.07	13.66	11.99	15.54	16.5	15.44	19.56	22.87	22.72	23.58	26.37	10.35	11.35	11.3	10.01	22.51	21.02	20.11	21.48	17.91	17.72	17.26	16.45	21.69	23.85	22.76	21.8	product=hypothetical protein
TGME49_214545	0	0.14	0	0	0	0	0	0	0	0	0	0	0.24	0	0	0	0	0	0	0	0	0	0	0	0	0	0	0	0.32	0	0	0	product=hypothetical protein
TGME49_214180	136.26	141.01	131.84	139.67	121.17	129.09	125.93	122.95	126.89	121.77	123.29	112.99	125.65	122.35	126.58	132.82	159.64	166.51	176.85	156.74	136.49	146.08	149.09	137.57	176.48	128.35	122.49	117.02	131.82	141.18	139.89	123.38	product=ENTH domain-containing protein
TGME49_254000	96.22	92.02	87.36	89.14	77.92	80.1	71.43	78.68	48.51	48.49	47.96	51.44	67.46	65.67	71.02	63.71	92.08	96.79	88.68	92.96	68.14	64.67	70.63	63.54	68.21	60.74	61.88	62.89	64.39	63.79	66.69	72.12	product=hypothetical protein
TGME49_208380	5.56	8	8.75	9.64	10.97	8.1	5.99	9.1	12.27	9.29	13.39	12.24	2.39	2.12	1.65	1.53	4.16	7.74	6.16	5.73	3.04	2.61	3.9	3.66	13.25	5.8	5.93	8.08	4.53	6.51	3.12	7.87	product=hypothetical protein
TGME49_211390	6.35	5.38	6.18	7.1	11.51	12.62	12.13	10.47	12.01	10.83	12.58	14.35	21.12	14.13	17.79	15.5	4.9	3.39	3.76	4.64	13.88	11.59	12.86	13.77	8.27	4.31	6.77	6.46	17.68	15.31	8.53	13.23	product=hypothetical protein
TGME49_203340	0.06	0	0	0	0.2	0.06	0.2	0.12	0.95	1.29	1.07	0.86	0.62	0.82	1.49	0.71	0.11	0.11	0.06	0	0.52	0.38	0.52	0.78	0.35	0.69	0.56	0.48	1.62	1.5	1.21	1.83	product=metallo-beta-lactamase domain-containing protein
TGME49_306560	27.03	25.9	25.09	25.58	25.05	23.21	26.22	23.96	21.27	27.21	26.45	24.37	31.91	26.87	24.24	36.14	28.5	28.92	28.47	25.42	34.26	31.54	31.7	32.22	24.11	16.45	19.15	15.92	27.27	28.02	27.45	23.07	product=hypothetical protein
TGME49_312820	23.66	23.18	23	23.81	24.62	23.82	24.32	22.69	22.11	25.18	20.74	25.07	33.73	32.48	36.33	32.47	18.85	21.72	19.27	21.13	30.47	30.78	27.96	33.42	29.56	27.89	25.86	27.31	24.73	26.08	33.46	31.06	product=hypothetical protein
TGME49_313020	31.25	32.69	32.64	33.35	43.2	47.08	48.32	45.61	36.99	34.04	32.21	34.96	64.55	61.49	61.99	56.03	36.41	35.14	35.93	38.05	48.64	46.05	47.53	47.01	40.31	58.22	53.8	61.91	73.94	76.13	72.53	72.17	product=STAS domain-containing protein
TGME49_226060	95.63	95.76	91.93	89.21	82.27	90.22	81.95	86.78	72.34	63.04	69.1	73.79	68.82	62.65	65.58	60.22	116.3	117.57	113.89	119.34	83.38	85.07	83.26	84.19	124.57	138.94	126.66	132.69	68.33	67.27	73.7	64.2	product=transmembrane amino acid transporter protein
TGME49_231840	32.35	28.48	29.55	31.59	35.02	34.38	34.61	31.28	35.46	33.17	37.16	38.08	33.98	32.86	34.09	36.42	19.39	16.61	16.99	18.21	27.67	27.86	22.94	27.2	17.6	20.14	22.34	18.71	19.69	22.4	18.85	19.91	product=hypothetical protein
TGME49_254300	20.07	23.47	21.68	22.53	23.84	23.44	25.27	21.3	30.91	30.17	32.61	33.22	45.84	47	45.32	46.89	22.31	21.38	20.23	22.53	29.99	28.7	27.29	31.67	20.53	27.28	28.64	26.67	34.29	37.25	35.81	34.6	product=hypothetical protein
TGME49_295100	265.14	256.27	256.6	242.8	310.63	308.87	307.29	294.95	530.45	545.31	517.52	527.6	299.46	317.27	303.11	312.2	117.6	113.35	112.2	118.73	207.81	208.28	208.75	225.63	157.68	214	208.61	199.07	251.66	244.88	255.48	249.96	product=hypothetical protein
TGME49_202445	0	0	0	0.52	0	0	0.58	0.54	1.69	1.64	0.87	0	3.62	3.59	1.88	1.05	0.49	0	0.48	0	2.27	0	0.5	1.24	1.79	1.16	1.79	3.53	1.17	4.86	5.29	6.35	product=hypothetical protein
TGME49_264175	51.05	57.15	65.19	70.72	44.55	57.95	46.72	56.07	21.26	26.38	21.83	20.65	55	33.56	64.31	30.27	68.01	72.49	70.42	70.59	64.29	56.55	58.21	53.77	106.51	78.14	85.89	73.61	62.93	41.15	60.01	41.98	product=hypothetical protein
TGME49_219530	5.18	4.14	4.11	3.83	10.77	13.28	8.04	10.97	11.57	12.03	13.6	16.4	13.36	14.2	11.55	11.82	5.05	5.76	4.54	7.2	15.77	11.98	11.73	13.17	11.75	8.47	7.47	12.89	8.71	9.82	9.79	8.93	product=hypothetical protein
TGME49_233370	6.87	3.78	7.83	9.47	3.77	2.15	3.05	5.67	0	0	2.83	1.87	1.18	1.76	3.07	3.41	4.46	4.45	5.68	6.99	1.12	0.72	0.66	0.41	13.86	11.15	9.45	11.99	6.13	4.52	4.32	2.78	product=hypothetical protein
TGME49_251560	35.03	36.99	38.36	38.89	34.91	36.93	37.72	37.45	27.09	26.26	27.32	30.4	42.78	45.25	43.69	47.42	29.33	28.8	28.77	27.69	35.58	34.26	35.12	35.57	58.72	96.44	84.42	95.18	72.04	70.85	80.86	74.47	product=hypothetical protein
TGME49_320530	16.21	18.48	21.53	17.12	16.34	15.1	15.23	16.56	61.06	61.36	73.44	73.49	41.35	41.02	36.73	44.45	29.65	30.03	25.92	28.55	59.28	54.9	55.96	57.36	58.57	39.93	46.07	42.02	54.09	46.17	43.37	44.04	product=hypothetical protein
TGME49_224675	0	0	0	0	0.83	0	0	0	0	0	2.51	0	0	0	0	0	0	0	0	0	0	0	0	0	0	0	0	0	0	0	0	0	product=hypothetical protein
TGME49_254830	1.68	1.82	1.86	1.52	4.84	5.03	4.22	3.86	4.54	4.36	4.32	4.35	7.49	8.33	8.55	7.43	1.18	0.76	0.73	1.6	5.45	5.37	4.7	6.34	4.26	4.72	4.07	5.39	7.7	6.59	6.61	7.57	product=hypothetical protein
TGME49_299010	47.49	46.29	42.71	40.57	54.4	60.91	59.34	58.73	47.58	59.43	58.01	52.46	64.08	56.27	60.59	66.29	63.76	58.32	64.36	62.88	107.98	117.12	119.59	99.14	141.29	102.88	94.11	97.32	90.87	111.73	79.91	75.55	product=hypothetical protein
TGME49_313200	9.92	9.18	9.19	6.85	13.67	13.97	13.57	12.01	20.02	20.07	19.87	22.7	21.62	20.43	22.77	23.05	5.99	5.24	6.06	6.2	15.62	15.28	15.51	18.67	11.98	14.2	15.76	15	13.69	12.59	15.27	14.23	product=leucine rich repeat-containing protein
TGME49_225930	337.89	329.79	332.01	347.93	319.79	308.11	301.25	302.58	378.48	384.93	361.67	367.16	436.13	402.43	436.03	432.56	330.31	335.82	333.89	317.05	607.99	565.56	556.62	596.35	378.17	249.89	255.58	234.87	555.94	507.34	505.72	543.37	product=triose-phosphate isomerase TPI-I
TGME49_201160	8.36	7.92	12.62	9.93	25.57	27.45	21.91	24.49	14.81	12.3	10.15	13.59	18.91	30.07	25.18	21.02	8.56	4.48	3.22	7.32	20.44	25.19	20.99	20.22	11.06	9.28	15.03	14.79	20.54	25.38	18.79	15.96	product=hypothetical protein
TGME49_238400	34.34	33.65	32.48	32.61	39.57	38.24	39.77	35.04	39.29	36.25	40.96	41.47	46.75	46.21	45.06	46.89	36.13	36.01	36.65	34.53	36.97	39.17	36.4	39.26	20.58	27.48	29.97	26.79	37.54	34.36	40.96	40.06	product=endonuclease/exonuclease/phosphatase domain-containing protein
TGME49_284540	76.24	75.81	81.42	79.14	88.67	91.4	89.47	72.69	97.87	76.08	102.87	90.81	100.02	107.84	99.99	92.75	56.92	60.55	53.63	61	91.52	87.64	73.94	83.8	99.06	68.84	61.84	63.36	85.1	87.51	92.95	72.72	product=ATP synthase F1, delta subunit protein
TGME49_230970	63.56	69.88	66.63	69.83	95.4	93.16	87.07	85.84	117.27	120.83	122.64	139.84	84.16	74.37	97.98	87.41	56.57	51.48	55.52	45.25	75.06	75.84	75.12	105.01	50.76	29.32	32.91	35.19	60.48	60.83	55.7	52.31	product=hypothetical protein
TGME49_266090	50.53	50.99	50.82	51.12	57.3	54.15	59.47	54.62	58.82	59.88	53.25	51.04	48.93	47.45	55.06	47.23	52.32	40.9	43.87	36.18	59.11	63.42	55.5	61.27	68.9	52.04	59.3	59.2	64.88	68.65	66.29	62.24	product=hypothetical protein
TGME49_227850	21.03	22.43	18.15	17.68	23.02	22.27	25.63	22.25	17.39	14.56	17.49	14.41	24.35	24.04	21.15	26.67	23.87	20.08	22.48	21.33	23.21	22.43	22.45	26.54	18.89	15.96	14.9	15.24	20.44	22.83	18.77	18.81	product=peptidyl-prolyl cis-trans isomerase, cyclophilin-type domain-containing protein
TGME49_267730	8.12	9.65	8.3	8.38	11.44	10.89	12.73	11.29	11.26	9.03	8.83	12.97	19.16	15.85	17.83	16.26	9.53	9.21	8.8	7.11	16.89	16.02	13.04	17.9	8.25	7.47	7.1	7.33	15.78	14.32	16.22	14.03	product=hypothetical protein
TGME49_260210	19.44	20.56	20.01	20.37	20.63	17.57	21.07	19.84	19.56	16.82	16.51	19.86	19.46	17.24	19.5	22.72	24.85	26.7	26.2	25.23	28.17	27.3	28.17	25.77	26.01	20.38	18.27	22.7	30.88	34.3	30.37	35.2	product=DnaJ domain-containing protein
TGME49_247670	19.09	21.12	20.96	21.41	20.1	18.77	18.18	18.61	20.11	18.51	20.05	17.53	20.16	19.45	19.7	24.53	23.19	23.29	24.03	24.51	26.69	22.19	20.86	22.13	22.63	13.85	15.85	14.44	14.45	20.25	26.27	22.04	product=ribulose-phosphate 3 epimerase family protein
TGME49_291320	13.32	16.32	15	15.71	17.65	15.95	15.85	15.8	23.38	23.57	21.74	25.92	17.57	18.87	20.15	15.22	16.88	14.1	15.34	17.57	16.85	17.28	16.05	14.61	18.58	19.49	16.82	15.44	15.66	13.56	16.67	15.95	product=hypothetical protein
TGME49_268240	1.41	1.48	1.54	1.82	2.88	3.09	2.69	2.73	3.08	2.49	3.24	3.56	3.38	3.28	2.64	3.04	0.88	0.68	0.6	1.18	3.5	3.56	3.44	3.92	0.53	1.2	0.93	1.13	2.24	1.69	1.27	1.62	product=hypothetical protein
TGME49_323100	1866.27	1875.84	2062.75	1913.12	1879.89	1832.83	1834.17	2054.01	865.23	855.82	791.48	707.77	997.52	994.74	915.51	972.28	1740.7	1685.57	1636.98	1727.1	1033.58	1080.52	1072.85	1055.99	1210.91	899.32	856.71	885.95	651.47	587.96	532.47	567.89	product=hypothetical protein
TGME49_286660	0.97	1.44	1.03	1.16	0.45	0.65	0.23	0.43	0.55	0.42	0.34	0.25	0.59	0.47	0.49	0.82	0.77	0.58	1.16	0.96	0.53	0.07	0.4	0.49	1.31	0.79	1.29	0.87	1.4	1.47	1.22	0.71	product=kinesin, putative
TGME49_206695	169.59	154.2	180.24	139.64	195.55	240.86	270.98	226.12	316.44	265.63	331.29	217.02	186.93	128.19	147.55	131.42	182.17	194.85	177.61	177.06	108.02	149.77	149.65	133.77	174.05	141.86	208.59	247.14	164.57	107.92	175.08	74.96	product=hypothetical protein
TGME49_255400	57.5	49.58	52.87	54.36	46.75	41.38	45.46	43.39	50.8	46.34	54.5	60.75	40.24	42.46	43.44	44.46	55.54	50.45	52.84	46.66	43.68	41.67	39.14	42.61	48.93	37.76	41.28	36.25	48.76	58.73	57.58	63.79	product=hypothetical protein
TGME49_231470	0	0	0	0.09	0.4	0.48	0.2	0.1	0.15	0.14	0	0.33	0.32	0.32	0.33	0.55	0.09	0.09	0	0.34	0.1	0.1	0.18	0.22	0.33	0.21	0	0.32	0.83	0.36	0.47	0.38	product=hypothetical protein
TGME49_288210	30.27	31.44	30.13	29.79	34.05	32.48	32.12	30.78	42.98	43.39	42.39	45.09	40.35	39.98	39.52	45.46	25.96	22.54	22.65	22.87	44.7	43.55	41.3	44.41	25.2	28.63	31.23	29.72	43.34	43.14	46.1	39.89	product=PUL domain-containing protein
TGME49_224620	67.11	78.78	67.26	71.44	64.61	65.06	58.52	69.08	36.18	44.84	38.65	34.78	41.29	41.54	40.89	39.46	88.2	99.35	99.83	93.68	36.3	34.9	42.24	31.49	85.93	75.46	77.63	67.73	37.44	39.14	46.36	37.83	product=hypothetical protein
TGME49_297210	26.14	25.66	25.83	25.33	24.95	25.39	25.27	25.16	23.57	22.82	22.89	24.64	26.81	26.67	28.28	25.14	26.89	26.05	27.04	28.4	20.8	20.95	21.33	21	35.61	43.21	42.74	43.37	25.71	24.07	26.94	24.99	product=hypothetical protein
TGME49_263340	17.11	19.18	17.58	19.5	18.76	17.27	18	15.42	9.13	8.87	9.4	9.51	17.03	16.37	17.46	14.93	18.36	16.5	17.93	16.76	15.72	15.95	14.25	14.68	6.59	5.62	6.4	4.42	10.89	12.03	13.36	9.65	product=RNA methyltransferase, TrmH family protein
TGME49_254320	0.2	0.29	0.29	0.1	0.32	0.72	0.54	0.91	5.73	3.31	4.15	5.45	2.18	2.52	2.61	3.09	0.09	0	0.27	0.54	3.32	2.8	1.62	3.25	3.24	2.35	2.4	3.68	2.43	2.64	3.46	3	product=hypothetical protein
TGME49_260300	9.77	9.11	8.52	8.2	8.42	8.63	8.8	8.43	12.63	11.08	13.08	11.76	11.92	11.4	11.94	11.64	10.34	9.97	10.12	10.69	9.95	10.08	9.71	10.88	12.7	12.33	12.01	10.74	9.74	10.11	10.87	10.49	product=metal cation transporter, ZIP family protein
TGME49_228400	91.96	98.22	88.07	96.43	75.68	77.97	80.17	78.51	97.41	100.45	96.48	94.18	90.03	89.69	89.28	93.35	86.08	95.58	94.9	93.29	73.98	78.25	76.61	78.36	118.24	83.4	93.15	81.28	98.88	110.73	103.88	97.48	product=WD domain, G-beta repeat-containing protein
TGME49_269438	325.83	285.74	440.75	407.83	316.26	421.62	311.18	420.82	506.48	377.73	765.39	648.67	302.62	533.31	329.69	382.85	298.25	482.5	510.12	341.91	412.52	459.43	356.64	652.38	409.11	374.85	570.88	322.03	914.27	744.65	903.65	632.18	product=hypothetical protein
TGME49_234505	45.28	41.84	43.97	44.99	53.31	49.19	53.59	53.52	66.78	58.89	63.67	63.11	58.45	63.41	55.48	69.74	34.38	35.88	32.48	35.14	60.11	54.47	51.93	68.48	28.48	27.23	29.27	27.28	52.71	50.23	42.87	49.22	product=phenylalanyl-tRNA synthetase alpha chain A, putative
TGME49_221895	0.84	2.11	0.84	2.07	0	0	0.47	0	10.15	4.59	6.26	6.91	1.45	4.33	3.78	1.68	3.91	2.35	1.55	2.34	10.5	14.52	9.28	12.95	0.97	4.23	6.26	8.53	11.28	6.3	4.25	5.11	product=hypothetical protein
TGME49_289510	27.2	27.82	25.9	24.39	30.85	33.14	31.56	33.18	22.2	26.13	23.93	24.92	30.45	32.14	30.42	29.17	33.16	34.65	35.42	35.77	30.85	30.45	29.79	31.44	28.57	23.47	23.23	23.16	29.27	27.95	23.38	28.16	product=hypothetical protein
TGME49_255160	127.72	120.76	116.35	124.82	88.2	95.75	91	96.11	81.65	82.08	81.25	78.61	75.39	73.63	87.8	77.65	141.07	133.75	148.32	140.35	96.02	103.06	100.98	99.59	98.11	108.29	119.19	110.81	106.55	81.35	101.5	103.49	product=hypothetical protein
TGME49_259980	60.11	54.33	55.39	56.08	71.2	71.89	72.28	66.97	55.83	56.96	51.38	56.79	107.52	98.32	96.25	92.84	62.51	59.38	68.64	74.07	93.42	85.8	97.17	91.33	149.03	120.86	112.2	128.29	112.87	123.56	123.93	108.07	product=DnaJ domain-containing protein
TGME49_311740	3	3.45	3.29	3.62	9.7	9.31	11.52	8.94	6.7	5.69	7.68	8.61	10.04	11.3	10.13	8.86	1.97	1.94	2.14	2.02	5.96	5.84	5.72	7.58	3.03	4.91	4.58	4.99	6.35	6.31	6.29	6.14	product=hypothetical protein
TGME49_239880	0.9	0.93	1.36	1.54	0.63	1.06	0.96	1.27	1.65	1.99	1.41	1.87	1.86	1.3	1.41	0.64	0.91	0.84	0.98	0.87	2.29	2.5	2.5	2.57	3.52	2.41	3.34	2.81	3.84	3.43	3.1	3.47	product=hypothetical protein
TGME49_246110	0	0.29	0.14	0.29	0.94	0.45	0.32	0.45	0.69	0.44	0.71	0.78	0.25	0.99	1.02	0.28	0.13	0	0.13	0.13	0.47	0.46	0.28	0.68	2.03	0.33	1.17	0.33	2.92	2.76	1.45	3.23	product=hypothetical protein
TGME49_255190	265.52	266.96	263.82	265.32	269.89	256.93	263.67	274.82	186.83	188.95	173.71	172.22	136.6	137.59	135.26	147.12	296.91	283.13	291.23	291.76	145.34	143.36	150.42	147.35	171.12	173.47	181.77	173.98	112.5	116.91	111.11	111.67	product=myosin C
TGME49_223750	79.35	78.9	78.16	86.13	53.11	53.78	46.66	55.89	53.08	56.99	51.04	54.02	52.26	44.86	48.23	48.64	88.23	98	101.09	99.76	55.34	62	63.62	57.04	84.25	78.71	77.63	83.46	85.15	71.22	72.23	75.6	product=hypothetical protein
TGME49_207180	15.9	15.56	16.12	16.41	14.2	14.34	13.2	13.58	15.93	15.24	16.36	15.77	19.58	19.12	20.77	18.87	18.44	19.22	19.19	17.4	18.97	20.55	18.69	19.29	13.59	15.32	17.88	15.74	16.7	16.48	16.66	15.84	product=indole-3-glycerol phosphate synthase domain-containing protein
TGME49_203010	34.54	31.8	33.26	32.26	31.02	30.24	31.63	29.62	36.73	37.12	38.01	36.14	24.99	26.65	27.49	27.55	32	29.35	27.46	29.65	27.34	30.51	28.69	30.9	13.49	26.41	27.15	28.16	20.11	20.94	20.83	20.44	product=aurora kinase
TGME49_233120	38.5	39.13	36.65	36.3	36.64	39.87	39.13	38.9	33.72	31.2	34.53	32.92	46.75	45.5	47.38	43	32.44	33.16	32.96	31.8	48.53	48.45	47.85	46.69	52.43	49.08	51	54.18	65.55	63.83	62.21	63.3	product=AP2 domain transcription factor AP2VIII-2
TGME49_273390	10.65	10.59	12.16	8.88	13.33	11.95	13.19	17.42	6.85	7.14	8.43	6.25	18.45	11.2	14.61	15.61	11.17	10.28	11.56	12.23	13.6	11.07	12.09	11.49	22.4	28.07	21.15	31.26	22.86	24.97	28.2	24.74	product=mitochondrial carrier superfamily protein
TGME49_261570	1277.02	1275.12	1308.59	1293.23	1214.09	1185.55	1195.43	1104.59	1538.98	1483.79	1591.15	1615.7	3211.03	2993.85	3148.76	3321.19	1035.56	981.65	918.69	1003.31	2655.41	2371.92	2225.43	2634.8	1313.65	819.86	881.65	845.9	2503.54	2598.54	2398.99	2503.37	product=ribosomal protein RPL7A
TGME49_202810	43.84	24.23	39.82	22.58	53.72	45.79	48.21	36.09	30.38	29.34	35.46	37.57	41.22	53.87	44.63	44.69	60.92	56.94	54.68	44.83	70.47	59.43	74.11	76.27	88.44	59.97	54.07	64.08	59.08	65.66	74.02	71.06	product=TIM14
TGME49_246530	24.2	25.03	24.03	23.97	24.92	24.29	23.67	25.35	25.09	24.3	25	24.13	31.06	28.49	32.04	30.04	28.12	28.57	27.15	26.75	25.2	26.23	25.06	26.05	28.17	22.9	24.16	24.32	25.64	24.6	26.72	25.75	product=phospholipase D active site domain-containing protein
TGME49_318738	0	0	0	0	0	0.54	0	0	0	0	0	0	0	0	0	0	0	0	0	0	0	0.54	0	0	0.59	0	0.59	0	0	0	0	0	product=hypothetical protein
TGME49_214620	36.32	38.11	38.03	39.13	44.62	40.07	39.82	33.64	38.89	37.93	41.6	42.69	45.43	39.87	41.45	44.52	41.37	42.63	45.13	44.38	46.52	50.21	51.97	51.01	84.07	73.58	72.95	75.77	51.79	57.48	60.48	55.51	product=hypoxia- inducible factor prolyl hydroxylase (phd2), putative
TGME49_293830	0	0	0	0	0	0.11	0.11	0	0	0	0	0.18	0.17	0.17	0	0	0	0	0	0	0.11	0.11	0.39	0	0	0.12	0	0	0	0	0.25	0	product=methyltransferase domain-containing protein
TGME49_229005	19.55	11.47	9.64	9.52	11.61	18.39	16.14	11.69	10.47	11.38	12.1	4.45	9.77	9.67	7.29	13.03	11.38	12.9	12.59	14.4	6.15	5.05	6.17	9.63	3.65	8	8.24	12.69	19.86	8.9	6.18	16.42	product=hypothetical protein
TGME49_205090	0.17	0.43	0.7	0.52	0.1	0.28	0.19	0.81	0.97	0.4	0.71	0.63	1.2	1.2	1.09	1.38	0.08	0.16	0.08	0.32	0.19	0.56	0.26	0.21	0.52	0.7	0.72	1	0.59	0.84	1.1	0.89	product=Toxoplasma gondii family D protein
TGME49_278940	101.71	104.88	95.53	103.1	96.23	100.26	96.62	105.96	88.4	80.8	85.71	91.47	110.04	103.8	102.55	105.32	90.54	87.48	92.36	98.83	111.09	109.6	116.89	104.44	103.48	117.25	112.71	126.02	180.62	170.37	158.24	168.08	product=HECT-domain (ubiquitin-transferase) domain-containing protein
TGME49_235690	296.31	241.14	254.5	243.55	337.51	324.6	376.1	305.36	296.76	306.5	329.21	329.7	184.38	207.08	226.74	215.18	187.23	146.27	148.07	132.43	179.37	171.78	163.36	170.66	236.66	129.71	138.41	141.43	151.23	183.73	156.16	178.84	product=hypothetical protein
TGME49_224030	35.26	40.39	40.82	42.84	24.93	27.41	26.45	27.13	54.4	58.43	54.71	55.28	49.94	47.11	47.02	48.05	55.44	57.18	56.1	55.32	70.69	74.62	77.46	74.74	37.48	59.28	63.23	62.71	70.55	69.42	71.25	68.8	product=hypothetical protein
TGME49_223470	0.56	1.12	1.11	1.64	0	1.74	1.86	0	0.9	0.87	0	0	0.96	0	0	0	0.52	0	0	0	0	0	0.53	0.66	1.27	1.85	1.27	0	1.24	0	0	1.13	product=hypothetical protein
TGME49_238930	8.66	10.7	10.25	9.47	7.68	6.18	6.35	5.75	15.72	15.85	14.87	15.87	13.31	12.49	11.72	10.42	11.09	11.55	11.94	10.5	11.72	12.55	11.32	11.08	16.83	21.13	21.02	20.45	10.65	10.05	10.16	11.69	product=hypothetical protein
TGME49_314422	10.3	12.86	12.87	13.46	22.53	19.96	23.69	19.54	14.19	13.63	17.44	12.9	25.07	22.22	23.39	25.2	10.84	10.75	10.34	10.75	19.93	16.11	18.89	15.43	32.61	25.15	25.01	31.73	17.88	21.74	19.15	18.27	product=rhodanese family domain-containing protein
TGME49_271820	50.97	53.57	50.14	48.77	73.6	68.65	62.66	69.02	43.45	61.71	52.63	48.08	76.9	75.87	69.06	68.92	73.35	73.9	74.57	79.68	99.44	92.33	97.7	91.2	82.5	57.35	59.57	52.6	55.69	62.1	61.41	62.01	product=lipoyltransferase and lipoate-protein ligase subfamily protein
TGME49_278815	33.97	32.29	32.6	31.18	25.72	25.62	25.75	26.34	27.2	28.02	27.26	30.45	16.67	16.67	17.23	18.67	22.64	20.41	17.86	21.35	28.32	26.97	26.83	33.09	8.89	10.08	11.89	10.29	11.51	10.95	11.8	11.79	product=hypothetical protein
TGME49_314390	25.05	22.47	21.81	21.31	25.22	23.77	25.36	23.66	20.63	23.27	23.44	23.39	30.5	29.04	31.02	29.46	25.71	26.47	25.99	27.43	26.37	23.48	26.48	24.23	33.77	30.55	31.86	36.35	25.84	29.34	29.95	26.19	product=hypothetical protein
TGME49_221440	11.58	11.09	11.33	12.65	15.52	15.94	14.12	15.92	15.25	15.98	14.55	17.21	22.22	20.81	20.62	23.69	14.71	15.58	14.55	16.15	19.01	19.21	19.45	20.51	26.4	29.48	28.91	26.67	21	21.26	24.41	23.04	product=RPGR, putative
TGME49_236910	190.71	191.35	187.88	186.35	240.28	220.32	230.2	213.2	202.9	203.03	195.41	225.84	269.7	311.86	275.14	265.92	192.96	181.82	188.89	180.74	273.46	267.68	256.26	269.67	282.29	174.74	181.14	183.01	245.11	248.41	231.15	251.13	product=U2 snRNP auxiliary factor, putative
TGME49_273740	1.04	0.9	1.03	0.39	1.84	1.63	1.44	2.41	7	7.8	7.2	10.04	10.47	10.01	12.69	10.26	1.33	0.84	1.32	1.32	4.82	3.99	4.16	4.15	6.42	5.62	5.59	7.39	7.32	7.98	7.2	6.88	product=acetyl-CoA acyltransferase B, putative
TGME49_201760	137.52	132.33	141.27	137.25	129.91	132.14	137.51	131.45	121.68	105.85	123.25	108.27	109.16	117.84	108.17	109.26	90.78	89.4	88.61	88.87	76.52	83.27	76	82.42	59.86	47.73	47.96	43.01	54.33	68.06	67.86	59.03	product=hypothetical protein
TGME49_200410	35.11	40.93	35.4	36.32	29.22	33.25	31.1	30.21	18.45	22.83	22.46	24	22.96	24.78	23.49	19.92	30.31	33.47	33.53	34.58	25.92	26.56	28.04	27.34	34.32	26.34	24.56	26.76	25.64	26.43	25.79	25.53	product=hypothetical protein
TGME49_202390	75.34	79.6	77.41	70.84	62.22	56.38	56.97	63.1	56.88	58.82	60.09	61.59	77.31	77.24	78.35	76.29	108.51	100.48	107.8	97.11	103.68	113.53	112.14	105.32	76.33	61.84	58.22	65.57	112.87	137.86	141.99	125.68	product=S15 sporozoite-expressed protein
TGME49_263740	12.1	10.74	11.31	13.08	10.97	11.56	11.2	11.98	12.56	12.21	13.46	11.93	20.29	18.78	17.87	20.67	15.04	16.91	13.7	15.1	19.75	20.41	17.99	20.28	9.66	10.67	10.12	9.73	18.42	18	23.11	18.72	product=ABC transporter transmembrane region domain-containing protein
TGME49_286140	17.19	14.97	15.48	17.47	21.34	23.8	23.95	20.13	21.12	24.21	21.61	22.72	20.98	21.26	20.2	21.77	11.21	10.08	9.39	11.19	19.09	18.79	17.89	17.34	24.48	18.4	17.18	21.57	16.63	17.16	21.81	15.72	product=hypothetical protein
TGME49_213000	19.66	17.62	19.83	19.91	17.33	20.93	16.58	16.55	18.72	15.62	20.26	20.69	25.7	26.43	24.74	27.8	12.08	10.66	10.79	9.68	18.98	17.59	17.15	16.65	26.83	20.48	23.2	16.17	18.74	23.76	16.02	17.87	product=replication factor C, subunit 5, putative
TGME49_264610	214.99	227.3	230.27	221.04	248.34	259.9	261.34	249.18	167.69	184.71	168.14	166.99	252.41	265.12	268.51	252.94	233.7	237.54	235.73	236.73	293.64	290.19	287.42	274.28	216.62	205.29	190.36	196.31	291.69	329.26	319.25	303.46	product=RNA recognition motif-containing protein
TGME49_311880	109.64	110.59	114.31	108.15	108.61	99.81	106.31	104.19	91.87	89.5	92.23	77.99	80.5	75.9	74.34	78.54	88.86	87.67	80.59	87.2	57.8	60.39	61.77	60.93	108.73	102.83	101.8	107.18	59.03	66.75	62.36	68.25	product=hypothetical protein
TGME49_215150	130.69	124.01	122.04	120.57	114.37	116.34	114.07	115.92	125.03	127.58	130	119.97	110.7	118.98	118.24	103.75	115.93	108.29	106.09	105.96	93.17	99.91	97.88	99.84	102.59	147.52	137.79	156.53	79.52	85.44	83.29	80.56	product=AP2 domain transcription factor AP2X-9
TGME49_200230	6.77	5.7	5.59	5	8.93	8.05	8.89	8.25	14.43	13.33	13.64	13.3	21.95	19.92	20.81	23.34	4.87	3.91	5.65	7.28	9.68	8.22	8.22	8.65	24.98	27.84	30.34	30.67	27.56	24.53	34.82	32.62	product=microneme protein MIC17C
TGME49_308000	28.99	32	28.73	28.9	30.29	34.49	35.56	31.82	27.83	28.79	31.11	26.73	34.8	37.15	42.46	38.16	26.67	25.71	26.94	27.39	36.16	35.42	34.91	40.78	39.66	37.64	34.08	36.22	38.13	37.68	36.38	36.75	product=Gpi16 subunit, GPI transamidase component protein
TGME49_304710	64.17	63.21	64.33	61.85	75.51	71.51	73.89	65.14	58.6	55.89	60.92	63.94	80.81	80.07	78.31	85.29	56.9	52.45	52.81	54.33	64.81	56.38	54.54	61.78	49.37	47.89	51.18	47.05	52.94	56.57	57.29	54.86	product=eukaryotic peptide chain release factor, putative
TGME49_314265	18.31	20.37	16.05	16.77	17.92	21.03	18.45	19.59	16.59	17.31	19.49	16.66	25.03	23.05	23.28	24.68	17.13	18.08	18.74	18.07	19.95	22.62	25	21.14	29.32	27.92	27.2	27.25	24.26	29.64	28.58	24.26	product=hypothetical protein
TGME49_205330	369.84	363.87	373.52	367.75	343.54	336.72	339.13	344.24	320.09	308.14	295.81	300.69	414.16	415.64	436.15	428.73	327.44	329.41	332.93	340.58	356.19	361.38	361.51	360.51	624.9	410.12	419.42	443.3	492.36	455.07	434.48	449.96	product=hypothetical protein
TGME49_305080	82.26	80.51	73.5	69.08	59.64	74.58	72.9	67.97	80.29	86.33	85.46	79.72	96.35	85.31	98.75	89.64	59.27	64.63	68.42	68	81.57	93.75	78.42	77.58	64.2	85.01	82.89	98.16	103.08	110.83	115.63	97.22	product=hypothetical protein
TGME49_297160	31.15	31.78	34.45	38.43	40.3	36.29	38.65	34.48	40.96	36.91	38.23	37.61	37.93	38.36	39.9	39.57	34.78	36.65	42.95	37.8	43.49	52.64	54	45.2	82.46	49.58	49.76	47.92	56.65	59.57	52.88	57.22	product=hypothetical protein
TGME49_225520	9.3	9.03	10.23	10.67	12.65	8.15	11.98	7.53	8.82	7.78	9.89	6.82	9.94	9.9	8.07	9.47	10.03	14.68	14.15	14.67	13.12	10.84	11.39	10.69	5.85	10.78	10.15	7.39	14.09	9.06	10.76	14.28	product=hypothetical protein
TGME49_293690	838.28	822.31	849.83	895.31	897.52	793.36	860.91	792.51	1136.07	1094.24	1074.23	1120.72	1302.35	1205.64	1324.78	1272.94	729.68	718.35	698.88	783.87	695.1	711.41	633.06	639.69	1378.03	731.27	760.2	722.77	1046.88	919.17	936.13	1032.52	product=profilin PRF
TGME49_290310	9.91	8.89	9.59	8.96	12.36	14.08	12.15	12.02	11.33	11.88	12.55	11.83	15.7	14.69	16.57	14.55	7.79	7.06	7.82	7.81	12.02	12.22	11.8	13.31	10.62	12.01	12.33	12.87	12.15	14.45	12.47	11.84	product=hypothetical protein
TGME49_205402	0	0	0	0	0.12	0	0	0.11	0	0	0	0	0	0	0	0	0	0.1	0	0.2	0	0	0	0	0	0	0	0.12	0	0	0	0	product=SNF2 family N-terminal domain-containing protein
TGME49_235960	10.1	8.46	8.78	8.21	10.4	9.53	9.42	8.79	13.09	11.38	11.15	13.13	15.83	15	13.7	17.26	7.1	5.91	6.51	7.53	17.5	13.52	12.55	14.71	8.94	13.66	9.95	11.63	14.39	14.75	10.64	14.79	product=hypothetical protein
TGME49_271470	24.24	25.17	25.12	24.87	20.91	20.43	20.9	20.3	22.55	23.86	24.48	23.74	28.28	30.32	28.5	29.68	32.08	31.66	32.01	31.74	32.3	34.66	31.67	30.51	19.15	24.26	25.93	23.63	27.69	28.06	32	28.81	product=hypothetical protein
TGME49_289960	13.44	12.3	12.1	12.56	11.87	13.38	11.9	11.61	10.41	9.46	10.95	10.66	16.14	17.1	14.69	19.81	16.04	16.55	17.58	16.02	15.96	16.83	17.29	16.69	18.02	19.29	15.8	16.81	14.56	16.82	15	19.37	product=hypothetical protein
TGME49_233905	26.82	27.29	25.31	26.68	27.37	27.13	28.02	26.34	28.41	27.04	29.57	25.35	35.02	38.87	39.69	41.37	30.08	26.78	29.77	28.81	35.92	32.79	36.18	34.87	13.03	14.77	16.76	14.72	30.99	29.41	30.46	32.1	product=histone kinase SNF1, putative
TGME49_278882	2.73	2.29	2.78	2.93	2.59	2.86	3.17	5.05	3.23	3.44	4.78	4.01	1.68	1.8	1.62	1.52	1.75	2.27	2.08	1.95	1.92	1.41	1.84	0.91	2	1.84	2.29	2.56	1.9	3.25	2.47	3	product=GDA1/CD39 (nucleoside phosphatase) family protein
TGME49_201890	0	0	0	0	0	0	0	0.31	0	0	0	0.54	0.52	1.54	0.53	2.38	0	0	0	0	0.98	0.31	0.58	1.06	0.35	0.34	0.34	0	0	0	0	1.82	product=MORN repeat-containing protein
TGME49_267530	13.44	11.54	11.06	9.87	11.39	13.71	13.6	13.88	8.73	9.53	9.15	10.25	13.27	14.42	12.71	12.79	10.16	10.95	11.87	10.14	9.42	11.29	8.56	10.66	9.83	6.41	7.68	6.84	9.83	9.32	8.3	10.27	product=hypothetical protein
TGME49_226030	245.56	255.36	261.05	249.63	281.99	264.16	279.44	261.8	190.64	194.28	185.18	177.88	248.12	249.9	239.08	256.43	238.22	232.03	219.82	214.07	202.73	204.72	186.53	209.77	223.14	136.56	139.7	142.32	227.61	219.53	204.69	221.62	product=AGC kinase
TGME49_277840	146.27	131.81	125.18	126.29	130.74	120.14	122.97	128.98	127.7	117.57	120.4	116.88	123.07	116.46	110.69	124.63	175.82	182.31	197.11	178.87	188.14	175.95	177.68	194.45	203.6	144.61	130.37	147.95	113.7	122.48	115.41	99.78	product=Ras family protein
TGME49_221340	25.68	21.87	23.45	24.66	33.44	30.32	29.98	30.13	17.73	22.45	16.3	22.97	33.09	28.94	31.06	32.94	29.81	26.9	28.98	25.68	48.96	46.74	47.9	43.11	33.17	43.07	38.24	44.45	38.6	38.89	40.1	39.98	product=hypothetical protein
TGME49_233470	56.26	57.11	63.65	64.07	65.59	56.21	63.18	57.01	114.81	106.52	125.31	128.76	68.53	69.99	75.03	78.82	20.95	13.27	12.38	20.26	76.05	64.92	64.69	74.49	47.97	44.39	47.89	50.76	56.58	59.08	57.36	58.19	product=hypothetical protein
TGME49_263840	60.41	58.66	57.35	55.44	62.98	65.35	65.39	63.22	33.23	31.54	32.52	36.43	69.79	66.61	65.4	65.2	69.15	73.95	68.42	67.95	81.84	82.31	83.96	76.41	58.97	44.05	44.11	47.12	74.13	82.23	74.62	66.74	product=hypothetical protein
TGME49_308890	50.04	50.78	51.97	50.35	53.99	53.03	56.63	51.57	47.08	48.1	47.81	49.58	63.27	62.79	64.56	62.31	49.43	48.59	47.12	51.34	53.51	52.72	49.49	52.67	37.63	55.42	55.67	57.32	59.73	58.28	64.53	60.95	product=transcription elongation factor SPT6
TGME49_240920	15.11	11.57	13.63	11.34	11.7	15.25	15.74	6.41	21.37	15.88	17.58	20.2	15.29	21.27	32.59	14.16	21.41	20.98	21.95	27.95	28.33	31	31.81	31.95	5.08	15.8	13.66	15.94	21.73	28.11	36.85	18.81	product=hypothetical protein
TGME49_211675	0.25	0.25	0.99	0.49	0.27	0	0.28	0	0.4	0	0.82	0.9	0	0	0	0	1.16	0.69	0.23	0.46	0.27	0	0	0	2.04	0.56	1.15	1.41	0.56	0	0	0.51	product=hypothetical protein
TGME49_281950	21.09	28.55	31.84	26.61	28.48	27.18	30.32	29.27	26.85	21.86	21.06	21.46	38.99	40.57	37.53	36.63	30.21	32.42	32.38	33	38.13	37.45	37.61	38.7	33.08	22.71	22.82	19.59	42.07	37.3	33.3	32.47	product=membrane protein, putative
TGME49_221630	69.21	70.55	67.54	72.88	83.51	82.06	78.53	87.06	69.15	69.93	66.07	68.25	70.47	70.91	73.07	72.6	34.92	37.37	39.67	37.27	52.16	51.36	54.93	51.09	70.69	83.08	74.27	84.58	81.74	76.54	81.8	78.8	product=hypothetical protein
TGME49_247980	18.51	13.36	5.2	16.6	13.01	4	17.3	10.75	6.35	12.23	17.39	0	13.51	24.38	25.99	2.65	26.13	19.96	18	13.7	18.62	5.45	13.79	11.04	14.63	4.28	7.38	8.82	11.78	14.25	16.96	16.09	product=hypothetical protein
TGME49_209095	4.02	4.61	1.7	5.62	3.15	5.95	3.81	4.73	7.38	1.79	2.84	5.23	3.95	5.88	5.14	4.58	3.73	1.6	2.62	2.13	4.34	4.17	3.82	4.74	5.86	4.43	1.95	3.85	2.55	2.12	1.45	1.16	product=hypothetical protein
TGME49_236200	36.93	42.36	40.61	40.39	47.49	49.27	48.43	48.68	50.77	53.22	49.94	46.98	60.81	58.33	65.83	61.64	59.05	61.36	63.85	65.51	55.97	55.35	57.28	52.39	70.88	60.52	62.31	58.43	53.41	57.14	58.92	58.26	product=DNA mismatch repair protein, C-terminal domain-containing protein
TGME49_310798	10.89	13.18	7.63	9.35	12.94	11.32	8.04	14.5	14.55	13.4	5.24	7.43	16.39	9.31	11.37	14.46	10.51	13.86	10.79	8.81	9.32	11.81	16.89	6.95	10.36	22.67	17.04	22.88	15.13	12.66	10.26	14.64	product=hypothetical protein
TGME49_221210	937.52	918.13	1015.6	957.14	1064.68	982.62	1085.29	952	1199.21	1183.86	1145.38	1252.06	1154.52	1062.08	1055.16	1127.11	860.78	819.54	773.15	777.1	1325.04	1261.71	1231.11	1371.87	1093.94	590.03	650.31	666.97	1062.2	1156.66	1037.3	1143.37	product=cyclophilin
TGME49_264710	31.21	34.46	31.15	33.61	46.13	40.31	43.3	46.11	44.82	39.19	38.45	47.44	56.61	51.69	50.25	49.56	26.6	31.16	31.73	31.8	46.36	46.19	44.63	52.2	50.98	43.3	42.97	47.66	56.9	48.71	52.91	53.35	product=bucentaur or craniofacial development domain-containing protein
TGME49_268620	0.12	0	0	0	0	0	0	0	0	0	0	0	0	0	0	0	0	0	0	0	0	0	0	0	0	0	0	0	0	0	0	0	product=blood stage antigen 41-3 precursor, putative
TGME49_253470	216.83	221.38	214.41	219.38	208.26	193.11	188.05	190.24	221.84	232.78	217.97	225.44	182.34	172.08	181.73	200.63	186.79	203.42	188.09	190.49	175.08	175.37	171.24	176.9	226.69	178.7	200.66	178.21	181.8	165.08	174.09	191.4	product=alveolin domain containing intermediate filament IMC13
TGME49_304900	100.45	84.82	87.03	90.26	101.53	94.08	99.52	103.51	88.22	89.34	105.32	91.84	74.4	76.41	80.62	72.91	87.2	86.11	74.82	92.28	70.72	68.89	70.26	63.24	78.6	63.21	60.35	57.42	48.62	48.62	52.91	45.75	product=hypothetical protein
TGME49_268760	348.1	316.57	333.14	330.75	307.93	299.45	303.13	274.27	204.25	202.26	209.49	190.28	169.85	187.54	174.97	186.99	230.94	215.36	200.97	201.29	173.74	172.15	165.19	176.63	158.32	126.08	151.7	118.57	110.55	119.96	110.1	122.43	product=hypothetical protein
TGME49_225850	65.66	67.22	62.45	65.13	51.04	54.89	54.6	54.11	56.58	58.32	55.64	59.15	51.29	50.05	45.68	47.01	53.69	52.78	55.33	53.75	47.64	46.26	49.67	48.57	96.32	96.75	90.61	100.19	62.27	60.89	57.32	56.87	product=peptidase, M28 family protein
TGME49_258720	81.5	190.5	125.36	138.3	137.61	160.11	70.77	124.62	104.81	286.1	217.29	256.04	190.22	388.91	268.05	214.89	117.04	179.49	95.81	144.88	213.74	282.28	242.94	196.84	204.62	73.55	77.85	53.43	163.87	200.62	167.36	174.02	product=Ubiquitin family protein, putative
TGME49_220940	6.94	6.47	7.44	6.55	11.23	12.75	11.04	12.76	19.41	12.35	16.62	22.6	20.46	25.64	19.84	19.27	8.26	6.64	5.14	6.64	18.02	20	17.7	21.2	16.89	13.25	11.76	13.47	19.83	24.42	17.51	24.11	product=ribosomal RNA methyltransferase (FtsJ) family protein
TGME49_286110	0	0	0	0	0	0	0	0	0	0	0	0	0.46	0	0.24	0	0	0	0	0	0.15	0	0.13	0	0	0	0	0	0	0	0	0.55	product=hypothetical protein
TGME49_276850	0	0	0	0	0	0	0	0	0	0	0	0	0	0	3.79	0	0	0	0	0	0	0	0	2.57	2.33	2.27	0	0	0	3.77	0	0	product=hypothetical protein
TGME49_279000	0	0	0.91	0	2.03	0	0	0	0	1.44	0	1.69	1.59	3.14	3.32	1.85	0	0	0	0	0	0.96	0.88	2.2	1.03	1.01	1.04	0	2.06	1.68	2.35	1.87	product=SAG-related sequence SRS59J
TGME49_208070	29.21	32.4	30.31	29.77	32.36	32.08	31.49	31.89	25.65	25.15	26.5	26.63	27.55	29.23	31.62	29.02	36.46	36.46	37.39	35.06	28.01	29.83	28.56	31.01	15.58	24.53	24.48	22.37	24.43	21.27	24.71	24.75	product=inositol polyphosphate kinase
TGME49_266930	17.66	15.54	18.3	13.48	21.97	23.79	18.42	22.25	18.16	14.23	16.13	18.1	19.83	20.76	19.38	18.43	19.68	20.17	20.89	20.16	20.44	20.12	19.52	22.8	31.92	24.12	21.7	22.05	20.9	23.18	21.47	20.2	product=general transcription factor IIH polypeptide 3 GTF2H3
TGME49_273870	99.68	105.05	102.63	104.02	110.37	108.26	107.75	108.82	87.88	91.23	93.83	95.37	134.75	134.7	134.45	135.42	93.43	96.58	98.11	99.64	131.89	130.93	130.8	129.61	104.21	116.79	114.5	118.59	144.64	145.12	170.15	146.69	product=SWI2/SNF2 ISWI-like (AT hook)
TGME49_223258	2.06	2.21	1.89	1.73	2.08	2.66	0.7	1.64	5.29	6.36	4.15	4.28	11.17	7.07	11.01	10.35	0.88	2.06	1.32	1.47	9.52	7.88	8.45	7.89	5.03	4.51	3.32	5.23	7.86	9.72	3.2	7.75	product=hypothetical protein
TGME49_267390	31.52	24.58	34.29	28.05	48.99	44.41	51.72	44.09	42.65	37.05	42.81	43.26	78.19	71.45	87.25	93.03	21.84	18.1	15.91	17.78	51.49	43.71	41.52	54.49	32.09	37.34	36.6	39.62	46.19	47.22	37.85	47.2	product=DNA-directed RNA polymerase I RPAC1
TGME49_223490	32.95	36.3	33.49	33.53	36.43	33.92	37.14	35.82	38.92	34.23	31.86	40.66	47.34	40.95	45.98	49.98	44.19	49.15	40.83	46.09	41.8	47.38	42.32	43.78	41.5	25.79	28.36	28.87	40.73	36.03	33.52	36.45	product=hypothetical protein
TGME49_205625	45.33	49.83	44.21	44.63	33.16	32.93	32.31	34.25	23.07	23.55	24.63	23.03	27.28	26.85	25.72	28.01	63.72	65.42	66.34	63.9	40.66	44.94	44.94	40.96	28.45	24.67	25.39	24.63	33.17	32.51	34.18	31.35	product=hypothetical protein
TGME49_270980	18.54	19.09	18.31	18.86	22.6	21.87	21.26	20.04	24.48	24.2	23.47	22.37	34.66	36.82	28.17	26.57	18.35	18.65	17.88	19.13	31.7	28.92	30.41	33.69	18.66	24.85	25.12	23.7	29.28	27.86	31.33	29.04	product=phosphoglycerate mutase family protein
TGME49_284010	6.24	6.83	7.59	5.97	12.22	11.06	11.72	9.72	11.68	11.11	12.67	11.54	16.2	19.32	18.93	19.94	4.78	3.97	3.61	6.97	12.66	11.66	11.38	14.26	23.21	22.58	21.82	22.89	17.74	17.1	17.48	18.85	product=5'-3' exonuclease, N-terminal resolvase family domain-containing protein
TGME49_300110	20.45	20.18	20.3	21.28	19.75	19.14	18.32	18.65	25.63	27.92	15.68	20.04	37.39	35.79	31.79	34.49	17.37	22.8	18.1	21.57	36.73	33.7	26.27	35	23.37	19.45	23.91	20.97	40.56	34.37	35.64	30.07	product=hypothetical protein
TGME49_210380	90.87	91.62	84.61	88.53	76.88	83.39	82.9	79.89	63.98	65.17	69.05	72.15	77.7	79.05	70.98	76.37	73.78	70.25	72.06	72.5	74.06	73.61	75.19	76.31	85.42	67.91	69.64	68.3	77.26	85.35	76.63	79.88	product=hypothetical protein
TGME49_253900	53.63	55.86	56.18	56.69	70.97	67.49	75.57	65.8	70.95	63.11	72.94	63.73	81.4	84.41	83.04	85.07	51.88	49.54	53.19	50.42	76.14	64.36	60.82	69.36	52.75	80.7	77.19	85.56	59.41	52.91	55.96	53.51	product=parasite porphobilinogen synthase PBGS
TGME49_242290	143.34	117.74	136.68	122.14	158.59	150.74	149.45	132.75	127.98	110.74	111.32	135.6	138.87	146.05	134.2	129.87	86.43	90.99	85.91	96.56	107.6	97.91	92.81	111.35	110.72	67.53	71.81	63.87	92.26	98.47	96.36	97.43	product=proteasome subunit alpha1, putative
TGME49_220350	18.23	17.76	18.81	18.11	22.62	22.59	23.08	21.86	27.39	26.5	26.23	28.81	38.04	35.95	36.08	38.78	15.39	16.18	15.9	16.75	36.42	34.45	35.78	36.21	17.67	21.18	21.79	21.27	31.48	30.74	33.41	27.46	product=tRNA ligases class II (D, K and N) domain-containing protein
TGME49_272350	31.86	36.2	35.97	32.87	41.8	41.58	37.77	38.31	29.45	29.06	30.8	31.78	56.25	59.74	42.84	55.31	36.4	38.45	37.59	33.44	52.43	54.91	53.82	45.35	42.73	33.38	36	34.55	49.89	59.36	44.52	55.47	product=mRNA export protein
TGME49_216250	6.07	6.76	6.27	5.94	10.66	8.93	9.54	8.74	11.45	11.57	9.78	13.1	13.52	12.7	14.27	13.53	5.83	5.38	5.4	6.41	12.97	10.36	11.92	12.83	9.08	8.81	9.88	9.43	16.65	16.54	16.39	13.54	product=RecF/RecN/SMC N terminal domain-containing protein
TGME49_254710	79.13	79.11	75.76	75.09	63.85	66.95	64.02	63.72	42.35	41.17	38.61	38.81	53.81	51.69	54.32	53.9	60.28	60.2	60.19	60.12	35.88	37.93	39.43	39.91	34.37	49.66	44.37	49.73	37.99	40.24	42.63	39.3	product=serine esterase (DUF676) protein
TGME49_229620	20.68	20.73	20.54	21.67	22.07	22.32	22.99	21.31	22.47	25.78	24.7	26.79	35.86	37.97	36.93	34.52	22.43	24.11	24.1	22.91	32.27	34.6	33.78	32.86	44.28	54.31	48.89	49.52	43.11	45.06	45.88	47.56	product=hypothetical protein
TGME49_306310	17.16	14.33	14.75	14.07	21.52	20.52	22.9	18.83	32.73	31.55	31.88	37.49	30.14	31.51	30.69	32.7	6.66	6.32	6.34	7.92	25.79	23.85	22.7	26.5	11.66	19.09	20.97	18.9	28.61	30.15	30.24	26.87	product=RecF/RecN/SMC N terminal domain-containing protein
TGME49_205200	58.48	61.1	60.16	64.6	57.8	58.11	53.11	67.8	60.29	66.08	65.27	63.09	50.29	53.03	47.74	44.87	86.19	89.77	89.47	90.59	55.58	61.56	63.01	58.12	68.24	81.32	85.38	80.96	48.56	49.62	56.19	49.87	product=hypothetical protein
TGME49_205240	36.19	34.84	35.18	35.98	41.46	39.3	42.52	38.5	47.64	44.64	44.06	39.89	59.71	56.79	61.67	62.12	31.42	34.96	31.53	29.81	63.76	56.96	53.51	61.26	24.32	32.56	35.18	31.14	54.31	53.87	61.05	51.14	product=cleft lip and palate transmembrane protein 1 (clptm1) protein
TGME49_212940	3.14	1.94	2.68	2.9	4.16	4.72	4.44	4.64	6.34	6.75	7.05	8.45	8.91	6.33	7.11	7.52	1.52	1.34	1.05	1.7	6.09	4.92	4.73	6.32	4.47	5.91	6.1	5.69	4.66	6.23	6.33	6.04	product=hypothetical protein
TGME49_297870	43.22	42.21	41.67	39.2	49.14	45.72	47.84	41.45	44.48	41.16	39.37	40.35	33.68	38.21	39.64	40.1	23.94	20.55	19.2	22.55	36.1	34.53	35.5	38.51	16.37	16.08	17.1	15.84	20.34	21.16	22.28	26.11	product=hypothetical protein
TGME49_251470	105.83	94.4	94.61	105.92	105.59	98	107.54	115.49	94.47	86.29	83.36	74.65	102.15	105.51	113.65	113.6	124.52	121.56	128.45	105.63	123.62	125.6	127.17	118.97	100.16	46.73	60.05	64.17	83.13	101.15	92.82	101.47	product=hypothetical protein
TGME49_295980	61.92	57.85	58.35	55.48	55.06	52.92	55.36	48.2	63.85	67.49	70.9	68.71	75.96	71.54	67.85	78.99	48.81	44.38	42.82	47.3	76.17	73.02	74.81	75.43	37.38	37.94	39.23	37.05	60.08	55.49	59.37	58.76	product=hypothetical protein
TGME49_255635	35.99	35.26	34.51	33.88	41.91	42.67	38.57	40.43	52.1	46.5	48.01	53.98	60.18	63.69	65.96	62.83	51.63	56.01	53.19	56.48	96.1	93.89	97.53	87.02	72.77	43.18	45.5	46.3	92.56	79.05	78.67	77.02	product=hypothetical protein
TGME49_226620	9.67	9.14	7.82	8.63	8.59	8.49	9.55	8.47	9.14	10.27	9.47	9.79	15.9	15.83	15.4	14.95	9.21	9.05	9.02	9	11.11	10.9	10.59	11.96	7.92	13.06	13.65	13.58	13.14	13.27	15.4	13.59	product=hypothetical protein
TGME49_242055	4.34	4.57	4.51	4.42	5.21	6.03	5.76	5.55	7.5	6.43	7.47	8	7.42	7.88	7.31	7.08	5.21	4.82	4.48	5.03	7.14	7.44	7.19	7.36	3.48	5.95	6.09	6.15	6.84	7.11	8.09	7.67	product=DEAD/DEAH box helicase domain-containing protein
TGME49_233130	76.33	80.72	69.12	74.63	67.06	62.98	69.38	71.28	124.1	124.6	135.78	129.67	92.99	95.87	102.76	91.59	104.31	103.5	106.68	104.79	78.99	79.06	83.43	78.5	104.54	148.29	155.17	149.04	95.27	82.58	96.96	97.09	product=nucleoside transporter protein
TGME49_316610	9.38	9.31	8.7	9.47	10.18	11	10.33	10.87	6.91	7.67	6.55	8.47	10.77	10.81	10.7	12.07	11.01	11.14	11.97	11.42	12.35	12.82	11.93	11.71	6.56	7.41	7.35	7.37	10.94	11.47	12.52	13.09	product=hypothetical protein
TGME49_246640	0	0	0	0	0	0	0	0	0	0.6	0.64	1.41	0	1.33	0	0	0	0	0	0	1.26	1.21	1.11	2.74	0.45	0.86	0	0	1.73	2.9	0	0	product=hypothetical protein
TGME49_244500	32.4	28.37	31.1	29.69	55.7	53.33	57.61	52.42	49.67	45.18	52.87	54.87	45.55	47.87	49.1	49.97	13.18	10.68	10.47	12.33	22.78	23.05	21.28	25.21	9.36	19.57	18.7	18.63	19.63	23.32	22.99	21.28	product=Tubulin-tyrosine ligase family protein
TGME49_213530	0.54	0.78	0.82	1.32	0.18	0.57	0.37	0.6	0.13	0.38	0.27	0.15	0.78	0.64	0.44	0.65	0.46	0.42	0.35	0.23	0.77	0.18	0.44	0.34	0.98	0.24	0.39	0.47	0.66	1.21	0.94	0.51	product=hypothetical protein
TGME49_301260	26.78	29.79	24.15	25.06	21.08	28.92	24.45	22.76	18.7	28.06	21.14	19.09	27.01	28.78	30.23	23.23	30.25	28.6	33.43	28.57	29.51	38.01	26.56	31.57	17.79	44.26	47.43	54.6	54.22	25.74	33.69	58.6	product=hypothetical protein
TGME49_206460	240.89	253.27	217.22	240.36	144.3	127.34	151.52	155.36	207.23	153.33	221.28	192.36	97.72	119.5	96.23	138.83	199.01	207.7	208.46	219.16	123.4	117.17	138.7	114.85	291.94	170.28	193.55	177.72	102.3	113.83	103.52	106.92	product=hypothetical protein
TGME49_219080	18.22	14.15	15.62	17.07	30.18	22.31	26.77	25.75	30.2	25.18	35.48	35.29	31.64	36.16	29.04	34.18	9.62	11.92	12.78	13.34	30.11	26.11	25.79	34.05	12.57	14.58	15.12	17.2	25.02	28.92	23.69	26.53	product=edge expressed protein, putative
TGME49_273370	31.85	29.1	28.14	27.63	31.17	29.44	32.61	31.57	27.73	27.16	31.3	30.57	35.94	38.14	36.31	33.8	26.21	23.22	25.48	25.31	36.24	35.13	32.12	36.43	28.43	27.95	30.37	29.25	35.44	37.45	39.97	33.72	product=coatomer gamma 2-subunit protein, putative
TGME49_210440	30.84	31.5	30.86	30.56	46.65	46.75	42.12	45.17	36.55	37.71	34.31	36.16	72.97	70.5	71.26	74.92	33.11	34.14	35.61	32.12	54.89	53.1	53.27	53.09	39.29	38.2	37.97	38.97	56.58	56.74	50.79	55.52	product=polynucleotide adenylyltransferase
TGME49_236830	14.35	9	10.63	11.7	20.34	17.94	23.13	19.07	18.25	23.24	22.7	26.14	47.26	37.7	40.69	36.99	14.43	12.75	14.71	15.51	43.86	29.74	43.76	31.03	19.61	31.6	26.38	33.37	42.43	50.63	40.64	32.5	product=hypothetical protein
TGME49_227930	72.07	73.87	72.28	68.63	57.14	58.82	60.26	56.89	53.14	54.81	53.51	58.09	56.01	54.13	54.75	54.18	53.22	53.04	52.93	54.49	49.1	48.57	47.66	48.67	72.62	69.79	66.52	68.74	35.92	37.94	41.28	36.22	product=hypothetical protein
TGME49_277730	5.79	11.65	15	13.42	17.48	16.4	13.58	15.61	18.62	18	16.74	11.88	8.7	11.08	16.86	4.34	6.74	2.69	2.64	6.05	14.84	11.98	17.86	17.96	21.98	13.48	18.77	14.52	17.66	13.24	23.77	29.17	product=hypothetical protein
TGME49_229500	66.83	65.38	63.89	62.57	75.99	64.8	71.05	63.68	56.3	47.96	39.64	40.33	42.66	46.09	46.44	53.69	53.2	49.88	43.81	49.66	56.13	52.14	54	62.9	22.73	24.14	26.83	23	30.22	22.07	28.68	28.18	product=hypothetical protein
TGME49_321630	67.32	71.67	72.64	73.61	72.57	73.37	71.66	75.77	66.92	58.66	52.96	58.09	83.03	82.18	91.86	84.18	90.87	93.59	89.61	92.01	87.5	93.37	94.8	88.85	106.88	81.88	85.85	82.9	87.37	101.26	99.48	97.74	product=RNA recognition motif-containing protein
TGME49_220570	44.71	38.73	42.42	40.58	45.47	46.99	49.27	48.33	49	45.59	54.19	49.46	52.05	50.71	56.45	54.65	50.03	48.44	52.62	49.9	60.84	56.6	57.57	61.52	76.94	47.6	48.81	51.34	56.25	56.65	58.57	62.59	product=hypothetical protein
TGME49_313570	17.57	16.89	16.18	14.9	25.59	26.36	24.22	24.7	28.73	27.48	29.11	26.43	30.65	38.26	34.57	33.52	15.52	13.48	14.32	12.93	23.4	21.54	19.53	23.09	37.15	31.68	31.55	32.41	33.82	32.98	31.86	35.02	product=regulator of chromosome condensation (RCC1) repeat-containing protein
TGME49_291690	24.72	22.37	24.66	25.13	24.85	22.84	22.99	20.9	22.72	21.53	24.37	23.73	26.59	25.97	28.05	28.68	28	27.47	29.61	27.79	28.6	30.24	29.3	27.55	43.67	33.38	35.1	37.44	27.24	25.14	25.56	23.5	product=hypothetical protein
TGME49_287980	57.81	58.33	54.59	54.18	54.46	58.3	54.56	59.38	38.69	40.95	37.82	35.88	44.82	47.5	43.86	39.85	60.99	58.91	62.08	61.35	56.87	57.74	56.31	53.91	46.83	41.64	41.52	41.87	42.55	42.5	44.5	39	product=FHA domain-containing protein
TGME49_272550	39.76	41.61	40.52	37.93	43.69	43.33	45.05	43.6	50.51	52.48	54.08	51	59.89	59.14	58.79	61.4	44.51	44.88	46.27	46.6	48.74	50.3	51.43	52.28	28.18	53.9	53.89	53.77	58.77	53.26	62.24	60.86	product=hypothetical protein
TGME49_202450	62.41	62.8	66.39	70.12	54.83	63.02	58.83	56.4	49.66	54.77	54.89	42.94	67.35	57.03	62.38	62.47	53.16	58.48	57.92	52.35	67.12	65.54	57.49	63.54	65.43	40.21	50.05	49.21	64.76	91.34	61.38	77.48	product=hypothetical protein
TGME49_315715	1.43	4.33	1.4	0	1.56	0	6.22	1.45	0	0	2.35	0	2.43	4.78	7.66	5.73	4.04	4.06	1.3	5.4	3.1	0	1.36	0	12.64	4.62	6.38	9.54	3.19	12.81	0	11.61	product=hypothetical protein
TGME49_226730	117.81	116.39	116.18	116	133.98	137.8	140.25	130.05	149.88	148.45	157.06	148.37	167.51	174.76	170.09	173.95	114.95	112.97	106.86	105.52	146.85	139.77	139.76	146.2	125.99	124.97	128.38	129.96	147.18	157.62	149.41	147.07	product=aconitate hydratase ACN/IRP
TGME49_220400	3388.84	3169.58	3192.05	3300.5	3925.21	3583.94	3990.69	3577.36	2438.8	2476.56	2590.81	2469.14	3814.91	3646.23	3833.15	3872.26	2459.86	2503.02	2461.41	2576.21	3013.37	2909.37	2893.36	3183	4572.42	2632.94	2552.79	2693.18	3717.74	3651.34	3754.24	3707.74	product=actin depolymerizing factor ADF
TGME49_263245	0	0	0	0	0	0	0	0	0	0	0	0	0	0	0	0	0	0.24	0	0	0	0	0	0	0	0	0	0	0.57	0	0	0	product=cpw-wpc domain-containing protein
TGME49_209950	422.74	418.62	418.97	419.66	437.47	430.4	433.7	428.98	357.47	366.15	366.54	344.65	359.8	386.55	363.1	399.29	377.15	361.29	349.15	344.92	415.76	388.81	422.63	405.59	312.81	203.31	224.94	205.8	277.69	319.97	301.88	281.14	product=thioredoxin, putative
TGME49_322300	1.72	1.15	0.57	0.56	1.89	2.97	0.64	2.96	1.85	3.57	7.59	4.19	4.94	1.96	3.09	5.73	1.07	1.6	1.57	1.6	3.1	4.76	3.82	5.42	1.3	1.9	1.95	0.64	2.55	2.12	1.45	1.16	product=hypothetical protein
TGME49_256010	37.98	46.07	46.65	39.37	49.91	53.65	48.37	51.16	73.79	76.2	68.74	74.09	75.96	59.42	58.8	63.19	44.63	54.12	45.35	49.16	78.22	69.93	76.53	81.42	62.76	48.94	50.43	49.8	63.57	55.72	58.28	57.49	product=hypothetical protein
TGME49_309080	12.5	11.31	12.83	11.92	12.91	13.46	12.83	14.77	7.9	7.64	6.41	7.17	9.28	8.58	9.03	10.03	9.3	8.15	7.82	8.8	8.42	8.21	7.38	8.56	2.07	4.98	4.38	4.85	5.4	4.97	5.28	4.94	product=hypothetical protein
TGME49_250020	11.6	15.63	12.68	13.7	12.69	11.73	9.85	18.35	26.85	23.87	25.44	39.76	4.39	21.63	13.83	10.34	7.28	10.94	16.38	9.71	26.53	27.89	26.88	35.34	64.24	38.97	27.37	40.14	57.42	46.36	16.53	54.89	product=hypothetical protein
TGME49_239410	96.49	96.31	94.75	95.9	86.52	94.92	92.1	95.23	64.52	65.68	64.67	65.48	89.6	90.16	87.98	87.15	87.22	91.52	90.4	86.78	90.36	90.95	91.65	87.81	102.26	117.21	109.4	119.18	108.52	102.84	110.76	110.05	product=hypothetical protein
TGME49_314042	18.7	22.85	27.11	19.09	22.02	26.75	34.54	26.1	20.5	12.9	18.23	28.9	32.77	40.32	32.18	33.74	22.79	21.49	21.63	25.64	30.03	26.81	29.56	30.24	21.16	15.89	20.64	18.33	22.42	29.26	27.87	33.61	product=cytochrome c1 heme lyase, putative
TGME49_258040	24.02	20.67	27.38	20.15	18.13	18.76	15.6	19.1	9.25	9.41	11.78	10.99	15.67	14.66	16.75	13.7	28.17	26.6	26.2	21.22	14.1	16.81	19.67	17.29	20.51	13.68	15.9	19.34	16.07	13.57	19.46	12.87	product=hypothetical protein
TGME49_316220	22.75	23.25	24.85	20.43	32.4	32.08	34.87	36.41	16.98	12.55	18.96	19.53	26.65	24.01	25.19	26.51	28.97	29.22	28.64	27.95	32.4	26.14	33.75	29.08	12.22	17.32	13.49	17.83	20.37	21.95	18.62	23.94	product=mediator complex subunit MED6
TGME49_299080	31.13	30.68	29.3	32.03	34.79	31.3	35.32	33.5	39.43	41.34	40.24	45.51	48.95	49.26	49.91	50.49	33.71	33.27	34.46	34.59	45.84	41.83	43.37	43.1	41.73	35.59	35.03	35.98	54.8	53.81	55.67	55.01	product=VTC domain-containing protein
TGME49_270220	15.27	15.73	15.34	15.52	17.65	16.72	20	18.27	21.69	21.95	24.05	23.03	24.38	24.62	25.16	22.77	14.4	13.28	13.91	14.35	21.36	18.95	19.59	23.23	17.24	14.58	15.36	15.52	17.15	18.62	21.68	18.71	product=hypothetical protein
TGME49_224130	960.9	903.11	961.01	928.17	927.34	950.05	951.45	807.43	1356.07	1251.19	1228	1394.94	682.18	818.33	772.63	858.9	759.5	759.85	745.13	690.01	717.63	719.4	709.7	679.43	949.63	546.46	660.91	570.41	695.26	713.29	693.22	686.47	product=hypothetical protein
TGME49_215670	0.05	0.05	0.08	0.2	0.31	0.27	0.14	0.18	0.24	0.12	0.33	0.23	0.92	0.44	1.13	0.75	0.05	0.05	0.02	0.02	0.64	0.19	0.4	0.45	1	0.76	0.69	0.93	1.56	1.09	1.1	1.04	product=cAMP-dependent protein kinase
TGME49_264870	161.57	158.4	149.67	149.46	149.66	159.81	154.54	159.13	86.42	86.14	88.13	85.76	105.64	109.37	110.54	100.56	195.52	207.12	196.39	191.73	137.8	141.91	143.51	124.62	120.01	120.11	109.16	115.89	95.17	105.49	94.85	91.79	product=Sodium:neurotransmitter symporter family protein
TGME49_207600	60.38	56.15	61.03	58.96	18.1	18.38	17.08	17.99	75.58	79.24	75.42	77.49	14.31	9.87	10.88	8.88	41.38	46.42	53.39	51.47	118.1	117.49	129.28	111.87	44.16	41.62	39.27	35.5	53.11	54.49	49.59	45.26	product=tubulin/FtsZ family, GTPase domain-containing protein
TGME49_200260	69.2	96.04	83.52	98.96	102.79	108.32	112.29	115.51	148.98	144.33	133.03	108.44	177.57	162.06	130.21	146.11	105.16	90.64	92.75	79.44	137.5	135.37	109.98	91.69	70.96	82.97	86.32	90.91	137.87	122.42	119.04	160.74	product=hypothetical protein
TGME49_318230	243.67	245.4	246.1	242.65	254.23	245.72	262.33	248.71	375.98	415.23	390.45	418.18	627.49	545.74	590.37	611.17	210.67	210.22	215.9	211.81	633.93	614.69	576.02	620.51	698.47	390.98	399.66	422.22	785.21	797.12	737.34	789.64	product=phosphoglycerate kinase PGKI
TGME49_315495	5.69	6.17	12.65	5.58	12.48	10.83	11.54	11.23	6.08	8.84	12.5	6.9	6.52	9.71	3.39	5.67	7.03	5.26	4.76	4.38	6.14	5.91	6.78	10.05	1.08	2.1	3.23	1.59	3.16	8.8	3.57	3.82	product=hypothetical protein
TGME49_226690	30.8	28.69	29.38	26.85	29.09	30.4	30.33	29.34	19.01	19.96	24.43	21.31	19.44	21.09	21.58	19.18	21.68	18.55	16	18.03	16.25	17.73	14.2	18.24	13.3	15.03	15.22	15.07	8.32	8.9	8	9.77	product=hypothetical protein
TGME49_299168	7.86	8.95	7.82	8.64	9.71	10.35	10.59	10.27	9.15	13.41	14.68	15.99	10.89	12.02	6.56	11.78	13.12	13.72	14.8	14.33	13.37	12.67	14.84	10.44	10.64	8.24	8.18	6.49	12.2	10.05	5.74	10.06	product=ATPase, AAA family protein
TGME49_299800	2.44	3.18	2.98	2.97	1.02	0.39	0.21	0.58	0.3	0	0	0	0.32	0.96	0	0	1.04	0.35	1.04	1.22	0	0.2	0.73	0.22	0.66	1.28	0.43	1.28	1.27	1.07	0.47	0.76	product=hypothetical protein
TGME49_239630	22.88	22.29	20.72	25.76	25.88	21	21.22	21.9	19.37	19.01	16.82	16.8	24.68	25.87	20.44	23.67	26.27	27.36	31.48	25.01	27.37	29.07	28.86	30.66	27.12	14.9	15.22	15.43	22.44	31.56	31.14	28.59	product=cytidine and deoxycytidylate deaminase zinc-binding region domain-containing protein
TGME49_279560	40.25	47	43.3	44.99	41.28	35.63	42.56	53.73	40.31	54.36	31.04	31.96	32.15	40.12	44.98	42.86	42.57	37.93	37.68	59.14	32.68	45.35	35.76	44.95	20.9	40.76	43.57	48.95	72.8	29.42	35.44	45.89	product=hypothetical protein
TGME49_236560	40.37	40.18	39.26	42.06	45.94	47.33	47.56	49.13	43.26	42.49	46.08	45.46	46.8	49.29	47.48	45.63	30.35	29.63	31.9	32.01	35.28	38.08	36.74	34.56	49.93	76.2	69.65	82.32	56.61	54.89	60.71	54.61	product=hypothetical protein
TGME49_297745	20.22	20.24	19.51	18.88	19.13	20.86	20.86	19.86	20.61	21.82	21.9	22.07	27.09	27.2	27.62	26.39	19.65	19.53	18.71	19.81	26.92	26.15	26.96	28.11	15.55	22.32	22.57	22.34	29.71	30.01	30.56	30.6	product=hypothetical protein
TGME49_315170	29.52	30.08	29.53	28.97	26.21	29.24	27.79	30.49	26.36	22.28	25.57	19.06	38.37	38.61	36.71	31.27	42.62	44.23	45.36	40.7	55.57	51.86	59.37	50.75	69.42	50.21	47.95	52.55	64.95	66.8	55.86	66.73	product=O-phosphoseryl-tRNA(Sec) selenium transferase
TGME49_201110	17.69	19.14	18.8	23.92	30.61	25.26	24.03	26.56	21.87	12.69	17.98	22.32	37.38	32.41	39	40.77	35.41	28.45	40.88	27.78	52.83	59.13	61.35	45.78	88.14	53.75	36.08	48.55	52.79	83.55	46.33	53.44	product=hypothetical protein
TGME49_289120	15.41	14.81	13.6	14.97	17.44	17.61	17.36	15.15	18.96	17.64	19.26	21.18	23.55	21.73	21.94	21.74	11.44	11.79	11.83	12.34	17.57	17.52	17.07	19.7	15	17.33	19.31	18.13	20.62	19.18	19.62	17.42	product=hypothetical protein
TGME49_244910	43.52	42.41	45.51	44.16	42.08	39.44	38.47	35.57	52.44	51.73	48.46	52.79	55.13	51.3	51.46	56.15	32.39	34.98	32.09	35.42	45.45	46.83	47.52	46.9	54.2	58.29	53.94	60.74	74.45	72.65	71.04	76.41	product=MIZ/SP-RING zinc finger domain-containing protein
TGME49_223780	25.51	23.36	25.24	24.42	26.41	26.55	28.21	25.57	31.44	30.71	32.15	34.34	29.49	30.54	30.75	30.45	20.54	17.41	17.15	19.98	24.92	26.16	23.11	26.96	18.99	22.97	22.98	24.45	28.59	28.89	29.78	27.79	product=hypothetical protein
TGME49_226320	29.71	31.48	28.76	30.15	28.56	30.94	34.6	34.64	29.14	29.35	30.55	31.11	46.12	44.37	46.3	44.15	30.25	28.97	31.23	29.33	37.33	37.01	37.66	35.48	72.67	62.97	54.73	66.91	67.54	69.42	63.84	64.03	product=hypothetical protein
TGME49_223510	34.53	36.24	35.03	33.4	41.13	35.63	37.46	42.46	35.38	34.74	37.96	35.05	30.65	38.86	32.99	38.28	31.98	31.84	36.44	35.86	29.66	31.62	33.9	32.71	26.6	20.25	21.49	21.55	33.14	31.63	32.31	28.28	product=hypothetical protein
TGME49_255420	93.57	101.5	91.28	93.99	100.82	91.02	84.7	90.74	127.21	111.15	109.21	119.95	108.25	100.1	114.3	126.19	92.76	91.6	87.68	93.03	113.27	123.03	120.94	127.63	127.74	67.34	79.39	70.58	91.18	98.04	98.3	83.89	product=hypothetical protein
TGME49_280530	5.34	7.14	4.33	7.66	9.21	7.82	7.47	9.15	6.25	5.42	6.89	3.8	9.9	8.19	10.5	7.78	7.71	6.26	5.48	6	9.52	10.27	11.73	8.33	10.92	16.18	16.52	18.08	17.44	16.46	22.35	17.19	product=hypothetical protein
TGME49_315600	10.96	10.38	9.74	11.11	10.58	9.95	10.79	9.69	18.26	17.52	18.44	17.93	16.6	18.55	17.43	16.75	15.09	14.63	14.86	15.24	17.27	16.34	15.88	17.47	19.86	19.76	19.89	19.33	17.43	17.56	14.88	15.82	product=MCM2/3/5 family protein
TGME49_236900	0	0	0	0	0	0	0	0	0	0	0	0	0	0	0	0	0	0	0.33	0	0	0	0	0	0.42	0	0	0	0	0	0.91	0.73	product=hypothetical protein
TGME49_293870	670.39	731.8	712.56	744.63	709.07	581.42	560.52	571.62	854.98	682.09	780.85	895.97	623.85	689.37	721.82	714.24	532.65	478.75	533.54	504.29	736.15	699.81	750.05	715.81	687.33	424.84	514.59	411.17	766.23	737.89	714.81	693.9	product=thioredoxin, putative
TGME49_293210	9.04	19.24	8.9	10.72	9.9	11.27	9.92	9.23	8.06	9.34	23.19	3.66	10.3	10.18	14.38	10.05	21.61	21.64	18.25	16.9	20.61	25.89	21.88	23.83	5.59	16.36	13.51	11.17	15.61	10.91	5.11	32.47	product=hypothetical protein
TGME49_327800	0	0	0	0	0.11	0	0.23	0	0	1.29	0	0	0	0	0	0	0.26	0	0	0	0	0	0	0	0	0	0	0.22	0	0	0	0	product=dynein-1-alpha heavy chain, flagellar inner arm I1 complex, putative
TGME49_252390	173.72	149.45	151.04	151.28	98.18	93.55	108.77	114.97	118.66	120.68	125.47	94.75	44.54	72.52	82.33	75.28	168.08	150.16	141.96	173.09	108.28	133.95	128	103.89	113.59	101.11	73.42	39.25	69.32	82.03	69.26	49.61	product=hypothetical protein
TGME49_286630	132.37	112.5	113.29	106.69	148.63	126.18	147.33	131.66	202.23	172.1	200.46	219.38	154.55	149.38	138.69	153.37	50.99	40.52	42.74	50.52	201	165.22	167.86	189.67	168.48	99.18	121.26	110.63	162.97	190.64	170.5	193.57	product=redoxin domain-containing protein
TGME49_270940	14.3	14.71	14.58	15.58	16.58	16.17	15.74	15.81	31.49	32.86	32.49	31.77	26.64	24.59	23.79	26.36	15.17	13.54	15.64	16.04	14.75	14.65	15.35	14.32	20.39	25.04	25.22	23.21	19.57	17.5	19.87	17.2	product=hypothetical protein
TGME49_311390	8.73	8.51	8.93	9.47	13.46	11.94	13.4	11.9	32.45	31.54	29.66	26.01	29.38	28.23	29.68	23.88	14.24	14.15	14.55	13.68	36.86	37.86	35.59	39.05	23.29	21.78	25.21	21.81	32.58	33.7	29.31	29.77	product=tRNA (guanine(9)-N(1))-methyltransferase
TGME49_305810	24.98	21.13	21.23	20.35	28.14	24.94	26.18	23.03	18.97	22.36	22.81	24.17	31.13	29.93	30.09	29.73	26.58	27.18	27.67	25.67	28.18	28.87	31.94	27.68	27.2	29.55	25.33	28.75	33.02	31.46	32.87	26.56	product=hypothetical protein
TGME49_203980	124.64	130.46	123.3	127.78	132.26	141.93	137.77	150.3	89.62	88.09	92.04	84.98	141.06	137.35	144.89	134.19	155.91	162.33	168.77	161.9	129.08	137.68	135.82	124.49	142.21	169.02	157.82	171.45	178.13	170.9	173.48	165.78	product=hypothetical protein
TGME49_242700	51.92	53.1	52.23	49.8	46.87	47.37	45.51	47.95	35.21	36.21	34.67	34.8	33.43	35.48	33.44	33.22	59.43	59.93	59.97	63.21	31.56	34.32	34.76	31.79	39.17	55.65	54.06	56.83	32.25	32.3	32.43	34.11	product=hypothetical protein
TGME49_313190	30.54	40.11	36.58	36.69	36.2	26.67	29.12	29.69	35.79	36.92	35.64	43.17	42.76	34.04	27.29	38.13	35.87	36.49	31.29	32.52	56.94	55.32	57.52	53.2	31.49	28.99	31.31	27.17	35.65	40.63	48.21	43.78	product=Rab18/RabC-family small GTPase
TGME49_213830	59.87	47.05	56.53	47.68	57.84	61.13	53.17	51.5	46.01	42.49	51.57	67.58	72.63	69.78	57.1	50.67	39.29	41.08	50.37	42.24	51.93	58.6	57.46	72.94	50.65	28.59	37.47	36.28	51.92	47.77	50.84	66.82	product=Ufm1-conjugating enzyme 1, putative
TGME49_222980	0	0	0.18	0	0.29	0.65	0.1	0.37	0.7	0.27	0.58	1.27	0.61	0.45	0.78	0.35	0.08	0	0	0	0.39	0.56	0.52	0.42	0.42	0.3	0.1	0.4	0.8	1.02	0.45	1.26	product=hypothetical protein
TGME49_298610	83.47	81.77	80.1	79.59	84.11	86.92	87.11	90.76	60.68	61.6	62.62	62.95	103.11	104.38	106.22	97.02	75.49	76.06	75.85	77.47	78.93	81.76	80.18	81.42	69.84	103.11	96.75	101.57	103.17	99.83	108.72	108.26	product=GYF domain-containing protein
TGME49_300055	354.48	371.66	376.63	410.86	343.35	350.09	348.12	335.34	265.41	266.95	249.7	229.52	193.75	239.36	226.63	203.61	473.5	477.58	483.11	468.79	399.47	426.95	475.73	403.27	310.74	219.9	227.7	208.66	174.18	153.74	138.42	151.23	product=hypothetical protein
TGME49_286540	11	13.68	9.8	11.92	6.25	6.74	7.99	8.76	4.18	3.88	5.42	3.91	5.31	4.91	5.09	3.39	8.52	8.51	7.34	9.14	5.01	5.95	5.46	4.21	16.63	12.3	12.42	13.71	6.98	10.58	8.68	7.25	product=hypothetical protein
TGME49_235875	0	0.58	0	0	0	0.6	0	0	6.55	9.05	14.41	8.48	7	10.92	6.25	4.65	0	0	0.53	0.54	1.26	2.41	3.32	2.06	5.93	2.57	4.61	5.2	3.87	3.22	2.93	2.34	product=hypothetical protein
TGME49_219832	15.08	14.89	13.04	13.81	14.31	13.1	14.7	13.59	17.01	17.23	18.96	19.24	17.08	19.97	18.94	18.86	16.9	16.63	18.8	19.59	19.22	21.11	18.13	21.72	15.53	13.4	13.53	12.29	17.14	19.11	18.23	18.77	product=cyclin-dependent kinase regulatory subunit protein
TGME49_250030	12.36	13.26	8.33	13.13	16.84	9.52	13.18	10.12	11.15	13.35	13	14.33	13.63	15.19	16.63	15.26	13.64	12.76	12.71	11.67	17.01	19.15	21.84	19.58	24.2	22.41	19.13	22.46	13.61	20.83	16.45	15.63	product=hypothetical protein
TGME49_241870	11.9	12.62	12.23	11.89	15.17	15.43	15.88	15.28	12.09	12.87	13.22	14.33	15.9	17.48	17.4	18.77	12.9	13.42	13.03	13.18	13.55	13.05	14.66	14.58	11.97	11.65	11.77	12.32	10.8	11.96	13.16	11.31	product=tRNA ligase class I (E and Q), catalytic domain-containing protein
TGME49_245510	45.8	43.47	43.58	43.03	47.16	47.19	47.42	47.66	35.36	32.86	35.83	35.67	50.62	51.03	52.44	50.47	43.17	41.69	39.46	41.25	43.83	42.5	43.64	45.92	11.48	23.72	27.02	26.25	37.84	39.48	41.42	39.85	product=phospholipid-translocating P-type ATPase, flippase subfamily protein
TGME49_212260	74.08	76.23	69.53	71.68	81.6	74.24	86.03	79.54	91.69	94.61	98.65	104.57	116.27	107.62	114.65	110.3	68.64	64.18	63.79	67.33	119.03	119.43	115.83	115.38	102.88	69.16	77.68	67.3	101.64	120.19	110.1	111.55	product=Sjogren's syndrome/scleroderma autoantigen 1 (Autoantigen p27) protein
TGME49_231610	0.13	0.27	0	0	0.44	0	0.44	0.14	0	0.21	0.22	0.24	1.15	0	0.47	0.26	0	0	0	0.12	0.44	0	0.26	0.47	0.63	0.61	0.78	0.91	0.9	1.28	0.34	1.09	product=ATP:guanido phosphotransferase, C-terminal catalytic domain-containing protein
TGME49_230470	16.83	10.84	13.7	9.93	17.22	23	14.91	14.28	10.77	9.87	4.92	10.18	3.22	1.28	1.34	2.98	15.94	13.5	15.78	11.41	7.29	11.72	7.88	11.47	11.18	8.77	8.13	8.41	5.83	7	2.82	3.78	product=rhoptry kinase family protein ROP46, putative
TGME49_324000	0	0.62	0	0.32	0	0	0	0.33	0	0.54	0	0	0.57	0	0	0	0	0	0.57	0	0.35	0.34	0	0.37	0	0.41	0.41	1.18	0.76	0	0	0	product=dynein heavy chain, n-terminal region 2 protein
TGME49_297170	17.01	13.69	12.51	18.67	23.72	24.09	21.58	23.79	19.69	18.69	17.11	23.33	41.5	43.22	34.75	32.11	21.88	27.95	24.01	21.84	37.25	32.84	32.74	32.4	69.08	34.9	35.38	49.28	49.75	63.29	55.92	58.94	product=50S ribosomal protein L17, putative
TGME49_288460	35.77	33.86	35.15	34.47	30.07	30.25	32.2	31.26	32.97	33.6	34.48	34.98	48.21	48.76	47.56	48.31	29.82	29.18	29.5	28.8	38.39	36.84	35.4	38.54	24.65	31.55	32.51	30.92	43.2	43.8	44.43	41.36	product=hypothetical protein
TGME49_243800	112.04	113.09	114.52	109.44	120	114.5	126.14	116.57	100.05	95.68	93.21	92.65	132.63	131.47	132.62	136.98	100.82	99.02	95.62	101.51	99.08	94.87	93.89	96.75	50.2	59.32	68.01	63.53	79.33	85.71	85.16	87.85	product=long-chain fatty acid CoA ligase, putative
TGME49_261490	53.99	52.84	51.9	52.11	50.59	52.33	51.56	52.12	53.81	55.63	55.85	55.92	70.95	71.25	71.58	71.12	62.96	61.83	63.49	62.86	62.55	61.65	60.08	61.48	39.96	39.7	42.42	37.03	57.9	57.83	60.7	58.45	product=hypothetical protein
TGME49_306620	51.84	64.72	61.61	66.89	119.18	135.18	127.04	141.02	195.3	209.67	190.67	192.79	139.85	142.69	135.88	127.82	240.28	262.77	270.3	258.82	275.29	272.65	309.36	268.84	197.26	425.31	409.82	433.33	300.27	276	290.17	293.78	product=AP2 domain transcription factor AP2IX-9
TGME49_251820	0.43	0.22	0.21	0	0	0	0.48	0.45	0.69	0	0.35	0.39	1.12	0.37	1.93	0.86	0	0.4	0.4	0.2	0	0.91	0.42	0	0	0.49	0.5	0.25	0.49	1.65	0	0.44	product=hypothetical protein
TGME49_258240	79.99	82.61	82.4	84.02	78.71	79.05	78.33	80.25	88.6	85.95	87.54	84.4	90.16	89.4	89.34	88.67	79.94	79.99	79.04	82.74	68.87	68.38	66.43	70.71	35.81	69.83	74.93	71.53	73.66	70.37	79.01	76.32	product=chromodomain helicase DNA binding protein CHD1/SWI2/SNF2
TGME49_320620	8.38	9.11	8.49	8.27	11.33	13.26	15.55	12.67	35.22	33.4	35.95	36.49	30.09	25.18	29.03	26.81	7.38	6.14	5.88	6.54	18.31	16.68	16.63	20.76	21.6	26.94	29.04	25.71	27.13	26.17	27.27	25.61	product=queuine tRNA ribosyl transferase
TGME49_254040	1.95	1.96	0.64	3.18	1.43	0	4.31	2.01	2.09	3.03	1.07	1.19	2.23	1.11	0	1.3	1.81	1.81	1.19	1.21	2.81	0.67	4.32	0.77	1.47	0.71	0	2.18	2.88	8.36	0	0	product=hypothetical protein
TGME49_301420	59.12	48.82	59.89	52.47	81.53	67.06	76.23	67.72	85.92	85.71	81.47	77.23	62.77	65.53	72.2	71.42	42.87	37.29	42.4	36.81	61.87	60.87	58.68	65.77	31.8	28.59	28.09	26.98	47.9	44.29	48.79	53.43	product=hypothetical protein
TGME49_232020	63.3	60.2	60.46	58.96	68.22	61.9	64.46	62.47	67.66	63.21	67.03	65.89	34.95	36.25	40.12	39.94	32.49	31.78	28.59	33.38	33.5	34.69	32.58	37.16	14.42	21.89	24.19	21.34	15.67	15.73	19.12	14.67	product=hypothetical protein
TGME49_220930	43.85	42.89	40.52	40.69	58.14	59.57	61.74	56.72	57.6	51.18	56.19	55	59.16	52.43	55.05	54.87	32.92	26.96	27.81	28.06	44.68	42.15	42.65	47.04	36.91	34.32	34.02	36.57	36.12	39.51	43.37	34.95	product=hypothetical protein
TGME49_291840	0	0.33	0.65	0	0.36	0.69	1.1	0.34	0	0.51	0	0	0.57	0.57	0.59	0.66	0.31	0	0	0.31	0.36	0.35	0	0	0	1.11	0.38	0.74	0	1.24	0	0.67	product=hypothetical protein
TGME49_240270	8.39	12.81	8.21	27.6	36.32	36.26	30.89	8.32	0	25.08	13.46	36.9	48.91	33.62	37.25	17	28.65	16.58	22.96	24.87	42.04	21.8	24.36	20.87	55.17	8.9	27.98	33.05	38.41	66.23	22.81	52.49	product=hypothetical protein
TGME49_252990	23.61	25.87	23.46	22.12	19.76	25.59	29.46	26.01	30.25	31.08	24.7	28.63	20.54	22.93	25.49	23.35	26.75	23.66	18.68	21.31	24.74	25.13	25.94	27.96	28.29	19.34	19.94	17.36	22.7	30.75	24.61	28.22	product=hypothetical protein
TGME49_268610	50.33	48.74	45.55	47.98	49.15	58.32	51.41	50.96	86.86	80.14	79.71	88.3	80.18	77.81	80.55	74.97	59.91	72.13	67.51	69.13	139.4	125.51	134.71	134.65	91.74	55.7	64.89	60.85	103.51	104.8	86.56	105.63	product=hypothetical protein
TGME49_271310	0	0	0	0	0	0	0	0	1.92	4.65	1.97	3.27	5.14	4.08	5.35	4.77	0	0.55	1.09	0	0.64	0	0.57	0.71	2.71	3.95	0	1.33	1.33	1.1	0	3.61	product=hypothetical protein
TGME49_262080	15.72	15.7	15.13	14.05	17.98	15.84	16.68	14.01	15.17	15.95	14.88	16.97	15.56	17.34	15.63	18.66	14.92	16.36	14.09	16.48	16.94	17.2	14.88	15.94	21.97	21.55	17.79	23.27	15.8	13	13.35	12.94	product=hypothetical protein
TGME49_224200	13.2	14.72	12.46	12.69	17.66	15.4	14.95	16.58	10.6	13.81	11.93	12.48	15.95	16.13	16.41	15.98	15.03	15.59	13.99	13.46	17.65	18.24	19	19.85	9.81	9.19	8.82	9.09	16.24	16.31	13.52	14.56	product=tRNA pseudouridine synthase
TGME49_304730	8.63	9.18	11.05	10.43	5.87	5.02	5.74	7.13	3.97	1.18	1.88	1.38	2.97	4.27	2.39	3.04	2.67	4.63	4.44	5.87	3.55	3.24	3.15	3.4	9.21	3.92	3.56	5.01	7.77	10.25	9.19	10.93	product=Mob1/phocein family protein
TGME49_260670	27.68	31.12	26.29	26.14	37.32	27.41	31.31	27.68	28.84	26.18	25.36	31.12	41.08	45.41	34.84	49.17	15.94	19.16	20.39	22.93	39.23	36.68	36.43	38.19	27.01	27.52	30.83	24.34	39.76	36.86	40.32	30.69	product=centrin, putative
TGME49_228510	0	0	0.15	0.05	0	0.05	0.05	0.05	0.08	0.07	0	0	0.08	0	0.17	0.29	0	0	0.05	0	0.05	0.05	0.05	0	0.06	0.17	0.06	0.06	0.11	0.09	0.25	0.1	product=hypothetical protein
TGME49_300230	5.83	6.42	7.76	7.11	10.05	9.27	9.68	7.4	4.49	4.85	4.49	3.54	13.65	10.67	12.59	12.9	4.17	3.15	3.3	4.46	10.61	8.03	7.37	8.22	7.74	7.94	8.38	8.55	8.55	9.13	7.56	9.98	product=nuclease, putative
TGME49_213760	0.88	0.62	1.37	0.99	0.27	0.79	0.42	0.39	0	1.16	0.61	0.45	2.15	2.36	1.78	0.99	0.47	0.23	0.58	0.7	0.55	0.66	0.36	0.59	1.47	0.71	0.87	1.14	1.98	2.16	1.26	2.3	product=hypothetical protein
TGME49_209045	0	0	0	0	0	0	2.96	0	4.34	10.45	6.69	4.92	2.31	0	2.42	5.44	0	0	1.23	1.28	0	1.4	1.29	6.47	16.5	4.39	3.03	15.08	0	2.43	3.48	8.26	product=hypothetical protein
TGME49_226220	33.29	30.58	35.24	31.45	54.12	52.83	54.91	51.71	41.08	35.32	39.48	43.6	54.6	51.25	50.23	49.64	16.96	13.24	14.38	15.95	28.44	29.44	24.07	31.11	12.08	13.44	13.24	12.25	20.95	23.44	29.09	20.01	product=alveolin domain containing intermediate filament IMC9
TGME49_269417	42.3	33.39	39	31.91	46.26	48.05	49	34.93	27.52	20.39	23.91	11.99	15.76	33.24	21.27	18.55	18.67	16.22	37.2	24.9	55.85	43.58	45.12	61.49	62.92	62.76	54.63	41.16	55.95	99.76	94.99	85.81	product=hypothetical protein
TGME49_223120	0	0	0	0	0	0	0	0	0	0	0	0	0	0	0	2.29	0	0	0	0	0	1.18	1.08	0	0	0	1.28	0	0	2.06	2.92	4.63	product=cyclin-dependent kinase regulatory subunit protein
TGME49_327100	0	0	0	0	0	0	0	0.83	13.75	0.01	44.69	0	0	0	0	0	0	25.56	0	0	4.04	0.76	0	0	18	0	0	0	27.13	0	0	0	product=U5 small nuclear ribonuclear protein, putative
TGME49_240770	3.18	3.35	2.49	3.63	3.15	3.84	2.77	3.98	13.87	14.07	13.81	14.7	6.28	6.93	5.13	6.27	4.29	3.84	7.07	5.18	10.64	10.01	11.89	9.24	17.75	16.29	14.83	15.93	11.75	13.55	11.42	11.2	product=cytochrome b5 family heme/steroid binding domain-containing protein
TGME49_319580	10.9	10.91	10.63	10.68	15.41	14.09	15.57	14.13	14.13	13.27	14.2	13.6	18.39	17.45	17.19	18.1	10.48	9.34	9.05	10.84	10.45	10.57	10.5	11.12	17.59	14.64	14.51	15.47	11.32	12.46	12.22	12.37	product=hypothetical protein
TGME49_319300	53.24	52.91	50.62	51.73	53.98	57.82	56.19	57.5	44.55	48.73	48.34	45.99	54.32	51.94	52.77	52.75	55.79	56.72	57.03	59.17	51.78	54.76	53.74	49.78	71.1	60.38	57.49	62.39	50.44	54.9	52.77	51.84	product=hypothetical protein
TGME49_252300	0.26	0.13	0.26	0.39	0.28	0.54	0.29	0.4	0.62	0.4	1.48	0.23	1.34	0.44	0.92	0.77	0.12	0	0.12	0	0.28	0	0.38	0.15	0.46	0.59	0.6	0.44	0.29	1	0.98	0.26	product=hypothetical protein
TGME49_257490	31.14	31.66	34.38	32.6	52.4	54.08	45.85	49.73	43.36	35.46	36.23	36.6	71.82	83.91	82.12	75.88	27.58	28.12	23.87	25.64	69.87	60.93	54.66	60.11	81.67	81.47	81.61	78.09	87.95	80.43	89.33	90.81	product=prefoldin subunit superfamily protein
TGME49_237015	636.15	642.47	621.62	623.28	484.92	468.72	433.92	471.79	690.34	713.71	700.99	622.67	349.78	355.79	338.62	338.86	699.7	720.47	716.16	706.56	352.4	364.16	385.75	359.01	602.15	391.32	433.5	382.58	235.35	217.83	201.49	245.07	product=hypothetical protein
TGME49_219290	23.07	21.73	24.69	24.94	27.73	21.55	24.16	24.56	29.84	25.39	26.91	29.97	32.56	32.48	34.69	36.45	19.59	20.4	21.69	19.23	23.4	25.87	20.08	25.18	20.12	17.66	18.05	15.64	40.64	37.58	32.46	36.02	product=F-actin-capping protein subunit beta, putative
TGME49_207350	12.57	15.97	6.16	5.95	10.23	6.12	10.02	3.13	44.47	33.19	45.72	61.42	5.27	0	5.59	6.35	6.07	3.07	0	3.06	20.82	22.79	24.17	30.88	41.35	16.72	13.97	14.08	28.56	38.8	33.62	26.01	product=hypothetical protein
TGME49_271610	140.61	129.29	136.16	133.13	126.22	114.37	122.26	121.58	162.66	147.86	140.79	137.34	97.35	93.32	82.49	87.55	213.28	216.82	221.79	216.01	149.93	159.03	167.98	136.57	241.06	159.39	164.52	173.08	135.18	123.87	113.57	119.78	product=pyrroline-5-carboxylate reductase
TGME49_272905	0	0	0	0	0	0	0	0	0	0	0	0	0	0	0	0	0	0	0	0	0.39	0	0	0	0	0	0	0	0	0	0	0	product=hypothetical protein
TGME49_271240	34.41	31.71	34.1	34.53	32.94	32.15	32.96	30.76	35.48	38.45	37.96	34.98	50.59	44.34	46.85	43.62	45.19	40.73	41.65	43.11	34.35	34.19	33.43	36.75	30.6	32.96	34.58	34.81	33.65	32.03	35.62	32.25	product=hypothetical protein
TGME49_244210	81.41	84.39	80.95	83.66	84.37	88.91	90.12	85.79	59.6	59.62	62.77	64.74	74.39	85.14	84.77	84.91	77.01	79.77	78.05	79.79	90.21	86.44	86.93	85.49	91.57	74.91	72.06	72.48	86.56	92.67	98.74	89.3	product=RNA polymerase-associated protein RTF1
TGME49_222110	20.13	21.97	19.52	19.12	25.67	23.47	23.01	18.63	37.34	44.71	41.33	45.82	40.37	33.39	41.54	44.91	20.34	24.65	22.38	22.4	40.07	41.53	41.98	44.99	34.22	28.2	27.68	28.01	46.06	46.86	44.26	46.24	product=PUB domain-containing protein
TGME49_299130	5.58	5.72	6.55	5.84	7.24	7.14	7.03	6.32	7.25	6.57	7.54	7.74	9.66	10.82	11.02	10.35	6.31	5.55	5.36	6.49	7.55	7.09	7.44	8.63	5.88	9.58	8.38	9.39	7.61	7.36	7.89	7.2	product=hypothetical protein
TGME49_265230	12.33	12.17	12.05	11.36	9.39	9.16	8.36	8.77	9.96	9.34	10.47	12.49	16.09	13.33	13.79	16.56	9.97	10.09	9.41	11.74	11.07	11.22	12.12	10.76	25.59	29.11	25.13	30.17	18.73	21.22	17.73	19.84	product=electron transfer flavoprotein-ubiquinone oxidoreductase
TGME49_319680	0.16	0.16	0	0.16	0	0.17	0	0	0	0.25	0	0	0.28	0	0	0	0	0.3	0.15	0	0	0	0.16	0	0	0	0	0	0	0.31	0	0	product=hypothetical protein
TGME49_249440	60.09	54.34	55.96	54.69	69.13	63.16	67.93	66.98	66.72	64.27	67.74	68.88	54.76	54.86	55.82	54.57	31.38	27.93	26.45	28.67	36.36	35.26	33.73	36.46	19.83	34.39	35	36.21	47.38	45.59	47.75	48.68	product=hypothetical protein
TGME49_262600	2.66	2.33	2.57	3.34	3.23	3.04	3.07	1.66	3.71	4.32	4.96	4.41	2.75	3.15	2.29	3.08	3.09	3.67	2.55	3.7	3.77	3.08	2.71	2.97	1.67	2.16	2.34	2.28	5.14	2.96	3.06	4.08	product=hypothetical protein
TGME49_208570	211.63	206.64	210.79	202.94	153.71	140.3	136.6	153.71	254.11	258.4	251.89	253.96	90.87	96.87	91.05	106.79	182.12	189.42	185.31	192.9	216.49	215.76	231.7	212	116.77	138.51	149.71	136.26	115.72	100.83	101.45	107.68	product=ubiquitin conjugating enzyme E2, putative
TGME49_250910	10.78	11.66	9.99	10.37	17.11	16.92	16.45	14.91	19.56	20.14	20.31	23.87	29.27	32.46	29.74	28.3	17.02	17.68	16.72	16.12	29.87	32.18	31.84	30.13	19.64	19.49	19.28	16.59	17.49	24.18	23.5	19.43	product=hypothetical protein
TGME49_240860	56.37	55.53	59.07	66.76	58.19	51.72	64.68	59.83	71.87	72.56	73.59	76.64	52.87	53.48	55.23	59.19	62.31	62.45	61.61	58.05	60.63	71.19	64.18	73.29	68.11	49.78	46.73	49.11	50.92	50.81	66.75	61.12	product=acyltransferase domain-containing protein
TGME49_275670	101.03	91.79	96.61	97.75	125.05	116.97	119.02	115.55	129.81	109.51	124.73	126.88	76.53	85.65	73.57	92.02	48.54	41.17	38.58	41.22	60.11	54.21	52.1	58.83	36.44	39.77	36.87	36.74	30.25	30.88	26.83	30.35	product=alveolin domain containing intermediate filament IMC15
TGME49_314330	4.09	4.3	3.91	4.88	6.24	6.36	5.15	5.41	7.98	7.36	8.83	7.96	8.38	8.63	7.04	7.59	8.48	9.72	11.19	10.9	9.39	10.85	11.46	9.85	5.29	6.2	6.62	5.39	10.93	10.23	10.46	9.34	product=ABC transporter, ATP-binding domain-containing protein
TGME49_273520	137.07	137.07	134.79	146.83	156.82	145.57	156.17	144.06	148.57	148.86	154.19	152.84	200.75	211.68	192.88	206.64	131.28	144.18	132.09	141.81	189.03	184.97	182.57	191.86	218.99	186.33	182.19	181.83	189.71	208.11	213.72	203.94	product=PCI domain-containing protein
TGME49_285780	11.39	11.13	11.3	10.3	14.33	13.79	16.17	13.47	15.18	14.32	16.6	16.84	13.86	13.86	13.18	12.64	6.77	6.13	5.62	6.24	10.82	10.69	10.59	11.81	6.4	7.22	8.21	7.09	10.88	8.53	9.97	9.54	product=hypothetical protein
TGME49_310830	6.66	9.87	9.84	7.77	4.1	5.73	3.97	5.47	3.53	6.33	5.03	4.31	3.81	8.2	4.56	9.46	5.55	8.24	7.28	7.29	8.39	6.68	5.96	6.27	8.82	5.24	3.77	4.27	8.84	9.8	10.77	8.69	product=enoyl-CoA hydratase/isomerase family protein
TGME49_246620	53.87	60.18	55.34	59.81	76.32	55.4	81.63	67.55	43.28	38.35	46.93	61.34	74.42	76.23	96.46	79.23	61.95	59.86	50.35	61.85	52.44	74.21	73.77	72.46	35.28	31.1	36.22	34.16	69.64	56.03	71.8	60.28	product=G10 family protein
TGME49_213360	0	0	0	0	0	0	0.2	0.74	0.28	0.55	0	0.32	0	0.31	0.32	0.71	0	0.17	0	0	0.19	0	0	0.21	0	0	0	0.2	0	0.68	0.45	0	product=leucine rich repeat-containing protein
TGME49_238150	320.55	348.99	328.61	348.33	343.55	347.14	341.87	322.88	576.72	570.34	552.92	579.8	449.47	452.48	469.52	435.88	440.95	479.49	479.48	452.96	386.29	454.27	431.62	403.67	1102.51	623.35	706.04	649.16	539.25	468.68	534.87	492.64	product=hypothetical protein
TGME49_316520	28.71	30.3	33.92	29.89	34.35	32.86	35.87	31.44	49.48	48.77	51.51	56.37	71.61	65.1	63.19	71.16	33.75	33.36	34.45	33.79	67.68	64.28	62.15	67.34	54.15	49.94	47.74	47.77	78.3	89.47	87.08	84.54	product=1,4-alpha-glucan-branching enzyme
TGME49_204055	2.07	0.88	0.29	0.87	0.32	0.62	0.98	0.92	0.47	0.46	2.91	2.67	1.02	0	1.05	1.76	1.1	2.19	1.63	1.64	0.64	1.55	1.99	0	2.4	1.33	1.7	1	2.64	0.56	2.23	2.99	product=hypothetical protein
TGME49_211230	51.16	49.94	50.42	49.53	50.24	44.55	42.45	42.68	39.12	38.45	36.78	40.26	45.51	48.36	43.59	39.44	50.3	42.71	48.11	49.83	55.09	50.82	55.44	54.01	30.17	31.81	28.35	26.44	40.8	36.08	42.42	42.69	product=eukaryotic initiation factor-2B, alpha subunit, putative
TGME49_305590	43.51	37.38	38.08	37.34	41.5	40.06	41.1	38.06	32.89	33.89	30.93	33.25	24.86	25.83	28.42	27.81	23.8	21.02	20.18	21.19	21.56	19.71	18.51	21.62	10.73	13.87	16.52	13.37	13.99	17.06	15.7	12.82	product=ABC transporter transmembrane region domain-containing protein
TGME49_314750	18.05	17.18	16.73	16.23	29.6	32.49	34.27	25.71	29.15	22.45	28.91	30.03	48.12	44.98	49.62	48.51	24.91	24.47	22.4	25.39	50.89	53.26	40.11	49.3	24.61	15.24	16.21	13.94	38.49	45.33	36.23	42.56	product=hypothetical protein
TGME49_260550	29.51	28.27	29.18	30.68	34.85	35.69	34.43	38.68	22.19	20.69	21.3	18.44	33.21	31.01	34.7	35.42	34.58	35.14	34.52	34.89	32.54	33.2	34.95	33.65	48.24	44.34	38.7	43.02	34.91	37.82	39.44	36.34	product=acetyltransferase, GNAT family protein
TGME49_304500	618.46	623.7	623.76	672.05	469.93	485.49	447.66	502.93	274.03	291.14	276.62	264.25	364.25	313.35	346.22	358.27	849.85	910.09	928.11	881.55	331	337.67	358.22	314.52	840.84	624.52	612.41	670.63	414.02	413.69	397.66	405.64	product=hypothetical protein
TGME49_215170	84.22	77.01	80.66	81.06	101.33	100.9	94.57	95.33	68.07	61.91	58.11	69.11	64.14	60.93	59.05	69.07	56.77	52.88	50.91	56.26	54.78	56.83	56.21	59.23	87.74	85.44	81.51	91.3	59.58	66.61	68.17	60.77	product=serine/threonine-protein phosphatase 2A catalytic subunit beta isoform, putative
TGME49_319940	24.56	25	24.41	23.63	26.95	22.27	25.97	26.37	24	26.31	18.58	19.72	28.35	21.88	23.44	28.52	28.1	27.04	26.26	26.77	18.03	16.45	17.91	21.2	23.51	18.5	25.18	20.53	16.89	15.98	17.15	19.51	product=hypothetical protein
TGME49_250800	154.28	155.45	150.5	149.9	127.51	137.89	134.11	136.73	117.8	119.59	127.5	118.03	102.52	101.66	106.68	96.07	174.61	170.01	174.58	171.02	137.55	140.01	139.3	129.27	93.65	111.94	115.33	113.45	122.59	118.93	119.5	121.07	product=AP2 domain transcription factor AP2XII-8
TGME49_235420	36.32	37.54	33.88	35.2	34.42	34.92	36.23	36.12	39.39	37.87	41.83	41.37	44.98	45.65	47.08	44.05	36.54	36.05	37.69	36.91	35.52	36.93	36.23	35.27	28.82	45.35	46.98	49.94	50.71	49.3	51.14	51.7	product=hypothetical protein
TGME49_223485	87.19	98.25	95.95	83.59	66.29	100.33	69.73	70.17	100.45	114.37	116.67	115.69	117.46	128.09	89.95	121.15	79.67	91.3	74.52	91.12	132.95	104.68	124.36	114.4	73.08	66.8	65.5	63.87	132.1	98.35	109.63	93.27	product=hypothetical protein
TGME49_321900	2.15	1.5	2.1	0.72	1.05	0	0	1.8	1.13	0	1.81	0	0.24	0	0.31	0	0	0.91	1.07	1.05	0.73	1.94	2.19	2.65	4.5	1	2.1	1.06	2.77	0	2.13	0	product=fructose-1,6-bisphosphate aldolase
TGME49_288640	44.93	48.67	51.9	52.96	32.54	32.96	33.84	35.84	29.89	30.04	31.6	26.9	30.7	27.31	29.4	32.75	37.61	35.53	36.32	38.58	40.05	39.28	39.5	42.43	57.58	36.12	43.51	44.64	58.86	53.38	54.28	59.17	product=radical SAM domain-containing protein
TGME49_263560	197.23	197.21	188.91	200.67	168.55	171.02	169.52	166.53	130.87	127.03	125.75	109.29	117.9	102.08	106.1	113.85	203.13	195.74	195.66	190.7	107.09	106.55	111.68	99.51	248.08	155.06	151.27	151.59	83.24	95.72	83.78	88.38	product=hypothetical protein
TGME49_314740	100.44	106.73	105.06	104.47	130.01	122.56	123.26	126.26	89.72	85.16	91.36	94.13	131	138.1	138.13	136.23	104.59	99.14	106.83	105.86	130.88	132.81	129.35	126.14	138.28	124.53	113.91	126.12	145.46	143.83	150.8	142.92	product=PSP protein
TGME49_305455	2.81	4.22	2.32	4.14	3.6	1.95	1.04	2.9	0.75	1.46	0.77	0	0	3.2	2.52	3.74	4.78	4.34	5.14	3.03	1.01	2.93	4.47	1.1	3.21	2.08	1.6	2.62	2.08	3.48	1.18	1.89	product=hypothetical protein
TGME49_202520	122.07	125.77	120.67	125.24	120.51	125.89	121.61	130.07	73.07	74.21	75.33	69.8	121.4	121.84	131.41	129.32	115.02	121.99	123.44	129.63	128.94	135.13	132.5	126.78	177.63	170.91	154.12	172.99	157.47	157.14	172.41	157.5	product=hypothetical protein
TGME49_213820	40.53	37.47	39.12	37.91	45.37	48.91	47.41	41.26	50.48	47.67	49.55	55.9	65.03	63.08	61.39	59.68	36.65	33.29	34.53	33.27	76.66	77.82	73.07	89.96	33.01	27.32	33.07	26.85	34.15	35.94	44.85	43.42	product=hypothetical protein
TGME49_236860	24.32	22.82	25.68	23.9	19.44	17.78	19.02	17.97	37	35.51	39.29	42.14	26.79	28.65	29.24	25.97	13.3	11.45	11.47	11.12	15.99	15.7	15.24	17.82	11.09	12.29	15.23	12.29	15.14	15.35	14.54	13.34	product=haloacid dehalogenase family hydrolase domain-containing protein
TGME49_225955	0.21	0	0.21	0	0	0	0	0.22	0.33	0	0.34	0	0.36	1.08	0.37	0	0	0	0.19	0	0.46	0.22	0.2	0	0	0	0	0.24	0	1.2	0	0.85	product=hypothetical protein
TGME49_314910	53.47	42.18	51.26	49.21	49.17	44.15	50.41	46.37	56.61	51.27	65.51	65.27	96.02	75.39	72.25	90.34	44.38	44.33	49.22	45.94	72.49	83.98	78.4	82.33	54.41	42.83	48.24	43.01	87.9	77.5	106.3	89.16	product=starch binding domain-containing protein
TGME49_325300	10.77	0	0	0	15.47	44.77	0	0	0	268.06	0	0	7.25	240.53	0	0	0	0	18.32	0	0	0	0	0	0	0	0	0	0	80.08	0	0	product=proteasome subunit alpha type, putative
TGME49_238450	0.51	0	0	0.5	0	0	0	0	0	0	0	0	0.87	0.87	0	0	0	0	0	0	0.55	1.05	0	0	1.15	1.68	0	1.14	3.38	0	2.55	1.02	product=hypothetical protein
TGME49_231460	28	34.29	29.85	30.53	25.48	28.2	27.72	30.28	22.37	21.21	17.76	21.66	31.36	35.6	34.16	29.93	34.12	35.3	34.68	38.04	32.11	31.31	35.89	33.05	40.63	37.33	31.47	39.02	48.86	51.22	48.61	50.2	product=hypothetical protein
TGME49_226250	249.83	247.87	245.92	242.21	248.93	255.39	259.76	239.44	185.14	179.34	185.51	176.22	228.06	241.01	233.88	223.95	274.66	271.97	268.9	280.27	227.96	231.21	230.03	224.75	260.27	197.11	198.24	197.11	198.66	220.14	213.4	217.89	product=DEAD (Asp-Glu-Ala-Asp) box polypeptide DDX3X
TGME49_240810	35.83	36.43	36.97	34.03	50.42	47.74	49.14	40.68	38.53	34.29	40.98	37.13	81.97	85.56	89.91	83.2	34.79	29.96	34.24	32.92	56.28	54.97	54.82	63.08	36.68	32.74	27.48	34.49	75.76	74.29	76.73	67.53	product=hypothetical protein
TGME49_287500	58.36	61.76	63.21	57.43	84.27	73.73	84.98	77.67	87.67	87.16	78.54	88.46	111.4	122.22	119.35	129.58	42.91	47.77	41.41	46.14	105.62	110.08	101.98	111.72	97.01	81.27	80.17	77.73	104.14	109.25	115.17	106.92	product=T complex chaperonin, putative
TGME49_216580	29.56	28.12	26.68	26.55	29.25	30.09	28.91	31.84	30.42	27.48	28.39	29.42	34.95	38.29	35.3	35.52	24.58	23.6	24.84	23.85	28.16	28.51	28.33	25.65	28.02	24.07	25.19	22.95	32.82	38.9	36.5	33.27	product=hypothetical protein
TGME49_203810	94.81	103.6	102.33	103.74	136.42	125.04	124.47	129.93	125.63	131.56	134.84	139.52	166.33	164.02	161.41	162.27	131.24	134.87	142.92	145.17	203.15	214.19	219.95	215.99	279.5	223.7	221.23	235.26	253.19	240.87	253.93	250	product=kelch repeat-containing protein
TGME49_291000	25.55	30.05	27.82	27.74	29.13	27.14	32.27	28.89	28.62	27.21	28.2	28.62	34.34	37.8	31.75	37.01	29.61	31.93	32.06	33.81	38.47	32.47	32.6	33.39	22.73	20.66	24.49	20.95	34.46	41.39	35.07	34.91	product=PHD-finger domain-containing protein
TGME49_267585	145.37	145.62	154.27	135.41	182.35	197.27	229	196.76	133.72	131.06	119.87	105.8	218.31	225.11	221.13	180.57	187.72	180.81	204.53	224.13	345.87	342.03	306.67	320.4	55.76	256.62	257.15	239.74	344.38	303.78	320.34	328.04	product=hypothetical protein
TGME49_229650	65.31	61.85	62.55	65.47	89.01	87.26	85.94	80.29	92.49	86.6	90.9	99.18	75.36	86.34	80.63	88.84	60.31	53.13	55.95	55.19	72.8	68.04	65.33	74.08	62.12	45.07	49.1	42.46	56.07	56.11	58.38	52.57	product=josephin protein
TGME49_225240	48.68	59.32	63.13	57.92	79.47	70.05	76.33	55.95	63.58	64.54	65.4	83.2	84.25	78.64	82	73.58	53.08	52.17	49.29	51.29	58.48	59.69	64.14	61.45	86.79	60.51	60.86	65.27	65.71	58.87	72.4	67.57	product=50S ribosomal protein L13, putative
TGME49_305498	0.51	0	0.51	0.25	0.28	0.27	0.28	0	0.41	0	0	0	0	0	0	0	0	0.24	0	0	0.28	0.27	0.25	0	0.3	0.58	0.89	0	0.57	0.97	0	0.52	product=hypothetical protein
TGME49_319570	40.24	39.66	38	36.78	40.62	38.06	40.09	38.64	39.66	41.8	42.33	42.94	39	41.4	39.48	33.42	51.2	45.44	45.02	50.8	36.11	33.69	36.39	37.26	66.09	50.26	52.93	55.02	32.75	40.67	36.37	42.28	product=WD domain, G-beta repeat-containing protein
TGME49_259270	3.61	4.44	3.7	4.63	1.39	2.23	2.12	1.76	0.17	0.33	0.35	0.19	0.55	1.64	0.38	0.84	0.49	0.79	0.89	0.69	0.93	0.45	0.41	0.63	1.13	1.21	0.62	0.61	1.68	3.89	2.41	3.03	product=SAG-related sequence SRS26E
TGME49_288530	37.81	38.89	37.57	37.77	41.65	40.18	42.45	43.65	42.37	42.19	45.95	43.8	57.95	60.47	61.12	59.26	38.14	38.76	35.94	42.82	45.85	47.46	47.67	46.19	94.92	85.49	82.84	84.17	59.18	61.15	62.14	66.91	product=NOL1/NOP2/sun family protein
TGME49_213392	72.43	74.02	71.98	72.78	72.23	71.71	70.64	72.54	60.58	60.5	61.75	62.39	62.67	60.99	60.97	55.67	80.93	83.5	84.71	86.23	62.92	67.46	67.32	63.15	52.89	53.12	55.58	52.66	50.06	48.21	54.15	50.95	product=surface antigen repeat-containing protein
TGME49_281575	0	0	0	0	2.67	0	0	2.46	0	0	0	0	0	0	0	0	0	0	0	0	0	0	0	0	0	0	0	0	0	0	0	0	product=hypothetical protein
TGME49_203170	49	50.62	56.24	47.78	76.31	65.64	75.71	62.46	110.91	100.6	108.73	115.24	81.92	81.53	81.48	89.24	29.19	30.51	25.37	33.19	76.01	76.28	68.84	78.39	142.15	131.91	123.62	134.63	101.51	105.63	95.12	95.46	product=OB-fold nucleic acid binding domain-containing protein
TGME49_294690	146.75	151.42	143.92	143.62	175.82	183.29	183.1	196.61	82.23	86.34	91.83	74.15	122.63	127.12	116.47	112.2	244.12	257.04	265.9	254.15	109.71	117.81	122.83	106.93	404.94	362.06	315.3	353.24	127.7	149.01	142.32	132.62	product=rhomboid protease ROM5
TGME49_225770	27	27.71	27.06	26.74	35.19	33.23	35.78	32.94	31.74	33.88	33.76	35.67	51.67	44.42	49.2	50.73	19.88	20.43	20.33	20.87	29.87	29.76	30.04	31.04	24.95	35.96	36.84	39.9	49.72	46.13	51.8	47.72	product=Tyrosine kinase-like (TKL) protein
TGME49_240525	1.65	1	1.46	1.55	1.7	1.25	1.63	2.47	2.18	1.98	2.1	2.8	1.58	1.26	0.98	2.18	1.2	0.85	1.02	0.94	1.11	0.78	0.98	0.54	1.19	0.95	0.97	0.94	0.62	0.71	0.23	0.38	product=hypothetical protein
TGME49_245740	69.51	65.08	57.18	73.1	51.78	49.49	54.46	72.14	31.76	39.44	30.13	34.17	36.64	47.64	33.6	48.55	46.09	60.62	51.42	54.46	48.2	43.22	38.18	43.66	34.05	33.68	41.47	32.35	42.8	47.91	28.06	45.99	product=hypothetical protein
TGME49_267440	38.56	33.48	37.74	33.44	42.24	38.47	43.5	38.77	49.69	49.17	44.05	44.09	56	53.91	54.91	46.14	37.84	36.99	38.99	39.53	55.4	47.24	54.42	43.6	49.09	39.62	41.64	36.79	56.2	49.48	49	47.85	product=RING zinc finger protein
TGME49_264230	1.64	0	0	0	0	1.65	1.78	0	0	0	0	0	0	0	0	0	3.11	0	0	1.56	1.79	0	1.56	0	1.81	0	1.83	5.49	3.68	2.94	0	3.35	product=hypothetical protein
TGME49_255910	124	122.91	135.36	121.88	161.29	141.05	164.2	136.56	169.7	149.48	143.88	171.38	192.19	182.98	176.57	201.88	97.65	103.78	96.33	112.5	201.01	192.24	173.88	229.17	166.5	107.26	116.09	116.39	209.46	181.81	184.09	175.43	product=PfMNL-2 CISD1 family iron-sulfur protein, putative
TGME49_263785	21.44	22.18	20.9	22.08	19.71	20.84	19.74	22.14	13.89	15.26	12.66	12.99	16.95	16.5	19.72	15.67	23.13	24.98	25.15	24.85	21.39	21.7	23.41	22.73	15.61	18.78	19.46	18.4	18.62	17.46	20.09	18.52	product=phosphatidate cytidylyltransferase
TGME49_261850	27.33	25.27	25.07	26.1	21.79	22.97	23.32	23.02	16.04	15.78	15.97	16.34	18.73	16.09	16.45	18.58	19.89	20.58	19.11	20.35	11.73	12.32	12.52	12.02	6.59	13.19	13.31	13.73	10.09	9.3	9.95	10.01	product=helicase, putative
TGME49_222150	7.61	9.14	4.52	5.61	9.18	10.71	10.96	6.68	9.14	15.37	11.91	6.91	20.95	13.03	12.93	13.63	8.11	10.92	10.47	11.27	16.48	10.73	12.02	16.16	13.12	18.69	13.93	19.25	18.66	12.11	16.27	17.68	product=hypothetical protein
TGME49_289700	49.13	46.07	43.54	47.05	63.68	57.16	64.86	60.78	61.75	59.75	59.42	62.08	59.18	64.82	58.68	72.77	42.75	44.37	48.56	48.3	58.45	56.88	58.77	58.87	89.07	56.26	60.39	56.39	69.13	67.72	64.29	69.59	product=hypothetical protein
TGME49_263135	0	0	0	0	0	0	1.73	3.23	0	0	0	0	0	2.66	0	0	0	0	1.45	0	0	1.65	3.03	3.83	1.76	0	1.78	3.55	10.71	5.71	4.13	3.25	product=hypothetical protein
TGME49_237290	41.43	42.11	40.91	40.8	38.8	39.61	39.47	42.8	32.37	32.69	35.54	31.63	50.97	50.48	52.78	49.57	46.96	49.49	47.83	47.81	52.95	52.34	53.42	51.79	44.79	53.21	52.12	56.74	61.58	67.26	67.93	64.39	product=hypothetical protein
TGME49_217726	0	35.72	11.4	0	0	10.67	0	11.33	0	0	18.11	0	0	0	41.24	0	0	0	31.94	24.15	13.36	0	0	0	0	0	0	0	27.31	20.06	0	0	product=hypothetical protein
TGME49_262840	9.91	4.97	3.43	5.83	6.53	5.66	9.87	9.19	6.36	6.94	7.36	4.51	5.11	0.85	7.1	4.94	5.05	4.59	3.62	3.67	3.75	4.64	4.25	4.09	3.95	2.74	9.01	6.66	7.71	5.51	8.72	3	product=hypothetical protein
TGME49_250740	58.41	54.3	59.74	52.03	54.45	59.39	53.01	51.64	50.63	44.31	54.12	52.35	58.78	53.2	75.45	53.69	68.26	77.4	67.73	81.08	79.55	83.02	81.18	71.52	95.58	56.14	64.59	55.01	59.03	74.35	51.58	59.75	product=Yip1 domain-containing protein
TGME49_205760	0	0	0	0	0	0	0	0	0	0	0	0	0	0	0	0	0	0	0	0	0	0	0	0	0.19	0	0	0.38	0	0	0	0.34	product=membrane protein
TGME49_289330	47.93	50.63	47.61	47.5	46.3	48.88	51.25	47.69	42.49	41.25	44.88	43.6	55.25	59.98	59.81	57.86	52.49	51.48	52.73	52.36	48.75	49.83	49.66	48.81	42.85	45.58	47.75	46.19	51.34	55.03	63.48	56.18	product=ubiquitin carboxyl-terminal hydrolase family 2 protein
TGME49_313852	0.92	0.92	1	1.25	1.37	1.62	1.64	1.79	2.7	2.58	3.05	3.96	1.68	1.68	2.04	1.21	0.36	0.31	0.44	0.52	2.4	1.88	1.8	2.79	1.8	1.19	1.41	1.19	2.98	2.66	2.48	2.41	product=hypothetical protein
TGME49_273580	13.49	13.38	13.09	12.05	13.93	13.69	15.25	13.41	18.46	17.22	17.26	19.97	20.75	23.9	21.18	26.03	9.66	10.07	10.11	11.06	17.89	16.26	15.81	17.59	8.22	12.13	10.63	10.81	17.67	22.63	20.09	19.45	product=hypothetical protein
TGME49_220060	19.09	11.88	24.53	24.05	28.88	32.49	17.56	14.89	35.22	45.19	45.8	29.24	24.96	26.99	39.35	38.3	4.16	2.78	4	6.94	12.75	4.54	5.57	10.54	4.87	3.16	11.47	6.53	19.66	21.05	11.35	29.84	product=hypothetical protein
TGME49_220520	92.8	92.38	93.44	92.56	89.4	91.68	91.67	97.43	97.71	99.35	95.67	90.41	70.94	67.32	68.65	71.26	81.89	77.42	75.75	81.31	56.99	58.19	63.88	60.2	31.87	93.21	97.82	98.93	60.88	51.05	62.32	64.32	product=hypothetical protein
TGME49_282070	140.45	127.89	129.2	122.78	136.48	135.22	137.83	126.75	161.6	159.44	154.61	148.13	103.06	109.87	111.24	116.35	90.28	78.74	77.37	77.94	79.43	80.86	74.06	85.77	51.15	81.61	84.65	74.24	78.94	84.69	84.17	81.75	product=hypothetical protein
TGME49_222430	27.58	28.11	27.8	28.46	23.75	22.78	24.03	20.51	24.48	24.16	24.05	22.17	22.76	23.44	22.98	22.45	32.47	32.15	32.4	35.25	17.47	17.13	17.64	17.61	28.24	35.33	33.33	36.23	20.33	21.11	20.05	19.71	product=HECT-domain (ubiquitin-transferase) domain-containing protein
TGME49_240400	8.01	7.97	8.67	7.5	12.64	11.1	11.88	9.45	6.58	11.46	8.41	11.07	14.24	14.95	10.93	15.83	12.09	13.8	12.6	15.25	13.43	15.43	14.98	12.02	6.22	7.17	6.65	5.86	8.38	9.33	7.94	6.12	product=hypothetical protein
TGME49_301380	14.17	13.87	14.17	14.78	14.76	14.58	13.88	14.32	15.78	17.12	17.36	17.1	25.81	24	23.02	22.09	13.15	14.78	13.66	15.24	22.84	20.84	21.86	22.7	18.79	19.46	18.13	19.88	25.34	24.33	22.67	24.06	product=elongation factor Tu GTP binding domain-containing protein
TGME49_287440	63.37	65.38	70.23	70.5	109.92	107.46	122.61	117.71	42.95	35.86	33.92	38.85	159.05	177.75	176.77	151.55	95.23	101.84	105.27	89.69	130.5	136.79	142.13	129.19	55.32	71.4	68.34	78.17	111.82	105.04	92.16	101.5	product=hypothetical protein
TGME49_242435	10.83	10.73	10.75	10.5	11.96	12.18	12.56	11.85	9.96	9.68	10.62	10.62	12.68	13.16	14.42	14.89	9.35	9.38	8.18	9.35	10.24	10.91	11.13	11.13	6.75	10.51	10.26	11.11	14.35	14.08	15.42	13.38	product=hypothetical protein
TGME49_239870	41.27	42.59	44.41	43.6	43.46	45.47	42.83	43.36	34.23	35.07	33.44	33.18	47.4	46.78	43.37	40.49	48.24	48.34	47.35	47.23	44.74	44.3	46.49	43.26	36.55	32.38	33.5	33.82	40.43	47.26	42.4	44.29	product=CBS domain-containing protein
TGME49_313470	8.95	10.05	10.88	8.18	12.45	13.51	13.44	12.43	17.03	14.86	18.79	17.04	21.77	16.01	15.99	18.74	12.87	11.59	10.19	10.97	17.58	16.83	16.39	19.42	12.32	10.15	11.84	11.37	13.06	14.79	16.79	16.41	product=helix-hairpin-helix motif domain-containing protein
TGME49_263323	30.41	24.96	18.94	24.17	27.21	27.11	34.37	28.71	38.59	29.82	27.74	26.24	37.04	39.37	25.8	41.6	35.04	22.37	28.38	32.75	29.35	33.88	31.86	36.9	20.63	15.73	18	13.36	28.38	24.8	32.38	22.58	product=tetratricopeptide repeat protein 11, putative
TGME49_258590	36.51	39.17	38.62	38.92	31.06	31.82	30.26	30.67	44.69	46.52	48.49	49.29	51.16	46.7	48.99	47.57	40.56	41.96	40.01	43.51	52.64	52.13	49.95	50.33	71.21	73.79	73.18	74.34	64.44	62.87	69.97	62.43	product=hypothetical protein
TGME49_222060	7.79	7.94	6.53	7.25	4.96	7.26	5.86	6.73	7.67	6.17	7.34	8.17	4.54	4.12	5.82	4.83	5.06	6.05	6.03	5.87	11.65	11.78	11.33	13.02	3.67	3.94	5.28	5.66	6.44	5.32	7.68	7.52	product=hypothetical protein
TGME49_277830	24.24	21.49	26.02	20.17	24.24	19.09	28.3	18.3	12.6	9.97	27.07	9.09	22.02	21.81	17.87	18.51	30.49	25.18	24.65	23.82	23.83	25.06	24.34	20.2	12.03	34.36	35.35	40.51	14.22	13.04	21.59	18.66	product=hypothetical protein
TGME49_227070	0	0	0	0	0	0	0	0	0	0	0	0	0	0	0	0	0	0	0	0	0	0	0	0	0	0.23	0	0	0	0	0	0	product=hypothetical protein
TGME49_261370	81.6	83.29	84.52	79.51	80.74	82.5	84.26	84.74	61.04	62.4	58.55	54.38	58.93	62.77	62.36	59.16	89.55	90.83	94.77	94.8	66.8	60.22	67.13	62.43	95.48	165.33	140.35	178.39	101.05	95.61	97.47	95.42	product=hypothetical protein
TGME49_236930	11.95	11.7	10.93	11.25	10.49	11.04	11.19	10.21	12.48	12.55	14.7	14.7	16.89	16.4	16.2	15.76	10.07	10.22	9.86	10.64	15.84	14.35	14.58	16.69	7.68	11.3	11.91	10.99	17.86	17.53	17.58	17.43	product=hypothetical protein
TGME49_202170	13.19	15.01	12.69	14.72	16.57	16.34	16.36	17.18	9.26	9.34	9.62	10.3	17.08	17.64	18.65	16.94	17.3	18.76	18.46	19.21	13.08	14.09	13.08	13.24	25.27	23.87	20.96	24.47	18.96	20.14	17.42	19.14	product=hypothetical protein
TGME49_294805	1.29	0	1.27	2.49	1.41	1.3	0	1.31	0	0	0	0	0	0	9.22	0	3.64	1.22	2.34	2.43	1.4	1.33	3.67	4.61	8.57	6.96	4.32	7.17	2.87	2.32	3.31	2.61	product=hypothetical protein
TGME49_253160	51.35	58.64	44.27	48.78	49.53	44.91	40.79	49.32	55.47	64.4	65.2	68.25	54.72	56.98	54.02	50.73	40.22	48.01	45.6	45.57	60.87	56.9	57.7	58.19	67.24	44.58	48.11	43.1	58.5	57.7	65.41	56.92	product=hypothetical protein
TGME49_214330	38.32	43.04	43.69	43.08	29.02	32.25	27.8	30.83	36.78	37.56	44.17	43.58	39.02	37.68	32.76	41.11	28.97	26.19	29.06	29.89	43.95	40.38	37.45	46.26	54.83	35.85	36.09	31.77	41.18	43.28	41.59	45.4	product=DnaJ domain-containing protein
TGME49_210787	4.64	0	6.1	9.04	2.55	7.15	11.08	10.31	16.16	8.41	7.66	14.09	9.28	14.44	11.08	7.73	2.16	2.88	3.52	2.88	18.35	14.38	10.26	9.14	7.81	5.92	5.22	5.17	18.86	16.94	11.73	15.58	product=Erv1 / Alr family protein
TGME49_265790	444.35	438.09	426.57	431.02	395.63	416.07	405.76	410.1	276.8	274.73	270.68	241.91	169.58	192.46	181.87	183.75	463.97	463.52	449.09	426.04	149.15	174.68	171.85	159	327.38	233.22	219.91	205.74	113.12	121.34	104.57	115.01	product=hypothetical protein
TGME49_267500	270.48	244.24	256.18	236.1	250.98	253.23	264.84	238.18	304.96	279.18	267.58	269.31	192.54	193.82	205.4	191.73	253.91	248.49	263.56	246.9	207.15	223.68	230.54	235.21	232.96	195.62	205.15	185.75	154.43	158.1	165.26	149.85	product=hypothetical protein
TGME49_268680	97.26	96.04	98.59	100.3	127.24	116.57	122.68	124.82	138.54	131.4	129.89	132.58	102.73	94.97	101.77	100.22	117.02	111.79	113.9	107.6	141.57	156.48	162.01	145.39	263.7	210.75	216.34	220.49	164.22	161.7	153.46	158.51	product=hypothetical protein
TGME49_291980	59.23	58.26	57.52	57.53	54.6	56.85	57.04	60.84	90.39	86.23	88.28	96.08	62.82	62.11	62.03	61.31	47.89	48.81	47.9	50.19	62.28	59.54	59.79	63.55	48.45	91.39	100	92.02	84.09	73.33	86.27	83.88	product=HECT-domain (ubiquitin-transferase) domain-containing protein
TGME49_297290	0	0	0	0	0.28	0	0	0	0	0	0	0.47	1.33	1.76	1.38	0	0.24	0.24	0	0.24	0.28	0.54	0	0	0	0	0	0	0.58	1.46	0	0.52	product=hypothetical protein
TGME49_314890	8.29	7.82	8.12	7.67	11.69	11.05	11.46	10.49	10.07	9.49	10.97	10.09	16.25	16.71	16.04	15.92	8.9	8.59	8.43	8.13	13.28	12.97	12.73	13.49	9.65	12.58	11.83	12.34	12.28	11.71	13.76	13.52	product=ThiF family protein
TGME49_251950	40.41	45.08	44	42.39	52.42	45.08	44.04	46.24	54.17	45.88	54.44	51.24	73.84	67.59	64.43	78.97	41.73	40.49	38.35	44.67	61.92	61.17	55.77	63.54	50.86	34.93	34.74	35.84	73.91	73.03	77.45	76.7	product=ribosomal protein l7/l12 c-terminal domain-containing protein
TGME49_267308	0.81	0.91	1.52	0.71	0.66	0.96	0.67	0.94	3.7	1.56	1.66	1.83	4.53	3.13	2.71	2.21	0.85	0.75	0.76	1.41	2	1.62	1.09	2.41	3.36	1.63	1.78	2.2	2.98	1.76	2.82	3.73	product=myosin heavy chain, putative
TGME49_236020	0.08	0.25	0.41	0.82	0.09	0.26	0.27	0.43	0.13	0.13	0	0.15	0	0.28	0	0.49	0.08	0.38	0	0.08	0	0.09	0.08	0.1	0.78	0.85	0.48	0.56	0	0.79	0.42	0	product=BT1 family protein
TGME49_270370	60.79	58.85	58.54	53.96	86.66	70.6	82.77	65.3	75.07	69.47	88.3	78.51	78.61	99.33	106.03	90.12	61.66	49.57	46.48	52.89	88.61	82.55	84.1	85.74	83.27	54.58	53.05	54.62	69.19	69.21	77.08	63.83	product=clathrin assembly protein AP19, putative
TGME49_229405	0.18	0.35	0.36	0.18	0.1	0.33	0.15	0.28	1.69	1.92	3.05	3.2	2.83	2.76	1.9	2.2	0.25	0.33	0.21	0.12	1.22	1.38	1.09	1.11	1.91	1.18	1.41	1.07	2.22	3.55	2.14	2.1	product=3'5'-cyclic nucleotide phosphodiesterase domain-containing protein
TGME49_259620	0.71	0.72	0	0	0	0	0	0.73	0	0	0	0	0	1.21	0	0	1.99	0	1.95	0	0.77	0	0	1.68	0.8	1.56	0.8	0	0	1.3	0	2.87	product=hypothetical protein
TGME49_289810	55.2	44.25	46.42	47.27	56.56	55.09	62.11	59.25	32.39	35.47	42.2	41.43	59.89	56.38	56.7	53.61	50.63	51.18	45.01	50.95	51.63	47.67	54.79	51.72	101.35	47.53	61.6	59.88	41.81	49.85	43.09	49.71	product=hypothetical protein
TGME49_255470	18.5	18.47	16.7	18.89	14	14.19	13.74	13.69	13.29	13.84	13.69	13.42	15.25	14.49	15.63	16.5	15.72	14.74	15.12	15.4	15.9	15.65	15.95	17.82	19.66	23.85	22.3	26.22	19.61	21.29	22.27	20.49	product=hypothetical protein
TGME49_306020	13.6	13.34	12.86	12.54	12.66	12.8	14.33	12.69	19.49	17.68	18.69	18.66	16.25	15.58	16.59	16.14	8.45	7.96	7.78	8.48	12.96	12.12	11.89	13.26	6.15	14.48	15.12	14.54	16.54	14.6	14.89	15.8	product=hypothetical protein
TGME49_230440	49.94	54.42	51.52	46.71	62.48	59.25	57.24	63.62	39.4	39.33	39.21	37.91	58.24	50.57	58.49	57.06	60.37	70.36	67.99	64.88	72.47	69.5	68.04	65.68	103.93	84.63	73.54	77.8	79.78	77.82	82.53	81.49	product=CHY zinc finger domain-containing protein
TGME49_210230	48.77	48.12	50.75	47.55	56.18	51.57	49.99	49.82	62.2	62.47	55.63	59.33	59.1	56.01	57.05	64.92	51	57.26	57.3	55.44	62.86	61.97	61.39	58.94	48.91	41.49	44.59	38.55	71.81	71.46	59.35	70.86	product=hypothetical protein
TGME49_259205	0.61	0.6	0.6	0.45	0.17	0.64	0.34	0.78	0	0.7	0.74	0.55	2.61	0.78	0.81	0.9	0.42	0.28	0	0.14	0.99	0.32	0.29	0.54	0.18	0.52	0	0.35	0.68	0.29	1.15	0	product=hypothetical protein
TGME49_281960	68.02	58.9	60.38	59.84	87.99	94.48	95.7	90.56	75.21	72.86	72.35	76.45	75.96	84.67	82.76	72.05	77.58	70.51	77.89	70.44	87.85	86.29	90.11	85.84	78.63	84.5	84.32	86.76	108.22	113.93	107.91	104.3	product=hypothetical protein
TGME49_211410	17.11	15.35	18.63	15.77	24.82	27.18	27.49	24.99	20.56	21.86	19.91	19.51	33.33	36.18	30.72	32.23	16.57	17.51	16.96	15.35	27.63	24.97	23.01	28.09	16.02	15.87	16.04	17.43	23.01	22.53	25.52	22.89	product=translation initiation factor sui1 protein
TGME49_265240	22.08	20.49	19.5	20.16	25.63	24.38	24.44	23.47	18.57	19.58	20.57	20.99	24.31	23.02	25.9	24	22.62	23.53	24.94	22.86	25.54	28.18	25.9	27.6	21.47	21.09	20.84	19.37	22.12	22.19	24.75	24.28	product=hypothetical protein
TGME49_202230	31.31	32.25	30.15	30.7	32.5	32.02	32.08	33.46	27.03	25.18	27.94	26.21	33.81	35.83	34.86	35.49	35.93	38.81	38.06	37.9	46.86	48.11	49.04	44.74	29.14	29.03	28.4	27.94	49.48	48.45	48.03	47.47	product=histone deacetylase HDAC5
TGME49_257310	44.6	42.5	44.16	45.26	59.25	54.87	55.28	60.2	32.99	29.81	26.59	31.9	43.42	46.91	46.7	51.6	38.28	38.84	40.44	38.97	39.19	42.05	41.67	40.23	52.75	30.76	30.3	35.34	36.63	35.45	34.92	29.51	product=hypothetical protein
TGME49_281520	74.28	72.6	79.13	70.05	69.58	75.02	79.89	72.77	62.12	60.82	65.44	62.19	76.38	84.61	87.28	67.1	61.47	60.13	69.01	69.32	70.42	70.8	64.02	78.19	29.1	42.79	41.39	33.03	65.44	60.92	68.62	61.34	product=zinc finger, C3HC4 type (RING finger) domain-containing protein
TGME49_316780	0.22	0.09	0.13	0.26	0.43	0.46	0.29	0.23	0.07	0.13	0.14	0.08	0.22	0.07	0.31	0.26	0.08	0.12	0.08	0.04	0.19	0.19	0.26	0.36	0.1	0.25	0.1	0.15	1.48	1.44	0.77	1.79	product=hypothetical protein
TGME49_272530	40.47	44.94	42.08	43.18	52	49.73	43.79	50.54	36.31	36.11	36.77	37.21	62.38	68.47	66.31	68.42	65.69	66.97	68.39	61.28	68.77	66.48	69.56	65.35	90.26	60.78	60.33	63.12	71.9	77.61	73.34	70.25	product=hypothetical protein
TGME49_227030	104.24	85.37	105.15	117.56	162.29	134.03	181.66	142.17	184.02	161.22	161.21	173.9	181.98	136.85	165.12	191.56	105.27	100.63	105.55	92.44	92.45	76.44	80.48	76.56	111.46	56.64	77.93	73.79	94.43	75.59	68.63	82.42	product=hypothetical protein
TGME49_207680	86.77	78.25	68.48	66.26	96.42	93.87	80.87	95.53	68.35	57.7	72.95	71.55	94.74	93.1	88.91	107.75	84.52	89.5	77.67	73.25	113.06	93.99	108	124.81	74.3	48.8	58.14	58.55	89.59	102.8	105.7	89.01	product=suppressor of kinetochore protein 1, putative
TGME49_252295	9	8.97	9.85	10.48	8.83	7.73	7.67	9.53	7.72	8.56	15.12	13.34	5.55	12.65	6.58	9.15	12.63	7.06	11.72	12.18	9.29	6.07	6.9	6	19.37	7.56	6.67	8.62	6.21	11.4	6.97	10.31	product=hypothetical protein
TGME49_315460	9.12	8.19	8.62	8.55	10.73	9.73	11.06	10.7	9.83	9.34	11.47	9.66	15.72	13.9	15.36	15.7	9.34	9.2	8.97	9.92	14.39	13.38	12.49	13.39	9.74	8.2	7.99	6.64	11.58	15.8	14.66	13.1	product=hypothetical protein
TGME49_223095	15.56	15.85	15.42	16.2	14.24	14.14	15.6	14.68	47.91	52.15	50.37	50.21	40.69	31.48	29.88	30.93	17.84	16.52	17.28	17.64	29.97	29.15	32.94	29.42	67.51	47.61	47.15	50.43	38.82	35.28	41.39	41.19	product=hypothetical protein
TGME49_265290	8.32	11.44	11.12	11.67	5.28	7.45	8.04	7.5	1.92	3.5	3.71	2.99	4.67	4.15	4.57	4.48	8.57	7.72	7.99	6.45	1.65	3.36	2.79	5.01	11.19	5.68	7.21	8.08	5.79	6.95	8.39	5.85	product=hypothetical protein
TGME49_263570	156.8	143.28	142.61	148.33	134.12	132.89	126.47	129.96	275.95	257.49	266.9	285.45	196.56	174.85	188.4	179.22	126.14	122.37	129.48	129.72	164.38	171.16	154.6	162.32	282.26	189.19	213.09	192.05	231.91	216.72	224.48	231.93	product=hypothetical protein
TGME49_266830	59.35	57.55	59.06	56.05	49.86	52.1	51.96	50.92	43.38	42.98	42.84	42.09	44.43	43.39	43.35	43.32	59.76	60.46	58.21	60.76	48.88	47.34	48.08	48.38	20.44	45.11	42.75	46.87	45.27	42.96	47.42	45.74	product=Sec7 domain-containing protein
TGME49_233160	90.65	94.48	89.66	90.44	82.31	84.68	84.56	89.26	64.1	67.73	70.17	64.72	77.83	78.69	71.84	71.99	103.24	107.37	105.64	107.58	65.33	67.83	69.16	64.3	105.02	129.39	122.35	131.61	66.42	63.52	66.42	67.28	product=hypothetical protein
TGME49_309280	13.04	11.31	9.32	9.66	11.47	11.97	11.41	12.36	15.66	15.7	13.64	12.29	15.22	14.99	12.88	14.58	14.26	15.66	15.75	14.74	15.87	14.46	14.43	14.31	17.09	16.43	19.54	17.23	15.03	15.56	16.08	12.93	product=zinc finger, C3HC4 type (RING finger) domain-containing protein
TGME49_253060	13.26	10.89	11.6	9.6	12.21	12.66	13.54	11.64	11.04	10.04	12.31	14.71	13.84	12.74	16.37	14.65	11.26	10.71	13.12	12.79	13.4	13.28	12.98	12.16	8.73	7.13	6.67	7.32	9.42	12.39	11.81	9.17	product=WD domain, G-beta repeat-containing protein
TGME49_319500	47.93	47.69	47.39	45.77	50.45	45.66	48.73	47.51	59.69	53.78	59.82	60.83	55.84	58.27	59.23	54.28	61.33	58.96	61.13	59.49	50.64	52.1	49.24	51.2	48.19	52.32	53.91	52.22	56.13	58.74	59.69	59.17	product=hypothetical protein
TGME49_315820	25.02	23.55	22.21	23.22	23.07	23.84	21.95	19.36	28.83	27.88	25.88	28.67	35.86	36.44	35.68	41.25	24.26	24.32	24.78	25.89	33.57	34.66	33.43	34.24	30.55	21.25	20.95	22.11	34.27	25.61	30.8	35.91	product=hypothetical protein
TGME49_284550	0	0	0	0	0	0	0	0	0	0	0	0.59	0	1.12	0	0.65	0	0	0	0	0	0.34	0.31	0	0	0	0.38	0	0	0.62	2.47	0	product=EF hand domain-containing protein
TGME49_267510	40.69	43.35	39.76	37.62	43.16	35.14	43.03	42.37	44.24	39.63	34.36	37.85	46.68	52.3	42.73	55.09	47.54	46.1	47.74	42.83	33.3	36.83	40.87	38.89	72.79	54.4	52.09	62.93	35.3	43.08	32.38	39.05	product=hypothetical protein
TGME49_269750	18.48	18.86	20.62	19.59	17.7	16.41	18.6	15.11	28.03	30.25	31.94	34.17	20.18	21.73	22.37	19.89	18.75	20.48	21.44	19.05	26.23	29.91	26.26	28.07	36.09	24.64	31.36	24.96	25.35	30.86	29.35	25.62	product=CrcB family protein
TGME49_231200	20.23	21.39	20.16	19.88	23.51	23.39	24.99	22.99	45.99	45.21	43.29	47.11	42.97	37.81	40.92	38.01	13.12	12.61	13.3	13.11	33.71	32.85	33.05	35.45	27.64	44.44	48.58	43.41	46.13	40.54	45.45	44.18	product=hypothetical protein
TGME49_240300	21.89	22.24	20.49	25.3	24.41	24.86	27.28	26.67	25.65	24.66	26.2	25.09	30.82	33.36	31.65	30.95	31.36	32.06	33.14	31.07	35.34	37	37.54	34.73	19.12	16.54	17.94	17.37	33.41	36.11	32.4	33.92	product=zinc finger domain, LSD1 subclass domain-containing protein
TGME49_204520	54.87	59.66	52.25	61.88	70.75	75.82	68.38	69.77	27.18	24.28	29.47	24.77	36.48	42.7	33.17	36.57	75.1	82.68	80.49	84.34	96.95	107.98	109.07	92.3	64.12	42.96	42.46	42.77	60.96	63.26	58.6	54.8	product=hypothetical protein
TGME49_282220	27.43	28.43	27.45	29.49	44.98	47.73	45.52	49.68	34.58	36.7	35.91	36.97	57.22	52.19	52.84	55.11	24.25	28.18	27.28	26.38	50.76	49.17	52.3	49.83	56.69	98.29	89	101.54	73.53	79.82	75.02	73.57	product=AP2 domain transcription factor AP2VIIa-9
TGME49_253120	0.24	0.48	0.24	0.48	0.2	0.32	0.46	0.25	0.09	0.09	0.1	0.22	0	0.82	0.21	0.12	0.28	0.06	0.11	0	0.26	0.06	0.23	0.14	0.21	0.28	0.07	0.21	0.14	0.58	0.15	0.61	product=mandelonitrile lyase, putative
TGME49_254485	1.39	1.41	0	0	0	1.4	0	0	0	0	0	0	0	0	0	2.79	1.31	0	0	0	1.51	5.74	0	0	1.54	0	0	0	0	0	3.58	2.83	product=hypothetical protein
TGME49_208040	15.4	14.74	14.89	14.77	12.77	11.64	12.95	12.25	19.84	18.85	21.46	23.12	22.89	21.91	20.42	23.06	15.03	13.23	14.69	15.1	27.03	24.43	26.56	29.47	19.08	22.67	22.26	21.8	27.82	29.29	26.78	28.23	product=aldo-keto reductase
TGME49_218610	24.17	25.14	23.04	24.95	27.75	27.65	28.25	28.62	20.71	22.32	23.35	22.31	45.33	42.26	42.8	45.18	29.34	28.06	26.69	28.25	38.48	38.76	39.95	37.57	35.42	34.38	31.81	35.86	49.99	54.05	48.71	46.48	product=ATPase (DUF699) protein
TGME49_247560	0	0	0	1.31	1.48	0	0	0	0	0	0	0	0	0	0	2.72	1.28	0	0	0	0	0	0	1.62	1.5	1.46	0	0	0	0	0	0	product=dynein light chain protein, putative
TGME49_245550	83.61	73.43	69.64	73.72	93.11	62.59	68.97	73.91	69.05	68.92	76.62	62.03	47.69	52.51	51.12	54.36	51.78	48.17	40.22	48.92	53.03	41.33	50.53	44.25	64.44	63.57	62.73	58.85	36.06	34.98	24.66	27.53	product=hypothetical protein
TGME49_246130	376.43	392.98	381.76	383.28	372	372.87	360.77	354.73	218.38	207.58	216.09	190.38	228.71	226.03	235.29	205.48	482.8	479.67	503.81	456.23	342.22	347.27	353.75	319.97	689.61	450.34	427.04	458.07	347.53	373.01	346.56	376.02	product=serpin (serine proteinase inhibitor) superfamily protein
TGME49_292320	54.59	54.46	52.18	53.28	60.8	64.15	62.87	61	70.69	68.71	71.96	69.37	72.8	74.63	81.25	76.38	70.38	69.07	72.64	68.56	75.17	74.28	70.86	72.34	65.3	56.84	62.01	54.67	85.77	80.04	88.39	77.25	product=hypothetical protein
TGME49_295460	51.57	41.54	35.58	46.83	72.57	69.57	67.12	63.37	62.15	72.02	62.41	62.62	79.5	93.18	87.72	89.38	40.88	44.11	44.52	55.24	96.44	96.69	87.14	100.68	90.36	62.78	53.1	61.21	99.11	70.35	87.09	97.06	product=Got1 family protein
TGME49_233410	21.64	24.17	22.33	24.11	32.65	31.73	32.99	29.86	24.41	21.49	21.19	23.77	33.53	37.93	38.57	37.76	26.95	28.27	26.37	27.74	35.63	34.05	36.4	34.09	32.69	24.14	26.99	26.65	35.98	39.92	35.28	36.46	product=Sof1 family domain-containing protein
TGME49_300220	129.97	129.58	136.35	130.75	156.14	146.17	148.87	144.28	145.94	142.67	145.08	135.53	95.28	95.08	93.82	99.72	91.15	86.95	81.6	95.03	91.62	89.94	92.44	88.65	63.06	98.41	103.83	97.72	101.73	94.53	91.27	98.28	product=hypothetical protein
TGME49_307070	0	0	0	0.9	2.03	0.95	1.02	0	0	0	1.53	1.69	1.59	0	0	0	0	0	0	0.86	2	0.96	2.63	1.1	0	1.01	0	1.03	0	1.68	0	0	product=hypothetical protein
TGME49_243620	71.16	70.56	64.69	70.11	78.91	78.96	74.93	69.88	68.01	61.89	65.84	64.8	88.31	92.22	84.98	96.66	70.08	74.15	68.02	73.82	106.86	96.44	92.73	93.11	84.31	58.85	58.63	55.94	89.29	97.55	98.77	98.25	product=hypothetical protein
TGME49_234570	0.16	0.08	0.24	0.31	0.17	0.33	0.26	0.25	1.25	1.58	1.68	0.71	0.82	0.95	0.42	1.09	0.15	0.15	0.07	0.37	0.78	0.67	0.69	0.75	1.13	0.91	0.93	0.9	1.25	1.53	1.4	1.94	product=sterol carrier protein-2 HAD-2SCP-2
TGME49_234390	26.17	26.17	24.24	25.04	34.37	32.93	36.99	34.5	24.58	29.95	28	31.3	43.18	45.94	46.52	50.7	30.1	32.31	33.02	30.64	53.72	44.4	47.74	42.89	35.47	21.01	21.45	21.27	43.56	49.79	44.87	43.78	product=hypothetical protein
TGME49_311650	16.41	16.18	14.37	12.99	18.4	18.58	18.94	17.57	20.12	19.84	19.49	21.18	26.53	24.12	24.76	25.51	11.63	11.6	11.38	13.34	23.01	22.12	21.73	23.63	18.08	19.82	20.09	20.53	19.03	19.64	22.39	19.21	product=leucine rich repeat-containing protein
TGME49_313630	12.39	13.2	13.22	13.24	11.15	11.47	12.17	11.79	12.37	12.27	12.46	11.74	15.99	15.03	16.39	15.13	14.69	14.96	14.19	14.55	15.27	14.16	14.33	14.93	8.94	23.39	24.62	25.52	21.18	19.15	18.99	20.97	product=hypothetical protein
TGME49_234250	88.5	89.45	89.38	89.05	55.97	56.95	60.01	59.91	76.78	75.92	74.65	76.35	48.27	50.93	52.45	50.89	73.17	70.61	76.75	78.25	76.79	78.92	78.33	79.86	78.7	110.4	107.87	110.42	83.09	81.07	86.04	82.64	product=hypothetical protein
TGME49_310490	1979.85	1962.63	2071.83	1890.58	1798.71	1650.69	1864.77	1654.84	2056.04	2072.14	2180.97	2217.23	3589.53	3387.08	3282.49	3289.13	1507.05	1406.49	1426.94	1395.16	3023.18	2769.09	2765.42	3151.19	2240.88	1240.24	1303.07	1233.21	3319.1	3261.83	2801.53	3021.55	product=ribosomal protein RPL27A
TGME49_231940	39.61	38.94	47.05	40.89	53.79	55.78	56.46	48.56	39.13	35.88	38.3	39.72	52.36	50.17	51.8	48.39	33.42	29.72	29.67	34.81	56.74	52.4	54.87	60.14	74.93	49.7	47.17	52.45	58.54	57.96	54.28	52.24	product=ThiF family protein
TGME49_224250	15.2	17.05	16.89	11.67	15.85	18.55	18.89	19.51	18.99	15.54	17.08	17.49	17.22	22.2	25.18	21.38	15.46	18.19	20.4	24	18.86	20.91	15.62	20.99	3.84	43.06	39.43	36.26	50.4	29.16	38.2	41.18	product=hypothetical protein
TGME49_224040	16.64	21.72	21.45	18.02	12.56	13.08	15.58	8.19	54.21	60.6	54.49	55.05	46.3	37.35	39.17	41.2	38.81	37.3	45.09	39.49	21.38	27.38	29.51	24.38	77.87	55.48	60.14	48.12	22.27	26.07	27.97	26.19	product=flagellar associated protein
TGME49_312100	39.42	35.26	35.83	35.32	46.73	46.93	46.3	45.87	51.41	54.21	53.54	53.36	47.88	50.89	51.58	50.4	38.46	34.01	34.38	33.41	41.25	41.98	39.75	41.7	29.24	38.81	40.55	42.82	38.13	40.05	37.81	39.07	product=plasma membrane-type Ca(2+)-ATPase A1 PMCAA1
TGME49_241890	14.89	13.38	13.19	13.08	20.84	17.04	18.18	14.28	9.89	14.37	15.25	25.23	26.48	28.05	23.89	25.59	15.23	22.35	17.34	15.68	13.3	13.33	15.16	17.55	16.93	11.93	13.98	16.65	11.4	16.15	19.36	14.48	product=hypothetical protein
TGME49_258690	85.24	87.8	83.68	84.8	102	101.56	104.35	104.42	75.77	66.96	71.67	65.27	93.91	98.13	95.92	91.06	83.48	79.01	82.79	79.09	96.4	90.29	91.44	92.01	122.31	99.32	93.99	101.83	81.5	89.45	86.42	81.98	product=5-aminolevulinic acid synthase domain-containing protein
TGME49_282160	93.65	97.9	98.36	95.76	114.54	112.77	108.41	117.03	89.94	86.09	96.41	83.98	111.85	108.75	114.64	108.76	121.67	123.72	133.75	121.95	98.38	98.14	103.11	98.26	103.95	57.66	67.44	64.36	74.65	87.94	88.5	81.94	product=hypothetical protein
TGME49_310560	13.13	11.6	12.34	11.73	14.5	13.09	14.27	12.39	18.65	19.03	18.48	20.34	19.7	17.98	17.89	19.51	10.52	9.74	8.38	10.87	15.8	15.52	15.75	16.72	9.42	14.81	17.71	16.1	15.31	16.72	16.4	14.58	product=hypothetical protein
TGME49_314295	19.64	19.78	18.83	17.29	21.82	20.64	22.32	22.91	15.69	19.26	18.07	20.83	22.94	26.17	26.75	26.89	25.23	24.48	20.96	24.59	28.66	28.02	26.89	28.24	28.08	20.43	21.91	24.61	28.5	29.28	33.45	27.74	product=ribosomal l25 family protein
TGME49_266850	28.21	29.74	24.93	27.45	32.71	32.49	29.96	27.51	55.67	51.03	54.41	48.06	73.98	63.29	71.75	73.11	29.83	28.73	28.56	32.22	55.41	52.39	49.26	63.02	52.51	31.17	39.03	33.85	64.44	61.01	57.19	62.08	product=3-demethylubiquinone-9 3-O-methyltransferase
TGME49_246060	8.39	9.48	8.95	8.52	8.06	8.7	8.49	8.24	9.26	7.52	8.73	8.03	12.17	11.89	13.78	13	8.65	8.47	9.54	7.72	10.23	10.06	9.65	11.87	8.06	9.45	10.36	10.18	9.15	9.08	10.66	9.98	product=DNA-dependent RNA polymerase
TGME49_228440	0	0	0	0.22	0	0	0	0	0	0	0	0.4	0	0	0	0.44	0	0	0	0	0	0	0	0	0	0	0	0	0	0.42	0	0	product=hypothetical protein
TGME49_313495	7.44	6.7	6.73	6.06	9.06	9.26	10.2	9.15	9.56	10.06	12.22	12.03	15.54	15.37	16.93	16.31	5.77	5.76	5.91	6.5	13.68	12.67	12.48	14.36	6.42	9.66	9.54	10.25	14.61	13.32	15.53	14.34	product=hypothetical protein
TGME49_209640	10.33	12.26	11.75	12.32	13.44	10.58	11.71	12.59	10.26	8.24	7.11	9.62	7.69	9.38	12.61	10.81	14.91	17.9	16.4	14.66	13.87	10.81	12.44	12.09	7.92	5.54	4.64	5.95	7.3	8.37	10.67	10.66	product=hypothetical protein
TGME49_214410	330.62	328.07	320.15	317.14	243.55	262.61	248.18	272.84	420.3	418.75	401.99	397.66	106.97	103.26	97.96	98.52	502.49	507.14	549.26	510.72	281.95	303.26	319.81	268.23	361.76	331.07	348.98	309.23	189.49	198.29	172.78	198.11	product=hypothetical protein
TGME49_286430	47.48	47.73	46.34	59.57	47.24	54.2	49.23	45.9	23.89	28.21	31.23	30.39	37.31	35.12	36.14	44.21	47.28	38.39	41.66	40.43	42.45	52	47.47	46.81	59.55	33.8	29.84	35.91	38.77	46.02	40.4	42.08	product=hypothetical protein
TGME49_231998	0	3.06	0	0	0	0	0	0	0	0	0	5.35	0	0	0	0	0	0	0	2.93	0	0	0	0	0	0	0	0	0	0	0	0	product=hypothetical protein
TGME49_282055	229.82	221.4	236.89	221.4	206.33	175.12	191.46	181.3	158.06	161.32	168.61	144.1	109.86	115.72	107.54	119.08	146.38	141.07	134.08	137.86	88.88	89.19	82.5	96.83	77.1	90.48	86.88	93.04	31.08	35.33	30.88	33.66	product=protein phosphatase PP2C-hn
TGME49_316760	25.99	23.24	25.29	24.84	26.09	27.39	27.74	22.11	27.54	27.05	28.05	28.88	30.8	28.84	31.71	25.28	28.24	27.52	27.55	31.49	34.27	29.27	35.74	28.26	30.5	19.78	21.94	22.4	30.21	27.4	28.56	29.97	product=hypothetical protein
TGME49_208350	56.86	62.4	55.13	50.99	60.74	54.5	49.6	53.51	55.09	55.63	55.2	67.97	59.58	55.27	61.18	55.31	57.5	62.69	64.33	61.94	80.26	73.07	75.43	61.17	73.82	66.1	64.85	73.54	57.51	67.66	57.83	63.83	product=hypothetical protein
TGME49_315165	0.58	0	0	0	0	0.6	0.64	1.2	0.94	0.91	0	0	1	0	0	1.16	0.54	1.62	0.53	1.62	1.26	0	0	0.69	0.66	1.28	1.32	0.65	1.29	4.29	0	2.34	product=hypothetical protein
TGME49_282180	190.41	181.03	181.35	184.39	229.09	224.14	244.95	219.14	250.86	224.98	237.48	245.2	295.71	301.94	311.37	289.57	153.47	148.26	141.79	144.58	269.43	246.85	250	269.46	155.89	88.87	104.57	97.34	219.09	251.18	213.24	230.21	product=hypothetical protein
TGME49_276940	230.97	157.56	150.93	121.41	412.54	224.75	287.44	92.92	254.95	191.68	176.9	351.14	467.46	284.34	102.25	436.1	175.99	140.43	315.98	244.33	246	101.99	173.79	178.25	317.17	322.88	279.03	111.36	273.01	230.05	113.06	124.17	product=ribosome associated membrane protein RAMP4, putative
TGME49_256760	224.36	223.86	225.06	229.05	211.67	213.19	222.19	201.9	529.2	546.84	603.41	632.27	302.93	283.98	323.67	298.51	246.29	250.08	255.23	254.87	336.37	320.72	323.7	321.76	651.94	479.88	459.77	504.01	395.01	473.2	422.82	431.6	product=pyruvate kinase PyK1
TGME49_288600	56.67	53.9	59.29	60.24	62.49	59.71	63.4	63.02	63.27	57.81	59.66	63.55	49.96	52.62	49.98	43.72	63.68	62.58	58.6	65.26	41.73	39.37	42.22	38.09	48.42	49.07	50.68	54.14	36.58	34.58	35.17	33.81	product=WD domain, G-beta repeat-containing protein
TGME49_214280	26.13	29.84	28.43	28.71	35.76	33.73	30.6	38.64	28.63	27.83	29.95	24.22	36.46	36.68	36.33	35.41	31.91	32.15	34.96	36.33	42.86	43.26	38.89	38.75	27.99	32.59	31.15	34.7	43.54	42.47	38.08	37.42	product=phosphoadenosine phosphosulfate reductase family protein
TGME49_219810	273.61	289.26	272.57	275.33	191.66	206.24	196.34	200.2	169.54	170.52	167.52	166.56	121.44	122.73	124.77	122.17	339.93	352.53	350.22	337.49	216.3	225.18	232.47	217.96	233.88	178.91	170.21	170.91	158.44	163.51	157.19	164.81	product=hypothetical protein
TGME49_237220	68.17	61.8	64.26	63.67	94.65	94.34	96.37	90.37	112.12	115.86	127.46	125.87	106.08	113.62	109.74	105.47	43.86	40.87	41.81	45.01	81.36	77.11	77.29	84.96	79.1	75.13	74.85	75.47	81.46	92.18	93.22	76.37	product=DNA replication licensing factor Mcm7, putative
TGME49_228230	206.73	202.76	213.52	201.47	231.37	240.9	236.89	224.64	256.2	253.08	277.83	270.93	216.07	226.67	225.02	192.18	197.11	183.94	182.61	180.56	160.15	171.86	174.35	170.08	367.84	457.42	403.35	460.51	184.11	192.62	195.64	182.41	product=hypothetical protein
TGME49_314720	43.65	44.41	49.02	49.13	53.15	71.12	45.59	52.91	69.16	62.29	57.25	54.46	51.37	65.21	56.75	78.76	42.73	46.03	47.96	50.96	74.81	60.72	67.05	82.5	142.71	117.2	111.59	119.48	98.11	78.15	72.25	74.64	product=Sedlin, N-terminal region protein, putative
TGME49_257380	1296.14	1209.31	1280.15	1267.93	996.12	921.62	905.35	978.56	613.55	573.17	569.89	587.33	550.09	593.19	507.93	577.19	941.6	911.13	910.52	897.39	430.2	409.99	391.75	418.07	451.56	306.27	326.72	309.52	420.35	361.45	340.05	410.19	product=hypothetical protein
TGME49_254330	9.15	9.2	7.62	7.12	1.26	1.02	0.62	0.73	16.05	15.89	17.02	17.53	15.82	16.08	19.35	17.44	4.45	4.37	4.49	4.13	28.26	28.52	25.67	31.6	3.55	5.63	5.34	4.96	17.86	13.7	18.97	15.6	product=lipase
TGME49_202255	0.61	0.91	0.45	0.3	0.66	0.48	0.5	0.78	0.48	0.23	0.25	0.27	1.82	1.82	0.27	0.6	0.28	0.42	0.28	0.28	0.33	1.77	1.18	1.62	1.6	1.73	0.71	1.04	1.71	1.74	1.91	2.78	product=hypothetical protein
TGME49_262090	0	0	0	0	0	0	0	0.2	0	0	0	0	0	0	0	0	0	0	0	0	0	0	0	0	0	0	0	0	0	0	0	0	product=hypothetical protein
TGME49_306692	0	0	0	0	0	0	0	0	0	0	0	0	0	0	0	0	0	0	6.62	0	0	0	0	0	0	0	0	0	0	0	0	0	product=hypothetical protein
TGME49_214750	66.21	66.58	63.22	60.97	60.66	63.95	62.12	60.07	55.44	53.12	54.79	51.18	78.59	75.02	77.39	78.54	61.12	61.72	62.12	56.71	66.91	63.24	65.06	65.02	107.45	88.74	90.21	98.58	77.7	81.63	80.98	85.8	product=hypothetical protein
TGME49_318190	19.31	20.99	18.58	18.39	17.97	18.9	18.89	17.72	26.32	27.17	28.42	27.96	26.96	27.54	27.28	27.61	22.87	23.06	24.79	24.8	29.91	31.29	28.12	29.85	17.52	24.07	23.72	24.95	32.26	34.44	34.3	35.1	product=phosphoglycerate mutase family protein
TGME49_325700	0	0	0	0	0	0	0	0	0	0	0	0	0	0	0	0	0	0	1.43	0	0	0	1.44	0	2.02	0	0	0	0	0	0	0	product=ATP-binding protein
TGME49_323600	0	0	0	0	0	0	0	0	0.16	0.02	0	0.28	0.29	0	0.24	0	0	0	0.13	0	0	0.06	0.18	0.31	0.33	0.24	0.18	0.35	0.01	0	0.3	0.49	product=OTU family cysteine protease
TGME49_265370	218.03	222.76	259.87	225.17	222.72	223.61	245.41	208.09	233.13	259.93	236.7	294.46	302.56	279.64	290.94	318.24	217.1	179.29	201.94	226.83	263.79	250.74	263.17	250.97	173.55	106.74	111.81	117.17	259.13	285.27	230.79	284.09	product=hypothetical protein
TGME49_268000	9.87	8.7	10.32	9.16	18.99	15.91	19	15.87	18.39	19.71	18.38	19.34	18.11	18.11	20.3	19.45	9.86	8.07	8.49	7.49	19.63	17.95	16.16	20.56	7.08	9.54	9.64	9.23	10.53	12.37	13.1	10.61	product=hypothetical protein
TGME49_286170	15.08	12.96	13.81	14.43	13.19	13.84	14.91	11.02	20.32	20.09	13.31	13.83	16.35	16.3	14.47	21.15	13.99	10.54	13.5	13.32	18.43	14.16	12.54	17.01	4.87	17.57	19.57	18.39	18.74	14.1	20.45	16.02	product=hypothetical protein
TGME49_209160	51.28	49.44	55.86	51.61	87.88	71.42	79.25	74.27	72.98	66.17	73.28	81.53	78.05	75.21	74.33	88.91	48.19	47.19	40.12	45.89	71.52	72.36	61.69	75.09	44.23	41.39	48.23	44.95	47.86	55.7	49.18	53.02	product=myristoyl CoA:protein N-myristoyltransferase
TGME49_221660	38.84	38.63	40.77	42.31	41.91	43.01	40.15	44.42	31.24	30.22	31	30.44	55.17	53.53	54.2	57.76	39.23	42.29	39.49	43.3	48.3	48.01	48.53	47.7	47.96	77.06	73.65	75.78	68.3	66.53	69.75	65.74	product=DEAD/DEAH box helicase domain-containing protein
TGME49_315280	15.18	13.56	13.33	13.51	20.29	17.53	19.21	18.94	24.06	26.21	27.21	25.6	34.37	30.35	32	32.53	11.86	9.87	10.77	11.96	30.77	30.6	31.55	28.9	39.73	39.45	38.29	40.41	44.16	42.92	45.15	43.02	product=hypothetical protein
TGME49_258910	0.65	0.7	0.55	0.65	0.76	0.9	0.89	0.98	0.24	0.31	0.16	0.36	0.43	0.86	0.62	0.4	0.56	0.14	0	0.47	0.99	0.91	0.69	0.65	1.37	0.81	0.59	0.92	2.05	1.94	2.15	1.95	product=hypothetical protein
TGME49_260270	8.2	8.55	7.95	7.3	13.85	13.28	13.23	12.36	28.83	28.14	28.49	32.83	20.62	19.82	21.45	19.7	5.44	4.97	4.61	6.19	14.99	13.57	12.59	15.38	10.04	16.69	15.58	16.01	13.56	14.54	13.51	12.89	product=HEAT repeat-containing protein
TGME49_255170	6.57	6.66	6.67	6.46	8.75	8.83	8.83	9.35	10.38	12.5	12.39	11.3	11.99	10.2	11.19	11.46	9.82	10.66	9.27	9.93	9.72	10.06	8.04	10.32	15.75	15.83	13.69	15.57	10.23	10.98	12.14	11.37	product=hypothetical protein
TGME49_269800	112.71	107.79	102.8	101.56	101.59	99.14	104.33	97.74	66.72	65.28	66.92	74.97	72.37	71.69	68.26	71.31	70.07	72.19	70.2	70.78	86.3	75.78	80.37	86.53	53.2	61.9	54.74	57.16	59.32	62.93	61.19	59.63	product=glutamine-dependent NAD(+) synthetase protein, putative
TGME49_291030	26.16	25.21	26.09	25.42	25.43	25.39	28.29	25.03	31.48	31.04	32.73	33.18	22.32	28.51	28.59	25.19	17.65	16.41	17.51	18.37	20.7	18.5	20.44	20.18	22.15	25.74	27.08	24.45	18.52	19.21	18.16	19.7	product=zinc finger, C3HC4 type (RING finger) domain-containing protein
TGME49_257330	30.05	28.17	29.95	27.68	38.88	41.4	38.53	39.52	13.72	11.38	12.19	11.59	22.99	24.01	24.24	24.07	24.7	24	23.13	24.19	19.69	20.16	19.06	20.76	15.12	14.33	13.52	16.07	19	19.89	20.33	18.99	product=hypothetical protein
TGME49_216810	210.24	224.79	220.95	217.05	208.32	210.97	221.03	218.28	215.28	234.45	253.73	240.94	165.81	175.55	167.09	160.07	225.65	220.36	228.96	220.32	191.17	192.4	187.5	191.04	242.39	239.43	218.94	229.66	141.29	154.28	159.59	144.52	product=5'-nucleotidase, C-terminal domain-containing protein
TGME49_255300	56.95	57.98	57.09	57.77	54.5	56.68	54.84	57.26	42.04	39.85	40.28	40.89	50.1	49.03	47.33	47.16	46.33	46.55	46.49	48.13	46.87	46.79	47.28	48.49	35.4	38	40.76	41.14	43.67	40.05	46.53	41.04	product=hypothetical protein
TGME49_246210	7.37	12.47	9.63	2.34	10.69	12.09	2.63	12.32	3.89	0	11.98	0	33.09	36.29	13.13	44.55	4.71	4.75	0	2.37	21.56	10.15	11.74	11.95	29.66	7.87	10.93	8.23	0	13.06	19.45	30.3	product=hypothetical protein
TGME49_270660	0	0	0	0	0	0	0	0	0	0.23	0	0	0.25	0	0	0.29	0	0	0	0.14	0	0	0	0.17	0.17	0	0.17	0	0.66	0.28	0.37	0.3	product=hypothetical protein
TGME49_247010	0.29	1.02	0.15	0.73	0.48	0.61	1.14	1.36	0.46	0.9	0.72	0	0.25	0.25	0.52	1.16	0.41	0.14	0.27	0.14	0.48	0.15	0.57	1.04	2.93	0.5	1.7	2.33	1.98	1.69	1.85	1.19	product=hypothetical protein
TGME49_318570	94.58	97.81	90.93	90.54	103.12	114.3	103.5	107.21	70.7	77.38	70.29	67.94	78	84.26	81.85	76.08	95.68	89.81	89.79	89.59	77.02	87.29	83.12	82.04	64.85	53.43	53.29	52.83	69.07	79.12	79.78	70.14	product=SFT2 family protein
TGME49_278975	21.05	20.68	19.34	19.37	22.55	23.31	25.72	23.37	22.51	23.79	23.95	23.41	25.99	22.98	26.16	24.35	13.16	9.98	10.3	11.32	17.51	19.48	17.13	18.83	13.7	15.11	13.82	13.84	15.58	18.76	15.49	14.48	product=ICE family protease (caspase) p20 domain-containing protein
TGME49_320760	38.03	44.09	41.44	42.7	49.9	43.9	47.79	40.43	38.07	42.15	42.84	43.17	56.53	56.14	52.03	52.47	34.58	33.36	32.43	36.31	34.01	32.94	35.62	33.3	26.08	26.17	28.03	23.08	34.2	27.84	29.42	30.92	product=hypothetical protein
TGME49_301010	47.68	46.1	45.58	46.41	38.14	38.08	39.52	36.98	31.7	31.05	30.43	29.75	29.18	31.41	33.35	27.97	45.37	48.24	50.39	47.1	38.27	36.14	37.63	37.51	19.45	26.45	27.77	25.27	26.79	27.68	28.17	29.45	product=serine/threonine protein phosphatase, putative
TGME49_225460	0	0	0	0	0	0	0	0.48	0.74	0.72	0.76	0	0.8	0	0	0.92	0	0	0	0	0	0	0	0	0	0	0	0	0	0	1.17	0	product=hypothetical protein
TGME49_227615	4.91	1.24	2.42	3.56	8.06	13.67	5.36	7.5	1.97	1.9	0	2.23	10.46	10.31	4.39	2.46	5.77	4.62	2.23	0	0	3.79	2.33	1.46	5.44	9.29	4.12	5.46	5.46	8.84	3.14	4.97	product=hypothetical protein
TGME49_230230	28.22	21.61	23.3	20.07	35.06	40.18	38.27	35.91	26.25	29.32	33.67	31.8	41.52	55.7	46.67	44.74	42.32	39.98	41.5	42.25	62.42	63.24	69.09	69.14	96.91	71.48	64.46	78.27	70.95	69.11	56.3	61.45	product=hypothetical protein
TGME49_316890	0.13	0.13	0.13	0.13	0	0	0.15	0.14	0	0.21	0.22	0.48	0	0	0.24	1.06	0.12	0.12	0	0	0.15	0.14	0	0	0	0	0	0	0	0.26	0	0.27	product=hypothetical protein
TGME49_208050	6.26	6.13	6.34	5.98	8.01	7.63	8.9	7.42	17.15	16.46	18.81	19.11	18.96	19.82	18.58	18.79	4.8	4.79	4.42	5.29	13.82	13.67	12.51	14.84	8.87	16.71	17.4	17.42	20.94	17.95	21.01	19.3	product=ABC transporter, putative
TGME49_287200	35.1	36.87	34.05	33.12	38.08	38.85	36.5	36.22	38.96	28.34	32.41	34.44	48.67	50.87	51.2	44.15	25.22	28.18	30.24	27.83	45.39	47.17	35.35	42.67	26.39	16.02	22.96	17.73	36.74	37.61	38.72	36.91	product=hypothetical protein
TGME49_309100	13.97	14.12	13.3	14.22	9.27	8.99	9.35	9.67	22.62	22.92	25.11	27.1	12.62	12.21	13.54	12.63	13.03	12.39	13.98	11.85	16.74	16.26	16.56	18.24	36.15	35.66	35.73	34.45	19.76	18.24	21.09	20.55	product=hypothetical protein
TGME49_231010	31.85	33.42	30.96	34.01	43.52	44.98	44.54	47.79	27.24	28.4	29.01	31.28	39.63	41.62	42.18	41.94	35.36	40.04	40.95	38.58	47.45	48.93	48.58	47.63	87.75	62.64	57.37	70.26	54.59	58.85	54.62	55.47	product=general transcription factor IIE polypeptide 1 GTF2E1
TGME49_301200	0	0	0	0	0.19	0	0	0	0.27	1.31	0.56	0.31	0.29	0	0	0	0	0	0	0	0.19	0	0.16	0	0	0	0	0	0	0.65	0	0.69	product=hypothetical protein
TGME49_313820	43.16	41.16	43.82	47.4	52.27	48.42	49.21	53.33	105.7	111.38	108.62	104.3	66.84	67.73	69.64	64.69	66.09	69.74	75.9	76.25	65.54	71.23	72.37	70.56	160.39	128.2	132.93	121.34	70.54	67.88	83.35	86.02	product=dynactin p25, putative
TGME49_235890	6.4	5.84	3.45	5.13	10.22	4.22	7.08	5.39	6.55	3.62	4.8	7.42	15	11.91	11.47	6.97	7.56	8.64	14.33	9.7	11.93	9.65	12.17	13.04	10.54	7.06	2.64	10.4	14.2	17.16	7.32	12.89	product=dual-specificity protein phosphatase
TGME49_277740	107.38	104.77	104.06	102.95	110.03	112.26	105.13	112.91	83.68	86.12	75.56	79.25	64.73	63.27	69.64	64.65	110.28	109.92	115.83	109.34	86.87	93.03	94.11	87.18	158.2	156.43	145.47	158.9	84.88	93.85	95.41	89.29	product=zinc finger, C3HC4 type (RING finger) domain-containing protein
TGME49_237195	7.21	6.48	7.23	7.47	3.23	3.45	3.46	2.96	6.62	7.25	5.01	4.75	4.09	3.18	4.61	4.49	4.73	3.4	3.01	2.9	1.92	2.03	2.27	2.39	6.92	4.93	5.59	5.27	3.6	3.7	4.02	4.23	product=hypothetical protein
TGME49_212770	126.95	113.97	120.47	120.23	199.72	187.35	195.32	191.45	164.85	149.85	151.62	163.93	128.84	139.81	143	137.6	99.93	86.3	89.72	80.76	88.78	91.47	82.6	93.2	98.13	136.78	133.69	141.77	91.62	94.66	97.16	91.7	product=hypothetical protein
TGME49_218830	25.97	27.33	23.99	24.97	24.97	24.67	25.22	24.66	31.16	31.84	32.7	30.44	33.88	33.43	37.76	33.48	30.49	31.08	30.43	30.38	35.91	33.63	32	33.88	24.82	19.79	22.33	18.55	31.89	32.74	31.68	33.24	product=hypothetical protein
TGME49_311310	87.11	89.75	90.84	91.89	94.99	95.59	98.97	92.75	90.54	89.26	90.52	83.92	87.61	94.6	91.62	94.27	92.87	92.01	93.93	93.6	91.22	84.29	91.04	87.33	81.52	79.38	78.49	74.02	90.11	99.14	104.86	88.39	product=protein phosphatase 2B catalytic subunit, calcineurin family phosphatse superfamily protein
TGME49_238895	53.59	46.68	50.11	44.21	40.86	40.6	42.29	38.24	60.1	55.78	59.18	63.56	35.86	38.78	39.77	41.47	25.93	22.4	21.48	24.79	44.47	41.46	41.54	44.98	19.02	24.66	24.57	23.59	30.79	33.81	30.22	31.33	product=hypothetical protein
TGME49_262020	11.12	11.29	10.02	9.36	9.68	10.35	9.35	8.08	9.17	7.64	5.06	4.46	12.74	14.82	12.84	14.27	9.17	10.12	7.81	7.63	15.48	13.68	10.75	11.93	5.53	5.6	5.01	8.17	12.49	13.34	11.93	11.72	product=hypothetical protein
TGME49_263230	55.34	55.74	57.23	52.48	69.02	70.45	71.9	63.65	75.31	73.77	81.42	80.95	75.72	88.1	77.4	71.11	58.34	51.46	50.19	53.89	67.77	63.71	64.27	70.1	38.49	51.17	47.56	43.85	58.24	67.1	66.17	63.08	product=hypothetical protein
TGME49_293310	47.7	45.58	45.64	37.37	73.32	75.57	78.76	72.09	22.72	27.85	36.04	23.39	43.92	47.58	57.62	51.69	33.96	31.61	42.13	47.32	50.26	54.45	52.54	43.03	52.82	19.49	25.92	31.53	45.93	39.4	36.36	31.37	product=ribosomal protein L20, putative
TGME49_307570	102.24	99.14	94.79	98.05	96.22	95.17	89.89	99.2	166.03	166.45	165.38	161.94	146.84	147.99	143.26	151.98	94.45	101.04	96.4	98.1	192.34	186.44	192.03	192.38	170.05	163.68	158.7	168.02	218.3	227.34	215.55	213.41	product=glycerol-3-phosphate dehydrogenase (gpdh), putative
TGME49_213650	64.04	63.46	60.12	68.69	65.53	59.39	59.2	50.69	47.53	50.32	41.78	39.98	44.46	49.26	43.38	47.89	64.47	68.46	65.09	62.34	54.65	49.56	46.41	49.95	43.39	29.42	31.23	32.1	31.41	41.48	43.23	39.36	product=ATP-binding domain 1 family protein
TGME49_294710	58.06	57.89	57.88	56.72	58.71	60.77	60.61	61.78	65.7	72.01	74.66	72.72	72.05	72.04	75.51	72.05	61.3	63.5	66.8	64.21	73.84	73.86	76.84	71.6	99.5	88.07	82.21	84.1	82.22	79.33	83.42	79.95	product=RNA recognition motif-containing protein
TGME49_255960	13.31	13.51	13.51	13.15	17.57	17.07	17.27	16.61	19.7	21.56	22.45	22.69	24.21	22.55	24.3	22.31	12.51	11.91	11.65	13.3	20.02	20.39	19.64	22.36	21.91	26.09	27.23	25.39	21.16	20.37	20.52	20.57	product=hypothetical protein
TGME49_305900	25.41	31.56	28.41	29.99	33	29.64	31.43	27.76	29.25	20.14	28.15	23.54	33.02	41.49	33.22	36.96	23.56	36.67	24.75	27.35	39.77	34.4	37.5	37.68	34.56	27.89	30.24	28.34	33.04	50.18	44.6	35.31	product=hypothetical protein
TGME49_288845	38.33	32.05	32.5	44.68	27.47	29.37	41.8	33.58	57.15	42.81	41.29	23.97	18.01	39.89	44.9	15.9	27.38	21.21	34.8	19.92	24.34	24.51	25.06	31.53	43.89	21.4	29.53	17.64	23.56	28.5	13.57	24.13	product=hypothetical protein
TGME49_214860	3.1	1.57	9.15	4.48	6.78	6.23	6.74	12.58	7.44	4.77	5.09	14.04	21.09	12.95	13.86	9.35	2.93	1.47	4.23	4.41	10.11	17.59	14.73	7.44	1.71	5.01	0	1.73	24.27	5.56	8.02	12.63	product=hypothetical protein
TGME49_309110	21.27	20.44	20.26	20.22	20.02	18.9	20.76	20.24	38.11	35.03	37.84	38.61	28.46	28.03	25.86	30.11	23.56	22.37	23.45	23.01	35.99	33.94	32.21	35.58	28.88	26.86	29.07	29.98	31.8	32.19	32.9	32.04	product=tRNA methyl transferase
TGME49_285650	16.29	15.12	15.46	15.95	21.02	19.85	19.79	19.95	17.38	13.08	18.12	17.1	15.58	20.67	18.83	17.24	10.89	8.84	8.64	9.94	11.63	11.67	10.05	12.12	5.23	8.07	8.73	9.48	8.5	9.77	10.8	8.15	product=hypothetical protein
TGME49_290840	11.66	12.27	13.83	13.85	16.78	18.24	17.65	16.77	14.44	15.98	13.21	14.9	30.43	28.58	31.13	26.83	16.68	15.13	16.4	17.47	27.06	24.98	24.37	30.16	19.16	20.93	21.64	20.85	22.13	18.93	22.96	21.87	product=serine protease
TGME49_294010	17.31	14.25	15.69	16.85	21.86	19.95	18.98	20.73	18.32	17.27	19.14	18.51	34.03	34.5	33.88	32.67	10.98	10.17	10.36	11.29	24.94	23.6	23.09	27.48	22.38	25.01	24.23	25.37	24.54	23.98	22.59	26.15	product=yrdC domain-containing protein
TGME49_260490	8.68	8.23	8.28	8.91	8.02	7.5	6.76	7.96	13.46	14.14	16.26	15.69	16.24	16.29	16.89	15.34	10.13	10.44	9.99	11.02	19.31	19.71	19.15	20.43	13.37	15.35	16.43	15.07	15.28	16.71	17.29	15.84	product=hypothetical protein
TGME49_240365	0.49	0.98	1.45	0.48	5.38	12.21	7.05	9.09	0	0	0	0	12.64	10.04	7.02	8.79	0.91	0.91	0.9	0	1.06	0.51	1.87	4.62	0	3.26	0.56	0.55	13.06	13.63	7.39	9.87	product=hypothetical protein
TGME49_313055	0	0	0	0	0	0	0	4.62	0	0	0	0	0	0	0	0	0	0	0	0	0	0	0	0	0	4.95	0	5.27	0	0	0	0	product=hypothetical protein
TGME49_269180	71.17	69.2	67.78	68.14	90.77	94.75	97.22	94.49	66.19	65.06	69.61	71.05	119.92	123.4	123.77	118.23	75.39	77.29	76.87	80.63	109.65	107.45	108.08	105.59	106.29	108.65	108.98	112.97	137.93	139.49	142.09	140.51	product=MIF4G domain-containing protein
TGME49_268710	10.45	11.27	10.41	10.15	11.15	11.88	12.06	11.64	9.91	10.44	10	10.58	13.74	13.29	14.06	12.52	11.56	12.18	12.13	11.61	13.46	11.25	10.57	12.22	5.28	5.77	6.84	5.84	12.15	10.56	12.48	13.34	product=elongation factor Tu GTP binding domain-containing protein
TGME49_254800	52.89	37.98	35.57	37.6	62.38	50.5	31.83	63.58	31.18	36.45	25.15	45.4	59.2	55.92	54.72	44.67	49.85	47.38	46.75	40.7	81.48	51.62	76.56	64.82	106.19	69.01	43.5	60.36	49.65	102.4	93.05	96.08	product=hypothetical protein
TGME49_233760	36.73	33.58	33.77	31.87	31.23	38.46	34.42	33.87	46.23	50.66	46.55	50.51	46.96	41.8	43.51	43.94	49.87	47.75	51.95	49.5	60.44	58.83	53.41	58.68	100.19	81.4	83.21	79.17	76.96	83.25	74.18	80.62	product=hypothetical protein
TGME49_288820	145.96	155.11	137.28	144.42	126.23	128.24	123.65	133.42	82.47	80.85	85.03	75.48	65.81	70.39	67.64	65.56	129.05	136.55	128.6	135.65	67.01	77.01	74.79	65.71	96.83	69.57	80.49	73.07	65.67	58.24	60.18	59.98	product=hypothetical protein
TGME49_252490	20.36	27.27	20.92	23.04	28.64	29.62	31.91	32.5	27.06	32.8	24.67	22.32	29.73	30.89	30.9	35.92	24.56	27.38	22.19	26.65	35.34	28.87	29.04	33.52	41.03	27.43	26.78	30.65	23.96	32.34	35.73	38.78	product=vacuolar protein sorting 29, putative
TGME49_285820	29.5	19.74	16.39	34.85	28.33	22.24	27.84	29.08	36.54	32.49	21.31	20.16	19.01	28.27	31.92	34.35	28.53	30.79	30.24	28.48	37.78	32.47	28.61	22.47	10.42	22.99	22.93	21.95	38.15	32.78	30.96	35.89	product=hypothetical protein
TGME49_223410	153.01	152.52	163.06	157.64	153.25	154.44	158.9	167.56	225.09	217.4	243.1	230.33	226.29	219.24	228.11	196.52	129.68	133.69	122.72	133.01	202.07	211.9	201.95	213.48	240.05	164.43	173.81	168.14	236.73	204.88	229.47	238.38	product=eukaryotic initiation factor-4E, putative
TGME49_310770	78.62	80.68	82.31	87.85	80.68	77.81	71.88	73.33	79.15	90.73	76.48	97.09	78.87	81.31	83.53	85.49	62.63	58.79	61.22	63	73.95	59.98	66.31	70.2	69.77	45.25	55.87	49.11	77.82	63.85	70.5	66.92	product=hypothetical protein
TGME49_249580	40.08	44.6	40.66	40.05	42.43	43.69	42.87	44.78	32.73	30.71	30.44	32.25	52.73	52.82	49	54.58	36.53	34.91	31.34	33.7	54.67	51.38	50.37	53.71	20.28	30.08	32.44	32.27	64.71	61.21	61.06	62.24	product=hypothetical protein
TGME49_253520	13.75	11.93	11.49	12.91	17.22	15.69	17.46	15.12	16.09	14.5	16.92	17.8	22.47	24	22.8	19.65	14.14	14.73	13.25	14.79	17.89	18.58	19.23	19.44	14.99	12.04	12.28	10.89	16.31	19.49	21.78	18.66	product=U3 small nucleolar RNA-associated protein 6 protein
TGME49_249520	0	0	0	0	0	0.46	0	0	0	0	0	0.8	1.51	0	1.57	0	0	0	0	0	0	0.46	0	0	1.01	0.49	1	0.49	1.96	0.82	0	0	product=hypothetical protein
TGME49_215750	15.62	15.53	15.68	16.13	19.01	19.45	17.14	17.95	10.47	9.85	10.32	10.23	17.38	17.01	15.36	19.02	18.91	18.3	15.85	16.66	18.19	19.67	20.29	19.44	14.09	8.63	8.31	7.8	20.54	21.36	16.53	17.11	product=cytidine and deoxycytidylate deaminase zinc-binding region domain-containing protein
TGME49_254600	25.13	17.12	32.78	7.72	18.04	15.58	17.18	32.79	76.39	24.48	105.29	172.31	96.38	38.86	74.21	34.23	8.35	25.53	22.98	42.79	19.04	61.55	33.03	64.49	18.39	35.36	37.3	38.2	0	29.04	23.68	0	product=ubiquitin family protein
TGME49_304690	25.18	22.56	18.8	18.6	32.85	23.15	28.54	23.77	24.06	19.04	21.35	23.56	19.86	25.46	18.28	31.26	30.99	22.76	19.2	23.99	17.61	28.16	23.25	26.5	23.76	14.18	11.51	9.86	25.64	23.69	17.16	23.29	product=hypothetical protein
TGME49_214530	26.99	30.57	27.43	30.14	23.3	25.49	26	25.71	23.36	22.41	21.78	19.41	32.98	31.76	34.01	33.9	30.13	26.91	27.92	29.73	30.2	31.34	33.94	33.3	30.12	27.24	27.19	26.34	27.09	29.56	28.78	27.2	product=DnaJ domain-containing protein
TGME49_245460	1229.94	1181.92	1225.34	1248.37	1219.79	1190.09	1120.99	1134.17	1234.53	1184.32	1254.01	1159.67	2320.18	2254.24	2328.21	2324.34	1209.32	1143.71	1137.94	1211.31	2383.22	2077.89	2127.8	2292.9	1658.11	875.61	991.31	989.37	2302.1	2281.79	2065.59	2227.25	product=ribosomal protein RPS8
TGME49_258618	0	0	0	1.24	1.39	2.61	0.7	1.95	2.03	0	0	1.15	1.09	1.08	0	0	2.94	2.93	2.88	1.76	0.68	1.31	1.2	1.49	2.14	1.39	2.14	1.41	7.01	2.32	1.59	5.09	product=hypothetical protein
TGME49_203320	29.1	29.21	28.91	28.2	28.47	29.33	29.1	30.38	20.6	20.31	20.59	20.29	26.63	26.17	27.69	26.05	25.47	25.58	24.83	25.21	26.54	27.04	27.37	27.03	23	37.83	36.43	40.39	33.1	32.65	31.22	32.63	product=zinc finger in N-recognin protein
TGME49_203540	369.97	371.75	362.94	356.04	333.22	346.62	345.62	350.99	219.65	228.62	218.25	199.65	170.65	174.4	168.56	162.54	376.51	352.77	340.46	375.63	175.24	176.34	188.63	174.22	145.54	242.23	239.5	244.1	140	130.25	130.56	141.1	product=RNA binding protein, putative
TGME49_249720	260.82	235.13	265.58	249.6	431.21	394.27	402	363.02	488.11	455.54	551.85	516.88	638.73	682.67	666.54	659.01	189.2	159.77	158.7	162.79	571.99	551.53	519.99	594.01	329.89	215.95	228.26	211.71	554.2	576.08	558	547.09	product=ATP synthase F0 subunit 9, putative
TGME49_216590	85.92	86.49	84.52	83.45	89.72	95.23	97.09	92.68	75.1	73.71	78.91	69.6	114.11	120.07	110.62	108.78	77.82	72.49	72	75.15	90.02	88.66	80.07	86.2	65.17	112.5	105.15	110.78	99.42	100.29	100.31	90.91	product=HEAT repeat-containing protein
TGME49_310340	0	0	0.14	0.42	0.47	0.45	0.32	0	0.45	0.22	0.47	0.26	0.98	0.49	1.01	1.13	0	0.13	0.26	0	0.62	0.3	0.69	0.68	0.67	0	0.5	0.32	1.93	3.28	2.52	0.58	product=hypothetical protein
TGME49_217910	35.97	33.93	34.57	34.16	45.94	44.13	49.77	42.31	42.87	44.57	47.47	54.5	51.58	50.69	50.62	48.34	22.26	21.1	19.62	22.33	35.13	33.23	32.2	39.69	27.27	43.33	41.92	41.39	40.88	41.74	46.71	39.55	product=DNA polymerase (pol2) superfamily protein
TGME49_281630	26.22	29.27	27.36	31.48	33.37	30	31	28.18	39.89	35.48	45.88	50.33	52.11	51.83	57.94	47.6	30.51	33.01	32.47	34.08	59.27	60.59	58.64	57.66	68.39	46.52	46.11	44.96	61.33	68.84	64.09	61.69	product=hydroxyacylglutathione hydrolase
TGME49_242250	0.81	0.72	1.83	1.54	0.91	0.43	0.36	1.05	0.18	0.38	0.33	0.56	0.53	0.44	0.6	0.52	0.1	0.12	0	0	0.11	0.26	0.43	0.29	0.2	0.12	0.15	0.23	1.06	0.77	0.29	1.28	product=rhoptry kinase family protein ROP19B
TGME49_228000	97.25	97.36	103.46	97.56	110.81	118.84	121.26	118.27	104.98	95.29	95.43	86.73	123.83	120.42	136.1	111.42	96.75	99.28	97.14	100.27	152.73	147	158.77	146.34	193.32	122.16	110.62	129.68	158.01	170.36	162.68	163.74	product=splicing factor 3A subunit 2, putative
TGME49_293230	31.11	39.32	38.83	32.88	42.85	38.7	39.93	39.27	38.54	33.18	34.41	30.65	40.34	38.51	36.24	38.69	39.93	38.08	42.81	44.79	43.58	41.4	39.63	42.19	40.77	32.89	32.63	33.49	43.7	43	37.51	33.14	product=hypothetical protein
TGME49_244105	28.55	22.46	23.74	28.63	30.32	41.08	35.3	35.61	40.13	51.2	52.99	45.49	35.13	54.36	52.71	74.95	35.8	46.65	41.34	37.42	61.61	89.28	76.91	70.76	53.82	72.87	43.07	67.49	57.38	72.93	76.9	62.99	product=hypothetical protein
TGME49_254840	13.44	14.24	13.66	14.57	18.96	17.05	21.95	17.52	21.38	20.33	23.93	25.43	17.89	16.11	16.82	15.64	11.67	11.12	12.85	11.66	15.92	17.79	14.31	16.98	16.7	16.07	13.91	14.51	10.63	10.93	11.68	9.75	product=tetratricopeptide repeat-containing protein
TGME49_297140	24.16	33.89	7.3	16.04	32.43	16.66	28.11	41.25	20.72	31.29	15.2	40.19	34.61	49.32	39.8	41.1	31.79	31.96	20.26	35.43	40.51	49.83	24.76	31.33	32.73	31.88	12.42	14.49	50.01	26.5	33.87	41.76	product=U6 snRNA-associated sm family protein Lsm2, putative
TGME49_263642	0	0	0	0	2.16	0	2.16	3.02	1.58	0	0	0	1.68	1.66	1.76	0	2.76	0.92	1.79	0.92	0	1.01	0.93	0	13.16	5.35	0	0	2.18	5.35	2.5	0	product=hypothetical protein
TGME49_295300	0	0	0	0	0	0	0	0	0	0	0	0	1.1	0	0	0	0	0	0	0	0.69	0	0.61	0	0	0	0	0	2.84	2.36	0	2.58	product=Toxoplasma gondii family B protein
TGME49_273468	0	0	0	0	0	0	0	0	0	0	0	0	0	0	0	0	0	0	0	0	0	0	0.37	0	0	0	0	0	0	0	0	0	product=hypothetical protein
TGME49_265380	10.31	9.78	10.23	13.15	18.7	14.46	16.99	12.72	18.83	18.28	22.68	29.99	19.01	31.44	26	23.93	7	8.15	6.72	9.78	23.78	21.41	23.02	21.69	13.74	11.34	13.05	9.67	23.67	30.5	21.52	32.13	product=tetratricopeptide repeat (TPR)-/ U-box domain-containing protein
TGME49_236620	164.43	166.91	160.11	166.86	138.66	138.67	119.25	144.25	88.53	93.18	79.13	81.59	94.84	98.03	99.13	102.8	202.78	210.28	215.42	204.43	141.69	147.1	147.34	143.35	246.66	185.25	178.1	190.39	175.35	184.24	158.39	176.84	product=protein kinase (incomplete catalytic triad)
TGME49_279330	16.71	20	17.16	18.62	25.37	30.85	29.63	27.98	16.79	17.16	16.75	21.2	30.56	35.39	32.22	28.26	23.75	21.2	23.24	20.58	35	30.69	28.88	36.51	49.77	46.67	39.11	47.21	25.16	30.91	28.4	34.11	product=DEAD/DEAH box helicase family protein
TGME49_290200	159.93	139.54	161.81	145.86	219.81	204.34	220.37	205.16	375.03	354.31	383.87	378.29	263.11	272.02	265.22	286.5	97.04	82.53	80.83	101.47	261.32	249.65	227.55	276.56	182.24	164.76	173.24	158.05	285.22	288.47	280.36	287.22	product=NAD/NADP octopine/nopaline dehydrogenase, alpha-helical domain-containing protein
TGME49_280660	26.64	26.71	26.74	25.87	22.07	22.45	22.61	22.95	22.56	22.48	21.86	20.82	20.49	20.82	21.71	19.85	28.99	29.4	29.78	28.63	25.01	25.36	24.57	24.8	19.52	41.08	41.47	43.69	25.36	22.68	24.1	26.07	product=HECT-domain (ubiquitin-transferase) domain-containing protein
TGME49_229340	9.35	10.17	9.77	8.51	9.75	11.06	10.37	8.46	11.39	11.25	11.88	14.04	14.8	13.8	15.38	14.52	8.66	7.39	7.86	8.58	11.38	11.55	10.93	12.45	5.9	6.43	7.62	7.12	10.82	11.3	11.99	11.53	product=hypothetical protein
TGME49_276810	0.28	0.83	0.55	0.27	3.02	1.15	2.45	0.86	4.85	4.28	3.63	3	9.02	6.15	8.87	4.38	0.77	1.02	0.25	0.77	3.3	5.22	3.19	3.59	0.64	1.24	2.86	2.5	10.51	5.22	6.95	8.95	product=hypothetical protein
TGME49_237840	6.98	8.88	7.84	8.12	11.77	10.74	11.02	9.76	13.99	12.88	15.24	14.11	21.24	18.32	17.44	18.2	12.15	10.48	10.79	11.07	20.86	20.39	18.03	21.06	7.08	6.99	9.03	8.72	14.95	15.93	16.45	14.2	product=hypothetical protein
TGME49_312980	0.31	0.71	0.41	0.5	0.78	0.43	0.56	0.63	0	0.16	0	0.37	0.52	0.17	0.18	0.4	0.28	0.19	0.57	0.38	0	0.11	0	0.12	0.36	0	0	0.35	0.69	0.39	0.51	0	product=hypothetical protein
TGME49_269210	12.33	12	11.62	11.24	15.31	14.91	16.22	13.77	11.11	9.7	10.57	11.32	14.03	12.76	12.25	12.65	6.64	7.03	6.54	6.44	8.95	9.21	8.17	9.5	5.58	8.07	8.05	7.97	8.15	7.92	10.76	7.67	product=hypothetical protein
TGME49_267330	25.36	24.6	28.06	27.62	37.04	32.95	35.11	30.14	36.7	33.2	39.3	34.53	44.45	40.94	44.46	47.09	30.35	27.91	27.18	29.39	42.93	45.07	43.55	45.89	16.32	15.43	16.83	16.93	37.71	37.37	39.28	36.34	product=fumarate hydratase
TGME49_200300	0	0.27	0	0.26	0	0	0.3	0.28	0	0	0	0	0.46	0.46	0	0	0	0	0	0	0.29	0	0.51	0.32	0	0.3	0	0.3	0	1.01	0	0.54	product=hypothetical protein
TGME49_242660	83.5	89.29	94.92	88.13	92.04	92.04	97.35	94.39	107.2	106.67	110.21	105.23	106.28	108.43	101.58	99.73	99.23	101.1	98.08	100.02	106.11	109.91	108.55	111.31	97.25	70.87	78.92	73.02	98.57	106.44	102.81	92.55	product=vacuolar sorting protein 35, putative
TGME49_212960	56.36	58.31	60.55	57.25	54.82	59.01	55.06	54.72	48.93	53.96	49.1	54.56	62.79	66.04	69.66	59.68	67.12	69.23	67.54	69.56	66.42	66.45	65.59	59.06	80.03	57	53.8	60.04	68.13	72.01	65.03	74.05	product=hypothetical protein
TGME49_251860	0	0	0	0	0	0	0	0.67	0	0	0	0	1.12	2.22	4.66	2.6	0	0	0	0	0	0.67	0	0	0	0.71	0	0.73	1.44	3.58	0	0	product=hypothetical protein
TGME49_232800	46.64	49.39	48.07	48.98	47.36	48.18	47.06	49.34	35.59	39.32	39.13	35.97	57.74	58.25	55.85	55.57	55.33	58.45	58.31	56.43	54.84	54.43	54.48	51.74	40.17	50.81	50.27	49.85	64.7	69.39	65.32	65.33	product=hypothetical protein
TGME49_273100	8.5	8.9	7.2	7.77	9.51	8.15	8.42	7.7	10.27	10.1	10.09	10.58	12.67	11.77	12.58	13.39	10.68	11.36	12.78	12.81	13.23	12.84	12.79	12.65	8.22	7.1	8.02	6.31	13.33	11.97	17.33	12.96	product=3'-5' exonuclease domain-containing protein
TGME49_326900	0	0	0	0	0	0	0.2	0	0	0	0	0	0.37	0.41	0	0	0	0	0	0	0	0	0	0	0	0.12	0	0	0	0	0	0	product=hypothetical protein
TGME49_221900	31.12	41.56	32.78	37.09	38.4	40.01	33.75	31.45	25.66	24.89	22.62	27.91	41.69	45.99	39.79	33.85	56.48	61.27	53.89	59.71	74.59	70.99	68.23	64.56	107.41	73.43	56	69.76	71.7	83.18	65.08	70.91	product=hypothetical protein
TGME49_248430	1.62	2.87	2.51	1.07	0.79	1.51	0.8	1.3	4.01	4.18	3.84	6.5	3.72	6.8	3.21	6.42	2.85	3.18	3.67	2.01	8.85	9.71	12.74	6.62	10.14	5.32	7.53	4.3	10.96	10.68	7.27	11.74	product=hypothetical protein
TGME49_258560	27.83	30.38	29.47	30.61	30.86	28.79	28.04	32.6	63.2	60.67	64.81	62.89	44.69	44.48	42.77	44.78	27.75	29.89	26.97	30.91	44.72	44.35	48.2	46.1	89.65	73.61	73.59	76.52	61.77	59.18	51.05	49.75	product=hypothetical protein
TGME49_278840	0.25	0.19	0.12	0.25	0.88	0.33	0.55	0.45	1.08	1.72	1.01	1.56	2.34	1.17	1.65	2.57	0	0.29	0.17	0.12	0.48	1.32	0.73	0.74	0.44	0.85	0.58	1.35	1.83	2.64	2.19	2.28	product=hypothetical protein
TGME49_243690	270.88	241.84	263.3	258.93	246.08	230.62	251.34	227.41	217.82	216.33	225.1	214.22	124.94	127.93	136.02	134.36	162.29	140.28	136.07	145.64	165.57	163.84	153.95	190.86	125.32	94.19	96.18	83.03	86.13	89.17	78.21	74.6	product=hypothetical protein
TGME49_295350	698.49	733.94	734.34	706.96	708.28	697.64	753.89	701.82	634.47	563.65	618.64	526.41	1757.2	1539.55	1618.16	1674.53	619.07	624.42	606.54	583.18	1439.08	1290.61	1166.14	1394.52	892.05	505.4	556.67	545.51	1191.45	1286.73	1323.13	1295.65	product=nucleoside diphosphate kinase, putative
TGME49_248880	69.91	59.55	60.97	59.16	76.41	70.5	82.93	65.78	94.5	87.21	90.78	101.57	92.89	89.56	97.97	87.25	43.58	38.45	39.39	40.28	80.9	74.59	72.01	92.12	88.99	61.6	67.09	57.83	65.69	70.54	71.26	73.83	product=GTPase RAB7
TGME49_260510	26.35	24.96	28.09	25.6	30.23	28.22	29.64	23.84	26.22	33.76	29.92	37.31	46.85	42.1	37.46	43.71	24.88	24.17	24.49	23.97	38.74	41.25	35.97	42.23	32.36	30.48	32.22	30.65	40	39.59	34.59	34.64	product=ubiquitin thioesterase otubain-like family protein
TGME49_246535	9.05	10.68	5.93	7.27	9.89	24.26	8.2	9.18	9.65	6.96	12.38	2.73	17.95	15.12	8.09	15.14	28.51	14.31	12.33	14.28	11.47	18.66	18.62	18.06	15	8.12	15.15	10.07	10.11	13.51	7.79	15.35	product=hypothetical protein
TGME49_267340	36.66	44.2	65.15	57	47.62	57.55	60.48	49.39	52.89	29.44	48.59	40.96	44.38	69.65	52.98	49.11	51.34	36.61	47.57	59.77	49.41	43.19	53.11	56.66	40.39	28.11	33.07	34.99	46.92	46.74	31.72	42.73	product=hypothetical protein
TGME49_204100	31.75	32.38	31.62	31.41	27.43	29.73	29.48	30.9	19.9	20.65	18.45	19.24	22.75	23.02	22.11	22.94	30.65	30.63	32.47	31.29	27.13	25.69	25.33	24.89	21.07	30.44	29.13	30.01	23.7	22.74	23.59	24.93	product=eIF2 kinase IF2K-C
TGME49_304670	20.32	19.73	22.07	18.91	14.48	17.51	15.07	15.65	27.64	23.39	20.56	20.17	19.52	18.89	17.47	16.7	22.71	23.17	24.4	19.32	46.97	37.3	33.19	47.5	25.65	19.57	22.19	19.96	34.12	30.3	29.09	34.01	product=leucine rich repeat-containing protein
TGME49_293490	19.01	21.07	16.56	18.75	11.06	14.17	15.05	13.43	25.28	25.47	25.22	21.23	30.26	22.8	25.37	28	19.5	23.6	22.53	17.83	30.39	32.29	29.13	27.67	27.47	17.12	20	17.98	41.4	35.69	35.06	33.59	product=hypothetical protein
TGME49_234165	0.74	1.03	0.99	0.9	1.8	1.7	1.69	2.14	0.39	0.32	0.13	0.37	2.06	1.7	1.83	2.28	0.38	0.46	0.58	0.58	0.82	1.06	0.69	0.69	1.72	2.23	1.7	3.12	2.62	2.49	2.61	3.22	product=hypothetical protein
TGME49_285825	0	3.34	3.22	0	0	0	0	0	0	0	0	0	0	0	5.85	0	0	0	0	3.21	0	0	0	0	0	0	0	0	0	0	8.81	6.81	product=hypothetical protein
TGME49_280518	402.66	433.83	424.94	448.23	421.19	470.23	415.43	482	311.71	336.11	316.94	328.65	322.21	339.35	344.52	331	482.97	515.28	538.98	539.24	368.25	389.8	407.04	358.42	952.32	610.95	594.95	651.5	432.46	359.64	426.72	437.2	product=hypothetical protein
TGME49_258170	178.88	187.4	193.24	182.34	186.14	183.47	191.26	187.51	200.52	183.87	187.83	194.39	208.49	205.17	209.5	201.64	207.98	195.23	210.98	210.15	247.51	257.59	266.04	257.73	280.12	186.06	206.97	190.88	212.9	208.5	227.01	205.83	product=hypothetical protein
TGME49_291090	19.4	20.21	20.16	18.87	21.56	20.46	20.78	19.95	20.48	20.51	18.88	18.63	23.16	23.94	24.14	22.53	27.68	29.93	29.69	28.47	28.04	27.21	29.65	26.64	17.12	19.06	20.52	18.54	23.11	23.03	22.15	23.65	product=SWI2/SNF2-containing protein
TGME49_208820	37.85	44.18	44.46	46.88	32.67	34.72	33.67	35.21	28.9	27.9	26.83	23.19	39.03	40.33	37.55	35.42	33.42	32.89	31.18	34.75	41.46	38.91	41.45	42.83	36.87	40.12	37.09	41.57	35.88	36.5	40	37.07	product=1-deoxy-D-xylulose-5-phosphate synthase
TGME49_277895	10.93	11.55	10.79	11.2	10.41	12.03	10.67	11.24	10.99	11.02	10.45	11.24	11.57	11.48	12.09	11.51	10.23	10.4	10.67	11.02	9.94	10.89	10.54	10.45	5.14	6.67	7.44	6.99	11.01	8.87	10.19	10.54	product=ubiquitin carboxyl-terminal hydrolase
TGME49_259630	525.49	516.24	536.68	497.81	499.33	457.29	536.37	482.02	750.13	743.27	740.91	838.08	534.25	494.7	569.27	602.19	384.26	365.52	386.68	378.37	542.48	537.7	493.78	566.1	465.39	320.82	338.1	292.08	505.73	486.92	403.45	510.75	product=hypothetical protein
TGME49_244230	42.56	40.78	43.36	44.97	50.67	49.37	47.14	46.77	31.23	27.8	27.67	26.23	43.43	47.38	53.1	41.4	38.51	38.3	40.08	45.02	59.5	52.43	47.54	54.46	78.42	47.9	41.98	45.65	65.07	57.68	57.32	58.11	product=hypothetical protein
TGME49_232690	72.87	63.9	63.37	66.05	69.89	64.39	70.14	67.15	60.04	63.94	59.74	72.12	71.7	78.54	76.01	78.67	63.79	65.67	61.88	66.03	85.71	81.87	79.81	84.81	83.43	55.56	60.81	59.82	58.45	69.1	59.04	60.55	product=DP-fucose transporter, putative
TGME49_218560	48.12	51.27	49.13	50.06	44.63	46.67	49.41	46.13	65.84	64.57	72.93	67.89	70.6	68.41	68.68	64.3	54.47	55.65	55.47	56.28	46.8	46.42	44.25	47.29	41.67	91.23	86.73	94.51	55.05	52.47	59.94	53.8	product=acetyl-coA carboxylase ACC2
TGME49_297360	20.87	21.75	22.22	22.17	38.23	36.06	37.69	35.37	44.63	45.68	45.07	48.44	61.49	51.06	58.73	56.44	13.68	11.34	11.45	14.03	38.42	38.3	40.47	41.2	45.47	35.04	36.56	35.92	67.22	61.41	52.54	59.41	product=hypothetical protein
TGME49_263360	18.06	18.25	19.76	17.41	19.26	18.61	21.25	18.83	24.82	23.74	25.01	26.27	23.64	20.63	20.48	22.42	17.12	17.31	17.43	16.99	21.71	21.11	22.29	21.94	16	17.62	19.3	19.03	17.85	18.81	19.46	17.33	product=WD domain, G-beta repeat-containing protein
TGME49_258105	16.74	15.6	11.81	14.04	13.78	14.22	15.2	15.99	13.45	20.45	19.74	13.07	6.16	17.32	9.64	9.55	23.86	18.3	11.99	17.17	17.41	13.01	21.59	16.22	23	15.14	15.56	13.35	23.86	22.01	7.53	10.83	product=hypothetical protein
TGME49_269170	0.21	0	0	0	0	0	0	0	0	0	0	0	0	0	0	0	0	0	0	0.19	0	0	0	0	0	0	0	0	0.47	0	0	0	product=hypothetical protein
TGME49_292375	149.5	159.72	158.86	156.42	204.96	206.77	211.55	218.17	301.69	312.23	299.62	290.85	225.16	224.61	215.53	208.02	214.68	226.4	232.36	217.85	303.25	322.63	320	286.86	169.51	248.96	261.47	228.2	243.41	237.8	230.52	234.8	product=KRUF family protein
TGME49_289690	981.12	1063.48	1030.28	1006.41	975.11	974.81	974	947.24	1223.57	1245.66	1252.26	1210.18	1439.23	1397.55	1371.61	1234.41	1486.51	1484.1	1555.9	1503.03	1847.84	1822.03	1762.57	1728.55	1696.75	1017.4	1079.61	1045.7	1606.68	1630.33	1474.13	1614.67	product=glyceraldehyde-3-phosphate dehydrogenase GAPDH1
TGME49_201895	0	0	0	0	0	0	0	0	0	0	0	0	0	0	0	0	0	0	0	0	0	0	0.36	0	0	0	0	0	0.85	0	0	0	product=hypothetical protein
TGME49_249250	1696.65	1747.29	1648.94	1550.85	1611.77	1598.59	1693.61	1518.6	2057.46	1829.95	2282.33	2138.89	3539.98	3179.18	3279.42	2859.7	1301.58	1269.66	1207.92	1216.9	3226.78	2968.76	2750.5	3296.15	2012.44	1190.62	1222.49	1225.97	3563.52	3117.84	3039.36	3232.24	product=ribosomal protein RPL35A
TGME49_291140	127.38	127.19	127.5	124.98	106.65	110.74	113.61	112.19	148.41	149.17	148.64	146.21	118.29	120.77	124.1	115.95	119.09	121.25	118.16	121.57	107.11	104.31	106.85	106.96	79.76	114.98	125.5	119.09	123.33	117.74	124.85	124.59	product=CCR4-Not complex component, Not1 protein
TGME49_274000	15.27	14.44	13.68	13.77	15.54	16.82	16.8	14.66	19.56	20.17	20.97	22.74	23.88	23	21.83	21.83	14.8	14.14	14.73	15	20.96	19.11	19.8	21.34	13.79	18.18	19.38	19.38	20.63	19.58	20.43	20.45	product=hypothetical protein
TGME49_233830	11.12	14.38	10.48	11.44	18.6	12.58	17.92	16.71	15.82	14.25	12.98	14.82	23.81	21.79	23.38	29.41	16.37	14.88	12.46	14.74	24.93	25.07	19.76	19.5	13.76	12.67	13.95	11.01	22.79	19.95	24.41	23.26	product=hypothetical protein
TGME49_260140	37.25	37.66	37.13	39.18	34.49	36.14	36.45	34.79	32.38	32.74	39.14	33.18	33.15	37.16	32.72	34.85	43.09	41.63	46.06	43.26	38.09	36.36	36.74	34.61	60.23	62.71	60.03	63.51	50.5	59.03	52.66	51.86	product=phosphomannose isomerase type I protein
TGME49_242810	6.66	7.3	8.63	7.54	10.51	10.66	9.98	12.25	10.46	11.97	11.65	13.35	16.3	16.38	16.17	18.83	9.84	8.24	8.13	9.78	16.01	15.48	16.11	17.91	8.15	7.48	7.81	7.12	14.87	18.32	17.83	17.04	product=hypothetical protein
TGME49_217710	0	0	0	0.16	0	0	0	0	0	0.24	0	0	0	0.27	0.28	0	0	0	0	0	0	0	0	0	1.11	0.9	0	0.54	0	0.61	0.4	0.64	product=DnaJ domain-containing protein
TGME49_275568	13.8	12.26	15.57	13.78	17.58	15.96	19.18	14.35	18.49	15.97	20.09	21.13	15.1	17	16.62	22.5	11.28	11.7	11.29	12.21	17.34	18.88	12.17	16.15	10.3	9.54	9.52	8.67	9.63	13.04	14.5	10.79	product=GPI transamidase subunit PIG-U protein
TGME49_232780	74.63	70.08	70.81	74	65.55	58.65	58.39	53.99	84.32	77.77	83.28	85.74	49.68	47.9	46.09	51.49	47.59	46.09	44.31	42.54	48.1	49.13	47.03	52.97	32.95	33.05	36.9	33.72	39.69	43.51	47.04	37.66	product=hypothetical protein
TGME49_305320	19.86	20.47	19.55	18.99	26.74	28.95	29.62	25.85	16.38	18.26	17.52	16.75	25.92	22.59	28.09	26.01	21.95	20.98	21.57	19.19	28.05	26.45	28.58	26.43	21.91	16.22	14.19	16.53	27.48	22.85	25.07	22.55	product=mRNA capping enzyme
TGME49_249800	1.98	1.71	1.78	1.58	4.03	3.89	3.67	3.03	3.63	4.31	2.49	2.97	4.92	5.47	5.32	7.29	1.6	1.66	1.48	1.72	4.05	4.13	3.36	4.54	1.21	2.34	1.94	1.6	2.16	3.08	3.7	4.04	product=hypothetical protein
TGME49_266840	35.71	35.56	37.1	33.03	47.01	40.55	41.34	39.77	34.76	34.67	36.74	39.42	47.19	44.08	47.84	46.2	29.76	38.73	39.66	35.17	47.67	43.7	41.34	38.99	45.79	21.09	24.1	23.75	57.97	45.94	51.53	46.72	product=hypothetical protein
TGME49_221460	34.28	33.99	40.05	38.17	39.32	40.68	36.13	37.83	62.56	51.89	61.33	60.78	72.18	74.91	73.9	74.69	48.38	41.66	44.52	50.49	79.06	80.64	79.08	80.39	59.59	58.22	53.81	55.85	73.92	82.7	78.48	71.37	product=phosphoglycerate mutase family protein
TGME49_264100	0	0	0	0	0	0	0	0	0	0	0	0	0	0	0.98	0	0	0	0	0	0	0.57	0	0	0	1.21	0.62	0.61	0	1.01	0	0	product=hypothetical protein
TGME49_295685	0	0	0	0	0	0	0	0	7.25	0	0	0	0	0	0	0	0	0	0	0	0	0	0	0	0	0	0	0	10.73	0	0	0	product=hypothetical protein
TGME49_220090	25.09	23.54	22.18	23.29	33.15	32.23	43.48	30.01	32.07	34.21	34.22	39.51	29.46	28.94	30.56	31.53	23.51	23.25	29.79	24.16	32.42	32.92	27.3	30.53	40.47	24.11	26.37	19.68	26.74	32.04	27.52	33.27	product=hypothetical protein
TGME49_229930	746.9	781.9	750.01	791.29	405.53	435.39	398.46	369.11	302.59	326.33	286.26	281.03	246.57	291.43	290.17	311.45	775.26	815.21	761.3	727.87	396	399.64	436.99	365.97	573.56	367.4	362.5	383.79	395.09	355.53	284.5	350.33	product=p25-alpha family protein
TGME49_291800	24.42	31.4	21.11	25.91	32.3	32.72	34.78	34.4	27.93	24.08	23.62	30.27	48.68	39.13	42.97	42.42	32.69	26.91	28.78	25.46	26.85	31.96	37.09	32	27.6	21.19	18.16	28.74	44.04	47.12	41.9	46.18	product=ADP-ribosylation factor family protein
TGME49_233520	41.25	37.1	39.51	37.93	60.24	60.5	66.94	58.22	42.83	47.86	47.79	42.7	71.47	74.6	74.05	68.08	47.38	46.23	47.68	43.44	67.5	65.64	60.47	65.38	47.94	45.15	48.22	47.5	66.3	72.81	68.71	65.85	product=ATP-dependent RNA helicase
TGME49_235170	84.08	85.59	84.46	84.38	86.83	80.38	80.56	79.16	82.54	76.08	82.3	87.2	92.99	84.75	79.98	93.98	67.53	66.93	66.93	72.67	75.7	70.43	73.06	79.35	48.64	58.66	62.32	57.62	84.13	81.06	75.72	76.7	product=ATPase, AAA family protein
TGME49_285410	0.06	0.06	0	0.06	0	0.06	0	0	0	0	0.1	0.22	0	0.21	0.33	0.24	0.06	0	0.06	0	0.14	0.13	0.12	0.15	0.15	0	0.07	0	0	0.24	0.16	0	product=calmodulin-binding carboxy-terminal kinesin-like family protein, putative
TGME49_249230	0.25	0.12	0.25	0.04	0.63	0.69	0.82	0.77	0.46	0.19	0.2	0.15	0.78	0.64	0.95	1.06	0.27	0.15	0.15	0.15	0.36	0.4	0.48	0.34	0.59	0.71	0.58	0.8	2.06	2	1.25	1.01	product=hypothetical protein
TGME49_247370	31.56	31.65	31.85	30.06	35.07	35.74	33.98	32	32.71	30.92	34.63	34.58	39.4	34.14	35.57	35.54	36.37	36.54	33.04	35.08	27.57	28.2	29.62	27.78	26.94	27.71	30.24	27.71	31.64	29.19	28.53	31.67	product=hypothetical protein
TGME49_318440	164.47	174.97	163.41	167.87	134.63	142.27	136.51	144.3	88.82	87.56	90.71	83.24	144.35	146.09	150.69	147.76	171.37	177.44	183.96	175.75	171.68	172.56	174.27	161.54	96.77	134.87	128.78	139.93	238.67	246.51	243.5	232.08	product=helicase associated domain (ha2) protein
TGME49_220140	8.39	8.38	8.88	7.72	10.41	7.9	10.23	10.11	3.12	8.23	10.1	7.59	7.7	14.85	5.99	13.33	5.19	5.7	4.64	5.18	5.47	7.34	9.42	7.27	9.09	5.98	4.19	5.69	5.01	10.58	7.74	10.77	product=EF hand domain-containing protein
TGME49_256000	211.61	198.72	213.56	219.59	204.76	202.61	206.37	203.69	205.74	197.59	209.48	202.1	222.51	221.49	217.13	220.24	201.27	187.21	183.74	185.88	228.06	224.3	225.91	226.35	272.16	130.82	155.16	164.83	219.99	225.67	196.21	205.84	product=endoplasmic reticulum retention receptor
TGME49_258370	0.7	0.56	0.91	1.11	1.91	1.69	2.33	2.1	25.85	27.82	30.28	32.97	3.97	6.13	4.23	4.15	0.07	0.07	0.07	0.07	25.73	26.31	27.81	28.61	7.89	7.8	5.82	7.13	16.82	22.24	20.9	18.78	product=rhoptry kinase family protein ROP28
TGME49_267410	0	0.07	0.04	0	0	0.08	0.04	0	0	0.06	0.06	0.07	0.06	0.13	0.06	0.07	0	0	0	0	0	0	0	0	0.09	0.04	0.09	0.21	0	0	0.09	0.15	product=scavenger receptor protein SR1 precursor
TGME49_300060	40.56	38.08	28.42	31.7	60.84	60.72	64.19	41.25	54.39	54.28	56.75	41.12	66.2	78	63.41	72.67	29.99	34.71	22.5	28.5	72.6	62.92	59.16	64.15	28.6	15.33	21.56	18.95	46.72	50.36	49.05	52.74	product=signal peptidase subunit protein
TGME49_230910	7.38	8.16	8.97	8.01	8.56	11.07	9.08	8.47	15.04	12.81	14.91	17.06	21.51	19.68	19.57	20.13	7.18	7.61	6.85	6.41	17.29	16.14	12.86	16.79	10.5	6.15	8.19	9.48	15.34	15.1	12.71	14.82	product=hypothetical protein
TGME49_249930	1.01	1.01	1.66	0.99	1.84	2.1	2.97	1.04	1.07	0.52	1.1	0	1.73	2.87	1.8	1.33	0	0.93	1.54	0.62	0.36	1.4	2.25	0.4	1.93	1.13	0.38	2.27	0	2.52	2.53	2.03	product=hypothetical protein
TGME49_205658	0.21	0.56	0.7	0.66	0.57	0.88	0.23	0.72	0.17	0.05	0.23	0.25	0.24	0.24	0.19	0.34	0.13	0.1	0.07	0.19	0.15	0.22	0.2	0.21	1.16	1.45	1.15	1.88	1.19	0.54	0.79	0.64	product=F5/8 type C domain-containing protein
TGME49_212840	36.45	39.55	37.44	37.08	35.74	36.77	35.92	34.74	84.67	79.93	90.24	86.39	39.45	41.32	38.11	41.85	42.51	41.68	45.55	45.93	57.05	61.94	61.92	58.97	99.75	66.59	73.72	65.05	64.31	67.07	65.37	71.32	product=HIT zinc finger protein
TGME49_275630	39.65	39.18	38.2	37.87	38.79	38.8	38.46	34.87	44.71	47.35	50.21	48.18	56.14	56.06	56.63	53.41	33.63	34.26	35.83	33.64	50.77	51.8	47.67	50	28.92	40.56	40.05	40.49	54.69	57.88	54.09	53.97	product=HECT-domain (ubiquitin-transferase) domain-containing protein
TGME49_252410	8.04	17.29	7.94	8.43	14.5	7.73	12.07	7.69	2.77	7.15	12.33	7.32	14.81	19.59	15.43	13.75	18.12	18.11	19.9	26.07	25.41	22.63	22.94	27.09	9.11	5.7	16.26	11.55	20.38	14.83	27.47	26.6	product=hypothetical protein
TGME49_269380	2	1.57	1.2	1.75	0.71	0.98	0.46	0.81	0.37	0.36	0.23	0.33	0.56	0.64	0.91	0.64	0.17	0.47	0.26	0.34	1.12	1.33	1.45	1.05	0.39	0.48	0.71	0.8	1.37	0.81	0.47	1.14	product=hypothetical protein
TGME49_271335	1.89	2.04	3.28	3.27	0.86	0.99	0.52	0.81	2	2.19	2.57	1.42	2.43	2.16	1.68	2.49	2.63	3.36	3.65	2.77	4.98	5.66	6.1	5.96	9.24	4.3	3.84	4.48	6.74	4.82	3.18	5.45	product=hypothetical protein
TGME49_291620	67.39	72.72	70.19	72.63	66.16	66.44	60.81	65.98	51.84	55.88	54.23	50.45	53.64	55.55	54.67	57.64	78.29	83.61	88.33	83.85	67.86	74.11	72.22	72.06	63.14	52.36	54.95	50.5	61.81	60.68	65.23	62.99	product=hypothetical protein
TGME49_220125	0.49	0.98	1.45	0	0.54	0	0.54	0	0	0	0	0	0	0	0	0	0.45	0.45	0	0	1.06	0	0.47	0	0	0.54	0	0	0	0	1.23	0	product=hypothetical protein
TGME49_240820	8.29	11.8	15	12.14	24.26	24.93	27.45	16.32	29.98	37.58	20.53	31.48	35.58	43.48	28.46	33.12	4.5	5.78	4.4	5.77	26.82	35.02	32.13	32.62	22.56	19.7	19.48	19.25	39.81	30.37	26.14	32	product=hypothetical protein
TGME49_270100	26.68	28.4	28.91	29.18	21.06	21.27	22.88	23.16	21.67	22.7	23.3	24.14	29.8	26.95	26.8	27.45	28.59	30.95	32.76	30.49	24.4	25.95	28.78	26.76	18.02	19.37	20.24	21.18	29.47	29.17	33.23	31.62	product=oxidoreductase, aldo/keto reductase family protein
TGME49_264780	18.95	19.88	17.82	16.43	21.5	20.86	20.92	18.98	28.07	27.77	26.27	30.15	26.78	29.28	27.15	30.16	13.26	15.23	13.33	11.64	25.01	23.78	22.26	27.32	27.65	21.28	22.75	20.84	26.37	26.91	28.1	29.27	product=UTP-glucose-1-phosphate uridylyltransferase subfamily protein
TGME49_313530	9.81	50.13	38.39	18.01	10.55	36.24	20	38.29	0	14.26	30.67	0	32.15	30.07	0	60.24	19.64	20.05	17.94	20.19	33.61	51.59	9.71	25.34	21.54	0	32.78	33.65	22.93	16.95	0	0	product=transmembrane protein 167, putative
TGME49_283882	0.25	0.24	0.73	1.45	1.34	0.26	1.09	1.27	1.17	2.66	2.01	3.11	5.49	5.89	3.5	8.28	0.68	1.37	0.68	0.68	4.54	4.13	3.79	3.48	3.14	1.39	1.13	2.78	1.65	2.33	3.09	3.99	product=hypothetical protein
TGME49_240850	14.64	16.13	16.5	14.79	21.72	20.05	17.44	17.13	15.26	11.98	15.41	13.15	18.13	21.13	22.71	23.04	12.32	12.73	10.94	12.04	22.91	23.8	18.48	22.96	11.06	8.8	8.33	8.35	17.59	20.01	15.21	18.54	product=WD domain, G-beta repeat-containing protein
TGME49_247380	11.4	12.32	11.63	10.99	15.81	14.91	15.56	16.67	9.86	11.25	12.46	12.08	24.11	23.18	21.62	22.63	12.92	13.37	14.35	12.56	22.58	22.63	21.07	24.73	10.28	12.91	11.55	13.61	21.96	23.55	23.86	21.96	product=hypothetical protein
TGME49_225108	28.95	27.47	28.43	27	28.55	31.82	29.5	28.54	22.67	21.87	21.65	21.67	27.8	26.85	29.44	26.87	27.03	25.67	26.21	25	26.61	26.42	28.56	26.85	32.54	32.17	27.21	30.54	28.74	28.83	28.04	28.65	product=SNF7 family protein
TGME49_273320	439.66	471.22	437.36	456.08	333.69	325.82	293.13	348.38	551.66	527.23	571.33	538.07	232.47	228.53	240.78	286.9	453.34	469.31	462.17	462.55	242.64	243.92	275.73	235.69	873.03	504.12	511.76	492.38	395.68	377.37	332.85	367.12	product=hypothetical protein
TGME49_256900	19.52	19.86	19	19.38	19.83	18.97	18.68	19.78	16.48	18.61	15.84	18.99	20.74	19.59	23.28	22.46	21.98	22.61	22.29	23.56	21.31	21.31	21.81	22.01	13.53	15.24	17.09	17.31	18.19	17.63	19.04	18.27	product=DEAD/DEAH box helicase domain-containing protein
TGME49_271182	18.72	27.01	24.12	36.32	28.17	29.44	37.11	27.83	36.28	31.11	32.28	32.44	32.94	34.23	26.47	30.34	35.09	30.22	28.68	33.82	32.93	33.09	27.02	31.81	29.37	26.61	19.34	26.36	21.3	26.75	27.35	24.58	product=hypothetical protein
TGME49_320525	11.1	11.31	11.49	11.2	10.03	8.33	8.55	7.48	43.83	35.83	48.66	43.17	36.08	30.59	34.41	36.36	16.12	14.09	12.03	20.34	39.64	39.86	38.63	39.08	35.12	35.97	40.12	33.6	40.59	43.97	28.56	35.76	product=hypothetical protein
TGME49_251680	350.34	344.76	366.96	343.61	516.91	479.31	502.52	444.56	417.97	409.77	423.34	422.95	708.75	644.61	656.12	707.23	277.38	277.64	273.42	282.85	560.65	545.34	495.45	565.44	439.87	275.01	266.99	310.83	660.09	625.36	633.03	655.54	product=histamine-releasing factor, putative
TGME49_227020	68.89	50.98	57.15	56.92	63.31	57.99	53.55	55.97	83.05	93.1	93.49	105.85	71.09	69.05	63.81	63.75	49.31	47.79	48.62	41.32	78.47	76.18	67.85	76.7	92.6	62.55	69.95	63.61	80.44	94.11	82.09	91.08	product=histone deacetylase SIR2
TGME49_224290	102.12	99.88	107.96	94.63	109.33	110.13	107.05	111.42	61.43	66.69	61.75	51.09	102.14	106.89	98.26	92.72	101.2	106.17	95.95	97.39	74.05	74.47	80.48	77.44	75.25	74.61	64.74	75.95	53.68	61.36	64.68	57.19	product=DHHC zinc finger domain-containing protein
TGME49_200590	25.04	30.52	27.5	28.07	36.89	31.79	33.8	33.5	46.36	53.46	50.89	44.76	86.81	61.57	62.25	60.72	42.78	48.52	56.65	58.62	59.69	68.59	53.52	45.67	61.97	45.81	43.35	55.37	71.45	61.43	41.3	58.44	product=Toxoplasma gondii family C protein
TGME49_321685	0.29	0	0.58	0.58	0	0	0	0.3	0	0	0	0	0	0	1.05	0.58	0.27	0.27	0	0	0	0	0.56	0.35	0.34	0.33	0	0.66	1.31	0.55	1.48	0.59	product=hypothetical protein
TGME49_268260	16.96	18.46	17.06	16.48	15.17	18.08	17.53	16.91	12.52	12.44	12.6	12.6	16.54	18.78	19.33	19.48	19.65	19.69	19.18	17.85	22.76	21.27	21.76	20.9	13.7	10.04	10.03	10.07	16.04	19.93	19.7	18.74	product=hypothetical protein
TGME49_301390	34.53	34.14	36.6	32.51	44.02	42.46	41.19	41.97	59.51	59.68	60.64	66.54	66.16	67.12	65.63	69.11	34.57	33.6	32.6	33.95	49.95	49.67	47.2	50.21	83.79	92.64	90.21	96.43	59.53	54.18	57.62	58.89	product=ribosome biogenesis protein BOP1, putative
TGME49_319730	61.83	71.77	68.25	61.73	66.21	71.95	80.33	64.96	33.12	35.45	35.24	41.57	61.87	76.27	80.4	88.23	86.95	71.88	87.03	64.94	71.43	68.46	67.7	68.67	59.54	48.34	36.48	63.13	75.03	68.6	57.61	42.99	product=YOU2 family C2C2 zinc finger protein
TGME49_299990	21.11	18.73	18.44	22.52	32.76	33.38	30.39	32.91	25.86	27.07	19.7	28.19	30.1	28.57	37.23	30.1	16.65	14.87	15.22	16.04	48.05	51.83	46.7	45.43	28.35	12.67	18.32	18.19	47.42	39.39	35.63	41.18	product=archease family protein
TGME49_253730	23.93	20.8	22.9	19.96	33.74	33.32	36.25	28.04	33.58	32.44	34.44	36.73	50.34	45.8	44.41	47	19.55	16.01	17.83	20.1	36.05	33.78	32.38	38.81	19.95	19.9	21.69	18.36	26.96	29.74	31.52	27.06	product=importin-beta N-terminal domain-containing protein
TGME49_288040	57.37	55.67	51.75	54.44	56.41	59.08	56.64	57.29	73.29	73.52	76.06	71.2	75.33	75.5	75.1	74.42	63.74	62.08	65.39	63.36	77.86	80.97	81.96	80.24	86.02	70.06	71.37	68.71	73.56	80.12	80.23	76.8	product=hypothetical protein
TGME49_207840	1001.56	959.01	988.25	1042.23	983.89	891.04	934.36	819.83	1616.15	1294.63	1520.4	1564.51	2354.61	2040.25	2157.5	2047	693.45	667.91	605.78	694.77	2015.69	1766.88	1817.36	2082.57	1159.09	712.3	755.4	757.4	2290.29	2173.1	2115.44	2193.57	product=ribosomal protein RPS17
TGME49_216050	24.37	25.59	23.52	21.75	23.81	24.75	24.79	25.64	24.3	21.12	19.43	21.24	29.28	32.03	34.79	30.29	32.22	35.12	34.25	32.68	39.22	39.58	37.95	36.07	20.92	16.01	15.39	18.86	31.63	27.86	27.35	34.85	product=tetratricopeptide repeat-containing protein
TGME49_236790	8.8	9.49	7.93	9.28	11.72	13.14	13.13	12.06	8.51	9.98	9.37	11.98	15.42	13.66	15.14	13.17	7.75	9.38	7.67	8.43	8.72	12.1	10.01	10.22	8.43	8.27	9.41	8.14	9.84	10.9	10.53	13.25	product=hypothetical protein
TGME49_247930	15.78	21.02	18.95	19.6	18.44	21.15	22.76	19.71	18.38	24.36	19.81	21.83	30.26	23.27	24.17	25.42	18.74	17.87	16.98	18.2	30.01	26.15	24.86	28.44	31.81	23.32	19.57	20.84	31.78	28.73	26.83	28.75	product=SNARE domain-containing protein
TGME49_251650	4.56	12.42	6.42	4.45	5.71	12.76	12.93	8.03	10.46	6.07	6.45	7.11	22.35	22.15	9.32	29.88	7.86	4.83	7.11	5.43	19.65	19.53	21.01	15.36	24.22	18.58	14.69	23.22	20.19	25.08	21.32	35.37	product=hypothetical protein
TGME49_264760	27.42	28.81	27.89	26.41	32.78	32.69	32.51	30.63	31.38	28.74	30.85	32.65	39.38	38.24	34.18	36.53	23.69	21.47	23.01	21.72	34.36	31.73	29.97	34.62	20.02	22.68	24.85	22.18	28.36	32.46	31.53	32.38	product=Oxysterol-binding protein
TGME49_248790	12.39	13.77	15.36	16.66	17.26	15.01	15.6	15.41	14.38	8.72	17.11	14.78	19.85	17.36	19.6	16.21	18.28	11.22	19.2	13.82	21.11	21.58	23.58	21.62	22.21	17.11	15.56	11.77	20.8	20.76	25.52	21.12	product=hypothetical protein
TGME49_204270	31.69	32.54	30.12	33.09	82.34	83.74	85.07	84.96	39.82	41.58	43.29	44.66	70.26	65.7	63.09	75.84	30.32	27.86	26.16	28.02	90.93	81.15	84.13	80.78	84.76	58.82	58.28	63.15	58.1	67.6	53.57	56.69	product=hypothetical protein
TGME49_260230	26.49	29.97	28.24	30.14	27.08	26.14	27.35	26.27	16.88	16.81	17.81	15.49	25.5	22.35	24.52	25.28	23.17	25.19	22.93	22.41	23.18	23.72	24.71	23.1	16.72	12.98	13.24	13.29	21.46	20.89	17.72	21.09	product=hypothetical protein
TGME49_306640	32.94	33.99	35.11	32.91	36.12	36.11	40.11	37.87	32.42	35.17	34.1	37.3	45.56	47.77	51.17	58.06	26.31	30.43	28.89	30.28	48.83	50.77	44.81	55.78	54.32	32.41	34.14	32.39	51.73	43.43	42.11	44.65	product=hypothetical protein
TGME49_304870	0	0	1.85	1.11	0	0	0	0	0	1.47	0	0	3.27	0	0	0	0	0	0	0	0	2.12	0	2.61	0	0.82	3.51	8.02	6.93	5.07	0	0	product=hypothetical protein
TGME49_271037	25.08	16.52	21.85	18.73	12.68	26.58	18	14.79	23.23	20.93	7.95	14.04	18.15	11.41	6.91	25.09	14.42	24.36	24.53	19.81	5.21	12.93	10.96	8	74.19	41.93	46.5	53.63	23.54	38.45	22.05	19.47	product=hypothetical protein
TGME49_271350	58.65	51.59	59.89	57.34	68.84	63.14	65.04	54.42	68.36	67.28	71.88	77.03	80.83	78.55	70.16	70.37	48.21	48	49.26	45.85	67.19	63.62	58.23	71.05	37.82	33.87	36.17	32.32	53.03	56.92	45.81	56.15	product=bifunctional protein FolC subfamily protein
TGME49_242260	10.92	9.69	9.88	9.19	11.41	11.26	11.98	11.52	16.51	16.34	17.76	17.81	23.33	24.11	24.68	22.7	6.33	5.9	6.43	6.75	16.55	16.71	14.39	17.35	11.07	13.29	14.38	13.34	16.58	16.22	18.51	15.23	product=hypothetical protein
TGME49_253960	1.05	1.44	1.04	1.17	2.58	4	2.47	2.04	0.63	2.02	1.07	2.13	3.38	3.15	1.87	3.64	0.49	0.49	0.73	0.85	2.3	1.53	1.66	1.09	3.09	2.4	3.52	2.54	2.37	1.77	1.66	2.95	product=oxidoreductase, short chain dehydrogenase/reductase family protein
TGME49_241155	31.72	24.04	15.6	24.26	31.8	38.71	47.56	36.27	65.62	50.96	26.08	50.34	65.28	62.05	75.62	82.17	17.42	9.98	14.4	17.43	31.51	43.58	38.85	34.69	52.67	42.79	66.44	58.79	50.06	42.75	33.92	69.72	product=hypothetical protein
TGME49_249200	188.93	198.15	198.81	202.92	103.28	99.8	98.24	104.45	246.58	228.21	249.25	243.54	93.63	92.22	77.01	112.84	167.73	176.36	174.43	173.78	154.06	166.93	149.32	150.37	159.18	124.37	134.44	122.89	114.46	115.65	112.29	118.11	product=Ctr copper transporter family protein
TGME49_215300	44.07	45.9	43.42	41.89	48.21	47.52	47.96	44.65	55.39	57.04	59.34	59.97	43.31	42.27	50.3	48	47.55	46.11	44.18	45.93	56.72	56	54.83	51.46	32.93	29.76	28.72	28.06	51.8	46.32	51.75	54.29	product=hypothetical protein
TGME49_300285	196.3	182.42	180.95	160.17	159.56	181.93	159.85	187.56	138.65	183.5	184.77	118.66	183.36	209.99	223.39	171.56	185.71	203.04	245.22	189	199.63	200.34	235.03	201.09	319.51	179.36	192.09	232.36	197.38	205.53	224.3	281.84	product=hypothetical protein
TGME49_258360	180.85	164.54	168.47	181.11	183.64	168.05	168.14	166.04	135.35	140.13	133.79	131.02	114.78	120.67	144.22	129.04	100.12	95.45	87.03	95.4	116	117.53	109.41	120.5	79.06	67.52	73.99	75.78	100.84	91.7	86.1	94.6	product=hypothetical protein
TGME49_310275	0	0.25	0.12	0	0	0.13	0.14	0.26	0	0	0	0	0.21	0	0	0	0.12	0	0	0	0	0.13	0	0	0.15	0	0	0.28	0.56	0.24	0.31	0.25	product=hypothetical protein
TGME49_213115	11.09	12.86	10.97	12.7	10.3	12.14	11.77	13.09	5.71	7.57	7.27	6.83	11.71	10.92	12.23	9.97	15.32	15	16.81	15.24	19.56	18.42	19.45	19.31	9.11	14.91	15.82	15.31	17.38	18.29	14.92	17.72	product=hypothetical protein
TGME49_320560	0	0	0	0	0	1.64	0	0.82	0	0	0	0	0	0	1.43	0	0	0.75	0	0	0	0	0	0	2.69	0	0	0	3.55	0	0	1.61	product=p25-alpha family protein
TGME49_312490	50.6	51.56	49.83	48.94	49.81	56.27	52.56	48.16	60.18	62.55	60.18	70.19	63.91	77.24	78.81	68.55	47.92	46.97	42.52	48.18	57.16	57.2	56.18	53.11	54.97	48.95	49	48.33	50.04	60.93	54.73	54.56	product=hypothetical protein
TGME49_229670	1018.08	1013.75	1121.71	1039.76	1087.87	1024.59	1154.76	1092.58	1401.77	1361.75	1301.26	1307.09	2642.21	2389.19	2374.24	2544.92	764.13	714.2	748.48	740.31	2279.54	1918.07	1906.47	2114.6	1703.21	1065.14	989.87	1057.93	2238.72	2268.57	1998.63	2178.32	product=ribosomal protein RPS23
TGME49_215520	90.16	87.44	91.8	82.89	80.02	82.17	82.62	81.43	74.81	77.62	69.75	71.07	62.37	62.68	62.14	63.2	68.6	61.11	56.47	68.07	75.09	68.68	71.74	80.17	45.7	42.67	46.36	37.39	51.6	43.98	51.05	47.1	product=hypothetical protein
TGME49_209590	0	0	0.25	0	0	0	0.28	0	0.41	0.79	0	0	0.88	0	0.46	1.52	0	0	0.71	0.24	0	0	0.49	0	0.6	0	0.59	0.58	0.57	0.49	1.93	0.52	product=hypothetical protein
TGME49_321600	26.46	26.26	24.38	26.28	35.89	37.39	35.63	32.89	26.35	26.92	28.02	26.62	31.91	35.62	32.39	35.07	29.22	28.29	26.7	29.32	25.71	30.57	28.81	27.78	16.65	15.92	18.69	17.27	16.84	23.12	21.22	18.45	product=hypothetical protein
TGME49_247648	26.23	26.73	21.36	24.23	24.18	23.09	23.86	22.81	14.1	15.82	22.21	17.99	16.14	23.64	30.54	19.72	15.36	28.14	23.15	19.94	21	25.22	27.11	26.42	9.29	12.43	13.04	9.67	12.36	19.84	19.46	20.15	product=Sybindin family protein
TGME49_239755	0	0	0	0	0	0	0.19	0.18	0.27	0.53	0	0.31	0.59	0.29	0	0.34	0.16	0.16	0	0	0.37	0.18	0.17	0.41	0.2	0.39	0	0.19	1.54	0.33	0.43	1.05	product=hypothetical protein
TGME49_286800	16.72	17.85	15.75	15.32	18.28	16.04	17.89	17.85	17.13	19.15	18.37	19.52	20.89	17.32	20.91	19.25	16.59	17.31	17.72	18.19	19.98	18.98	20.79	20.17	16.98	16.1	16.82	16.3	23.89	23.03	23.11	21.23	product=hypothetical protein
TGME49_271790	115.08	140.39	106.15	121.78	99.7	112.98	111.36	101.3	161.44	125.94	146.02	187.22	108.36	120.91	113.64	110.5	117.08	94.77	108.84	123.83	158.24	143.28	156.76	159.79	172.85	116.67	105.89	81.3	162.68	166.28	137.97	131.1	product=hypothetical protein
TGME49_232960	101.53	94.4	91.57	109.14	136.73	136.3	136.39	129.1	123.96	125.84	127.94	111.43	151.26	136.55	148.01	155.65	135.14	137.42	139.93	128.33	110.21	103.6	111.23	104.32	429.19	324.23	272.06	337.07	173.5	175.68	164.3	172.89	product=oxidoreductase, 2OG-Fe(II) oxygenase family protein
TGME49_210390	15.36	17.05	18.17	16.81	19.2	18.3	17.84	20.32	17.36	13.84	19.86	16.83	24.6	27.78	28.79	22.75	20.55	21.05	21.08	21.39	26.45	25.16	26.25	26.43	21.15	16.18	13.56	15.4	27.31	28.73	25.31	27.55	product=WD domain, G-beta repeat-containing protein
TGME49_254570	50.33	54.18	50.6	55	49.8	48.89	48.58	49.57	56.15	55.62	58.49	60.86	58.12	54.98	59.51	60.54	47.07	51.67	51.7	55.9	52.35	51.99	52.18	55.06	45.84	51.98	55.37	50.39	50.6	50.63	54.57	52.57	product=hypothetical protein
TGME49_268650	47	46.12	46.19	46.44	43.26	46.22	40.65	46.43	38.87	39.53	38.62	42.69	31.42	30.47	26.45	32.52	41.38	44.09	45.72	44.16	43.4	41.85	43.37	39.8	37.1	33.68	37.39	32.92	40.47	39.39	40.89	38.41	product=chaperone clpB protein, putative
TGME49_231605	0.13	0	0	0	0.29	0.27	0.15	0.14	0	1.01	0.86	0.71	2.92	0.9	1.4	1.04	0.12	0.12	0.24	0.12	0.29	0.28	0.38	1.09	1.7	1.64	1.07	1.94	1.77	3.02	2.31	1.6	product=hypothetical protein
TGME49_230630	16.9	16.56	15.87	16.31	18.56	16.87	17.39	16.67	19.57	20.85	21.47	22.53	23.76	25.31	23.23	25.06	18.46	19.29	16.29	17.69	25.31	22.9	23.09	26.89	11.71	10.99	12.16	9.42	22.22	22.7	21.29	25.72	product=hypothetical protein
TGME49_306195	28.07	26.55	24.02	25.04	35.59	29.02	32.74	29.59	20.76	25.64	23.29	26.75	30.99	31.88	28.48	28.74	27.39	28.19	23.12	26.25	32.07	31.61	28.69	30.35	19.16	13.61	10.19	13	26.43	31.78	29.74	29.92	product=hypothetical protein
TGME49_253770	4.64	3.11	6.1	8.29	2.55	5.56	5.11	3.17	2.49	9.61	3.83	1.41	1.33	6.56	8.31	15.46	6.48	8.64	9.85	8.63	7.51	5.59	8.07	7.31	6.94	5.92	6.96	6.03	6.86	5.65	9.77	6.23	product=hypothetical protein
TGME49_227320	16.14	16.7	15.52	14.75	16.04	16.74	17.09	17.05	12.81	13.71	16.87	14.53	17.78	18.73	17.14	17.58	11.85	10.8	9.36	11.76	16	15.73	13.66	15.95	8.85	6.6	8.9	8.14	10.83	13.22	14.5	12.96	product=hypothetical protein
TGME49_288930	24.61	21.97	24.77	23.45	31.89	30.8	33.31	31.56	29.02	25.9	30.7	30.35	33.88	32.15	31.89	29.12	20.71	19.75	20.9	20.82	23.74	23.62	24.1	26.1	36.05	38.59	35.24	39.31	22.39	26.12	29.64	25.82	product=hypothetical protein
TGME49_247660	0	0	0	0.11	0.12	0	0.12	0.11	0	0	0	0	0	0.36	0	0	0.1	0.1	0.1	0	0.12	0	0.21	0	0	0	0	0	0.24	0.2	0.27	0.22	product=thioredoxin domain-containing protein
TGME49_274050	75.81	75.16	65.94	74.74	77.17	73.97	75.78	71.06	65.55	62.73	59.27	58.1	60.83	71.29	55.58	65.36	82.45	78.47	81.22	84.91	60.81	69.41	64.21	59.16	93.1	80.48	75.53	78.98	75.09	70.17	69.07	71.18	product=hypothetical protein
TGME49_254915	11.04	7.23	6.03	7.86	10.02	9.52	10.96	12.57	9.75	12.41	12.53	13.82	17.03	18.89	19.74	10.6	4.94	2.11	2.44	4.93	8.24	8.74	5.1	11.67	2.19	6.37	10.01	9.41	13.57	12.11	7.66	13.07	product=hypothetical protein
TGME49_306455	20.96	16.03	20.51	29.38	5.66	9.96	21.88	31.04	235.06	194.48	258.93	402.52	86.92	99.71	167.4	74.54	10.3	31.36	43.07	26.18	146.87	174.88	199.05	184.4	137.89	49.95	23.31	59.22	144.85	183.18	144.32	120.94	product=hypothetical protein
TGME49_309010	14.18	14.43	11.25	11.74	21.42	14.82	16.34	18.44	14.03	15.37	13.03	13.86	19.99	24.28	14.17	24.76	14.99	13.92	10.44	10.76	19.09	18.75	24.28	24.45	13.81	9.25	5.87	7.68	11.42	20.89	19.98	20.68	product=elongation factor P, putative
TGME49_320460	12.16	13.4	12.45	11.75	12.82	12.46	13.97	13.6	10.51	8.88	9.26	8.77	15.08	12.85	14.87	12.79	13.73	13.78	14.25	13.8	13.35	12.53	12.33	12.39	4.02	11.3	10.91	10.75	10.65	9.87	10.77	10.36	product=ABC transporter transmembrane region domain-containing protein
TGME49_258520	0	0	0	0	0	0	0	0.12	0	0	0	0.11	0	0.1	0.11	0	0	0	0	0.06	0.07	0	0.29	0.07	0.14	0.14	0	0	0	0.23	0.3	0	product=WD domain, G-beta repeat-containing protein
TGME49_209450	79.63	75.27	76.11	71.42	67.48	69	70.23	71.93	65.62	59.18	67.14	66.46	54.51	63.19	60.65	57.6	66.85	69.42	70.62	65.02	80.72	73.98	75.42	81.1	76.71	71.87	72.12	72.39	75.6	84.31	74.35	74.83	product=TLD protein
TGME49_210975	54.98	66.95	68.63	63.93	63.67	64.5	64.76	71.98	62.19	59.2	59.89	73.67	90.8	82.27	87.22	82.79	61.29	66.43	69.32	65.68	70.48	69.25	67.41	62.76	62.53	80.57	79.64	74.49	72.26	82.73	73.19	79.54	product=hypothetical protein
TGME49_288580	18.66	20.06	19.53	19.75	26.25	20.57	24.97	22.17	31.55	27.87	36.5	43.45	47.25	56.06	48.46	51.11	18.28	18.58	17.78	25.74	43.5	33.88	32.74	42.79	32.45	25.21	31.46	24.57	36.14	37	31.88	42.71	product=RNA methylase, putative
TGME49_205710	80.34	68.76	69.39	73.64	97.47	89.28	94.97	90.07	111.09	103.27	112.57	114.73	138.74	131.99	132.45	147.47	68.59	70.26	65.96	69.81	137.49	126.58	124.47	138.01	75.81	86.17	83.47	76.1	102.44	120.09	111.53	111.45	product=lysine-tRNA ligase
TGME49_216370	23.74	25.14	24.69	22.29	30.21	30.34	26.38	25.82	39.03	38.62	38.56	42.63	23.08	23.37	26.94	25.48	28.53	29.26	30.73	33.85	24.5	27.41	27.94	27.29	39.71	30.78	32.58	30.81	25.71	18.81	20.97	24.15	product=hypothetical protein
TGME49_203990	200.01	166.07	182.19	167.44	244.57	231.86	251.08	210.79	250.02	224.77	250.89	275.52	166.14	173.54	200.93	215.87	77.25	72.24	69.62	65.36	154.59	170.43	148.57	192.23	93.08	61.43	66.59	63.69	99.79	99.81	85.49	80.19	product=rhoptry protein ROP12
TGME49_220240	485.15	471.59	469.83	471.58	634.29	642.13	643.02	658.06	207.6	218.22	215.64	191.16	316.3	333.32	326.73	324.66	467.04	464.7	470.45	443.06	350.37	365.73	380.55	348.67	280.17	284.06	254.12	273.95	126.29	127.44	127.82	121.07	product=hypothetical protein
TGME49_265000	9.42	8.73	8.68	7.75	10.63	9.35	13.28	9.07	15.25	13.68	16.27	15.65	18.91	17.92	16	17.09	5.87	5.87	5.03	6.82	11.32	10.26	11.25	12.87	7.43	8.7	8.2	8.8	10.01	12	11.02	10.68	product=phosphotransferase enzyme family protein
TGME49_240590	109.41	114.31	107.96	107.59	128.23	117.99	116.61	124.59	205.96	204.42	195.03	219.88	183.67	176.88	176.03	198.14	100.69	112.45	117.63	121.45	165.42	175.72	163.26	142.83	190.79	134.35	142.79	155.21	185.82	176.55	170.71	177.54	product=DNA-directed RNA polymerase II RPB5
TGME49_267480	19.82	21.85	22.36	21.88	35.58	32.19	33.91	30.41	36.1	29.94	34.11	36.56	46.69	45.7	41.25	44.87	27.51	25.28	26.77	26.95	44.48	40.34	43.24	40.97	52.18	47.6	44.4	48.24	49.9	53.43	50.05	46.07	product=tRNA (guanine(26)-N(2))-dimethyltransferase, putative
TGME49_225940	126.8	130.71	131.96	127.44	112.99	107.56	103.6	110.53	160.81	172.02	139.99	154.6	90.79	81.44	80.9	93.33	105.36	116.01	114.87	117.71	62.79	67.01	65.29	64.11	108.15	77.63	78.88	73.8	78.67	81.63	80.02	75.79	product=hypothetical protein
TGME49_215990	12.62	12.14	13.06	10.31	17.88	17.42	15.85	14.58	20.31	19.79	19.66	19.92	21.07	21.41	19.42	20.46	9.81	8.69	8.19	9.05	15.42	15.15	14.93	17.35	9.93	10.83	12.69	10.4	11.05	10.95	12.06	11.96	product=helicase, putative
TGME49_205040	99.7	94.64	92.95	93.6	94.88	93.49	93.77	93.87	63.68	68.65	63.89	63.42	64.71	66.08	67.61	61.75	98.62	98.01	96.88	95.91	66.07	67.98	67.55	67.09	53.38	58.31	59.78	56.09	52.21	49.48	54.59	51.84	product=PGAP1 family protein
TGME49_225840	25.16	23.67	20.37	20.88	28.5	31	28.72	30.61	24.85	26.01	28.49	29.33	29.75	29.85	30.28	25.94	25.64	25.42	23.69	26.39	27.56	25.76	28.18	26.05	22.32	20.78	19.95	18.19	20.91	24.32	23.7	22.08	product=hypothetical protein
TGME49_248470	0.9	0.32	0.38	0.51	2.51	1.88	2.55	1.39	0.71	1.08	0.31	1.15	5.49	4.17	3.64	4.17	0.66	0.54	0.72	0.48	3.58	2.93	3.5	4.03	4.86	2.2	3.37	3.59	3.48	4.58	3.07	4.32	product=subtilisin SUB6
TGME49_309090	18.56	19.64	20.61	20.09	24.12	25.35	26.1	21.76	20.77	19.73	19.64	20.88	29.59	31.73	27.23	25.78	17.59	15.97	14.9	16.63	21.91	24.76	26.59	23.65	21.6	22.05	21.1	23.61	20.68	19.41	18.7	19.53	product=hypothetical protein
TGME49_257290	31.14	31.84	33.15	34.81	31.9	34.11	29.55	33.14	28.45	29.53	31.9	28.9	32.55	33.08	32.18	27.33	36.6	39.93	40.14	39.94	34.66	38.98	38.89	34.49	48.87	44.49	40.89	41.31	36.41	40.01	37.33	39.63	product=RNA 2'-phosphotransferase, Tpt1/KptA family protein
TGME49_273620	28.43	21.36	31.86	28.35	43.67	42.34	44.06	42.49	38.77	27.25	26.57	25.86	51.34	50.19	49.18	51.93	25.03	30.71	30.75	29.81	49.13	41.89	51.06	49.71	70.24	71.45	61.96	66.33	82.11	67.73	52.41	67.8	product=hypothetical protein
TGME49_310740	21.28	19.04	20.35	18.3	16.16	15.35	14.2	13.92	31.69	33.25	36.39	32.54	26.66	24.63	26.01	23.54	16.6	14.61	12.77	12.07	17.03	16.41	17.69	18.23	16.83	14.45	16.33	14.53	19.94	23	20.31	18.73	product=hypothetical protein
TGME49_205700	1119.46	1163.99	1180.21	1196.58	1320.72	1195.37	1241.11	1225.18	1430.29	1325.67	1380.47	1413.37	1703.22	1636.96	1656.44	1731.74	958.18	980.4	941.85	967.46	1660.23	1584.58	1516.3	1721.7	1236.08	805.2	875.17	844.46	1626.29	1532.42	1441.51	1613.73	product=cyclophilin precursor
TGME49_320430	49.98	54.27	49.47	53.44	66.65	62.27	61.45	70.4	59.19	57.04	59.84	60.2	68.42	73.5	72.94	69.97	67.71	71.57	73.41	73.32	72.16	74.78	78	69.93	67.14	73.9	78.66	72.52	79.54	67.76	73.38	78.4	product=cell-cycle-control protein (translation regulation), putative
TGME49_260660	43.03	46.1	47.39	43.75	51.13	48.04	55.28	42.8	48.41	49.44	58.04	59.68	59.45	56.52	56.51	56.03	49.22	53.32	51.35	45.71	72.59	75.17	75.27	69.87	83.73	50.87	43.21	42.38	68.01	75.98	66.45	70.13	product=50S ribosomal protein L23, putative
TGME49_290660	333.29	319.33	327.67	333.55	351.32	345.69	349.47	355.7	230.5	243.1	232.23	250.66	338.34	341.35	355.44	321.89	367.75	367.72	365.88	354.46	298.13	296.35	312.88	298.66	491.99	348.11	329.91	356.68	266.94	289.93	293.03	266.85	product=RNA recognition motif-containing protein
TGME49_289030	7.18	2.07	2.02	1.99	3.37	2.09	3.37	5.24	0	0	0	0	1.75	3.46	3.67	4.11	5.76	4.81	3.73	3.84	1.11	1.06	0	0	4.57	3.34	3.45	0	0	1.86	0	0	product=hypothetical protein
TGME49_239080	15.03	15	15.46	14.04	18.25	17.38	18.61	16.85	14.61	15.14	14.87	17.17	27.5	27.87	30.72	30.07	18.95	17.74	17.63	19.8	26.54	24.45	27.52	25.36	14.86	13.61	15.51	15.72	26.72	27.81	33.33	33.25	product=carrier superfamily protein
TGME49_247230	87.88	100.32	89.01	95.23	109.17	101.34	99.62	92.75	71.89	67.88	70.23	88.56	71.24	76.36	81.14	80.47	113.79	96.28	112.92	115.11	74.54	64.21	67.29	78.83	183.02	106.13	113.96	112.38	61.3	64.27	58.39	79.01	product=centrin
TGME49_305230	4.23	4.02	4.49	4.22	7.26	7.44	7.27	6.41	6.19	6.88	6.33	6.56	13.44	12.48	12.95	12.74	6.46	6.03	5.96	7.69	12.26	11.12	11.26	12.93	9.79	8.85	8.54	10.06	10.85	10.29	12.35	9.43	product=hypothetical protein
TGME49_249280	0	0.24	0.47	0	0.26	0	0.26	0.49	0.38	0	0	0	0	0.41	1.27	0.94	0.44	0.22	0	0	0.77	0.25	0.69	0	1.11	1.07	0	1.07	0	2.7	1.79	1.44	product=hypothetical protein
TGME49_280780	10.46	9.58	7.71	8.29	11.73	12.42	11.5	10.34	9.29	9.26	9.44	10	13.56	15.87	14.16	12.03	13.22	10.84	12.82	11.39	15.5	14.31	12.76	14.19	11.23	12.85	10.12	11.52	11.92	11.49	10.83	10	product=dihydrouridine synthase (dus) protein
TGME49_265080	20.79	20	20.07	17.94	24.74	23.81	22.91	23.57	22.5	20.1	20.44	20.65	23.17	26.09	26.81	28.86	12.99	11.09	11.24	11.26	14.36	14.5	13.43	15.57	6.19	8.49	9.96	8.36	15.27	16.39	17.02	16.11	product=Tubulin-tyrosine ligase family protein
TGME49_236160	45.93	42.21	43.07	42.64	49.49	47.81	47.56	48.94	29.68	30.5	28.92	27.54	48.99	48.75	52.6	49.22	53.17	57.4	57.84	54.97	46.17	42.59	38.98	41.37	57.09	46.31	44.36	51.06	33.47	36.31	37.19	32.3	product=hypothetical protein
TGME49_310455	13.21	11.88	11.54	12.73	19.25	16.24	25.55	10.42	9.39	15.82	19.28	26.58	9.98	9.82	15.74	8.84	5.54	11.13	14.66	6.94	11.15	7.56	8.36	10.54	19.46	1.58	6.55	3.27	0	15.79	3.78	5.97	product=hypothetical protein
TGME49_312580	66.23	70.15	64.01	65.24	54.74	53.92	52.6	53.51	53.87	56.18	56.15	53.3	43.01	45.74	38.99	43.12	66.93	66.82	69.72	65.97	48.4	52.81	53.86	51.16	72.25	72.97	68.49	71.86	48.95	54.29	50.94	46.75	product=hypothetical protein
TGME49_313385	9.89	5.04	9.68	4.63	32.06	47.13	15.51	9.77	15.32	51.47	15.79	17.3	57.47	47.17	35.1	50.2	24.25	24.59	40.62	34.48	49.79	36.06	48.07	61.96	27.1	47.14	49.47	33.48	68.22	25.95	27.14	51.78	product=hypothetical protein
TGME49_254730	10.61	9.36	8.8	8.07	13.17	12.97	12.38	13.13	11.4	12.28	11.49	12.65	16.37	17.28	16.07	16.31	11.54	11.95	10.89	11.27	17.03	14.57	15.61	15.51	9.25	12.62	13.01	12.82	19.87	19.38	18.17	18.25	product=POPLD (NUC188) domain-containing protein
TGME49_232270	109.01	112.8	113.8	109.61	169.98	167.4	172.33	179.43	37.23	32.72	31.5	29.86	124.78	124.36	119.91	121.12	71.56	77.95	83.75	71.91	124.49	129.9	132.06	125.62	110.46	88.78	89.48	93.74	95.31	96.75	99.92	90.82	product=histidine acid phosphatase superfamily protein
TGME49_212990	63.83	66.36	64.36	57.4	47.96	50.92	45.34	49.88	43.14	46.74	47.18	42.15	37.36	37.13	41.88	36.61	74.54	81.2	75.77	72.95	35.87	36.91	36.37	33.98	54.24	49.37	48.36	53.93	30.87	33.57	34.32	30.54	product=hypothetical protein
TGME49_202300	39.64	33.38	33.76	32.58	32.3	36.25	38.11	34.83	42.41	37.59	47.93	46.32	65.92	57.2	62.02	72.9	37.65	37.61	37.03	39.4	64.29	63.1	49.68	60.31	39.33	24.97	27.81	24.36	54.87	55.45	57.67	74.88	product=inosine triphosphate pyrophosphatase, putative
TGME49_203120	12.16	12.2	11	12.25	17.28	15.39	17.21	15.54	16.26	19.03	17.56	19.34	18.47	13.67	15.76	19.87	14.54	13.79	12.69	13.69	24.64	24.22	22.78	23.98	7.65	6.27	7.44	5.57	20.27	14.21	18.87	18.11	product=hypothetical protein
TGME49_203730	27.32	26.89	24.36	25.72	29.82	28.54	30.64	29.2	21.21	19.61	19.04	17.56	35.87	35.75	33.86	33.66	26.23	25.62	24.76	24.9	27.19	28.08	27.56	30.47	17	18.17	18.27	18.46	26.61	25.48	30.87	27.17	product=hypothetical protein
TGME49_316230	22.29	21.1	20.67	22.13	22.92	24.65	22.37	22.45	19.26	19.29	19.98	22.17	29.76	26.11	26.28	26.29	16.65	16.59	18.8	16.97	24.34	25	24.54	24.64	31.3	22.9	21.31	22.44	26.35	26.66	25.89	23.98	product=SAC1 phosphoinositide phosphatase, putative
TGME49_213255	6.44	7.13	7.84	8.03	7.61	7.96	7.82	9.21	6.37	5.72	6.24	6.03	5.89	7.06	6.18	5.6	6.36	6.97	7.25	7.39	5.46	4.78	4.42	5.37	5.66	7.9	7.63	7.73	8.04	7.05	8.07	7.26	product=hypothetical protein
TGME49_315130	90.55	84.81	89.59	88.48	85.12	80.81	81.52	83.08	138.49	141.27	144.9	160.44	96.35	95.77	96.21	99.08	77.75	81.19	76.03	84.75	79.43	80.45	78.63	77.21	85.25	56.01	62.9	51.13	83.96	86.76	79.71	83.77	product=L-isoaspartyl protein carboxyl methyltransferase family protein
TGME49_211080	38.6	39.49	33.24	37.67	33.11	44.83	42.58	41.8	34.96	32.72	30.12	49.87	43.35	47.72	41.47	47.66	41.1	51.52	45.34	37.78	42.37	44.26	51.93	50.53	57.64	74.61	72.78	76.64	74.65	70.65	86.75	70.66	product=hypothetical protein
TGME49_311765	27.5	28.26	25.99	26.47	30.96	34.86	33.12	33.13	22.82	24.01	26.91	23.71	45.8	46.58	46.02	43.6	25.44	25.78	26.87	26.14	39.89	43.36	40.16	38.84	34.16	53.18	49.42	55.86	60.22	64.95	65.05	57.54	product=hypothetical protein
TGME49_297480	0	0.12	0	0	0	0	0.13	0.24	0.19	0	0.19	0.42	1.6	0.6	1.45	1.15	0.11	0.22	0.11	0.11	0.13	0.62	0.91	0.28	1.65	1.2	0.68	0.53	1.05	1.57	1.47	1.91	product=hypothetical protein
TGME49_209720	83.16	92.89	89.76	97.84	84.09	92.09	93.64	86.9	140.55	145.78	134.55	166.14	137.23	122.69	127.44	157.9	67.37	63.54	64.9	64.75	142.55	136.9	109.61	143.61	82.67	58.68	73.25	60.91	172.82	147.37	153.02	157.24	product=hypothetical protein
TGME49_226600	32	31.02	31.32	31.83	40.81	42.34	50.21	41.76	40.68	46.37	44.78	49.35	54.22	63.2	54.25	55.48	36.29	36.25	34.08	34.38	60.72	56.64	56.43	55.18	66.63	60.32	60.89	63.45	58.87	59.17	47.02	61.84	product=syntaxin 5, putative
TGME49_232510	18.32	20.11	20.86	17.91	21.48	21.7	22.72	21.09	23.82	25.71	26.35	28.89	30.68	28.33	28.09	25.23	20.57	19.78	18.27	20.91	27.61	27.73	27.43	29.92	22.56	20.08	20.77	22.09	25.76	25.62	27.44	26.88	product=hypothetical protein
TGME49_292290	16.21	15.64	12.31	23.15	21.2	17.39	21.34	22.43	26.04	25.2	28.81	31.8	32.12	35.03	40.18	38.57	22.57	24.29	20.44	21.95	60.5	71.65	69.27	67.64	51.4	32.22	30.99	31.99	44.22	44.68	48.67	46.43	product=hypothetical protein
TGME49_239910	47.27	54.1	50.79	53.08	25.14	29.84	25.98	29.24	20.77	21.99	21.67	20.27	13.23	11.81	12.51	13.2	69.96	72.8	75.45	70.05	12.05	12.69	13.7	11.47	37.75	40.6	39.91	39.84	16.87	15.15	15.89	16.16	product=cyclin-dependent kinase
TGME49_240970	12.34	13.79	13.54	12.83	20.74	17.85	18.16	16.23	20.35	17.83	19.06	21.84	25.78	26.22	26.11	27.66	16.92	14.26	16.07	16.6	24.45	26.03	23.82	25.22	36.31	41.84	39.78	46.75	29.5	30.24	28.78	27.19	product=hypothetical protein
TGME49_280410	45.61	43.26	45.79	44.04	44.96	46.45	47.86	46.28	36.65	35.43	41.27	38.52	44	42.68	41.22	41.36	47.6	44.28	44.31	46.47	36.56	37.35	39.54	35.68	39.22	49.1	49.24	54.05	39.65	38.55	40.89	38.33	product=3'5'-cyclic nucleotide phosphodiesterase domain-containing protein
TGME49_216440	49.12	54.57	55.32	53.95	37.28	37.13	34.37	38.34	38.5	35.67	31.58	32.59	47.15	45.3	44.48	44.47	41.45	39.52	39.9	38.9	46.41	43.99	43.65	47.96	24.37	19.96	19.14	22.68	40.52	45.08	41.35	40.58	product=OTU family cysteine protease
TGME49_316270	72.24	67.26	70.2	69.65	87.31	78.15	77.62	83.15	77.94	80.05	86.26	93.5	93.48	112.6	85.69	91.4	48.07	40.95	42.83	44.16	75.83	74.97	73.77	81.58	62.74	46.29	41.03	41.68	64.51	73.71	66.34	68.53	product=Rab geranylgeranyl transferase type II beta subunit, putative
TGME49_210412	13.32	11.8	13.19	9.36	5.84	9.92	8.01	5.89	10.97	14.18	15.67	20.74	15.72	11.72	23.14	13.63	7.76	8.81	5.93	8.1	16.48	15.9	16.76	17.51	5.25	7.65	1.74	6.42	10.18	12.82	6.7	9.22	product=hypothetical protein
TGME49_262480	14.05	21.28	18.44	11.34	24.35	15.44	16.65	20.28	20.66	16.29	15.42	12.76	17.98	11.82	18.85	16.42	6.59	8.81	14.88	8.79	19	13.27	11.1	12.54	25.99	15.2	19.65	7.81	20.83	19	14.96	4.74	product=dynein light chain roadblock-type 2, putative
TGME49_273065	0.6	0	1.18	1.17	1.31	0.62	1.32	3.08	0.96	0.93	0	0	0	0	1.07	1.19	0	0	0.54	0.55	0.64	0	1.14	0.71	0.68	0	2.71	0.67	5.3	3.3	0	1.2	product=hypothetical protein
TGME49_225130	16.69	17.36	16.22	16.84	14.47	16.08	15.36	13.63	15.22	16.6	16.42	17.49	26.66	25.42	25.14	26.9	19.84	21.46	22.94	21.93	31.81	28.39	31.32	30.47	27.51	25.84	25.93	26.44	42.13	40.26	41.19	39.45	product=hypothetical protein
TGME49_258020	4.49	4.03	4.55	5.04	6.18	7.05	6.61	5.4	8.63	9.07	11.53	11.64	11.5	13.01	12.3	12.94	6.23	5.89	6.79	6.16	15.09	14.72	15.58	14.86	8.2	7.52	5.77	5.3	9.17	10.54	11.17	11.6	product=hypothetical protein
TGME49_271990	35.95	37.19	35.35	38.01	43.61	43.19	42.93	44.3	34.02	35.66	34.22	33.13	52.74	53.55	54.91	49.47	49.05	52.03	55.1	53.43	50.01	52.28	57.88	49.86	92.25	136.1	123.63	135.78	82.6	83.82	88.11	85.47	product=hypothetical protein
TGME49_235430	21.12	26.65	18.42	25.61	20.04	22.09	24.8	18.39	25.15	25.59	26.71	27.6	34.11	33.56	35.39	31.28	29.26	29.23	32.85	28.98	25.45	21.4	22.56	23.75	4.73	28.98	36.68	41.15	43.91	35.68	51.89	46.45	product=hypothetical protein
TGME49_306470	19.43	18.49	17.63	17.9	22.06	21.88	20.87	20.78	23.72	26.07	25.46	26.79	30.94	29.4	31.56	35.69	16.36	16.17	16.27	17.1	32.17	34.11	31.15	36.33	19.89	17.64	21.62	16.93	28.22	28.28	29.41	27.17	product=isoprenylcysteine carboxyl methyltransferase (icmt) family protein
TGME49_202740	10.59	10.98	10.12	10.81	11.16	13.43	11.95	10.63	13.15	10.2	11.69	12.5	16.35	15.41	16.92	15.9	13.24	12.76	13.47	14.47	15.89	17.22	16.15	15.4	10.13	11.1	10.73	12.5	16.18	18.74	19.74	18.91	product=hypothetical protein
TGME49_280730	31.96	29.46	31.51	29.71	38.59	40.41	40.61	38.42	36.57	37.75	34.65	38.4	37.55	43.78	35.4	37.27	31.76	35.62	32.94	35.6	39.07	39.11	42.6	38.79	49.51	34.8	34.46	37.14	32.21	35.47	40.98	42.73	product=cytosolic fe-s cluster assembling factor nbp35, putative
TGME49_262000	18.27	15.99	17.13	17.02	20.8	21.81	22.31	22.4	14.36	16.4	15.55	16.38	28.11	25.87	32.01	28.13	22.58	21.9	22.73	22.38	29.45	29.15	30.69	28.32	45.59	33.28	30.22	31.74	29.22	36.28	37.82	35.92	product=AP2 domain transcription factor AP2VIIb-2
TGME49_243490	27.11	30.59	25.92	30.02	33.74	30.09	32.36	28.6	24.28	23.74	23.91	25.99	35.35	33.02	33.19	36.13	34.64	36.12	36.26	38.15	35.33	35.08	37.56	35.21	27.29	25.1	27.07	25.15	36.38	32.7	30.24	37.76	product=BCS1 family isoform 9, putative
TGME49_218250	94.18	85.49	82.46	88.18	78.34	66.78	72.64	67.13	83.85	79.16	77.3	79.36	93.94	87.8	81.7	95.96	88.28	95.11	92.97	93.66	91.8	88.6	93.36	86.95	81.66	54.07	61.18	56.71	81.16	77.37	79.51	84.02	product=TAP42 family protein
TGME49_314240	98.85	104.1	101.6	102.2	92.42	97.27	89.21	100.6	62.97	63.44	56.89	52.78	82.97	83.64	84.68	82.88	123.32	125.88	127.63	123.66	96.54	100.64	99.82	95.09	125.93	135.22	132.1	136.92	112.38	116.43	118.92	110.94	product=general transcription factor IIIC polypeptide 3 GTF3C3
TGME49_232940	0	0	0	0	0	0	0	0	0.01	0	0	0	0	0.03	0	0	0	0.01	0	0	0	0	0	0	0	0	0	0	0.01	0	0.5	0	product=heat shock protein HSP20
TGME49_225410	17.87	10.16	13.95	14.45	23.34	21.87	21.7	27.31	20.33	10.66	19.78	14.96	27.78	34.7	30.08	32.78	12.74	10.5	8.52	13.03	21.97	28.03	21.09	24.2	30.1	30.76	22.05	24.66	25.3	17.7	25.05	20.84	product=histone H3 centromeric CENH3
TGME49_269950	269.1	268.25	262.72	267.79	237.87	234.99	237.16	236.37	138.71	146.78	137.85	122.68	158.13	176.25	166.92	167.8	271.45	285.41	267.98	262.29	159.36	160.12	162.44	149.28	184.45	201.6	199.13	208.57	149.18	143.53	156.75	147.18	product=hypothetical protein
TGME49_230520	142.29	134.45	164.05	161.37	195.32	182.12	212.28	177.52	289.48	273.19	303.09	344.24	436.91	415.52	404.81	491.04	100.11	109.79	87.23	101.03	181.88	170.5	153.48	203.37	207.67	135.21	172.42	149.35	252.03	239.25	256.17	299.52	product=cyclophilin 1, putative
TGME49_266140	77.11	75.75	74.42	68.72	73.67	76.54	76.55	76.74	59.44	64.36	67.96	73.27	79.55	79.4	85.82	65.84	70.8	75.68	74.12	76.6	86.46	81.11	77.09	89.04	63.86	51.9	52.49	49.01	73.06	76.33	77.28	74.19	product=peptidase, M50 family protein
TGME49_262550	9.19	9.58	9.29	9.1	9.33	9.92	9.25	9.64	13.53	15.19	16.26	14.35	19.7	20.12	20.07	17.5	11.4	10.9	12.08	12.78	21.12	19.91	19.38	18.47	8.53	14.62	15.11	14.55	16.34	17.37	20.77	15.75	product=hypothetical protein
TGME49_316390	0.23	0.7	0.23	0.46	0	0.24	0.52	0.24	0	0	0	0.42	0	0.4	0	0	0.43	0.22	0.43	0.43	0.25	0	0	0.28	0	0.79	0	0.79	2.09	0.44	0.59	0.95	product=hypothetical protein
TGME49_284560	1148.25	1198.11	1230.8	1264.95	1077.61	990.38	1127.42	993.43	1454.83	1338.43	1461.31	1502.73	2314.19	2244.94	2262.03	2405.31	1023.26	1006.44	969.84	980.69	2392.93	2142.09	2074.05	2441.88	1214.11	771.72	819.78	793.61	2507.19	2408.13	2423.08	2601.75	product=ribosomal protein RPL9
TGME49_268850	738.31	726.42	735.02	730.88	1496.6	1378.87	1465.99	1321.72	860.89	785.33	837.32	783.23	1847.9	1833.48	1866.55	1964.8	656.99	693.36	652.97	661.16	2207.69	2088.69	1972.74	2137.58	532.65	368.18	402.22	375.54	1621.68	1522.21	1490.78	1581.75	product=enolase 2
TGME49_313418	12.22	21.21	36	25.15	26.67	15.7	22.68	26.46	13.92	24.09	25.73	12.6	17.75	11.61	15.58	24.56	23.19	21.63	17.44	16.6	15.2	14.4	8.3	16.79	23.08	18.74	9.73	3.89	7.82	21.81	18.13	0	product=hypothetical protein
TGME49_282140	59.41	58.86	63.77	67.38	80.53	80.27	75.5	90.61	58.94	61.56	63.31	63.95	68.17	81.92	84.57	82.86	69.59	68.24	74.24	72.42	88.63	90.43	95.59	81.83	76.37	70.95	70.85	66.88	75.82	73.4	84.09	84.2	product=cwf21 protein
TGME49_203240	64.71	70.11	70.11	64.55	58.71	61.85	66.01	61.32	56.04	56.78	56.54	55.59	47.9	43.85	42.15	43.62	64.9	70.3	68.89	65.78	37.38	36.9	41.71	34.28	46.41	49.23	52.59	49.89	39.13	39.75	36.58	35.75	product=hypothetical protein
TGME49_232430	67.92	66.12	69.87	68.03	57.82	56.14	54.96	51.13	68.06	66.51	62.15	71.36	69.19	66.53	67.23	77.91	56.06	58.2	58.67	56.32	69.48	60.49	64.76	70.3	61.87	51.09	57.82	53.15	71.02	63.36	53.37	68.25	product=hypothetical protein
TGME49_205140	0.27	0.33	0.22	0.43	0.59	0.06	0.54	0.62	0.09	0.17	0.18	0.1	0.47	0.75	0.97	1.07	0	0.05	0.1	0.1	0.3	0.29	0.16	0.39	0.84	0.94	0.57	0.56	0.99	0.95	1.24	1.56	product=hypothetical protein
TGME49_255680	11.49	12.71	9.92	9.86	18.32	20.92	16.33	13.93	22.7	22.43	26.23	29.36	33.5	29.11	36.54	36.67	14.14	14.59	12.22	12.96	31.52	29.69	25.54	30.71	26.17	16.35	16.72	16.68	26.89	24.64	32.09	25.35	product=YbaK/proline-tRNA ligase associated domain-containing protein
TGME49_239350	9.22	9.18	9.23	8.98	10.18	10.82	10.93	10.49	6.37	5.73	6.97	6.4	7.49	9.33	9.03	8.69	6.68	7.72	7.25	7.25	7.29	7.47	6.98	6.78	6.49	8.22	8.1	9.67	8.83	8.06	9.32	9.47	product=RAP domain-containing protein
TGME49_216420	30.4	26.38	38.87	36.42	25.78	25.64	29.73	30.52	31.09	19.33	20.53	15.11	37.95	31.73	28.46	23.46	28.9	30.82	26.41	38.47	25.33	24.3	28.19	26.1	6.22	25	34.28	33.11	35.22	25.31	26.14	16.7	product=hypothetical protein
TGME49_288960	0.31	0.34	0.43	0.39	0.36	0.47	0.38	0.72	0.19	0.25	0.4	0.46	0.38	0.51	0.35	0.36	0.08	0.17	0.1	0.13	0.51	0.35	0.43	0.38	0.37	0.3	0.38	0.49	0.73	0.57	0.53	0.73	product=hypothetical protein
TGME49_258625	29.36	29.69	29.04	30.45	34.19	32.68	33.89	32.91	30.19	30.63	33.4	35.44	33.44	27.1	34.46	33.83	31.25	35.42	30.42	35.09	31.22	30.38	31.59	34.21	18.8	17.43	17	14.61	21.75	24.87	21.75	28.53	product=peptidyl-prolyl cis-trans isomerase, FKBP-type domain-containing protein
TGME49_256030	131.88	120.47	139.57	116.07	200.73	179.69	184.59	161.61	112.38	105.87	113.07	132.13	93.1	95.87	106.29	106.39	79.56	64.34	60.21	73.9	102.81	101.04	94.62	118.49	37.95	34.76	33.16	28.72	69.1	68.72	67.19	66.75	product=hypothetical protein
TGME49_311140	13.62	13.41	13.86	13.9	18.01	16.45	16.63	17.96	13.9	14.54	13.32	13.87	18.81	18.47	18.4	18.55	10.66	11.38	11.38	11.47	19.02	16.72	17.97	18.42	26.17	23.35	24.39	24.85	20.69	19.49	19.21	19.79	product=hypothetical protein
TGME49_264450	31.98	32.12	35.53	33.12	36.95	33.56	39.64	36.99	34.77	33.79	34.81	33.15	44	44.27	46.11	46.2	37.95	37.34	35.33	35.32	41.37	40.4	42.07	40.71	32.68	35.05	36.28	35.43	41.99	45.26	42.36	45.65	product=DNA topoisomerase III beta-1, putative
TGME49_259880	141.35	140.83	150.55	147.65	154.54	156.43	157.58	154.35	85.98	82.24	80.8	78.36	87.64	88.23	79.29	83.11	127.25	130.29	121.78	128.05	77.95	77.62	80.9	79.19	67.77	51.53	49.97	47.47	34.92	39.28	36	39.36	product=hypothetical protein
TGME49_261018	1.01	0.81	2.01	1.2	4.41	3.38	4.03	3.55	5.14	5.3	4.3	5.1	3.47	4.5	4.32	2.8	1.87	1.87	0.75	1.12	4.62	3.19	2.93	3.34	3.07	5.49	4.21	4.12	5.9	3.46	2.54	3.7	product=kelch repeat-containing protein
TGME49_292610	21.84	21.55	23.87	23.27	18.26	18.24	16.32	17.75	23.48	23.92	19.73	30.18	32.07	30.7	27.58	25.31	28.12	29.32	26.27	28.66	39.31	28.41	35.07	30.66	20.58	19.68	23.81	18.62	31.93	34.95	25.96	29.91	product=Toxoplasma gondii family C protein
TGME49_312050	99.88	114.83	114.51	112.73	121.33	119.15	121.12	124.37	110.61	105.67	109.74	101.37	116.55	88.47	87.99	103.46	123.97	136.12	137.88	128.6	132.82	132.21	151.01	144.63	148.89	95.34	94.02	80.19	120.78	96.36	83.42	113.66	product=small GTPase Rab2, putative
TGME49_309265	12.8	10.92	11.44	11.81	16.91	17.39	17.3	15.97	17.82	18.2	19	18.18	29.73	27.97	31.46	28.03	6.95	6.63	7.39	7.73	17.32	14.52	13.37	15.66	20.37	34	30.9	37.83	17.57	17.66	22.32	19.81	product=oxidoreductase, short chain dehydrogenase/reductase family protein
TGME49_239760	1616.97	1695.19	1659.33	1673.98	1443.84	1423.71	1453.49	1355.49	2062.34	1867.9	2099.87	2034.41	3461.86	3145	3253.46	3072.71	1498.9	1632.2	1595.48	1682.39	3523.71	3223.81	3271.88	3516.66	2023.3	1129.05	1150.65	1161.23	3038.39	2984.05	2666.58	2905.63	product=ribosomal protein RPL22
TGME49_258660	652.61	617.37	646.66	581.51	693.09	635.41	677.37	621.14	578.27	573.63	556.95	531.81	428.41	454.22	469.49	461.32	331.69	302.75	266.55	299.06	409.4	384.71	368.36	439.14	253.47	205.13	210.41	199.64	216.77	230.11	222.48	223.69	product=rhoptry protein ROP6
TGME49_271430	26.21	24.7	25.2	24.87	32.18	31.71	35.66	32.21	35.52	35.64	35.74	34.65	29.55	31.8	29.71	30.55	23	20.99	23.67	21.4	28.41	29.05	24.51	27.91	16.51	18.51	20.9	19.18	25.36	22.86	27.05	26.08	product=hypothetical protein
TGME49_226780	11.82	13.8	12.52	14.11	13.99	15.3	15.37	15.02	16.21	12.58	14.65	15.13	16.79	15.39	15.31	15.47	17.14	16.97	17.01	15.6	13.04	14.29	13.29	12.88	9.38	15.08	13.8	13.54	11.56	14.15	12.65	12.29	product=zinc finger, C3HC4 type (RING finger) domain-containing protein
TGME49_280450	7.71	7.94	7.65	8.77	11.5	11.37	10.32	9.98	7.63	9.28	7.46	8.66	11.26	12.16	12.31	12.51	9.19	10.45	10.4	9.93	14.1	12.97	12.28	14.27	9.73	10.19	11.12	10.96	15.03	13.71	13.07	14.71	product=hypothetical protein
TGME49_275680	62.74	72.55	69.27	71.07	79.27	77.06	75.61	86.07	73.97	76.22	67.23	72.18	90.61	93.6	96.4	89.73	89.32	91.3	88.88	91.95	97.83	97.12	97.26	91.89	81.86	95.25	97.53	105.11	118.82	112.23	120.29	111.57	product=hypothetical protein
TGME49_288700	13.58	12.05	13.33	12.49	19.09	17.44	17.5	16.14	21.02	23.03	23.95	27.98	17.44	20.62	19	20.09	10.73	10.34	8.8	9.98	13.61	13.83	14.09	14.37	22.75	23.56	23.9	23.7	15.71	16.37	16.2	15.58	product=RecF/RecN/SMC N terminal domain-containing protein
TGME49_295750	0	0	0	0	0	0	0.21	0.19	0.3	0.58	0.31	0	0.32	0.32	0	0	0.35	0.17	0	0	0.41	0.2	0.18	0	0.22	0	1.09	0.21	0	0.36	0	0.38	product=IgA-specific serine endopeptidase
TGME49_278518	0.16	0	0.11	0.05	0.3	0.06	0.06	0	0	0.08	0	0	0.37	0.28	0.19	0.32	0.05	0	0	0.1	0.06	0.23	0.11	0.19	0.19	0	0.19	0.06	0.25	0.42	0.28	0.67	product=N-acetylgalactosaminyl transferase
TGME49_278030	138.29	138.3	131.87	135.09	111.04	119.93	115.06	123.64	91.23	91.86	85.78	82.73	93.46	91.84	94.04	89.17	161.8	164.78	166.72	160.61	97.61	99.6	104.69	92.89	94.4	114.2	113.55	110.36	101	99.95	99.67	106.77	product=hypothetical protein
TGME49_235980	33.11	35.08	33.66	34.93	37.03	34.79	34.49	35.17	30.89	29.24	33.45	30.1	38.08	31.23	34.01	30.66	39.92	45.33	46.44	40.94	37.37	34.65	40.5	39.01	39.23	30.91	32.8	27.59	29.93	32.42	29.21	24.38	product=ARIADNE family protein
TGME49_263680	23.48	27.36	31.27	20.68	33.12	28.37	31.29	30.13	26.9	26.81	39.51	27.9	46.97	45.02	32.58	50.6	26.2	29.72	26.27	27.92	45.54	31.89	43.4	44.05	26.21	16.99	27.78	14.48	29.8	32.01	33.72	42.48	product=hypothetical protein
TGME49_228290	23.34	24.72	22.35	23.88	51.96	47.77	48.11	45.66	46.53	41.08	43.17	50.26	59.81	65.27	67.47	56.93	28.99	21.27	22.29	28.35	50.94	50.3	50.19	59.15	48.12	53.71	46.04	44.77	36.93	32.31	41.27	35.12	product=phospholipase/carboxylesterase
TGME49_226550	79.46	85.25	86.28	77.25	100.32	85.65	97.07	87.37	84.34	86.31	90.22	91.87	121.81	111.73	108.99	113.65	71.13	64.18	62.62	75.95	103.41	87.07	97.66	97.4	77.44	51.54	55.31	50.28	100.04	110.3	95.36	97.45	product=TBC domain containing protein
TGME49_235610	13.83	14.31	14.63	14.09	13.91	13.17	13.54	15.22	13.99	13.66	12.16	13.2	20.47	18.11	22.01	23.53	15.22	15.55	14.38	16.28	17.51	16.46	19.13	18.99	10.23	9.35	10.38	10.3	18.84	17.82	18.43	17.9	product=ATPase, AAA family protein
TGME49_211340	51.84	54.89	50.78	52.77	34.03	36.7	34.52	35.05	53.99	51.44	49.64	53.77	31.03	28.98	31.56	32.24	48.79	50.15	47.91	51.61	34.51	34.48	36.23	33.74	27.64	36.6	41.76	36.91	34.25	28.92	32.65	34.01	product=hypothetical protein
TGME49_235380	79.06	83.68	84.29	78.07	95.09	90.73	90.58	90.63	133.35	116.22	118.93	125.58	81.48	79.79	89.84	81.66	83.73	83.09	79.15	81.85	115.07	119.02	117.65	122.2	104.22	83.32	91.56	90.85	112.23	116.56	119.69	113.35	product=hypothetical protein
TGME49_203310	11513.6	11451.1	11016.5	11328.9	8346.21	8116.01	8047.07	8626.97	3670.57	3718.06	3245.52	2731.7	3826.19	3963.18	3771.79	4008.85	13271.5	13506	13051.6	12661.6	5609.98	5882.64	6193.68	5289.96	7998.45	5657.59	5506.17	6038.38	4544.8	4247.59	3849.23	4054.8	product=dense granule protein GRA7
TGME49_311060	4.19	4.13	4.49	4.03	7.23	8.15	8	7.87	5.27	4.32	4.68	4.57	8.69	8.36	9.22	9.22	4.96	5.44	4.45	4.59	6.82	6.45	6.13	6.21	1.98	2.3	2	2.1	5.49	3.75	5.46	4.15	product=metal-dependent phosphohydrolase HD domain-containing protein
TGME49_224905	0	0	0.73	0	0	0	0	0	0	0	0	0	0	0	0	0	0	0	0	0	0	0	0	0.87	0	0	0.83	0	0	0	0	0	product=hypothetical protein
TGME49_233695	82.66	86.45	88.3	82.51	80.56	74.57	83.5	76.16	71.7	56.67	69.46	85.98	86.51	62.23	92.82	80.86	73.78	91.3	73.59	85.99	85.34	98.65	87.03	84.12	97.49	68.14	64.09	60.87	77.49	94.08	81.33	78.59	product=hypothetical protein
TGME49_314270	10.62	10.04	9.02	10.54	11.36	12.18	10.25	10.83	8.81	8.66	8.75	9.76	9.22	15.87	12.75	14.43	11.62	9.86	10.61	11.6	16.45	15	15.65	16.97	4.91	5.94	5.38	4.74	11.87	12.9	12.59	11.12	product=peptidyl-tRNA hydrolase domain-containing protein
TGME49_309070	17.52	17.36	15.56	17.5	16.73	15.39	18.54	16.66	19.2	16.45	17.06	17.6	22.35	20.82	20.86	20.12	16.96	17.05	17.72	16.73	19.51	18.76	20.65	20.72	14.81	13.56	14.87	13.57	17.96	18.15	20.73	20.53	product=hypothetical protein
TGME49_253410	27.69	25.52	28.89	27.33	33.69	30.39	30.29	28.6	33.24	29.31	28.46	31.75	22.5	22.47	24.3	25.66	31.66	32.69	37.58	32.25	23.3	24.04	24.7	23.09	38.72	32.28	29.36	30.66	17.24	18.42	17.55	19.3	product=hypothetical protein
TGME49_286465	1.29	1.3	2.54	1.25	0	3.91	1.41	6.55	0	0	2.12	0	0	0	2.3	0	2.43	1.22	0	3.64	1.4	0	0	0	8.57	1.39	0	10.03	5.74	6.95	6.61	2.61	product=hypothetical protein
TGME49_315730	0	0	0.08	0	0	0	0.08	0.08	0	0	0.12	0	0.52	0.26	0.13	0.45	0	0	0	0	0.25	0.08	0.22	0.54	0	0.35	0	0	0.17	0.58	1.72	0.31	product=apical membrane antigen 1 protein
TGME49_218870	27.92	25.4	27.53	24.39	27.6	28.35	30.66	32.72	25.65	24.92	32.55	28.89	30.32	35.95	33.62	35.12	26.58	24.65	25.2	24.11	34.52	31.77	32.45	31.2	31.46	24.86	25.91	21.05	30.1	32.46	30.2	27.9	product=TBC domain-containing protein
TGME49_206490	15.52	14.98	17.12	12.95	20.66	20.75	18.62	17.17	18.29	17.87	20.94	19.8	24.84	26.61	23.97	21.77	16.3	15.86	14.27	15.01	21.41	17.88	18.35	21.64	16.55	17.13	15.8	17.89	13.08	15.2	15.91	13.14	product=ICE family protease (caspase) p20 domain-containing protein
TGME49_309210	447.29	436.32	437.12	428.64	284.95	267.94	281.45	247.26	620.89	591.62	635.59	689.13	251.45	264.6	254.37	280.3	330.07	329.5	294.72	324.39	296.43	278.17	264.15	290.21	341.24	238.32	275.93	239.17	280.12	227.69	237.96	252.38	product=peroxiredoxin 6, putative
TGME49_206340	422.07	398.28	407.3	424.37	397.5	378.2	388.28	414.37	118.08	126.29	111.77	111.05	213.92	198.76	243.41	235.21	347.84	355.37	347.02	350.51	244.05	248.19	248.54	224.41	247.75	133.63	123.71	149.46	206.62	180.4	186.2	178.33	product=hypothetical protein
TGME49_244550	26.87	25.16	25.25	26.27	25.44	26.42	28.36	29.7	24.68	24.59	24.77	27.84	29.84	30.89	27.96	29.22	23.31	22.41	23.84	23.42	32.25	35.79	31.74	34.75	43.23	34.55	34.62	39.91	34.38	33.45	33.63	30.1	product=hypothetical protein
TGME49_245580	13.41	13.49	14.03	13.26	13.13	12.55	13.27	11.76	18.6	15.17	17.23	17.29	16.56	16.98	17.25	15.58	13.83	13.31	13.28	14.21	12.06	13.02	12.39	14.21	14.35	18.13	17.03	18.04	16.11	17.86	18	16.01	product=hypothetical protein
TGME49_240220	31.54	34.19	33.44	36.01	31.31	33.46	32.92	33.98	27.27	26.15	28.42	30.03	35.18	37.82	34.92	34.6	40.45	42.86	46.5	43.31	38.89	37.86	40.48	36.49	51.43	55.65	51.26	53.09	48.8	49.2	47.6	47.33	product=hypothetical protein
TGME49_224950	96.6	96.98	97.25	101.89	85.93	86.25	83.89	89.13	90.92	95.3	92.81	89.75	85.32	82.44	86.76	91.9	127.2	126.82	128.23	124.03	103.76	103.95	99.41	99.12	119.21	146.25	148.46	147.99	102	109.83	121.09	110.72	product=calcium-dependent protein kinase CDPK5
TGME49_287220	82.76	85.04	87.61	87.95	72.94	72.27	74.46	73.53	75.02	64.73	65.65	63.38	67.92	66.39	67.1	64.76	118.59	127.63	128.01	124.31	101.85	104.89	99.75	95.19	140.9	135.26	130.42	141.25	117.98	114.27	112.06	124.97	product=hypothetical protein
TGME49_225005	1.66	0	0	1.61	0.91	0	0	0	0	1.29	0	1.51	0	1.41	1.48	0	0.77	0.77	0.75	0	0	0	0	0	0	2.71	0.93	4.61	1.84	3.02	2.1	1.67	product=hypothetical protein
TGME49_315123	13.24	14.6	13.8	14.51	10.95	12.67	9.21	11.29	21.13	22.13	25.33	25	12.42	8.94	10.43	10.85	14.44	13.19	12.85	14.49	8.94	9.56	9.33	10.07	19.77	15.84	19.45	18.05	11.72	10.68	14.43	12.79	product=hypothetical protein
TGME49_306190	177.63	191.93	195.91	189.72	127.94	141.04	137.08	138.64	226.45	222.11	228.2	231.6	172.85	168.21	187.53	164.35	215.82	207.18	205.76	208.95	178.91	168.47	161.31	171.17	115.65	123.47	122.77	122.74	169.4	172.88	174.64	171.17	product=hypothetical protein
TGME49_315845	0.08	0.08	0.25	0	0.09	0.44	0.37	0.17	1.47	1.04	0.96	1.36	0.43	0.72	0.45	1.33	0.23	0.23	0.23	0.31	1.2	0.89	0.82	0.6	0.9	0.87	0.49	0.58	2.09	0.97	0.85	1.2	product=kinesin motor domain-containing protein
TGME49_216950	15.44	14.16	14.47	14.93	17.09	16.08	14.39	16.46	15.98	12.25	14.35	15.09	20.08	16.23	19	18.66	18.06	16.57	16.43	18.13	17.96	18.39	17.88	18.02	11.06	9.04	11.26	10.77	14.89	17.08	16.86	14.37	product=helicase
TGME49_304910	10.69	10.62	10.03	9.58	14.36	14.09	14.09	14.94	10.57	8.49	10.07	10.18	14.9	15.02	15.92	15.61	11.03	10.51	11.02	11.5	11.73	11.42	10.81	11.88	13.49	21.56	20.05	22.18	12.85	12.16	11.71	10.52	product=hypothetical protein
TGME49_294898	31.23	30.82	30.17	26.56	31.58	34.04	36.29	28.23	32.5	33.98	36.28	34.8	47.86	46.17	48.91	49.36	32.03	32.16	32.09	31.51	52.85	50.07	47.92	50.88	20.64	22.6	23.86	22.52	43.55	46.57	43.08	41.92	product=tetratricopeptide repeat-containing protein
TGME49_247015	39.89	37.21	39.62	38.7	40.03	36.45	35.14	37.66	39.4	41.35	41.58	41.61	46.13	45.51	46.88	48.31	41.35	39.53	45.17	43.26	46.61	46.47	48.87	49.18	48.65	34.99	37.62	36.36	44.9	48.69	41.99	46.43	product=hypothetical protein
TGME49_311660	10.9	10.21	10.01	9.62	12.4	11.7	12.88	12.45	15.8	14.83	16.12	16.99	18.68	19.57	17.87	19.57	8.32	7.74	7.52	8.61	16.24	15.93	15.35	18.18	8.32	11.09	10.58	9.43	15.24	15.27	17.49	16.54	product=histone lysine methyltransferase, SET, putative
TGME49_298620	25.78	28.65	34.23	33.63	35.25	39.09	35.16	38.01	51.63	49.72	46.64	56.13	52.71	34.6	39.18	49.11	18.19	20.67	19.9	32.76	67.01	49.14	45.21	75.3	75.66	34.8	51.85	37.27	54.55	60.26	72.72	104.56	product=hypothetical protein
TGME49_223685	19.52	24.18	18.63	27.34	27.85	28.21	30.18	35.45	41.83	30.35	27.93	41.5	60.34	48.74	47.78	44.18	22.36	29	31.41	38.01	54.03	43.11	51.28	50.67	37.43	23.59	25.71	30.48	46.16	39.41	22.96	43.24	product=hypothetical protein
TGME49_264240	0	0	0	0	0	0	2.73	0	0	0	0	0	0	0	0	0	0	2.47	2.32	0	0	0	0	0	0	0	0	2.85	0	0	0	0	product=hypothetical protein
TGME49_292340	44.01	48.73	43.62	45.43	41.35	40.88	43.46	43.23	46.68	45.56	46.48	44.15	43.93	44.13	40.78	44.45	43.64	44	42.84	41.72	34.85	35.21	35.73	32.59	33.2	36.03	40.61	35.34	37.25	42.62	44.71	37.25	product=zinc finger, C3HC4 type (RING finger) domain-containing protein
TGME49_203100	0	0	0	0	0	0	0	0	2.55	2.45	0	0	0	0	0	0	0	0	1.45	1.51	0	0	0	1.91	0	0	0	0	0	0	0	0	product=hypothetical protein
TGME49_320600	761.37	793.18	789.04	823.83	1235.52	1118.44	1213.64	1141.88	1344.34	1349.64	1390.92	1418.85	1322.86	1287.37	1290.49	1480.84	519.23	501.45	537.15	527.05	983.96	985.55	956.56	1015.41	1257.93	806.02	918.4	875.98	1596.14	1451.53	1403.97	1560.4	product=cold-shock DNA-binding domain-containing protein
TGME49_266785	1.54	1.93	1.82	1.67	0.75	0.81	0.73	0.91	0.63	0.7	0.65	0.56	0.39	0.54	0.46	0.73	0.8	1.17	0.69	0.72	0.5	0.52	0.31	0.37	0.64	0.56	0.64	0.85	1.55	1.05	1.08	0.47	product=zinc finger (CCCH type) motif-containing protein
TGME49_213690	28.45	40.84	31.23	32.87	34.75	35.6	47.93	44.64	45.65	33.86	30.65	33.82	50.45	51.62	54.82	46.02	25.63	26.7	31.79	38.95	37.84	33.83	41.46	51.99	32.84	26.09	28.17	18.25	53.49	55.33	53.01	42.05	product=ring box protein 1 family protein
TGME49_239830	50.92	48.59	51.8	49.27	82.53	76.85	80.86	71.11	63.21	56.9	66.34	62.4	53.42	56.47	57.83	61.91	27.46	21.1	20.42	24.85	39.71	38.76	36.91	42.38	7.5	16.11	18.23	15.23	20.4	22.9	21.23	21.44	product=TBC domain-containing protein
TGME49_227960	97.79	97.3	99.79	96.55	108.76	103.87	105	103.33	80.87	77.17	81.26	76.12	82.69	98	95.4	95.74	85.1	94.31	93.75	94.46	94.03	86.74	82.9	87.12	90.8	59.28	62.54	54.85	75.41	77.89	64.68	69.61	product=PCI domain-containing protein
TGME49_300650	0	0	0	0	0	0	0	0	0	0	0	0	0	0	0	0	0	0	0	0	0	0	0	0.13	0	0	0.13	0	0	0.22	0	0	product=ycf24 family protein, putative
TGME49_217930	3.14	1.49	2.82	2.37	2.29	2.2	2.82	2.32	5.94	3.23	6.36	8.62	3.08	2.05	2.39	2.96	3.47	3.47	3.61	2.22	1.31	1.27	1.45	1.42	3.69	3.07	5.04	3.91	2.7	3.73	3.4	2.13	product=hypothetical protein
TGME49_279370	54.39	57.08	54.32	58.84	57.66	58.15	58.52	49.27	49.96	51.91	60.04	62.44	68.21	68.98	68.58	64.53	59.85	60.39	63.38	59.05	59.01	65.5	64.54	62.91	42.56	34.61	39.08	36.03	57.15	61.26	63.91	55.85	product=SNARE associated Golgi protein
TGME49_236550	273.02	289.68	256.44	261.99	253.61	256.62	258.66	226.43	248.72	218.12	256.55	233.26	304.08	286.77	302.27	328.69	235.49	223.44	241.45	209.17	306.42	321.61	321.51	313.67	321.61	187.95	197.63	209.29	388.54	367.88	358.92	389.1	product=hypothetical protein
TGME49_223668	14.09	12.06	13.62	13.54	20.58	12.6	15.61	13.85	24.13	18.73	16.55	13.99	26.54	26.41	24.56	18	16.79	18.01	16.64	21.72	27.99	30.54	26.38	29.68	17.8	12.02	12.31	15.49	17.97	23.32	16.02	18.31	product=LYAR-type C2HC zinc finger protein
TGME49_242850	76.34	60.87	77.92	72.16	73.8	75.31	73.45	56.58	44.61	38.41	31.34	42.53	42.43	41.72	34.1	35.36	74.84	77.88	77.32	65.22	63.73	52.95	61.3	54.43	53.52	41.1	45.87	35.93	45.88	49.99	22.7	74.61	product=hypothetical protein
TGME49_283780	393.86	405.3	416.3	405.52	352.16	347.44	345.1	350.32	495.33	520.1	520.07	520.42	306.56	299.48	300.64	304.5	497.82	516.51	531.36	518.34	425.24	429	441.2	407.18	755.65	683.12	655	662.77	579.52	573.62	546.29	570.52	product=glucose-6-phosphate isomerase GPI
TGME49_249710	27.84	24.88	24.9	23.15	26.65	24.78	22.35	23.64	16.47	17.64	20.23	17.89	20.22	22.47	19.59	18.43	20.76	20.45	19.86	20.03	30.37	28.27	29.46	27.52	26.77	18.13	17.69	20.43	31.52	32.04	29.31	28.85	product=Parkinson disease 7 domain containing 1 family protein
TGME49_259190	22.34	22.54	22.38	22.9	22.47	21.84	24.35	20.2	33.23	32.83	32.87	32.61	27.52	26.51	27.95	26.05	19.5	20.3	18.73	22.1	18.23	21.12	19.98	22.16	12.63	14.28	16.23	13.45	18.12	18.05	19.47	16.96	product=hypothetical protein
TGME49_321660	10.18	9.56	12.49	10.53	14.35	12.4	15.27	12.45	22.42	21.21	23.9	26.54	32.67	33.18	32.69	34.23	10.62	8.87	10.06	9.33	19.36	17.66	19.05	18.96	20.14	15.04	14.98	16.42	18.51	20.18	22.87	22.34	product=mannosyltransferase, putative
TGME49_268870	46.22	42.41	45.83	42.51	52.54	53.85	56.58	49.32	56.59	57.91	61.64	60.47	41.29	44.9	45.34	43.74	31.79	26.17	25.29	25.45	51.96	48.82	48	53.99	55.45	59.56	60.48	60.04	42.54	48.07	49.83	44.3	product=tetratricopeptide repeat-containing protein
TGME49_227270	66.09	67.29	66.1	66.27	69.54	71.64	68.28	81.95	50.15	55.11	51.63	51.08	60.97	61.7	64.91	61.41	58.86	57.35	59.92	60.32	71.92	73.37	75.06	75.18	117.54	124.91	112.32	124.7	71.99	79.71	69.95	63.16	product=hypothetical protein
TGME49_318160	214.41	211.45	206.86	192.54	281.64	259.18	264.5	262.33	253.59	245.2	248.52	249.36	247.79	247.29	234.47	262.51	201.78	222.73	227.52	211.61	226.54	221.32	228.22	228.96	311.87	256.39	227.03	227.37	199.42	195.62	199.51	201.66	product=MSP (Major sperm protein) domain-containing protein
TGME49_276100	18.72	21.2	19.4	18.23	22.16	20.93	17.78	17.89	23.41	25.24	24.68	24.91	29.11	26.21	30.13	25.04	25.04	24.3	23.96	25.72	23.89	22.73	24.26	22.87	15.87	16.16	17.72	14.74	25.55	21.29	21.96	22.51	product=hypothetical protein
TGME49_237240	53.78	71.55	52.24	67.71	59.33	56.48	57.27	63.09	82.68	66.65	74.12	84.9	67.88	74.72	68.02	90.96	60.53	59.17	54.51	63.01	66.6	71.58	71.32	60.57	102.21	51.58	56.81	48.35	80.26	96.36	71.13	77.66	product=hypothetical protein
TGME49_213746	61.63	58.71	50.38	55.7	49.07	45.79	42.24	46.58	57.37	55.66	43.34	44.33	74.31	63.65	77.16	80.16	64.21	68.55	67.77	68.5	84.78	98.18	87.87	77.63	53.61	44.55	51.79	51.22	109.32	110.07	99.09	104.16	product=hypothetical protein
TGME49_266800	90.68	88.57	83.22	85.83	85.41	75.73	80.09	77.79	47.87	40.87	41.99	42.26	65.23	68.86	78.77	64.39	69.92	64.05	60.7	67.01	59.19	61.12	63.65	66.18	34	22.88	24.09	27.95	34.95	39.26	38.17	39.83	product=integral membrane protein, putative
TGME49_231600	25.8	25.68	25.14	23.41	29.5	26.4	31.86	24.27	27.16	25.87	25.3	28.42	43.31	43.78	43.27	43.91	18.46	17.83	16.28	19.13	29.89	26.93	26.33	30.02	11.22	13.1	16.34	13.18	24.67	26.36	27.71	24.04	product=HEAT repeat-containing protein
TGME49_300660	0	0	0	0	0.05	0	0	0	0.07	0	0	0	0	0	0	0	0	0	0	0	0	0	0	0.05	0.05	0.05	0	0	0	0	0.11	0	product=RNA polymerase B
TGME49_278900	10.33	9.53	10.44	9.42	8.9	12.86	11.44	11.19	7.12	7.69	8.56	6.43	17.01	13.57	18.05	18.25	14.95	15.63	15.5	17.79	17.87	16.9	16.95	16.3	12.22	9.63	7.98	9.13	10.93	12.06	15.57	13.1	product=protein kinase, putative
TGME49_217728	11.15	11.3	21.89	14.26	2.03	5.55	6.02	5.63	17.76	8.53	0	13.4	9.44	9.25	3.32	3.74	8.83	5.33	10.13	19.49	20.26	15.33	8.84	15.67	0	3.98	2.07	4.14	4.17	0	4.84	3.8	product=hypothetical protein
TGME49_320080	150.21	154.13	150.67	150.15	132.55	136.84	136.25	134.11	115.22	113.16	106.39	97.37	80.46	87.01	81.98	80.16	135.54	127.42	126.98	133.18	34.96	37.05	37.03	34.31	59.92	112.21	110.32	118.56	27.21	26.36	26.01	27.73	product=hypothetical protein
TGME49_227800	29.56	31.63	28.9	30.5	30.8	31.47	32.33	33.1	31.57	32	29.97	31.67	39.62	40.9	41.11	40.92	33.38	32.55	37.14	34.42	34.96	37.65	38.05	35.13	40.35	33.35	35.92	36.25	34.36	35.2	31.57	34.51	product=EF hand domain-containing protein
TGME49_314267	2.35	2.68	5.65	2.97	3.67	3.85	3.34	3.12	5.9	3.64	2.76	2.43	3.46	7.46	5.99	2.67	6.84	3.42	6.47	6.21	6.91	6.32	5.79	4.75	1.93	3.01	3.46	3.4	5.99	3.78	5.06	4.07	product=hypothetical protein
TGME49_328200	0	0	0	2.76	5.48	0	0	3.71	0	6.06	0	0	0	0	0	0	0	0	0	2.71	2.83	2.73	0	0	0	0	0	3.74	0	0	0	0	product=phosphatidylinositol 4-kinase
TGME49_290850	104.31	105.83	101.59	103.52	125.98	129.41	114.19	123.4	73.65	77.79	73.26	70.6	101.43	104.19	101.85	105.21	123.05	129.79	119.6	117.93	136.54	133.26	131.26	130.54	182.62	145.65	125.66	151.16	116.85	104.42	103.95	108.4	product=WD-40 repeat protein
TGME49_248640	68.94	70.22	70.48	73.58	71.17	67.43	70.38	66.41	62.54	59.49	62.73	61.47	62.49	68.82	61.35	67.71	68.01	70.23	69.24	68.09	53.01	53.99	54.18	53.75	36.14	45.06	49.29	43.69	53.79	51.28	52.34	56.89	product=regulator of chromosome condensation (RCC1) repeat-containing protein
TGME49_254140	137.87	17.63	16.89	77.88	55.44	46.64	51.66	66.67	76.41	73.8	79.45	200.92	55.92	281.7	61.03	70.94	104.83	143.31	62.92	90.79	159.78	164.2	155.31	68.17	94.67	54.26	38.44	59.72	81.36	147.42	151.2	74.02	product=DNA-directed RNA polymerase II RPABC4
TGME49_270350	104.31	93.24	89.4	83.41	102.21	95.07	96.94	88.49	82.95	80.58	88.43	79.94	61.9	65.91	73.1	79.93	58.22	55.44	52.35	51.34	57.42	58.18	52.95	58.79	44.96	35.64	38.41	38.48	51.62	48.03	46.32	46.11	product=hypothetical protein
TGME49_264790	15.01	15.83	14.66	14.1	19.26	20.1	21.45	20.69	15.69	16.05	16.49	17.72	29.2	29.06	29.12	25.94	17.06	16.92	17	18.1	22.38	22.09	21.53	23.36	12	28.17	26.82	28.62	32.75	31.9	32.05	31.94	product=hypothetical protein
TGME49_249590	93.94	92.95	94.46	97.49	99.42	104.96	104.92	102.03	108.55	95.46	107.48	106.91	128.04	118.38	120.06	127.42	79.78	87.52	71.53	89.13	107.7	108.97	113.22	129.76	95.24	47.34	64.94	51.24	96.95	104.78	112.13	92.43	product=proteasome subunit alpha type 5-2, putative
TGME49_249560	11.28	11.57	9.91	11.17	14.74	14.66	14.67	13.21	16.81	17.33	18.36	20.73	20.03	20.4	20.14	22.94	10.26	8.82	9.42	9.68	14.5	14.84	12.91	15.69	8.82	10.38	9.37	9.11	9.91	11.47	13.13	13.49	product=DNA-directed RNA polymerase alpha chain rpoA
TGME49_216160	1.15	1.9	2.41	2.52	1.11	2.14	1.98	2.37	0.81	0.79	1.25	0	1.97	1.09	1.59	0	4.26	3.43	2.6	4.37	0.7	0	0.87	0.15	0.45	0.87	1.19	0.58	0.86	0	0.32	0.78	product=hypothetical protein
TGME49_258010	34.47	32.16	30.89	34.9	37.02	40.52	37.39	35.64	27.85	27.56	25.93	29.33	36.95	36.58	37.44	33.99	39.16	40.9	41.64	40.68	37.75	38.36	40.47	38.24	57.81	42.83	42.91	40.84	37.27	40.2	36.86	36.99	product=calcium signaling protein kinase RAD53, putative
TGME49_321170	32.22	34.3	29.83	32.95	30.63	37.16	34.35	23.22	33.5	38.16	40.95	36.34	46.51	62.98	55.9	60.97	32.69	27.03	31.32	40.23	54.43	46.52	58.72	50.24	36.23	34.82	37.03	39.43	95.83	70.5	78.77	78.78	product=Toxoplasma gondii family C protein
TGME49_298040	18.91	22.24	22.04	22.85	20.94	21	18.76	19.84	31.05	28.05	25.38	30.44	22.31	21.28	22.57	19.45	25.63	26.62	26.1	25.51	24.03	26.86	25.77	23.24	20.02	12.17	18.62	13.49	22.48	20.88	20.64	22.12	product=hypothetical protein
TGME49_278600	51.54	54.37	50.2	54.15	70.12	69.12	65.74	70.34	78.48	79.96	78.51	84.28	105.64	100.12	100.06	110.69	42.15	46.48	44.97	46.27	95.19	97.44	98.55	95.16	37.64	41.01	47.5	37.03	135.26	115	129.11	131.06	product=hypothetical protein
TGME49_236660	72.98	74.37	69.77	71.22	72.71	75.77	76.58	73.2	67.2	65.24	70.29	70.25	66.49	66.71	64.84	63.99	60.71	59.18	59.73	56.89	47.36	48.75	51.71	50.08	83.41	92.52	92.23	89.09	51.17	50.45	50.08	50.15	product=START domain-containing protein
TGME49_289277	0	0.42	0	0	0.92	0	0.93	0	0	0.65	0	0	0	0	0	2.5	0	0.39	0	0	0.45	0.44	0.4	0.49	0	0	0.48	0.94	0	0.78	0	0.84	product=hypothetical protein
TGME49_242640	34.9	35.08	36.66	35	45.69	46.05	45.07	47.42	34.43	34.52	35.77	34.22	51.91	51	52.02	48.74	41.05	42.85	42.48	43.13	42.94	46.59	43.03	41.07	42.57	79.2	70.47	81.22	56.79	58.03	58.57	55.76	product=hypothetical protein
TGME49_215055	9.2	6.6	9.4	9.07	6.92	4.81	5.41	5.34	3.67	0.89	2.83	1.56	5.44	5.91	6.15	4.56	3.46	1.6	4.5	4.79	4.06	2.71	1.11	4.75	2	2.59	2.31	2.92	1.93	3.8	1.45	1.16	product=hypothetical protein
TGME49_213100	17.52	14.17	12.03	13.78	14.92	16.38	17.02	18.56	10.57	10.62	11.25	11.99	19.99	20.93	24.11	19.43	19.33	17.11	20.06	19.3	19.65	23.49	23.62	23.85	21.07	27.76	25.3	24.23	34.46	28.72	30.53	29.53	product=hypothetical protein
TGME49_242040	2.11	3.8	3.34	3.32	4.17	2.2	2.81	5.23	5.41	2.62	2.78	3.84	5.81	2.89	2.27	0.84	3.13	3.13	1.16	3.52	3.2	5.28	2.02	2.49	0.97	3.29	3.37	6.63	5.64	6.3	1.06	5.96	product=hypothetical protein
TGME49_306990	25.82	30.83	33.56	24.76	26.83	36.41	34.56	31.85	23.59	23.41	31.44	34.66	28.84	24.69	41.34	43.99	31.71	30.12	33.89	32.89	34.18	39.31	37.32	39.58	27.09	22.91	34.99	25.69	32.2	37.19	37.95	35.95	product=hypothetical protein
TGME49_280710	128.15	113.22	128.85	117.34	164.21	155.55	166.04	151.24	136.14	143.49	154.09	151.31	162.37	183.99	166.25	170.35	80.17	81.89	82.67	85.24	147.89	128.9	138.88	162.15	106	70.27	84.81	63.54	118.24	122.28	136.46	113.95	product=20S proteasome subunit beta 7, putative
TGME49_315710	30.16	32.35	31.17	26.3	31.9	31.56	31.75	32.71	14.43	25.28	19.79	16.81	21.61	22.39	14.79	19.94	37.55	39.37	37.8	35.85	22.42	19.3	24.47	18.72	36.26	21.84	21.46	20.48	17.47	17.63	22.15	19.38	product=hypothetical protein
TGME49_252230	33.03	28.99	30.44	30.12	39.69	36.65	34.6	35.44	37.58	39.63	34.48	38.7	48.63	40.42	44.74	54.81	28	31.35	29.08	30.81	52.51	50	50.95	49.79	27.05	20.9	19.16	19	38.35	38.05	37.72	38.44	product=hypothetical protein
TGME49_312680	63.6	47.75	65.06	49.93	72.11	59.58	44.27	71.92	43.64	33.5	40.36	49.33	55.75	31.63	39.39	66.96	50.56	51.01	40.27	50.93	33.48	68.66	55.66	37.17	69.78	29.47	33.82	37.11	37.57	29.33	51.41	34.22	product=60S ribosomal protein L27, putative
TGME49_313100	58.19	61.22	60.54	60.28	66.06	66.38	63.08	64.46	49.55	42.71	44.97	46.74	73.07	64.29	73.18	71.79	58.26	57.96	55.49	59.21	71.9	71.58	68.64	70.93	97.29	93.45	90.03	95.27	72.31	73.37	78.36	72.9	product=signal recognition particle SRP54 protein
TGME49_243265	4.36	4.52	5.07	4.6	7.27	7.35	7.42	7.43	7.91	8.07	8.51	9.19	9.47	9.91	10.01	8.83	6.89	6.11	6.17	6.68	8.66	9.17	8.93	8.88	9.36	13.53	13.14	13.27	8.97	8.99	9.34	9.72	product=protamine P1 protein
TGME49_306520	73.31	77.13	72.43	74.53	78.81	78.24	83.56	80.7	62.51	53.96	60.7	59.97	82.33	72.27	73.82	74.63	88.59	92.3	91.84	86.22	78.15	83.25	83.62	81.39	160.79	130.3	116.22	133.65	105.87	101.97	99.08	106.03	product=tRNA pseudouridine synthase B, putative
TGME49_301270	42.48	44.47	42.28	42.43	47.31	49.91	47.85	51.01	35.79	36.47	37.71	35.16	52.87	55.19	55.72	50.87	47.23	47.6	49.05	47.88	51.44	56.03	53.1	53.42	58.76	71.07	68.13	73.73	58.88	59.32	63.66	60.95	product=Tyrosine kinase-like (TKL) protein
TGME49_288945	15.19	15.53	16.63	14.49	15.53	14.16	14.71	12.5	51.55	52.1	54.96	57.94	23.96	24.27	22.67	25.33	17.18	15.93	16.19	16.62	36.69	37.24	35.65	40.39	28.86	27.33	31.21	25.77	24.41	22.85	24.57	22.11	product=hypothetical protein
TGME49_257720	34.52	35.9	33.26	36.94	25.59	25	24.66	25.45	45.13	43.4	43.86	42.16	25.25	23.99	23.73	23.73	23.9	25.14	25.08	25.72	21.81	23.53	24.15	20.83	19.07	26.42	31.64	25.94	31.96	30.75	28.68	31.6	product=proton ATPase, putative
TGME49_237480	17	17.77	16.13	15.69	19.26	19.02	18.86	20.01	15.62	14.53	15.21	13.54	15.93	17.86	16.39	17.23	20.56	21.6	20.63	19.77	19.7	19.18	19.4	19.21	8.28	16.39	16.97	17.67	14.36	14.61	14.47	16.68	product=BRCA1 C Terminus (BRCT) domain-containing protein
TGME49_286100	0	0	0	0	0	0	0.15	0.14	0	0	0	0.48	0.69	0	0	0	0	0	0	0	0.44	0.14	0.26	0.16	0	0	0.15	0	0.3	0.51	1.01	0.54	product=hypothetical protein
TGME49_304470	13.16	15.14	14.52	12.64	23.21	24.62	23.11	21.24	40.08	34.67	35.06	34.18	39.89	38.08	38.92	39.8	12.23	10.69	9.84	9.45	27.56	26.51	23.5	29.62	19.43	22.33	23.4	18.18	22.53	22.39	23.62	24.56	product=oxidoreductase, putative
TGME49_254340	10.86	13.1	4.29	13.42	3.97	0.75	3.99	1.49	20.95	25.88	33.48	30.35	14.91	14.77	5.19	15.92	8.76	10.1	5.93	6.05	27.33	23.96	22.67	20.53	17.1	15.86	12.24	7.26	16.05	11.92	18.28	10.21	product=hypothetical protein
TGME49_212980	337.83	321.54	326.51	333.04	344.77	340.66	357.72	344.52	292.98	287.99	302.46	296.13	246.78	259.64	260.88	250.99	298.43	278.07	277.92	280.84	219.84	233.79	225.88	232.98	380.44	310.86	292.18	312.3	227.72	251.59	225.39	219.96	product=hypothetical protein
TGME49_310140	15.72	16.36	13.49	13.76	11.66	14.24	11.44	12.53	16.64	16.94	16.03	17.54	19.85	18.67	17.02	16.23	15.88	16.9	16.43	15.92	13.09	13.62	15.93	16.74	18.79	18.03	19.41	18.75	17.79	16.05	15.32	16.45	product=hypothetical protein
TGME49_203930	164.69	146.79	155.04	149.46	187.31	170.09	178.79	161.45	115.16	122.2	127.44	127.23	94.36	100.69	104.15	106.77	87.4	72.67	61.76	72.55	121.34	116.75	109.46	130.7	30.04	26.42	28	25.43	41.5	47.98	45.68	45.69	product=hypothetical protein
TGME49_230080	7.18	7.74	8.32	7.36	12.9	11.84	12.2	11.75	16.35	15.28	16.61	15.86	15	15.64	14.2	14.74	9.88	9.27	9.04	9.28	16.42	16.36	14.94	17.7	6.18	9.37	10.37	8.95	12.26	12.13	13.46	13.69	product=DEAD/DEAH box helicase domain-containing protein
TGME49_279345	2.12	0	2.08	0	0	0	0	0	0	0	0	0	0	0	3.79	0	2.03	2.04	0	0	0	0	0	0	0	0	0	0	0	0	0	0	product=hypothetical protein
TGME49_278540	138.1	130.17	121.61	128.17	130.16	140.67	137.51	130.25	161.08	134.5	173.97	158.89	106.79	97.49	117.09	103.42	124.83	134.86	137.25	126.95	155.71	153.6	149.29	149.86	197.75	119.82	124.72	126.98	112.76	129.91	98.71	121.83	product=hypothetical protein
TGME49_246730	93.28	106.54	103.64	117.09	101.5	104.37	93.64	96.51	112.05	105.78	114.52	120.83	122.84	132.47	126.11	146.05	98.41	91.28	93.45	101.17	103.95	102.42	107.62	99.7	117.99	76.82	85.36	73.25	109.48	97.14	83.95	100	product=hypothetical protein
TGME49_203060	383.22	414.38	397.74	414	314.31	323.07	320.52	317.46	134.44	142.88	125.28	111.1	224.26	226.34	224.74	217.54	440.45	463.93	466.72	430.5	196.14	194.97	201.62	191.58	469.21	331.82	277.18	340.19	232.54	250.09	199.65	235.55	product=hypothetical protein
TGME49_269020	13.1	12.78	12.86	12.16	15.01	14.47	16.73	15.09	23	21.32	24.5	24.12	21.04	21.88	20.88	23.86	13.66	13.02	15.08	16.37	21.51	21.04	20.52	22.8	14.9	19.9	17.76	17.83	22.98	22.53	25.66	21.27	product=hypothetical protein
TGME49_261440	373.94	366.65	363.69	362.34	358.43	355.02	370.59	382.31	204.37	221.14	201.12	196.79	232.54	244.19	227.03	239.05	368.19	409.32	407.08	385.31	256.65	246.04	258.43	232.77	441.53	362.18	312.89	346.87	288.95	318.63	297.89	269.52	product=ARM repeats containing protein
TGME49_280522	171.51	181.32	172.32	174.87	190.82	199.34	197.76	203.77	145.48	135.82	146.66	139.96	160.11	156.9	157.32	145.52	205.83	207.53	215.02	205.85	165.28	168.6	173.2	157.9	221.65	243.97	226.73	248.73	168.42	175.98	174.81	173.96	product=hypothetical protein
TGME49_205430	0.41	0.54	0.54	0.67	0.15	0.14	0.3	0.28	1.51	2.72	2.66	1.95	3.73	1.86	2.41	4.02	1.26	1.38	0.88	0.5	1.63	1.15	2.24	2.73	1.92	0.93	1.1	0.93	2.45	3.12	2.05	3.59	product=isovaleryl-CoA dehydrogenase
TGME49_202600	0	0	1.13	0	1.25	0	0	0	0	0	0	0	0	0	0	0	0	0	0	0	0	0	0	0	0	0	0	0	0	0	0	0	product=hypothetical protein
TGME49_202430	58.76	63.17	62.44	59.18	52.12	48.11	48.69	46.46	91.47	87.63	79.9	91.44	72.34	53.03	53.65	62.86	48.43	45.16	45.99	48.28	82.58	75.35	82.31	79.94	66.46	62.65	75.02	65.4	86.42	73.05	76.26	78.08	product=hypothetical protein
TGME49_236780	42.9	44.93	41.13	41.93	23.22	25.79	24.88	24.19	43.9	44.84	42.84	35.77	24.84	23.01	24.86	24.17	25.12	26.72	25.06	24.81	20.48	18.74	18.81	19.98	43.62	35.46	40.27	33.79	19.66	23.04	23.97	21.25	product=zinc finger, C3HC4 type (RING finger) domain-containing protein
TGME49_293340	143.11	152.63	146.68	169.81	215.24	212.26	201.45	200.13	143.17	176.34	138.48	178.48	295.65	285.66	309.05	326.92	160.61	164.37	153.2	161.63	251.6	256.16	253.22	236.28	431.86	263.29	251.3	266.92	337.45	338.4	348.21	316.51	product=ran binding family protein 1, putative
TGME49_221400	300.74	325.85	327.83	332.42	284.5	302.79	287.28	321.36	427.05	455.12	435.31	405.58	203.05	207.21	199.72	196.26	453.71	473.21	479.19	471.36	237.52	261.17	273.25	231.76	373.16	627.94	608.92	615.51	283.47	274.27	306.21	297.98	product=hypothetical protein
TGME49_221500	48.48	52.95	49.3	51.25	58.69	56.26	55.66	60.85	38.51	38.67	38.89	43.16	54.22	56.08	57.52	59.14	43.29	46.64	45.86	46.88	54.25	56.29	55.72	50.67	89.91	70.24	63.75	72.56	68.4	67.7	70.18	69.04	product=dual specificity phosphatase, catalytic domain-containing protein
TGME49_206670	112.76	116.6	116.01	117.86	115.11	115.28	107.57	121.57	109.33	114.21	114.4	109.9	128.31	133.15	137.29	133.9	119.68	121.81	124.53	124.53	132.42	137.42	139.07	130.43	126.61	157.2	157.13	158.07	165.42	156.05	170.75	165.83	product=hypothetical protein
TGME49_214200	18.49	19.27	19.31	18.89	19.68	20.95	20.47	18.3	17.78	16.04	18.46	18.59	26.5	28.39	29.7	28.16	18.22	18.9	18.94	19.19	22.59	22.32	21.78	24.48	14.65	13.17	14.79	13.74	19.35	19.9	20.76	20.59	product=WD domain, G-beta repeat-containing protein
TGME49_244406	1.75	1.05	2.42	1.03	0.77	0.36	1.16	2.88	10.61	8.67	10.92	12.67	6.61	5.98	3.12	5.55	1.29	1.62	4.49	0	7.95	6.57	5.36	6.59	3.62	2.34	6.8	3.93	10.91	7.87	12.29	7.06	product=cysteine dioxygenase type i protein
TGME49_288290	19.55	21.99	22.19	22.22	24.66	22.57	23.91	26.21	21.4	19.38	18.2	21.14	31.79	30.7	28.54	33.14	27.96	26.6	27.2	24.98	33.25	34.74	31.25	33.36	23.45	14.27	15.04	12.96	29.82	23.86	29.45	26.11	product=hypothetical protein
TGME49_225400	0.15	0.24	0.05	0.05	0.16	0.31	0.22	0.35	0.54	0.38	0.4	0.61	1.17	1.17	0.95	1.16	0.18	0.18	0	0	0.43	0.31	0.43	0.23	0.87	0.34	0.57	0.34	0.77	1.32	0.62	0.6	product=hypothetical protein
TGME49_201390	2850.6	2795.8	2674.76	2791.02	2042.8	2060.85	2128.69	2148.97	1370.35	1356.99	1455.84	1255.99	1151.51	1245.37	1217.08	1326.38	3334.51	3341.42	3253.43	3376.72	1887.92	1941.29	1964.62	1888.98	2197.28	1356.8	1451.05	1672.56	1533.68	1493.92	1369.19	1431.15	product=hypothetical protein
TGME49_263060	93.18	94.05	96.35	97.27	98.75	101.08	100.25	92.56	116.38	110.21	123.01	125.36	122.42	119.75	122.69	114.98	93.56	93.66	94.69	95.05	109.01	105.67	102.44	113.22	93.71	89.67	89.96	86.15	104.2	104.72	111.48	98.88	product=Proteasome/cyclosome repeat-containing protein
TGME49_265140	9.59	7.48	9.21	11.81	4.27	4.38	3.98	3.71	18.18	23.22	17.23	16.82	7.21	9.24	8.02	10.12	7.5	5.55	3.58	4.71	31.87	29.22	24.48	29.01	13.88	10.77	11.02	12.51	13.4	9.04	15.08	12.14	product=hypothetical protein
TGME49_271780	31.82	31.27	30.61	30.87	29.21	30.04	30.33	30.08	27.15	28.11	26.79	26.44	32.42	33.94	32.77	31.77	29.84	28.34	28.85	28.3	28.92	29.16	27.92	28.97	23.19	34.87	34.15	34.89	29.63	29.76	29.2	30.8	product=Filamin/ABP280 repeat-containing protein
TGME49_294230	369.8	404.78	352.13	372.49	346.55	386.99	363.48	333.78	441	483.62	528.84	485.65	805.43	887.79	875.5	642.64	344.4	349.77	312.34	395.07	648.21	661.15	613.61	653.53	384.63	213.18	258.75	167.67	787.68	738.68	638.63	706.08	product=hypothetical protein
TGME49_304700	15.77	15.91	15.73	15.63	20.23	21.04	23.15	21.54	19.22	20.31	21.86	21.03	33.37	31.71	28.29	28.86	16.86	18.82	18.32	17.94	24.27	22.5	22.85	24.35	21.28	33.7	30.29	35.21	28.2	26.74	26.31	25.53	product=hypothetical protein
TGME49_296121	328.43	356.73	343.04	343.92	382.58	407.12	393.58	386.57	544.07	565.09	529.52	498.63	471.31	466.78	451.26	426.16	564.82	573.75	592.46	558.81	603.15	647.68	694.82	600.02	493.07	657.07	640.98	592.69	326.65	336.96	348.05	347.59	product=hypothetical protein
TGME49_310760	48.24	46.05	49.26	48.23	53.97	54.1	49.15	54.69	39.79	38.91	40.96	37.25	55.14	44.36	50.26	42.9	56.51	58.64	59.33	51.28	60.16	61.28	61.23	56.91	47.33	28.66	33.76	35.92	44.28	46.63	36.45	39.01	product=protein phosphatase 2C domain-containing protein
TGME49_203820	109.3	112.39	111.89	110.25	149.06	151.16	150.3	147.44	243.48	238.52	232.71	242.15	115.45	117.1	117.06	121.92	117.99	116.35	121.22	124.03	159.91	159.33	169.29	170.96	161.1	187.6	212.18	181.55	157.98	144.71	162.06	156.9	product=hypothetical protein
TGME49_281510	40.02	41.39	38.39	42.52	44.03	41.32	41.76	42.29	42.94	41.47	41.17	42.29	48.56	50.32	53.33	41.86	26.7	24.8	23.35	22.21	42.17	38.89	40.3	51.78	42.3	34.11	36.64	27.77	32.03	39.08	37.41	38.09	product=ribonuclease H1 large subunit, putative
TGME49_248620	20.51	18.93	19.09	15.92	17.01	15.9	17.21	17	26.31	26.01	27.06	27.58	26.18	19.68	21.08	24.68	23.33	25.03	27.15	20.7	35.06	31.26	29.85	37.41	30.9	21.27	18.91	20.32	20.83	22.83	25.79	22.64	product=hypothetical protein
TGME49_205000	39.97	41.62	40.7	40.16	44.66	45.66	45.29	40.38	44.85	39.68	40.73	41.21	46.13	52.08	47.73	48.02	40.2	44.35	43.43	44.8	57.14	53.44	57.84	58.69	69.73	57.8	53.71	58.12	77.28	81.75	65.89	75.15	product=phosphoglycerate mutase family protein
TGME49_271580	2.28	3.57	5.15	5.44	8.19	4.75	2.88	4.36	1.56	1.51	0.53	2.95	2.24	4.45	3.48	1.29	3.62	3.91	3.29	3.31	6.34	3.4	7.18	5.75	20.65	13.12	14.55	13.92	10.89	7.34	7.36	8.55	product=Toxoplasma gondii family D protein
TGME49_233157	58.73	63.43	61.79	56.4	55.45	57.61	70.39	60.33	45.46	49.22	49.72	40.16	58.23	55.93	62.05	50.58	72.79	70.49	66.46	62.13	47.49	46.19	49.26	48.83	43.02	90.22	81.98	79.79	52.27	48.05	45.23	43.69	product=hypothetical protein
TGME49_240080	47.4	47.55	45.95	44.24	44.21	47.82	42.89	44.18	42.67	44.51	42.77	43.63	38.65	38.64	38.83	38.31	56.81	58.67	56.81	56.06	40.24	39.8	41.83	38.54	41.81	43.94	43.35	44.03	36.3	32.47	33.66	34.18	product=hypothetical protein
TGME49_293500	3.67	3.47	4	3.84	10.33	10.25	11.28	9.83	36.68	36.85	38.47	40.64	52.99	52.26	52.89	50.15	12.54	11.13	12.3	11.59	26.97	26.46	24.72	26.94	16.56	23.2	24.16	22.17	37.18	42.34	42.07	39.89	product=hypothetical protein
TGME49_211220	18.09	17.25	18.37	18.27	16.34	18.19	17.59	15.71	12.07	12.21	13.96	12.47	20.62	17.03	21.8	19.58	14.29	14.57	13.79	15.15	18.68	17.52	16.11	19.85	16.14	14.89	15.92	16.68	16.34	16.31	16.51	19.78	product=hypothetical protein
TGME49_257110	4.01	2.95	3.35	2.71	7.44	6.83	8.09	5.64	7.88	6.55	7.72	7.06	14.46	15.28	14.54	14.42	4.03	2.83	3.21	4.92	11.52	10.4	11.41	12.85	7.89	8.46	8.07	8.62	12.71	13.49	12.77	11.98	product=hypothetical protein
TGME49_289610	27.07	38.98	29.63	26.99	33.73	43.99	39.52	47.81	25.63	21.66	16.89	20.12	38.8	28.76	27.87	38.37	35.72	39.48	39.44	42.86	34.15	31.22	37.24	41.58	84.6	80.38	72.06	83.32	63.9	58.93	36.08	37.24	product=hypothetical protein
TGME49_225470	67.42	61.26	64.52	62.06	65.34	62.27	58.74	62.44	68.43	66.43	68.05	60.26	54.43	62.06	65.01	63.74	69.23	73.83	71.31	66.23	63.43	62.86	64.34	63.24	54.21	37.12	39.34	41.28	54.36	44.63	43.5	52.11	product=peptide methionine sulfoxide reductase
TGME49_294025	27.91	29.07	25.48	28.28	24.58	25.32	22.98	21.68	29.91	36.68	33.21	37.94	29.71	29.61	23.78	27.42	35.51	31.81	32.36	35.22	33.84	35.07	38.34	35.9	16.38	17.84	23.09	19.84	37.66	28.58	28.61	33.08	product=hypothetical protein
TGME49_220175	17.73	17.91	17.36	18.36	18.55	19.08	15.73	23.11	11.69	14.39	11.12	12.12	15.33	16.89	15.61	13.74	26.95	27.84	29.22	27.24	22.27	22.66	23.1	18.78	15.84	15.33	16.87	14.63	18.79	15.78	15.11	15.82	product=hypothetical protein
TGME49_306334	0	0	0	0.43	0.48	0	0	0	0.71	0	0	0	0.76	0	0	0	0	0	0	0	0	0	0	1.04	0.5	0	0.5	0	0	0.82	0	0	product=hypothetical protein
TGME49_226560	95.31	102.11	109.7	106.05	90.11	91.66	78.85	93.77	89.95	86.96	80.74	77.12	97.1	89.43	106.9	106.1	93.25	112.73	102.92	115.21	120.72	117.71	130.37	115.16	116.53	62.89	68.84	65.79	159.35	152.72	138.54	157.17	product=zinc finger (CCCH type) motif-containing protein
TGME49_225720	15.5	16.26	14.78	14.71	20.95	20.08	17.39	18.74	24.66	28.98	23.7	27.59	25.93	25.86	16.34	25.84	25.55	26.85	26.21	25.89	35.99	32.04	38.63	32.32	74.85	43.2	44.39	46.49	43.08	40.41	38.03	40.63	product=hypothetical protein
TGME49_209510	0.58	0.77	1.03	0.52	0.57	0.48	0.5	1.21	0.21	0.1	0	0.23	0.22	0.22	0.23	0.38	0.12	0.06	0	0.18	0.14	0.28	0.19	0.15	0.85	0.52	0.61	0.67	1.47	1.88	0.82	1.19	product=hypothetical protein
TGME49_254650	139.3	142.34	141.06	142.45	151.28	150.91	143.75	130.36	103.32	91.48	89.31	94.68	138.73	132.64	157.33	146.09	121.63	132.31	145.26	136.11	160.43	151.68	164.51	150.13	162.34	88.3	98.64	100.73	143.44	142.66	129.63	141.99	product=zinc finger protein
TGME49_217870	78.09	74.98	78.87	74.26	75.23	79.72	77.04	78.19	50.8	53.02	56.59	48.61	64.66	66.07	58.06	64.04	83.25	84.56	75.29	82.55	54.98	57.53	50.92	58.41	77.42	68.67	70.4	79.98	51.96	50.51	51.47	52.07	product=DHHC zinc finger domain-containing protein
TGME49_233735	22.46	22.66	22.63	22.55	23.42	24.58	23.81	23.95	21.24	21.63	21.17	22.11	22.02	23.1	21.67	23.53	19.14	20.43	19.76	20.97	19.45	20.24	17.96	21.46	12.77	16.69	17.97	17.65	19.57	17.45	18.38	18.39	product=hypothetical protein
TGME49_248680	27.23	28.41	27.76	25.65	28.36	30.24	31.03	30.45	29.04	29.78	27.79	26.14	38.07	35.28	36.65	33.01	26.13	25.45	26.79	29.21	32.51	34.79	33.19	33.03	43.01	55.21	53.98	58.42	42.29	46.11	51.7	46.67	product=hypothetical protein
TGME49_285290	66.26	63.26	58.64	58.57	68.14	63.43	65.4	54.48	48.55	49.72	61.17	50.39	62.95	63.43	68.21	56.05	48.46	39.66	35.63	37.58	61.35	60.57	73.8	67.46	42.92	27.31	32.41	28.79	40.39	36.05	41.53	41.05	product=hypothetical protein
TGME49_240890	56.03	56.76	53.15	54.99	51.34	53.81	57.8	52.27	65.64	68.32	72.22	71.43	81.26	75.56	78.61	71.06	61.42	59.78	56.63	60.14	83.33	79.58	78.31	80.25	85.5	112.02	106.63	111.26	107.88	110.41	120.58	107.91	product=6-phosphofructokinase
TGME49_319870	320.4	309.46	317.21	314.08	380.98	374.23	357.69	345.49	312.81	303.47	322.88	323.67	380.48	389.13	415.77	381.37	248.02	246.33	238.58	266.12	378.56	379.52	379.57	394.21	444.71	306.47	292.76	310.47	352.17	380.8	379.14	367.76	product=ubiquitin-conjugating enzyme subfamily protein
TGME49_230170	209.97	235.65	232.73	233.22	250.21	266	253.92	272.86	142.31	147.42	144.07	140.19	205.15	208.4	215.51	200.55	263.48	269.3	270.62	267.31	220.01	223.08	230.05	215.47	203.65	260.21	252.83	265.84	308.44	316.54	331.76	309.72	product=hypothetical protein
TGME49_250940	69.78	73.43	76.14	93.72	67.59	70.66	71.07	70.43	136.15	130.98	138.77	154	75.67	70.15	75.6	72.99	49.77	51.95	50.72	51.79	58.08	51.96	52.79	55.15	36.87	42.49	51.41	37.38	31.35	31.13	27.67	34.25	product=hypothetical protein
TGME49_215885	1.88	1.64	2.79	2.78	4.36	6.38	4.94	4.36	1.11	0.91	0.58	0.21	2.73	4.02	4.18	4.18	4.12	4.78	6.06	3.24	2.45	0.99	2.07	2.5	12.99	7.1	8.67	7.17	0	6.08	6.5	3.81	product=hypothetical protein
TGME49_273595	14.81	17.09	14.77	16.17	16.1	16.93	15.67	17.77	30.72	31.16	31.09	32.23	32.78	32.41	32.45	32.32	26.78	26.55	26.87	24.58	35.18	34.66	33.58	33.37	23.53	29.84	33.03	29.95	40.21	40.46	43.59	38.87	product=hypothetical protein
TGME49_225090	29.34	30.16	29.62	30.46	27.3	27.32	28.23	27.22	37.31	37.96	37.08	39.12	41.79	40.95	40.39	39.24	27.77	27.16	28.17	28.39	27.06	26.78	27	27.85	42.22	57.29	58.66	56.44	42.07	36.43	41.78	38.78	product=hypothetical protein
TGME49_245520	16.36	15.45	14.16	14.95	24.44	22.7	23.08	12.9	10.45	12.91	14.66	11.32	25.07	25.99	28.15	25.4	9.1	11.3	10.13	12.39	19.06	16.85	13.44	19.67	9.99	9.7	7.87	8.39	7.32	15.72	12.73	12.65	product=hypothetical protein
TGME49_262700	23.25	23.47	22.57	21.8	23.67	24.94	26.73	24.82	19.57	19.16	20.16	19.86	37.19	35.55	35.53	34.17	22.81	24.54	24.1	24.29	25.76	26.19	24.49	27.94	27.56	32.91	29.69	34.62	52.79	57.58	61.98	56.08	product=tetratricopeptide repeat-containing protein
TGME49_294750	28.27	27.17	25.47	20.96	25.82	30.25	27.52	31.91	19.6	20.59	29.1	25.14	28.11	32.87	34.17	25.6	29.43	30.53	33.62	32.19	41.59	35.78	39.83	42.29	43.92	27.23	23.15	21.54	38.13	52.35	40.21	37.36	product=hypothetical protein
TGME49_264420	102.27	104.08	105.11	105.68	75.34	75.84	69.47	79.77	89.08	98.77	90.48	92.49	66.84	61.09	73.89	68.82	131.81	122.74	143.26	132.28	113.71	119.27	118.33	114.62	168.59	192.07	197.01	183.58	129.27	113.83	122.74	139.09	product=lipoprotein, putative
TGME49_265160	7.77	9.6	5.32	8.19	9.19	4.95	5.95	5.54	4.8	4.65	8.88	9.8	5.14	6.11	9.64	13.13	3.33	3.33	1.63	3.32	5.8	6.2	4.55	6.35	12.85	7.24	8.79	7.34	6.63	9.91	6.02	4.82	product=hypothetical protein
TGME49_248690	5.72	10.33	9.19	8.06	7.46	9.4	12.98	7.04	6.09	9.28	8.95	7.4	10.31	8.4	8.27	4.33	5.56	4.29	8.29	8.07	8.88	6.87	7.87	8.05	16.45	11.66	13.5	12.63	12.82	17.53	16.46	9.94	product=hypothetical protein
TGME49_319700	0.2	0.61	0.61	0.81	0.45	0.21	0	0.63	1.3	1.9	2.01	2.96	3.17	1.76	0.36	2.03	0.95	0.95	0.57	0.38	0	1.3	0.2	0.97	1.92	1.39	1.66	0.46	0.92	1.95	1.55	0	product=NEK kinase
TGME49_204090	5.32	6.88	5.25	6.67	3.34	4.69	5.87	7.8	2.44	4.73	3.77	1.39	6.52	2.58	6.81	1.52	4.96	6.37	2.77	7.07	4.92	7.86	3.61	2.7	0.85	2.5	5.14	4.23	5.06	6.94	3.84	6.13	product=eIF2 kinase IF2K-C
TGME49_220180	9.57	12.15	10.62	11.68	10.04	9.83	11.84	11.04	11.63	9.85	9.82	9.13	13.21	14.78	15.03	11.88	18.98	22.27	22.05	23.3	17.99	19.8	21.23	16.65	21.3	17.02	22.18	18.1	18.98	25.06	19.86	17.55	product=hypothetical protein
TGME49_312210	59.11	54.99	51.46	48.08	57.76	56.54	52.85	52.04	35.37	35.45	37.28	46.85	44.04	44.55	45.32	45.45	51.41	60.78	56.71	61.07	59.61	51.14	53.78	62.37	46.74	37.4	42.14	46.52	51.29	49.34	44.44	48.55	product=hypothetical protein
TGME49_204472	0	0	0	0	0	0	0	0	0	0	0	1.28	1.2	0	0	0	0	0	0	0	0	0	0.67	0.83	0	0	0	0	0	0	0	0	product=cyclic nucleotide-binding domain-containing protein
TGME49_249425	263.3	288.59	266.15	287.91	305.79	319.27	310.69	308.16	217.03	216.51	210.87	197.06	173.95	180.02	168.23	161.77	347.2	355.04	368.26	343.97	69.64	75.71	82.82	65.94	240.25	182.77	188.58	170.73	69.7	75.53	69.06	78.21	product=hypothetical protein
TGME49_288475	3.52	4.11	3.31	4	1.51	1.6	1.73	1.82	6.36	7.7	6.23	6.19	2.87	3.47	3.12	2.51	4.46	4.64	5.46	5.11	2.03	2.02	1.59	2.01	2.18	1.57	1.63	1.44	2.95	2.18	2.28	1.89	product=hypothetical protein
TGME49_214230	14.9	15.63	15.45	14.29	14.84	16.54	15.65	14.81	12.91	12.81	14.81	13.93	15.29	16.3	16.08	14.17	18.7	18.12	19.56	18.01	14.96	14.23	13.91	15.03	16.89	23.73	22.28	23.11	14.46	14.27	14.91	14.49	product=Dopey, N-terminal domain-containing protein
TGME49_289760	43.85	44.37	43.96	46.75	41.41	43.31	39.26	39.76	30.72	29.86	27.9	27.92	32.97	31.26	33.83	31.63	42.92	42.97	44.46	40.78	35.4	33.91	36.32	33.25	32.77	21.05	24.16	22.76	27.02	28.76	32.9	29.94	product=hypothetical protein
TGME49_233890	31.43	32.39	30.85	35.02	34.79	35.43	35.59	33.86	25.09	27.14	27.24	24.74	38.97	42.01	42.48	41.29	39.52	37.56	36.31	34.89	41.54	40.99	41.9	41.01	25.56	21.78	22.64	20.41	36.53	35.9	39.51	36.65	product=hypothetical protein
TGME49_260325	17.9	18.75	23.56	20.24	35.34	29.13	32.18	26.05	32.32	29.09	39.03	31.87	42.88	53.26	46.08	39.61	29.65	27.72	26.2	29.33	47.14	41.55	40.91	37.07	21.75	28.69	32.06	30.8	47.91	50.95	59.06	49.92	product=hypothetical protein
TGME49_309790	23.35	26.7	24.2	20.45	36.17	28.81	27.61	29.53	31.38	26.8	32.71	31.79	44.65	44.94	43.05	51.52	28.71	36.46	26.6	36.68	37.07	47.42	47.26	40.92	29.27	21.29	22.38	20.76	42.91	44.22	50.19	39.9	product=hypothetical protein
TGME49_253080	39.25	38.46	32.84	31.33	24.46	32.49	34.38	28.28	44.7	34.93	43.76	49.87	27.85	32.84	34.98	35.73	33.88	31.73	28.24	32.14	41.73	35.81	34.81	38.86	44.44	30.96	26.38	33.09	36.37	48.58	42.54	38.47	product=hypothetical protein
TGME49_202830	383.42	383.52	382.49	389.59	342.78	365.35	352.06	337.65	327.79	305.15	313.66	301.68	210.39	233.26	230.09	218.54	543.56	552.56	550.22	527.27	296.48	300.98	343.94	277.8	302.69	213.83	204.06	202.58	111.36	83.13	92.39	97.91	product=Elicitor-responsive protein, putative
TGME49_226370	50.85	50.64	50.54	46.85	50.7	45.79	42.16	42.5	37.33	37.62	32.9	41.27	38.61	41.06	32.68	35.16	62.53	61.1	69.92	64.61	45.9	38.41	44.48	43.51	31.62	29.12	29.4	25.76	33.79	41.99	36.33	31.15	product=dgat2l1-prov protein
TGME49_258860	72.2	75.17	68.11	68.89	68.5	73.75	72.26	76.34	61.33	58.37	59.2	59.71	54.67	51.88	54.52	51.36	74.47	74.93	78.99	75.03	69.37	75.21	72.53	65.62	74.47	62.16	58.48	61.31	63.78	65.85	62.82	64.34	product=hypothetical protein
TGME49_285250	462.79	487.8	475.85	499.65	369.1	378.33	354.48	389.17	345.24	359.48	332.93	333.05	203.11	206.36	202.17	200.92	423.46	433.14	444.74	447.07	291.45	291.32	320.87	281.19	379.93	380.22	397.99	393.09	290.44	275	285.19	291.12	product=hypothetical protein
TGME49_203250	0.9	1	1.25	1.15	0.98	1.11	1.06	1.5	3.33	4.01	3.76	4.32	3.44	2.24	2.58	1.78	0.47	1.03	0.56	1.12	1.92	1.71	1.61	1.9	3.57	3.34	2.82	2.07	4.66	4.57	3.3	3.69	product=hypothetical protein
TGME49_320588	18.36	19.08	19.05	20.05	16.61	15.48	15.82	14.76	20.63	17.48	19.83	23.95	27.63	25.12	24.26	26.16	13.6	12.56	13.38	15.34	21.49	17.98	19.34	21.01	6.53	11.5	12.76	11.31	25.78	21.81	23.83	24.43	product=glycosyl hydrolases family 35 protein
TGME49_202568	74.81	83.5	84.86	82.43	72.22	100.03	67.61	72.15	55.31	73.21	67.93	79.06	123.18	94.02	103.16	70.26	95.36	96.05	77.57	67.41	127.46	125.23	115.63	96.32	58.81	36.02	39.59	32.49	102.8	95.66	107.7	116.04	product=hypothetical protein
TGME49_308810	106.1	101.77	103.84	101.91	98.28	94.2	96.15	93.77	103.15	102.55	100.95	101.44	91.59	97.27	106.84	94.74	71.07	64.57	60.66	64.21	97.12	100.53	92.13	106.68	82.28	125.57	115.48	128.33	92.18	91.5	100.24	92.66	product=rhoptry neck protein RON9
TGME49_214390	70.37	62.46	81.99	69.34	81.42	73.97	66.21	55.28	59.33	97.21	75.28	63.16	85.36	87.02	58.81	61.99	88.24	97.29	105.97	118.21	89.03	70.38	83.94	90.57	50.75	58.78	70.97	68.69	49.51	50.78	63.49	58.63	product=hypothetical protein
TGME49_283480	0	0	0.05	0	0	0.05	0	0.05	0	0	0	0.16	0	0	0	0.09	0	0	0	0	0	0	0	0.05	0	0	0.05	0.05	0.1	0.09	0.23	0	product=cell-cycle-associated protein kinase DYRK2, putative
TGME49_252630	129.79	112.07	142.48	117.12	139.2	116.55	133.4	118.52	226.35	204.11	207.97	256.53	204.66	189.72	197.49	192.9	149.77	162.02	128.01	157.39	242.14	260.09	273.11	271.22	155.2	91.79	128.98	117.56	215.94	191.76	211.73	183.34	product=hypothetical protein
TGME49_246660	0.07	0.22	0.3	0.3	0.57	0.31	0.58	0.31	0.24	0.11	0	0.13	0.38	0.77	0.4	0.88	0.55	0.42	0.28	0.14	0.33	0.08	0.22	0.26	1.15	0.51	0.17	0.85	1.01	0.14	0.75	0.46	product=AP2 domain transcription factor AP2XII-3
TGME49_319312	4.33	5.58	5.48	5.09	4.06	4.01	3.85	3.62	9.17	11.02	10.43	9.71	6.86	5.12	6.36	7.72	2.96	3.03	3.35	2.67	7.3	7.24	7.28	6.99	3.03	6.68	7.87	7.53	10.13	7.77	9.83	11.89	product=hypothetical protein
TGME49_250830	42.48	38.59	43.1	38.96	61.83	69.57	66.85	56.04	61.52	55.39	57.24	61.72	73.71	72.81	69.73	76.04	38.77	32.09	34.14	34.42	57.45	53.61	59.41	68.13	42.4	30.04	37.61	31.71	47.37	46.58	49.63	46.16	product=SAC3/GANP family protein
TGME49_201100	0	0.31	0.31	0	0.68	0.65	0	0	0	0	0	0	0	1.58	0	0.61	0.29	0	0	0	0	0.98	1.49	0	0	0	2.14	0	1.92	0	0	1.77	product=hypothetical protein
TGME49_238380	163.62	155.35	158.26	159.63	174.5	167.52	165.01	168	159.08	158.34	157.19	159.08	140.42	139.55	137.1	148.43	158.29	153.42	150.42	151.75	132.21	138.7	138.9	125.84	157.62	137.21	139.39	142.02	129.51	134.72	135.54	130	product=hypothetical protein
TGME49_261230	229.56	235.04	233.26	232.5	217.02	221.56	220.2	229.58	196.57	201.9	210.26	204.05	209.17	221.71	213.9	221.34	232.75	236	236.24	233.77	209.19	212.04	218.49	202.92	210.3	302.44	285.15	303.74	273.8	285.58	292.82	279.28	product=ankyrin repeat-containing protein
TGME49_258890	0.45	0	0	0	0	0	0	0	0	0	0	0	0.77	0	0	0	0	0	0	0.42	0.97	0	0	0.53	0	0	0	0	1	0.84	1.13	0.91	product=hypothetical protein
TGME49_300190	913.7	1028.05	932.32	911.18	813.97	791.72	887.94	749.05	1140.44	928.72	1237.51	1237.67	2070.98	1936.88	1970.28	1931.84	766.69	779.28	698.02	691.46	1486.31	1500.56	1313.62	1478.36	1116.17	549.62	637.8	570.96	1757.64	1777.21	1588.35	1565.43	product=ribosomal protein RPL37A
TGME49_218230	21.23	16.44	18.24	19.74	21.43	24.61	24.37	23.14	43.53	44.11	44.69	44.72	37.23	43.39	32.13	38.03	22.36	21.61	22.09	20.22	32.08	32.04	28.92	32.33	27.92	24.05	25.46	22.82	32.25	32.39	31.66	32.98	product=histone lysine methyltransferase, SET, putative
TGME49_265480	30.32	31.28	34.44	31.45	45.36	44.45	44.21	42.01	30.16	25.67	26.35	25.77	45.88	40.39	33.27	42.66	30.28	40.58	31.78	31.91	42.53	44.66	38.7	37.66	24.7	15.77	19.72	26.96	35.42	45.65	46.32	35.21	product=hypothetical protein
TGME49_290678	46.84	45.09	44.83	45	46.5	49.13	48.74	47.89	37.74	37.8	38.02	35.61	42.89	46.22	44.43	42.23	46.89	49.37	49.61	47.98	44.33	45.9	45.9	44.83	56.35	72.57	66.89	74.02	40.01	38.45	39.63	41.19	product=hypothetical protein
TGME49_254350	0	0.13	0.25	0	0.41	0	0.14	0.13	0.6	0.97	0.62	0.23	1.08	0.86	0.9	0.25	0.12	0	0.12	0.12	1.24	0.93	0.61	1.34	0.15	0.14	0.59	0.43	0.57	1.21	1.27	0.51	product=endo-1,3(4)-beta-glucanase
TGME49_203380	41.33	38.53	37.34	39.33	48.43	44.43	45.3	48.29	50.25	47.69	53.62	54.67	67.64	69.47	73.13	71.62	35.84	34.86	36.78	40.2	61.4	59.51	56.61	61.82	43.76	40.39	39.62	38.47	51.76	50.79	49.37	53.28	product=DnaJ domain-containing protein
TGME49_315802	2.93	2.03	3.44	3.78	6.87	5.87	6.88	6.51	3.37	2.32	3.18	2.23	2.13	6.24	2.52	3.15	0.66	0.82	0.91	1.07	0.78	1.22	0.35	0.84	0.63	0.91	0.62	0.71	3.01	3.08	2.69	1.45	product=hypothetical protein
TGME49_232420	1.04	1.38	1.26	1.72	2.02	2.43	1.41	1.67	0.55	1.07	0.94	0.21	0.99	1.19	1.03	0.68	0.43	0.43	0.32	0.32	0	0.37	0.34	0.41	3	2.37	1.89	3.69	1.3	1.78	1.75	2.12	product=hypothetical protein
TGME49_229370	20.55	19.47	18.41	18.65	15.31	15.44	15.87	14.05	26.49	25.88	28.61	30.67	27.25	27.61	26.62	23.17	13.22	14.6	13.33	13.77	26.6	27.06	23.32	28.95	21.6	25.91	27.3	24.63	26.4	26.49	30.16	28.9	product=AP2 domain transcription factor AP2VIII-1
TGME49_254390	126.93	135.08	134.1	135.86	116.17	127.85	119.05	125.07	91.29	92.13	87.38	91.75	101.91	110.04	109.26	109.31	173.52	185.48	182.31	177.58	125.36	121.18	123.53	115.87	90.24	81.83	84.66	78.15	97.79	95.4	96.72	104.37	product=CRAL/TRIO domain-containing protein
TGME49_248480	786.04	785.99	888.81	867.93	996.3	902.08	985.98	871.04	1506.77	1337.44	1563.01	1470.47	2518.97	2409.82	2455.61	2561.07	691.73	610.38	607.26	657.56	2307.34	1999.46	1887.87	2399.4	1437.04	824.32	856.16	848.22	2389.77	2476.25	2270.33	2527.33	product=ribosomal protein RPS9
TGME49_263380	0	0.29	0	0	0	0.31	0.33	0	0	0	0	0	0	0	0	0	0.27	0	0	0	0	0	0.28	0	0.34	0	0.34	0	0	0	0	0.59	product=Dullard family phosphatase domain-containing protein
TGME49_219800	137.53	132.66	124.15	138.17	150.75	151.4	151.49	142.79	153.54	157.08	157.91	158.86	210.92	208.58	208.36	197.61	175.28	171.88	181.39	183.01	201.61	209.83	193.96	203.65	243.07	165.76	175.88	171.36	196.51	227.92	232.23	216.01	product=vacuolar ATP synthase subunit b, putative
TGME49_314038	18.97	23.24	17.67	18.13	19.82	18.92	21.97	17.8	16.06	20.92	16.05	19.25	24.71	18.21	23.08	21.68	22.92	20.23	25.4	22.35	20.29	23.22	23.5	19.01	8.66	10.34	9.59	11.68	18.01	15.2	19.53	23.29	product=hypothetical protein
TGME49_292950	51.01	51.27	52	52.07	63.79	58.72	58.49	58.23	75.62	73.35	74.76	72.43	50.44	56.76	54.97	51.34	44.98	43.84	44.67	42.58	43.7	44.94	44.3	44.52	21.57	34.15	35.42	33.24	43.52	42.84	39.92	43.09	product=hypothetical protein
TGME49_211380	0	0	0	0	0	0	0	0	0	0.39	0	0	0	0	0.23	0	0	0.12	0	0	0	0.27	0	0	0.75	0.29	0.15	0	0.57	0.24	0	0	product=hypothetical protein
TGME49_311850	0	2.31	2.24	0	7.44	6.76	9.79	6.87	3.61	6.94	7.43	4.09	0	3.75	0	9.18	6.54	6.59	8.29	6.57	4.99	2.35	4.35	0	0	4.87	7.61	2.54	5.14	8.09	5.99	0	product=hypothetical protein
TGME49_251770	107.62	103.51	109.54	108.66	101.76	104.5	104.64	104.96	54.07	52.62	50.31	45.41	76.19	75.57	78.36	74.88	122.84	121.03	119.89	117.5	90.32	89.47	92.05	88.23	49.76	55.14	51.77	48.69	75.05	69.97	71.4	72.33	product=hypothetical protein
TGME49_285530	9.08	7.1	7.74	8.89	11.08	9.53	9.94	11.05	14.22	12.82	11.47	13.41	20.6	17.42	18.06	21.99	12.46	13.65	12.66	14.85	15.73	17.2	16.19	18.19	10.08	7.91	8.57	8.75	13.43	13.74	16.1	10.59	product=ribosomal protein RPL35
TGME49_266390	11.97	13.57	12.02	12.47	14.23	11.86	13.73	12.44	16.31	17.94	18.17	20.13	21.91	21.91	19.61	23.52	12.32	9.93	10.14	11.8	21.04	20.23	19.33	22.07	15.15	15.61	14.94	12.7	19.5	18.54	18.5	19.7	product=DNA mismatch repair protein, C-terminal domain-containing protein
TGME49_253560	36.14	36.28	35.43	34.67	32.71	33.87	32.77	34.07	22.85	25.96	24.44	23.95	27.76	26.17	29.2	25.34	40.38	39.39	40.48	39.2	26.75	28.48	29.2	27.64	18.22	22.33	22.53	21.75	23.69	26.22	28.81	25.58	product=hypothetical protein
TGME49_237600	70.85	73.81	67.27	69.32	64.17	66.99	67.85	64.91	56.5	55.16	51.29	52.13	76	80.04	79.35	79.51	72.75	77.24	78.01	70.83	68.32	71.64	74.59	72.36	89.63	74.89	69.07	71.35	81.52	84.43	87.54	82.92	product=Armadillo/beta-catenin family repeat-containing protein
TGME49_213560	1.85	2.09	2.41	2.34	2.77	1.81	1.9	1.51	0.6	0.78	1.66	1.26	2.95	2.95	2.6	2.76	0.77	0.77	0.71	0.83	1.12	1.9	1.37	1.59	1.59	1.75	1.79	1.96	3.89	3.7	4.34	3.64	product=hypothetical protein
TGME49_328300	2.55	0	2.5	4.86	2.78	0	0	2.56	4.04	15.5	0	4.56	4.3	0	0	0	2.45	0	0	0	5.61	2.64	4.89	0	0	0	2.84	0	0	0	0	0	product=hypothetical protein
TGME49_272020	0.79	0	0.39	0	0	1.23	1.31	0.41	0	0.61	0	0	2.04	3.38	0.71	0	0	0.73	0.72	1.83	0.43	0.82	0.38	1.4	1.81	0.88	2.25	1.77	2.64	2.95	0	4.78	product=hypothetical protein
TGME49_305990	39.69	42.66	44.81	43.29	43.56	46.38	47.02	53.11	61.02	77.58	70.19	55.77	51.65	30.94	56.85	56.56	46.29	49.93	43.95	52.5	47.71	51.16	47.99	44.12	14.78	60.03	72.55	65.87	52.82	53.33	49.93	52.52	product=hypothetical protein
TGME49_214950	637.72	687.8	636.87	739.55	563.16	554.02	452.23	579.69	351.67	393.03	300.19	350.67	390.35	395.86	397.72	389.09	610.1	638.94	687.88	730	549.5	618.19	617.81	582.94	473.46	305.64	298.56	274.19	442.36	372.36	420.47	472.9	product=hypothetical protein
TGME49_278500	18.73	21.79	19.57	21.41	18.33	18.37	18.49	19.51	12.02	12.56	11.19	12.27	21.47	18.92	18.05	20.42	20.4	19.77	18.84	19.41	18.67	18.57	17.92	19.83	9.84	11.6	11.08	10.93	17.75	19.32	17.22	19.86	product=ribosomal RNA large subunit methyltransferase J protein
TGME49_217630	13.69	12.77	13.67	14.7	9	10.59	8.78	11.17	6.75	7.84	7.48	6.32	7.48	6.92	5.93	7.96	10.7	12.03	10.9	11.46	6.21	6.62	8.1	6.88	11.74	7.3	7.18	7.49	8.83	6.57	6.21	7.22	product=hypothetical protein
TGME49_226340	42.13	43.71	44.88	45.87	54.37	52.09	56.35	50.23	58.62	56.68	63.89	62.09	61.32	66.03	62.51	66.19	33.84	33.77	35.25	36.13	56.22	56.64	54	54.53	30.05	34.36	34.58	34.3	57.83	57.06	56.62	59.07	product=hypothetical protein
TGME49_244090	20.6	22.76	22.16	21.62	21.43	22.59	20.53	21.48	19.11	21.21	18.72	19.56	23	22.4	24.92	21.51	25.67	25.96	25.86	26	25.8	25.62	25.83	26.07	18.42	13.43	13.76	15.45	20.29	20.39	19.66	18.42	product=hypothetical protein
TGME49_267690	9.27	9.26	10.24	10.06	12.67	11.83	12.22	10.76	16.39	17.76	20.2	17.92	24.17	22.52	24.06	23.02	10.98	10.28	10.03	11.58	22.52	21.8	19.8	23.46	17.11	22.73	22.45	22.25	25.83	26.45	28.95	27.64	product=hypothetical protein
TGME49_222660	53.93	49.38	52.74	49.91	53.54	54.46	55.1	49.83	56.01	57.14	56.24	56.82	49.11	48.31	46.66	50.66	45.68	39.98	38.89	41.85	32.83	28.93	29.05	33.56	30.17	38.11	43.09	42.75	29.93	24.88	23.84	27.18	product=leucine rich repeat-containing protein
TGME49_231125	38.48	38.15	36.23	38.01	36.78	41.21	41.9	35.65	27.3	29.91	33.86	25.01	31.36	31.27	19.59	25.27	14.9	17.33	17.27	17.11	20.83	22.24	20.39	23.66	32.59	23.88	22.12	20.18	24.69	25.94	26.04	23.68	product=hypothetical protein
TGME49_249320	27.56	26.41	24.11	25.98	38.66	37.28	38.2	38.16	22.6	22.04	21.88	20.54	47.51	48.66	51.38	46.24	32.18	35.29	32.63	33.06	52.77	52.29	52.6	49.19	94.01	92.11	85.85	95.6	61.53	63.41	60.98	60.74	product=flavodoxin domain-containing protein
TGME49_227910	257.83	268.04	253.61	267.48	287.57	283.75	293.82	273.79	298.27	337.81	324.86	315.01	355.81	384.29	355.35	393.31	253.06	241.82	248.92	223.55	315.9	305.82	271.79	286.2	360.94	169.84	231.92	205.57	305.19	332.64	312.54	305.91	product=hypothetical protein
TGME49_205230	0	1.88	0	0	0	1.85	0	1.88	0	2.84	0	3.35	0	3.08	3.32	0	1.77	0	0	1.77	0	0	3.54	2.24	2.05	1.99	0	4.14	8.34	3.31	0	0	product=hypothetical protein
TGME49_256700	23.02	24.78	28.89	26.11	30.51	32.97	33.45	32.83	57.31	63.81	60.95	52.78	80.89	82.41	68.91	81.32	9.6	12.45	10.14	13.78	15.34	21.82	18.57	18.55	11.02	26.05	31.59	27.76	28.18	28.81	32.11	35.03	product=hypothetical protein
TGME49_234507	0	0	0.2	0	0	0.21	0	0	0	0	0	0	0	0	0	0	0	0	0	0	0	0	0	0	0	0.23	0	0	0	0.39	0.51	0	product=hypothetical protein
TGME49_253430	847.04	852.02	867.17	852.83	522.87	525.47	501.28	506.17	639.35	649.64	605.14	593.69	392.92	390.24	377.63	389.22	774.19	802.49	786.13	785.74	444.74	432.96	508.91	430.94	606.37	603.5	581.72	583.19	305.39	322.67	309.43	321.31	product=asparagine synthetase, putative
TGME49_220450	3.81	5.35	4.68	4.15	7.82	6.2	6.7	7.41	11.47	8.16	9.86	10.33	15.77	14.35	14.46	14.3	4.93	4.93	4.59	5.62	15.22	14.37	12.88	14.8	9.38	8.39	7.25	6.74	11.33	11.7	11.89	13.59	product=ribonuclease HI protein
TGME49_294902	5.41	6.26	4.63	5.8	9.07	9.92	8.85	9.31	9.36	8.45	8.61	11.3	14.22	13.27	15.23	12.34	7.2	7.39	6.27	6.76	8.26	8.24	7.93	9.44	5.58	5.79	5.8	5.71	8.24	7.79	7.91	6.32	product=hypothetical protein
TGME49_224970	61.45	57.22	62.55	58.82	61.24	66.48	62.29	68.95	51.56	48.11	49.81	46.09	78.4	76	79.97	79.31	93.68	93.75	101.76	99.85	98.35	100.68	104.13	87.86	69.03	57.9	60.34	58.91	93.76	91.18	91.79	91.91	product=nucleolar protein
TGME49_261050	31.85	31.45	30.87	31.47	33.38	32.86	32.78	29.81	31.75	31.29	33.15	34.5	41.36	45.32	41.86	43.36	32.55	31.11	33.12	31.99	40.43	40.32	37.62	40.02	29.28	28.5	29.72	30.84	39.03	44.46	39.18	38.26	product=RNB family domain-containing protein
TGME49_209250	187.21	182.21	178.77	174.28	189.7	189.96	184.69	180.85	215.29	223.63	224.15	224.7	157.42	158.87	155.89	156.86	162	147.25	155.33	148.07	117.31	128.14	124.23	129.45	216.19	221.27	215.27	211.09	134.89	141.11	145.94	134.86	product=hypothetical protein
TGME49_221510	254.8	234.23	225.33	248.39	236.57	237.06	239.5	224.91	222.47	167.09	195.18	180.84	243.22	236.84	237.76	283.96	180.81	178.95	173.33	193.97	276.81	253.33	234.16	281.9	174.16	104.95	119.99	117.07	276.08	229.97	213.4	259.66	product=hypothetical protein
TGME49_252850	35.93	36.57	34.66	34.94	50.31	49.35	49.42	52.56	49.93	45.01	49.58	49.39	72.65	72.49	69.06	67.57	44.49	46.35	46.97	44.49	79.24	77.18	78.04	80.25	130.83	153	129.61	144.81	97.93	100.65	98.43	98.16	product=initiation factor, subunit 2 family protein
TGME49_310122	13.67	17.29	14.77	12.77	12.55	17.37	15.95	19.66	12.84	15.48	16.81	17.65	19.72	17.14	12.19	21.29	16.98	18.78	18.7	20.35	18.85	21.31	21.89	22.22	17.05	17.36	16.62	13.26	18.07	18.53	19.67	17.83	product=hypothetical protein
TGME49_220300	17.25	17.91	19.45	16.72	23.83	22.51	23.4	22.11	24.61	26.99	25.55	27.04	33.11	31.9	30.54	33.36	25.92	28.71	25.94	27.33	28	29.83	32.62	30.41	23.05	22.77	25.86	24.84	32.98	28.12	32.78	32.75	product=ribosomal protein L15 protein
TGME49_312640	70.93	75.62	68.28	63.52	65.36	64.18	64.8	75.02	64.46	69.55	74.41	88.58	62.6	68.29	62.61	63.25	65.63	70.33	77.04	74.66	68.84	64.36	67.49	64.63	94.34	77.37	65.7	71.66	61.61	68.12	71.81	60.09	product=hypothetical protein
TGME49_246940	461.01	437.57	427.31	426.99	380.85	373.46	373.21	364.47	475	487.89	490.8	463.52	255.88	245.56	227.78	245.68	397.96	383.48	396.51	359.03	185.66	195.68	196.85	182.51	372.85	230.98	236.36	224.54	172.45	188.84	152.16	168.5	product=hypothetical protein
TGME49_205080	0.43	0	0	1.68	0.47	0	0.47	0.44	0.68	0	0	0	0.73	0	0	0	0.4	0.39	0	0	0.46	0	0	0	0	0	0	0	0	0	0	0	product=hypothetical protein
TGME49_245990	36.75	38.95	40.41	35.1	44.1	43.86	40.42	42.79	30.36	33.35	32.58	35.16	34.57	44.08	43.22	42.94	34.84	37.28	35.1	35.69	39.18	41.95	34.06	40.04	29.19	24	24.3	22	31.53	37.82	37.24	43.64	product=hypothetical protein
TGME49_261400	277.79	278.6	286.89	271.33	258.63	273.26	253.31	277.82	205.41	203.81	197.3	208.5	156.52	158.27	162.06	160.03	223	217.9	225.78	208.36	224.27	221.8	221.1	210.98	129.14	126.71	127.75	128.05	193.24	207.57	226.69	188.16	product=hypothetical protein
TGME49_243710	87.77	84.03	84.66	83.7	113	104.87	113.98	106.32	123.95	121.14	134.42	137.05	159.59	151.38	150.69	164.48	72.18	72.77	70.74	75.54	137.83	130.96	128.44	143.73	161.02	157.34	155.17	159.97	174.95	167.13	174.33	168.04	product=t-complex protein beta subunit
TGME49_231120	33.18	32.47	35.07	31.74	49.72	46.02	43.91	47.63	46.41	44.87	49.15	43.77	69.52	70.13	67.76	68.92	34.22	38.88	41.22	42.91	54.36	51.64	47.88	49.96	68.98	42.13	49.07	44.65	51.04	47.48	56.4	59.61	product=ribosomal protein S11, putative
TGME49_286270	44.38	44.95	43.01	42.78	36.1	38.29	38.84	38.68	33	32.56	30.44	31.59	32.73	30.4	32.05	29.19	51.85	52.07	51.54	51.22	36.51	37.75	38.11	38.44	19.21	37.47	39.45	37.96	33.82	30.56	34.07	35.32	product=hypothetical protein
TGME49_209610	0	0.11	0.11	0	0	0	0	0.12	0.91	1.06	2.24	0.82	0.78	0.2	0.41	0	0.11	0	0	0	0.12	0.12	0.22	0.14	0.81	0.65	0.4	0.52	1.03	1.76	0.87	0.7	product=oocyst wall protein OWP2
TGME49_271570	0	0	0.11	0	0	0.05	2.43	0	1.11	0	0	1.88	0	5.34	0	0.06	0	0.09	1.91	0	5.5	0	3.65	2.24	6.78	0.18	2.25	4.41	4.43	0.76	0.06	6.12	product=Toxoplasma gondii family D protein
TGME49_274080	2.1	2.01	1.7	1.77	1.27	1.8	1.81	1.12	1.35	1.56	1.52	0.7	2	2.27	2.21	1.84	1.37	1.3	1.16	1.37	2.81	2.64	2.5	3.41	2.12	0.89	1.64	2.58	3.34	2.55	2.36	2.7	product=hypothetical protein
TGME49_215090	40.8	41.47	37.72	32.98	55.57	51.79	44.53	50.23	51.48	46.57	48.7	56.93	50.07	50.28	62.29	54.53	44.78	41.38	40.89	43.22	76.21	66.56	64.13	64.67	57.58	44.41	44.69	50.16	68.22	62.07	58.25	59.66	product=ATP binding protein, putative
TGME49_297230	35.06	33.54	33.15	33.38	35.19	37.96	36.31	36.4	57.27	54.91	58.98	57.43	45.6	43.97	44.13	44.59	40.15	40.03	40.62	39.17	51.78	52.95	54.74	51.55	67.99	53.95	53.44	50.38	43.5	45.78	51.35	44.44	product=Vps53 family, N-terminal protein
TGME49_244170	22.41	25.3	23	19.39	17.54	22.11	19.23	19.28	23.45	23.35	21.08	22.56	18.28	19.52	13.96	16.26	32.77	36.02	33.01	37.04	20.36	18.13	21.32	16.35	18.37	20.98	19.7	17.17	13.02	14.26	9.88	14.44	product=hypothetical protein
TGME49_202620	521.32	518.14	531.08	496.44	632.63	582.23	568.14	588.78	410.03	418.29	415.31	391.18	403.38	412.82	367.96	388.98	633.35	600.34	616.73	612.23	458.07	446.94	451.1	448.42	486.01	354.82	349.91	356.57	167.88	157.2	175.06	154	product=hypothetical protein
TGME49_203860	13.53	13.77	13.45	13	19.21	20.7	21.48	19.17	11.8	12.43	10.27	12.63	17.46	18.16	16.4	17.19	19.01	18.02	18.91	14.99	25.81	23.14	20.7	24.24	27.12	18.46	15.91	15.19	21.32	25.05	23.56	20.12	product=hypothetical protein
TGME49_215700	10.26	9.2	9.27	8.42	9.94	10.33	10.03	10.58	7.32	7.37	8.04	8.41	11.17	10.87	10.07	10.46	8.7	8.22	8.32	8.76	10.01	10.39	10.11	11.66	4.22	6.27	5.41	5.64	7.9	7.94	8.4	8.55	product=phosphatidylinositol 3- and 4-kinase
TGME49_207940	36.19	42.04	38.91	39.99	39.8	42.57	40.64	41.46	32.68	30.35	40.4	33.6	39.39	38.65	28.92	34.93	37.02	39.24	40.79	40.91	45.24	37.43	44.35	42.06	40.37	27.51	32.68	32.18	41.34	45	39.82	34.68	product=ribosomal protein S9, putative
TGME49_261210	124.66	134.1	124.92	133.48	124.34	120.5	133.98	127.31	154.6	144.09	156.01	161.21	165.41	156.73	154.62	166.74	115.35	123.33	122.54	136.74	147.63	147.71	157.27	153.35	211.16	160.75	159.95	161.54	166.65	173.98	178.37	170.79	product=26s proteasome subunit p55, putative
TGME49_236580	199.02	189.84	186.97	204.04	163.24	180.19	175.72	165.58	283.54	248.95	289.12	316.38	257.51	280.9	262.87	259.65	202.89	199.61	177.99	199.88	371.06	310.46	305.89	378.12	241.51	188.61	175.64	174.57	278.97	284.12	237.02	264.51	product=Prp31-15.5k-U4 Snrna Complex family protein
TGME49_254135	14.38	17.61	15.38	15.05	16.34	17.37	16.99	16.92	9.56	10.94	11.42	10.78	15.14	16.8	14.41	14.63	16.36	16.93	14.85	16.59	15.77	14.89	16.26	16.07	9.98	10	10.63	10.34	15.08	16.68	14.96	13.76	product=hypothetical protein
TGME49_320300	73.24	76.01	74.13	72.67	79.14	80.98	79.83	76.65	80.63	78.68	80.85	84.65	89.27	95.3	92.03	94.84	66.66	69.12	67.7	67.74	96.32	88.25	90.85	92.45	77.81	78.77	76.87	78.81	99.77	100.8	100.02	103.17	product=SWI2/SNF2 Brahma-like putative
TGME49_291580	2.66	7.61	4.15	3.74	2.92	5.55	5.48	7.86	3.05	3.55	2.51	2.07	8.51	5.86	3.4	3.79	2.12	3.52	2.79	3.17	3.3	5.96	4.01	4.49	3.5	2.12	6.09	4.28	14.42	10.69	11.48	9.99	product=hypothetical protein
TGME49_249380	50.98	48.71	44.85	48.4	50.8	52.93	50.82	52.07	37.27	35.87	39.85	35.56	53.17	56.2	53.84	48.23	48.74	45.86	50.41	40.8	53.52	58.12	56.47	52.78	113.9	98.25	81.19	99.75	77.08	83.76	88.45	79.35	product=DHHC zinc finger domain-containing protein
TGME49_220630	46.97	46.76	46.87	49.36	67.63	71.94	69.63	67.46	274.28	271.95	276.76	249.22	201.58	198.14	194.59	189.94	99.33	100.05	98.57	102.89	222.16	235.9	252.5	221.21	148.87	281.33	282.33	238.87	142.26	151.47	172.07	154.8	product=hypothetical protein
TGME49_292920	92.45	92.33	101.4	91.89	116.19	105.27	108.42	101.16	243.72	234.46	251.78	246.86	172.89	175.83	162.99	177.86	84.04	80.7	77.4	83.66	129.23	125.55	120.18	137.35	137.28	143.42	145.46	137.74	153.33	147.7	143.47	152.74	product=heat shock protein 75, putative
TGME49_280610	56.54	59.5	54.79	58.96	67.89	66.56	63.81	66.67	58.97	60.53	61.31	60.83	72.65	71.33	72.45	77.1	62.8	61.81	61.98	61.52	72.14	68.81	74.69	68	102.07	75.95	75.81	81.16	73.68	72.01	67.36	72.15	product=signal recognition particle receptor alpha subunit
TGME49_259860	29.13	31.49	30.06	30.49	33.85	34.09	33.92	35.08	28.24	28.6	28.1	29.01	33.93	33.51	33.21	32.98	36.03	36.51	36.34	36.88	31.92	31.82	32.23	31.66	39.9	58.86	52.67	57.22	35.21	36.09	40.85	37.26	product=hypothetical protein
TGME49_271960	81.72	82.92	78.97	84.08	107.12	113.3	109.91	109.57	87.54	90.32	94.09	91.94	95.42	102.75	94.99	98.98	73.02	68.6	66.91	70.74	88.5	91.81	92.72	88.21	134.97	146.71	137.75	160.27	117.26	127.5	113.71	117.37	product=hypothetical protein
TGME49_269315	0.23	0.45	0	0	1.23	0.95	1.75	2.1	0.36	0.7	0	0	1.55	2.32	0.4	0.45	0	0.63	0.63	0.21	2.21	3.8	2.4	1.07	0.53	1.02	1.04	1.02	4.05	2.58	3.98	3.67	product=hypothetical protein
TGME49_325200	0	0	0	0	0	0	0.32	0	0.46	0.45	0	0	0.72	0	0	0	0	0	0	0.27	0	0.25	0.28	0.34	0	0.32	0.33	0	0	0	0.28	0.58	product=pyridoxal-phosphate dependent superfamily protein
TGME49_231800	1.97	1.57	2.18	1.77	4.54	4.62	5.13	3.65	5.92	6.29	7.04	9.03	7.69	7.62	7.64	6.09	1.08	1.01	0.87	1.42	6.73	6.49	6.22	8.47	2.51	4.39	4.13	4.16	5.35	5.56	5.96	4.59	product=helicase, putative
TGME49_306630	18.46	13.95	18.63	17.87	19.35	20.97	18.47	20.07	23.47	18.57	18.52	21.83	35.03	28.3	26.95	31.7	23.68	21.43	21.71	21.58	34.77	34.01	38.35	32.93	65.08	47.94	46.85	50.86	46.55	44.52	44.14	44.05	product=tRNA methyltransferase complex GCD14 subunit protein
TGME49_233330	0.33	0	0	0.22	0.49	0.47	0	0.34	0	0	0	0	0	0.57	0.2	0.66	0	0.1	0.1	0	0.24	0	0.32	0.13	0.66	0.25	0.13	0.13	0.5	0.86	0.84	0.23	product=radial spokehead family protein
TGME49_223140	58.41	58.89	66.15	58.11	77.78	76.74	79.58	70.44	69.3	66.31	71.16	64.19	80.2	71.14	84.62	82.62	56.35	54.95	51.37	56.37	73.6	71.95	66.39	74.62	49.1	33.29	35.28	34.5	68.08	64.67	61.22	71.74	product=tRNA binding domain-containing protein
TGME49_311010	229.57	235.22	248.55	232.27	231.64	227.52	215.01	204.38	135.98	143.6	135.23	146.25	133.01	129.53	153.94	153.08	193.89	217.29	191.72	202.01	156.53	168.81	160.1	162.14	191.57	138.15	142.9	127.11	122.47	115.41	121.21	120.67	product=hypothetical protein
TGME49_290870	87.52	80.34	79.51	79.06	70.74	68.77	69.89	70.35	67.68	65.32	64.46	66.52	70.99	63.66	72.67	69.26	77.07	73.97	76.98	75.31	69.62	67.6	71.15	72.35	53.09	54.42	60.6	56.27	45.77	48.59	48.57	50.55	product=patched family protein
TGME49_204070	83.49	84.21	81.25	92.82	85.79	81.29	82.24	91.52	83.05	92.14	84.83	85.16	82.77	83.93	96.48	83.25	141.96	143.38	146.24	142.24	84.91	91.99	93.59	87.92	256.6	147.19	150.12	148.8	99.97	104.59	101.94	107.42	product=YT521-B family protein
TGME49_285865	0	0	0	0	0	0	0	0	0	30.66	0	0	0	0	0	0	0	0	0	0	25.19	0	0	0	0	0	0	0	0	0	0	0	product=hypothetical protein
TGME49_320150	6.5	6.46	6.42	6.41	3.13	2.97	3.07	3.54	8.37	9.84	10.75	10.3	3.46	2.25	3.76	3.18	9.09	10.26	11.18	8.85	19.39	17.75	18.68	19.26	11.49	17.37	14.88	19.49	17.01	19.43	16.94	15.78	product=elongation factor Tu GTP binding domain-containing protein
TGME49_226755	13.68	12.91	13.3	13.12	6.61	6.32	6.42	6.83	4.62	4.95	4.57	5.53	22.8	21.2	20.13	21.5	2.05	1.81	1.49	1.86	9.65	8.94	9.15	10.07	3.49	3.96	4.99	4.62	8.9	8.04	8.44	8.29	product=3'5'-cyclic nucleotide phosphodiesterase domain-containing protein
TGME49_305290	113.01	126.25	123.58	117.28	131.82	118.83	127.39	116.72	160.92	155.26	156.05	165.6	139.75	129.69	133.78	153.69	124.23	121.93	127.03	121.25	155.46	141.89	137.87	151.62	168.94	105.42	113.14	108.85	171.53	190.27	165.07	183.06	product=vacuolar atp synthase subunit e, putative
TGME49_285700	8.42	9.13	8.76	9.12	12.74	9.59	12.23	11.35	26.42	25.09	26.37	31.46	17.74	17.18	15.28	15.58	7.29	6.92	7.3	7.64	17.81	17.35	16.47	21.87	16.83	13.93	16.54	14.25	20.65	18.89	24.67	20.23	product=ubiquitin fusion degradation protein UFD1AP
TGME49_305220	0	0	0	0	0	0	0	0	0	4.54	0	0	0	0	0	0	2.9	0	2.74	0	3.32	3.11	0	0	0	0	0	0	0	0	0	0	product=C-Myc-binding family protein
TGME49_247280	11.11	10.3	11.1	10.6	11.57	11.6	11.81	10.62	15.45	14.83	15.25	17.36	16.35	15.11	16.5	15.48	10.83	10.49	11.15	11.16	17.79	17.12	17.71	18.26	5.66	8.46	9.56	8.6	14.31	11.78	14.69	14.4	product=hypothetical protein
TGME49_286480	334.5	348.79	302.34	313.55	289.05	306.99	295.93	339.54	194.97	201.08	203.63	179.54	295.74	289.66	334.92	278.42	365.59	384.11	371	399.15	323.09	336.35	365.17	315.61	222.82	248.65	223.88	258.56	332.77	345.34	334.59	315.81	product=hypothetical protein
TGME49_236250	9.97	11.39	11.79	10.2	13.82	13.62	13.35	12.28	9.7	8.84	10.26	10.99	18.05	18.34	18.67	18.14	9.07	8.51	7.51	9.65	20.69	19.86	20.33	22.45	6.08	7.59	8.59	8.19	18.83	18.18	19.16	17.7	product=regulator of chromosome condensation (RCC1) repeat-containing protein
TGME49_255410	78.59	78.26	95.45	101.38	92.63	85.54	95.23	100.04	111.27	104.08	106.65	124.05	97.03	91.29	99.02	85.95	101	85.81	90.21	83.56	101.09	103.18	86.33	96.09	99.51	57.09	71.15	65	120.05	81.51	79.11	84.38	product=hypothetical protein
TGME49_316680	65.32	67.11	62.61	66.98	56.72	63.41	60.79	65.01	48.8	49.91	51.26	48.27	65.95	68.69	71.53	62.42	78.64	76.32	81.4	80.44	69.82	72.1	74.9	65.46	41.49	52.95	52.84	53.67	75.91	74.94	75.89	74.21	product=RNA pseudouridine synthase superfamily protein
TGME49_231410	209.62	211.3	218.69	219.88	245.62	222.51	237.55	232.35	341.85	313.89	322.36	315.76	371.2	361.04	335.34	365.17	151.74	157.41	148.07	157.74	272.2	265.53	246.17	282.31	206.85	163.93	185	162.49	326.98	306.31	312.19	327.12	product=hypothetical protein
TGME49_314700	225.93	227.65	227.12	235.06	314.09	323.22	317.22	352.3	181.21	181.14	176.85	153.49	151.64	163.24	151.35	147.76	275.3	287.13	281.08	280.4	111.8	116.04	127.7	103.89	204.59	258.01	246.37	269.87	113.11	113.41	106.19	117.44	product=hypothetical protein
TGME49_305050	215.53	203.34	218.08	216.89	296.53	326.31	266.73	246.36	210.18	182.98	181.75	207.74	126.22	139.63	119.78	167.42	218.07	202.64	193.96	203.17	165.77	170.48	176.18	208.85	107.47	76.98	81.64	66.76	52.42	53.48	55.03	47.7	product=calmodulin, putative
TGME49_228490	41.9	36.97	47.63	43.57	62.4	52.78	62.07	60.93	50.48	52.49	49.9	57.49	109.23	113.12	103.67	115.23	56.24	55.66	54.21	60.7	95.2	87.51	88.24	100.25	95.46	60.51	63.42	64.6	110.9	117.23	123.73	106.54	product=hypothetical protein
TGME49_269840	114.96	114.18	112.65	117.63	116.43	120.25	127.76	116.16	114.48	97.61	105.94	116.05	102.35	107.66	109.83	126.27	87.93	84.13	77.92	85.5	105.12	95.52	91.82	106.65	130.99	82.31	101.81	103.83	107.79	107.14	90.97	113.03	product=proteasome regulatory subunit
TGME49_318210	11.66	13.82	14.52	13.66	13.07	13.78	14.17	10.62	18.66	19.43	17.36	19.32	23.84	23.65	23.65	20.57	19.45	18.83	21.49	18.75	22.14	24.13	20.34	22.6	15.04	13.97	15.28	13.04	23.14	23.13	21.47	21.21	product=hypothetical protein
TGME49_321280	0	0	0	0	0	0	0	0	0	10.63	11.42	0	83.5	124.09	64.14	132.87	0	0	0	0	131.08	75.81	113.74	83.05	0	0	0	0	134.43	163.49	40.59	137.73	product=hypothetical protein
TGME49_238940	18.25	17.57	16.16	16.85	15.24	15.61	12.4	12.36	20.46	20.58	16.8	21.54	16.86	18.93	16.65	16.68	11.83	11.39	11.66	13.52	20.77	19.47	19.19	24.34	24.51	24.09	29.6	28.44	11.41	15.28	14.7	13.75	product=GDP mannose 4,6-dehydratase, putative
TGME49_318620	40.42	42.77	40.82	41.52	42.63	39.23	40.19	40.25	29.47	29.26	26.38	28.33	33.16	32.72	30.88	33.38	44.46	44.45	46	44.2	32.77	31.98	29.31	32.96	19.02	20.98	23.1	20.64	22.58	21.44	21.68	21.28	product=RNA-directed RNA polymerase
TGME49_260800	13.16	12.7	13.07	13.54	15.79	15.32	14.29	13.88	26.11	28.69	32.22	30.84	26.04	26.09	25.94	25.5	21.52	20.81	21.15	20.28	25.96	27.37	27.83	29.68	25.82	26.8	26.78	27.07	29.63	25.91	28.14	26.43	product=hypothetical protein
TGME49_308010	121.31	133.32	135.17	141.74	154.64	160.68	154.25	168.26	47.06	44.27	41.83	43.09	72.25	75.28	76.44	71.35	86.17	88.99	88.01	90.67	72.11	74.32	77.45	71.14	157.54	119.43	108.18	124.56	90.44	93.01	103.26	92.69	product=hypothetical protein
TGME49_267800	54.88	60.06	55.91	56.66	57.06	56.68	58.9	55.33	84.54	82.72	83.08	79.85	73.92	69.5	68.88	66.9	74.94	73.43	79.29	72.74	83.29	80.58	84.78	82.4	95.68	98.9	94.62	94.73	71.96	76.96	88.71	83.26	product=dynamin-related protein DRPA
TGME49_320592	18.52	19.33	18.8	18.89	26.11	27.46	25.82	26.25	26.75	26.27	27.14	24.93	26.64	27.38	28.04	26.96	22.12	22.08	24.3	24.56	28.92	27.66	29.2	29.24	19.34	20.76	21.89	19.88	29.36	30.57	28.3	28.95	product=hypothetical protein
TGME49_219780	18.24	13.88	11.18	4.35	24.81	31.52	17.14	22.9	14.46	24.3	3.71	40.89	42.29	15.01	52.82	45.92	19.62	21.96	29.02	43.83	44.94	44.73	32.65	24.89	15.03	17.05	30.44	27.98	30.82	24.28	23.98	23.4	product=hypothetical protein
TGME49_278550	17.77	19.67	18.75	19.24	14.64	13.89	13.62	14.71	13.13	11.72	12.11	12.01	18.15	16.13	15.95	15.27	12.18	12.97	11.57	13.31	15.65	14.73	14.85	15.22	6.45	8.87	10.57	9.78	13.13	12.98	12.34	12.73	product=elongation factor Tu GTP binding domain-containing protein
TGME49_283550	56.62	57.63	58.86	57.41	53.48	57.12	54.6	58.13	41.81	41.97	42.13	39.24	40.5	42.25	40.64	40.33	66.91	65.31	65.68	67.08	51.73	51.99	52.79	52.93	17.82	33.57	33.9	31.9	32.46	31.08	34.09	32.83	product=hypothetical protein
TGME49_237894	0	0.44	0	0	0	0	0.42	0	2.22	3.73	2.42	3.36	1.3	1.76	1.71	0	0.38	0	0	0	2.22	1.52	2.57	0.01	0.53	3.26	1.76	4.64	10.3	4.69	3.85	5.95	product=OTU family cysteine protease
TGME49_268340	33.84	34.88	32.27	33.05	36.7	35.64	35.92	34.5	25.48	27.59	31.94	29.84	29.56	31.49	34.17	35.21	28.37	28.35	31.32	29.71	37.33	33.43	33.03	33.91	27.83	25.43	27.79	26.76	26.3	29.37	30.69	30.01	product=glycosyltransferase family 28 C-terminal domain-containing protein
TGME49_306920	73.51	73.92	70.24	74.5	73.07	68.49	70.76	77.63	37.26	45.56	43.59	39.08	64.41	56.57	54.92	63.65	85.75	79.83	85.02	85.73	54.56	62.61	62.66	61.09	86.76	63.55	65.64	62.05	54.09	57.79	56.83	53.16	product=hypothetical protein
TGME49_290630	15.36	15.85	14.11	14.95	15.26	17.31	17.95	17.45	15.43	13.85	15.1	15.63	20.01	19.14	20.31	18.03	17.02	16.46	17.75	16.69	16.84	17.89	16.91	16.14	23.26	23.39	23.59	25.89	20.55	20.25	22.24	19.83	product=AP2 domain transcription factor AP2IX-7
TGME49_214340	57.23	63.34	67.82	68.24	69.44	61.31	62.79	57.42	73.12	70.18	68.74	76.07	76.84	67.35	79.63	70.25	77.18	88.19	94.23	89.15	90.65	91.98	87.13	92.16	101.22	68.05	70.37	63.97	92.5	86.15	76.7	86.97	product=hypothetical protein
TGME49_258940	81.44	50.09	45.5	59.92	74.98	81.65	74.52	69.51	109.66	157.01	107.36	158.79	100.3	122.46	108.38	96.2	51.37	53.1	53.66	48.44	93.71	77.35	78.86	141.66	162.08	54.94	83.69	69.3	117.81	91.4	111.5	87.79	product=acylphosphatase family protein
TGME49_219620	31.41	33.42	32.69	35.48	37.22	31.27	34.48	32.16	31	27.88	30.43	31.07	47.81	42.46	40.75	43.49	29.37	31.45	32.01	30.17	36.37	35.47	34.38	35.41	28.21	29.49	28.5	27.64	45.28	47.95	51.49	49.65	product=hypothetical protein
TGME49_243550	0	0	0	0	0	0	0	0.19	0	0	0	0	0	0	0	0.36	0	0	0	0	0	0	0	0	0	0	0	0	0	0	0	0	product=H-SHIPPO 1, putative
TGME49_323700	0	0	0	0	0	0	0	0	0.16	0.02	0	0.28	0.29	0	0.24	0	0	0	0.13	0	0	0.06	0.18	0.31	0.33	0.24	0.18	0.35	0.01	0	0.3	0.49	product=OTU family cysteine protease
TGME49_207720	15.04	15.6	14.78	15.27	16.49	15.24	14.82	14.4	15.91	15.51	14.46	17.55	27.29	23.91	23.75	23.68	18.1	17.42	17.03	18.28	19.81	17.95	16.89	19.06	10.06	10.49	12.78	10.91	15.81	17.38	17.83	16.13	product=hypothetical protein
TGME49_244140	4.16	3.79	5.52	4.47	6.34	6.41	5.83	7.37	5.59	3.94	5.2	4.35	9.75	10.82	9.48	9.57	4.12	3.16	3.36	3.41	9.26	9.73	7.29	10.19	7.23	9.38	10.54	9.82	9.57	7.77	6.3	9.07	product=hypothetical protein
TGME49_223450	61.39	59.73	59.41	57.25	54.27	55.63	55.09	56.02	111.39	111.34	105.03	116.88	61.71	58.05	59.04	56.39	52.15	52.51	51.47	53.05	57.3	56.69	58.38	54.85	89.22	129.03	130.72	128.09	81.45	78.73	77.88	84.41	product=ubiquitin carboxyl-terminal hydrolase
TGME49_290950	83.06	82.09	82.43	80.98	78.92	78	80.21	72.33	88.83	87.75	91.49	95.48	115.49	111.18	116.38	110.9	67.46	68.31	67.1	68.62	81.49	79.61	77.78	82.46	54.71	70.83	74.55	72.21	89.3	95.18	98.61	90.21	product=clathrin heavy chain, putative
TGME49_210270	26.27	26.48	26.41	26.74	35.17	34.06	33.55	32.55	44.3	43.93	46.15	52.85	39.06	39.59	41.46	39.75	23.62	23.42	24.05	22.83	34.37	33.43	32.44	38.97	23.47	28.26	30.43	25.51	35.63	34.16	35.18	32.87	product=hypothetical protein
TGME49_309020	9.1	9.19	7.75	10.55	9.52	9.94	8.62	9.62	7.6	5.6	7	7.97	10.24	7.99	8.79	9.91	9.68	12.64	10.1	10.27	11.48	11.45	11.42	9.58	5.17	4.17	4	4.49	8.4	8.86	10.48	8.18	product=PP-loop family protein
TGME49_278960	24.21	22.57	21.81	22.12	28.57	26.53	27.65	23.05	25.42	27.18	32.67	31.04	40.73	34.83	39.8	37.86	22.5	20.19	18.89	20.27	26.8	29.83	27.53	33.99	19.42	16.84	19.95	15.71	26.18	28.74	29.01	25.01	product=hypothetical protein
TGME49_237880	425.96	400.75	435.84	409.74	629.27	535.87	621.36	537.81	919.24	908.07	973.81	887.62	758.2	779.24	708.81	686.28	226.09	182.71	166.15	216.38	542.15	522.13	418.3	578.07	346.48	245.64	256.29	251.59	311.33	315.07	311.83	279.12	product=hypothetical protein
TGME49_276190	6.89	5.75	5.64	6.53	8.18	7.13	8.3	9	5.94	6.55	9.26	9.29	17.57	19.63	23.95	19.61	7.35	8.19	9.42	7.43	15.08	13.76	14	13.93	12.81	8.34	8.04	9.25	19.46	17.38	18.68	17.38	product=hypothetical protein
TGME49_276830	1.66	2.77	1.64	1.08	4.25	8.02	7.33	9.1	14.2	18.04	18.24	15.1	20.9	19.8	17.81	20.94	5.64	3.07	1.51	1.02	9.54	4.01	7.89	7.17	15.67	21.35	13.78	27.17	12.26	13.26	18.07	18.92	product=hypothetical protein
TGME49_265310	141.69	135.79	147.65	139.13	135.6	133.96	145.78	132.88	154.24	150.88	151.37	168.66	181.93	168.72	163.49	164.57	124.8	128.7	119.48	129.6	146.98	140.14	130.49	142.43	144.56	116.97	118.89	107.33	126.63	140.43	162.86	150.21	product=heat shock protein 40, putative
TGME49_228250	42.34	40.03	40.34	38.9	39.16	36.3	39.12	37.48	57.68	57.52	54.04	60.02	55.46	54.54	58.03	51.25	33.22	33.68	33.72	35.69	67.22	62.9	66.34	71.68	42.89	40.62	42.44	40.17	58	55.22	61.65	66.35	product=elongation factor Tu GTP binding domain-containing protein
TGME49_294600	0.18	0.09	0.27	0.53	0.58	0.66	1.09	0.55	0.28	0.41	0.15	0.16	1.23	1.99	0.79	1.23	0.08	0.08	0.25	0.08	0.78	1.04	0.78	0.95	0.53	0.82	0.42	0.31	2.22	0.86	1.8	1.64	product=Toxoplasma gondii family D protein
TGME49_207100	8.06	8.2	8.67	7.36	17.27	15.72	16.22	15.07	17.17	15.74	17.36	18.94	26.36	27.03	27.84	26.88	5.71	6.07	5.33	6.82	21.33	22.56	18.77	22.74	15.84	23.57	21.59	25.19	21.31	21.54	29.11	22.11	product=hypothetical protein
TGME49_295630	77.76	78.11	80.05	78.55	91.2	77.44	88.04	89.53	105.57	85.43	113.99	97.71	101.27	72.99	85.23	125.82	64.15	62.26	64.07	73.36	100.47	105.41	104.34	105.99	89.13	70.62	82.44	86.68	120.33	116.75	94.63	145.76	product=hypothetical protein
TGME49_248870	47.36	53.71	55.29	48.01	57.96	62.18	58.81	60.93	28.46	26.35	31.13	34.8	54.86	49.72	55.82	47.92	69.9	76.47	73.84	67.33	53.26	60.81	60.37	61.08	57.05	31.29	30.65	32.22	29.07	33.34	35.7	31.7	product=SNARE associated Golgi protein
TGME49_249870	71.47	79.92	79.62	81.35	83.29	78.81	69.26	70.94	88.11	74.07	76.58	92.54	56.08	57.24	62.52	53.57	77.28	80.05	80.82	83.27	65.89	65.39	70.46	65.91	56.49	52.54	60.81	51.67	50.51	54.49	49.88	50.14	product=hypothetical protein
TGME49_280810	22.66	18.99	17.75	20.69	46.85	45.33	44.63	47.09	43.75	44.19	43.63	43.54	74.08	82.89	72.38	79.4	25.68	19.7	17.78	23.57	74.15	79.59	85.62	70.05	27.26	42.19	44.12	41.08	85.8	87.79	86.6	85.61	product=hypothetical protein
TGME49_294640	63.53	57.7	66.17	60.51	118.79	105.78	120.9	115.02	140.82	136.23	143.09	158.15	168.53	168.65	169.58	166.8	41.68	34.81	33.76	43.87	97.67	89.48	84.45	102.79	129.26	158.1	146.66	159.16	109.43	118.36	121.12	114.01	product=ribonucleoside-diphosphate reductase large chain
TGME49_209470	0	0	0.1	0.1	0	0.21	0.11	0.1	0.31	0.15	0.48	0.71	0	0	0.35	0.19	0	0	0	0.18	0	0	0.1	0.12	0.35	0.11	0.23	0.79	0.67	0.95	0.5	0.81	product=hypothetical protein
TGME49_244300	6.44	7.72	6.65	6.4	12.93	14.21	12.45	10.49	16.35	14.58	17.16	16.72	18.21	19.02	18.77	20.85	7.45	6.82	5.35	6.09	9.63	9.44	10.67	10.1	10.31	11.63	9.93	11.49	10.09	10.83	11.35	10.39	product=hypothetical protein
TGME49_207070	48.4	49.79	44.45	48.84	51.8	55.59	45.84	46.69	39.95	35.61	38.51	29.53	36.09	36.02	36.54	45.03	53.38	60.86	54.15	55.95	44.13	40.39	43.67	42.98	22.62	24.08	29.41	23.35	22.95	29.57	26.1	28.86	product=glycosyl transferase, putative
TGME49_252870	5.67	6.2	5.5	6.03	5.69	6.05	6.97	6.78	5.19	4.47	5.26	5.26	9.47	9.86	8.21	9.41	4.44	4.21	4.16	4.25	6.31	6.23	5.91	6.85	7.49	14.86	13.38	16.45	8.47	8.12	9.94	9.07	product=hypothetical protein
TGME49_260860	1.09	1.09	3.61	1.43	4.39	3.04	2.42	3.01	4.08	3.39	3	1.98	2.51	3.12	7.81	2.9	0.34	0.67	1	1.68	5.13	4.57	3.84	3.44	3.77	1.63	4.17	4.51	5.69	4.78	0.92	4.42	product=hypothetical protein
TGME49_265500	20.97	22.16	21.63	20.59	23.53	24.91	25.14	24.48	18.78	17.29	19.07	20.5	20.42	22.77	24.66	21.19	24.47	24.82	25.14	24.4	25.75	24.74	23.18	25.19	9.06	11.15	11.72	10.35	14.82	15.19	18.96	16.35	product=chloride transporter, chloride channel (ClC) family protein
TGME49_267360	4.54	4.9	5.59	5.39	5.48	4.92	4.71	5.34	4.35	4.23	3.89	4.37	9.35	8.28	7.6	8.14	3.7	3.14	2.71	3.18	6.67	5.92	5.38	6.41	4.54	4.24	4.57	6.1	8.95	9.49	8.8	9.41	product=histone deacetylase SIR2-like
TGME49_245730	37.54	37.54	36.36	36.25	32.75	33.21	35.3	34.39	26.59	24.59	27.59	24.57	29.83	27.68	27.93	30.38	30.13	27.68	27.76	29.5	24.77	24.23	24.1	23.92	10.42	19.51	21.46	22.62	24.93	23.31	27.52	25.37	product=phosphatidylinositol-4-phosphate 5-Kinase
TGME49_281545	9.73	10.86	9.18	10.94	11.95	12.55	13.62	12.75	9.14	7.69	9.19	7.98	18.11	15.43	14.9	16.56	11.44	12.5	13.18	11.85	18.37	18.32	18.63	17.48	22.25	21.3	20.92	22.11	21.94	22.51	22.96	21.04	product=eukaryotic initiation factor 3, gamma subunit protein
TGME49_203420	15.9	16.75	15.91	15.12	12.95	13.06	13.79	12.12	15.13	14.52	14.93	16.58	12.98	12.29	13.85	13.1	18.21	18.91	17.85	18.93	16.21	17.95	16.38	18.16	9.19	10.27	10.7	11.19	16.43	14.45	15.28	15.08	product=4'-phosphopantetheinyl transferase domain-containing protein
TGME49_235720	25.06	21.62	21.17	20.68	22.18	27.02	24.82	22.43	9.72	12.02	11.14	9.77	16.49	21.47	14.36	15.68	15.78	16.79	20.4	15.62	22.96	23.58	24.58	18.8	20.64	13.8	11.18	12.84	17.26	14.96	20.72	15.61	product=hypothetical protein
TGME49_288870	33.07	31.9	26.73	27.68	34.98	33.99	30.48	32.14	30.6	30.56	31.02	35.2	43.01	49.03	40.17	43.57	33.51	32.44	29.95	30.36	42.27	32.68	38.78	38.08	18.38	25.96	32.64	31.71	32.35	40.46	37.77	41.12	product=hypothetical protein
TGME49_251800	33.76	34.6	33.91	38.88	45.06	42.61	48.02	44.58	37.22	36.73	41.44	47.74	65.58	60.16	61.49	69.5	33.13	46.08	43.13	35.74	55.2	55.26	49.73	47.89	69.83	45.04	43.58	44.42	72.04	73.94	69.63	81.16	product=hypothetical protein
TGME49_285272	18.29	18.73	17.72	17.26	19.33	17.49	17.89	16.62	13.38	17.23	15.35	18.13	24.77	20.86	28.68	22.78	22.12	22.93	22.34	21	23.95	27.4	24.12	27.73	13.45	10.64	11.34	10.37	21.32	23.66	23.79	21.5	product=hypothetical protein
TGME49_263085	38.51	39.15	39.17	41.82	44.99	39.13	44.21	43.53	35.82	30.99	30.74	32.45	35.91	32.22	35.01	33.85	36.74	34.12	36.06	38.6	29.94	27.84	29.2	29.81	61.33	38.44	40.38	38.15	29	27.25	27.69	25.9	product=hypothetical protein
TGME49_200375	1491.54	1701.23	1319.27	1642.14	942.27	870.82	966.37	894.23	998.88	1243.55	1041.73	1004.83	433.72	606.46	259.85	201.77	1246.93	1255.38	1446.7	1564.6	656.85	934.87	763.25	553.67	1020.36	946.45	1090.69	1107.32	463.67	374.14	362.11	316.33	product=hypothetical protein
TGME49_204390	16.75	17.14	17.4	21.86	19.95	17.57	17.03	14.47	12.57	11.74	11.2	15.35	15.43	18.01	17.61	16.56	17.96	19.08	15.95	16.95	16.13	16.59	14.91	16.59	27.2	16.81	15.76	16.63	15.79	16.63	21.51	17.99	product=hypothetical protein
TGME49_265650	40.89	35.8	38.5	35.34	38.32	32.31	37.37	31.64	35.2	35.71	34.01	40.52	21.58	19.31	20.77	20.43	22.25	18.06	17.15	17.43	25.74	24.21	23.08	28.32	12.55	11.45	12.11	12.44	11.56	19.39	13.06	10.65	product=protein phosphatase 2C domain-containing protein
TGME49_291670	11.16	11.31	9.47	10.72	15.67	15.87	13.39	13.16	25.59	22.67	21.69	25.42	21.24	18.4	19.18	20.75	15.97	14.95	15.12	14.08	19.36	19.01	20.43	19.6	17.13	13.78	14.39	15.13	19.59	16.46	17.89	24.57	product=DEAD/DEAH box helicase domain-containing protein
TGME49_225080	1266.7	1243.01	1257.4	1259.77	1311.59	1165.94	1288.91	1199.2	2106.56	1889.82	2123.94	2215.24	3025.15	2780.27	2686.99	3127.82	1215.94	1158.36	1097.9	1133.59	2674.71	2419.14	2230.44	2763.09	1577.65	951.32	887.75	906.43	2517.53	2573.04	2576.62	2663.26	product=ribosomal protein RPS18
TGME49_316400	1537.35	1369.06	1498.46	1406.75	1473.56	1403.98	1506.85	1406.7	1705.45	1629.44	1709.3	1773.96	1687.89	1686.6	1697.34	1643.97	840.48	734.52	695.4	754.37	1581.5	1457.59	1362.19	1661.81	1135.1	777.08	835.08	779.66	1281.38	1414.1	1299.81	1275.16	product=alpha tubulin TUBA1
TGME49_269200	41.51	44.17	41.58	37.31	55.14	51.01	57.44	52.41	51.96	51.7	48.64	50.76	68.04	70.68	70.66	70.1	44.8	49.84	53.07	46.19	67.33	65.18	64.95	61.79	100.05	95.81	89.94	87.47	74.14	76.12	77.19	75.4	product=crooked neck family 1 protein isoform 2, putative
TGME49_316550	0	0	0	0	0	1.6	0	0	0	0	0	2.89	0	2.66	0	0	0	0	0	0	0	0	1.52	0	1.76	0	0	1.78	0	0	0	0	product=hypothetical protein
TGME49_286560	40.84	33.69	37.54	38.89	61.06	45.16	62.83	30.7	64.58	38.75	33.18	59.33	77.32	54.39	72.75	77.2	56.36	64.21	39.48	46.85	70.08	60.69	68.39	49.75	44.83	29.96	31.23	37.08	57.68	45.2	74.26	36.78	product=U6 snRNA-associated Sm family protein
TGME49_305910	12.81	12.13	12.44	11.56	19.85	18.66	18.29	17.22	17.35	18.05	20.13	22.45	18.68	18.66	20.01	19.95	14.21	11.76	13.44	12.25	15.89	13.37	13.76	14.92	13.53	12.38	15.25	14.46	15.54	12.83	14.82	14.51	product=hypothetical protein
TGME49_202410	35.49	35.8	36.29	36.56	30.92	29.98	31.49	31.73	35.93	35.28	39.45	39.36	31.27	31	31.33	32.74	29.64	30.67	29.59	31.16	28.51	26.91	28.18	27.63	25.39	31.4	33.19	30.21	34	31.07	32.14	33.72	product=hypothetical protein
TGME49_231900	1.17	1.28	0.7	1.27	1.27	1.1	1.03	1.57	0.56	0.36	0.38	0.42	1.4	0.4	0.83	1.15	0.76	0.54	0.65	0.65	0.13	0.62	0.68	0.28	1.52	0.53	0.82	0.67	2.9	1.35	1.18	1.67	product=acyl-CoA dehydrogenase domain-containing protein
TGME49_279540	1.2	0	0	0	0	0	0	0	0	0	0	2.18	0	0	0	0	0	0	0	1.13	0	0	0	0	0	0	1.34	0	0	0	0	0	product=hypothetical protein
TGME49_309950	18.91	18.97	19.55	19.49	16.17	18.59	16.43	15.49	20.39	19.44	19	19.03	20.7	21.39	22.44	22.36	18.34	20.52	18.89	18.54	19.37	17.15	17.54	19.43	14.09	12.23	12.48	10.43	18.99	16.53	18.53	17.32	product=NLE (NUC135) domain-containing protein
TGME49_253760	0	0	2.5	0	2.78	2.51	0	2.56	0	0	0	0	4.3	0	4.55	5.15	2.45	4.94	2.32	4.93	0	2.64	2.44	3.11	0	0	2.84	0	5.77	0	6.75	0	product=hypothetical protein
TGME49_321360	52.02	50.72	51.86	57.36	53.57	52.01	59.7	55.41	37.53	38.24	43.21	36.66	66.55	58.35	66.95	66.58	67.75	70.92	75.82	74.56	70.57	69	62.36	61.5	82.11	68.27	59.02	71.86	64.39	62.93	82.26	75.79	product=clustered-asparagine-rich protein
TGME49_250920	0	0.48	0.71	0.71	0.52	1	0.27	0.5	1.53	0.74	0.39	1.73	2.06	1.64	0.86	0.95	0	0.67	0.22	0.67	1.04	0.76	0	0	1.12	0.81	1.39	0.27	1.61	0.46	1.81	0.97	product=tetratricopeptide repeat-containing protein
TGME49_290860	64.88	62.09	62.64	61.52	41.18	38.39	41.59	39.26	32.24	37.58	33.44	27.95	55.47	56.44	58.06	52.13	54.21	53.48	50.23	54	61.76	64.31	63.2	65.92	85.51	73.43	65.17	76.99	51.6	53.5	52.94	54.01	product=amino acid transporter, putative
TGME49_222930	20.81	19.17	24.17	22.12	25.53	24.68	19.13	19.26	21.86	26.38	22.81	25.49	55.98	48.1	39.5	38.48	21.5	21.48	20.52	22.2	44.93	43.9	41.77	48.31	20.67	13.58	15.92	14.93	51.2	50.55	43.04	53.49	product=hypothetical protein
TGME49_283760	15.98	16.6	15.11	17.23	19.29	20.23	20.23	20.16	20.12	20.42	19.28	21.31	24.11	25.76	27.5	27.86	22.34	23.48	24.98	22.53	24.36	25.91	22.07	25.26	19.1	21.33	23.97	20.18	26.49	26.49	29.33	27.95	product=hypothetical protein
TGME49_201630	83.11	83.91	83.7	81.49	38.5	41.59	44.05	36.64	94.1	94.56	96.57	98.2	56.32	61.44	60.13	57.33	45.59	41.57	42.37	38.37	102.06	105.3	97.11	104.01	45.94	41.96	44.46	40.03	93.16	90	99.07	91.06	product=protein phosphatase 2C domain-containing protein
TGME49_272650	26.8	21.89	24.06	23.83	30.1	29.52	31.41	29.13	27.38	29.64	31.34	29.85	30.74	30.56	34.59	30.07	25.45	24.55	22.84	24.24	27.05	28.62	30.14	28.35	28.91	28.08	27.03	29.52	27.44	28.46	23.49	25.85	product=3'5'-cyclic nucleotide phosphodiesterase domain-containing protein
TGME49_260160	11.26	12.01	10.33	10.59	12.47	11.99	12.19	12.48	11.06	12.86	11.15	10.26	14.69	14.77	14.5	14.38	13.06	13.73	14.05	14.82	14.97	15.78	15.61	16.32	10.23	6.75	6.77	6.27	15.19	16.03	16.07	15.82	product=hypothetical protein
TGME49_297150	66.88	71.8	73.25	78.69	77.68	71.19	68.22	67.63	38.81	41.5	45.88	40.01	65.95	74.89	75.36	73.81	66.94	70.35	71.26	75.86	56.73	50.78	59.98	60.93	28.6	21.13	20.48	21.09	15.07	21.18	21.88	16.97	product=MORN repeat-containing protein
TGME49_253570	35.45	37.19	38.74	40.43	40.37	40.68	41.34	36.42	34.59	28.67	31.31	32.47	35.44	32.78	36.4	35.27	42.84	47.32	46.35	40.51	41.51	38.8	37.2	35.51	36.24	20.85	24.35	21.29	30.8	29	28.37	32.05	product=hypothetical protein
TGME49_231450	0	0	0	0	0.7	0	0	0	0	1	0	0	0	0	1.15	0	0	0	0	0	0	0	0.61	1.51	0	1.41	0.72	0.72	1.42	1.18	1.62	0	product=hypothetical protein
TGME49_260380	61.85	61.22	58.43	61.1	63.06	64.3	63.5	63.02	58.72	58.67	62.02	57.95	76.17	72.96	77.76	74.61	39.96	39.92	37.93	39.25	62.54	56.04	61.09	55.76	64.19	69.08	64.67	64.47	69.42	67.3	74.05	70.17	product=hypothetical protein
TGME49_213752	3.25	3.29	3.86	3.38	8.06	7	7.85	5.78	8.24	8.26	8.64	10.19	13.83	12.92	13.91	12.5	3.43	2.44	2.36	3.54	9.05	9.16	7.75	9.72	4.61	6.76	5.87	6.01	6.31	5.64	7.5	6.65	product=herpesviridae ul52/ul70 dna primase
TGME49_262150	19.88	22.07	18.34	17.37	25.83	24.38	27.02	22.03	24.36	23.68	24.61	26.89	32.7	35.08	38.06	32.09	17.13	14.8	15.87	15.49	24.14	27.51	23.01	25.44	28.62	20.01	22.59	20.47	26.32	24.76	29.37	23.54	product=kelch repeat and K+ channel tetramerisation domain containing protein
TGME49_214580	0.11	0.04	0	0.11	0.12	0.12	0.12	0.04	0.41	0.23	0.73	0.27	1.93	1.54	1.53	1.55	0.03	0.07	0.03	0.14	0.9	0.6	0.95	1.02	0.44	0.26	0.53	0.47	0.42	0.73	1.13	1.07	product=tetratricopeptide repeat-containing protein
TGME49_238420	18.14	18.16	18.34	18.81	19.53	20.4	19.04	20	27.8	30.43	31.36	34.78	23.02	21.27	22.65	23.21	19.3	20.05	21.21	19.8	24.45	24.83	24.32	25.07	21.42	25.94	27.55	23.99	22.02	23.16	24.61	23.25	product=hypothetical protein
TGME49_293330	19.93	21.79	21.25	23.42	17.04	18.56	17.72	19.53	11.86	11.08	11.59	11.45	14.48	13.62	16.01	13.86	18.52	19.45	19.23	18.82	14.83	16.93	16.69	14.65	19.12	21.96	20.88	22.26	17.08	15.03	17.71	17.23	product=hypothetical protein
TGME49_215550	12.1	11.22	12.44	11.8	17.7	18.43	20.02	17.84	12.24	11.08	11.19	13.18	17.43	16.62	18.48	16.49	5.51	4.72	4.4	5.37	7.64	7.6	7.27	8.23	13.14	18.65	18.29	21.84	10	9.87	10.22	8.91	product=hypothetical protein
TGME49_312065	27.86	27.26	28.82	28.86	34.27	33.03	33.42	33.62	46.31	43.14	44.48	49.01	48.14	48.47	45.98	50.39	21.56	22.29	21.5	24.18	31.97	32.75	31.52	35.12	43.83	54.05	55.22	53.84	47.35	44.68	51.1	50.41	product=hypothetical protein
TGME49_312500	18.1	18.07	19.08	16.72	26.16	22.64	26.94	23.06	34.68	33.89	38.76	41.44	40.86	38.74	38.12	38.44	10.14	9.39	8.89	10.4	27.28	25.41	23.44	28.31	33.01	48.9	45.44	47.29	28.91	29.51	33.02	28.93	product=hypothetical protein
TGME49_233230	107.3	116.82	105.36	115.59	160.99	142.28	131.28	132.82	141.22	124.41	133.1	134.73	197.87	199.34	222.53	228.65	117.6	145.07	143.62	125.24	207.91	208.5	191.8	203.75	112.4	92.74	101.44	106.89	204.28	211.91	183.15	218.46	product=RNA-binding protein 8A family protein
TGME49_258410	443.59	411.16	431.81	427.72	456.75	459.63	449.76	428.3	522.68	467.92	432.38	414.57	471.13	468.36	484.68	494.77	652.99	643.87	616.62	557.44	460.89	465.22	423.33	461.24	462.64	319.45	315.54	339.94	500.85	474.06	430.71	437.15	product=photosensitized INA-labeled protein PHIL1
TGME49_299570	0	0.73	0	0	0	0	0	0	0	0	0	0	0	0	0	0	0	0	0	0	0	0	0	0.86	0	0	0	0	0	0	0	0	product=Toxoplasma gondii family B protein
TGME49_265520	149.22	161.26	157.51	154.12	187.51	204.88	183.82	186.54	124.98	133.53	117.51	124.73	179.94	176.12	168.75	185.95	210.13	224.98	214.76	213.19	197.15	205.38	208.93	191.07	300.26	225.83	208.54	224.53	240.98	257.5	240.8	236.24	product=hypothetical protein
TGME49_225102	8.85	8.05	8.76	11.47	4.41	4.61	6.24	6.23	18.69	15	15.24	18.27	8.31	7.57	6.48	9.61	1.86	7.82	5.53	5.58	0.87	2.1	1.15	2.37	11.53	6.28	5.51	7.68	3.58	1.5	0	4.06	product=hypothetical protein
TGME49_259000	11.81	12.72	10.47	8.26	14.97	19.15	12.05	14.11	12.9	10.11	15.32	12.38	25.11	19.68	19.97	22.83	13.83	18.41	13.43	13.23	23.6	23.12	21.19	24.21	35.93	21.62	16.77	21.72	13.89	19.9	17.98	23.9	product=hypothetical protein
TGME49_253530	26.37	27.48	39.42	30.05	23.92	34.41	35.97	32.56	37.98	35.25	34.5	39.73	45.14	33.85	47.21	49.11	42.44	36.53	34.7	40.7	44.16	28.14	47.38	55.99	50.77	21.78	20.41	39.45	40.34	37.97	34.6	42.2	product=hypothetical protein
TGME49_293410	58.64	51.35	49.17	84.97	72.14	70.12	85.9	90.16	89.12	122.41	78.96	71.79	96.38	90.67	103.89	136.93	83.48	68.09	122.56	51.35	133.31	158.26	181.68	75.24	64.36	70.72	46.63	76.4	58.55	116.15	118.4	142.17	product=hypothetical protein
TGME49_263050	1374.83	1434.89	1378.28	1417.91	1236.71	1202.34	1232.84	1177.25	1784.83	1622.37	1697.62	1749.13	2535.55	2458.89	2433.35	2505.93	1164.54	1174.88	1109.05	1170.83	1979.15	1870.09	1783.21	2041.41	2276.44	1515.9	1508.39	1565.21	2123.88	2035.01	2109.21	2056.16	product=ribosomal protein RPL13
TGME49_311840	124.64	121.44	116.08	119.85	117	126.44	127.74	128.38	73.74	71.09	69.91	60.13	60.2	64.08	57.65	71.92	103.81	100.9	112.74	103.91	100.56	87.01	96.59	96.92	82.44	56.61	58.62	52.1	84.36	75.13	54.67	58.06	product=hypothetical protein
TGME49_271625	43.45	45.29	40.68	42.19	36.87	40.8	39.71	40.34	34.35	33.16	32.41	33.97	37.7	39.33	32.18	39.15	32.89	33.99	32.16	33.69	31.84	29.14	28.98	32.43	36.48	28.2	27.82	30.52	30.67	34.26	31.91	32.66	product=serine--tRNA ligase
TGME49_309780	46.28	44.97	38.59	39.8	46.71	45.94	51.54	45.82	46.37	38.37	40.28	46.55	81.19	62.94	69.75	65.74	52.02	55.06	54.17	49.72	78.65	84.35	79.17	76.71	88.37	61.97	67.77	67.79	115.06	83.79	102.14	88.63	product=hypothetical protein
TGME49_310990	0	0	0	0	0	0	0	0	0	0	0	0	0	0.54	0.56	0	0	0	0	0	0.34	0	0	0	0	0	0	0	0	0	0	0.64	product=hypothetical protein
TGME49_276880	0	1.06	2.06	0	2.3	1.07	3.44	1.07	0	1.62	0	0	3.58	3.53	1.87	2.1	0.98	0.98	2.85	0	2.26	4.32	0.99	2.49	4.66	2.27	5.87	2.33	4.65	7.58	5.34	6.35	product=hypothetical protein
TGME49_268590	148.84	148.73	141.93	151.56	127.67	126.75	125.21	130.44	108.21	107.89	98.1	90.58	83.44	85.65	88.83	92.16	187.77	196.5	203.85	190.04	91.35	97.56	89.08	90.62	157.55	118.73	117.18	128.38	92.36	88.58	87.09	91.11	product=rhomboid protease ROM4
TGME49_288340	20.61	22.29	19.33	19.8	24.31	21.97	23.28	20.95	23.44	24.73	23.45	31.14	29.74	27.35	36.05	29.42	23.08	20.9	20.72	20.3	33.29	32.5	29.9	33.56	28.45	20.77	19.85	20.25	27.93	30.94	33.61	30.41	product=UBX domain-containing protein
TGME49_242460	25.21	25.19	26.14	26.69	25.51	27.71	22.21	22.83	18.19	20.65	19.25	20.24	28.36	34.76	33.17	34.32	34.5	32.77	35.49	29.77	37.08	33.11	30.98	29.75	17.1	18.88	14.64	11.38	34.41	36.98	44.68	32.19	product=mitochondrial carrier superfamily protein
TGME49_246710	37.27	36.4	37.85	37.72	32.07	36.73	34.58	36.61	27.64	30.72	29.2	27.86	38.34	35.75	35.85	31.74	32.72	28.57	30.28	27.39	28.16	29.84	29.9	31.33	50.42	39.56	34.94	36.51	23.67	32.46	33.36	27.44	product=hypothetical protein
TGME49_232520	16.84	15.95	18.92	16.95	27.5	23.85	27.75	27.15	36.94	35.46	31.09	34	51.49	54.22	61.61	54.13	24.68	21.86	20.96	21.47	43.68	44.65	42.53	48.5	31.11	21.22	22.31	20.11	38.29	49.42	48.37	40.76	product=brix domain-containing protein
TGME49_278220	21.53	20.5	19.35	22.69	18.01	18.68	16.45	19.22	15.86	15.15	15.1	17.23	22.34	22.47	23.12	23.88	18.7	18.99	17.24	19.91	22.11	19.59	20.4	20.59	20.35	20.93	17.46	17.73	24.16	26.11	23.61	26.77	product=hypothetical protein
TGME49_229140	6.58	5.64	3.99	4.34	4.79	4.4	3.44	2.45	1.45	0	0.6	0.99	2.82	1.88	1.3	0.72	2.2	2.03	2.03	4.23	1.79	2.7	1.59	2.81	1.93	0	0.64	0.83	2.47	2.44	3.68	2.97	product=MaoC family domain-containing protein
TGME49_305240	54.97	54.97	51.79	55.21	60.45	54.25	57.97	57.18	48.45	43.61	47.93	45.34	63.49	66.62	70.99	73.36	57.14	59.11	57.09	55.99	63.18	60.87	62.44	60.02	47.58	34.04	35	32.69	59.81	62.86	60.61	59.15	product=XPA binding protein 2 family protein
TGME49_319890	1.48	1.77	1.17	1.46	2.91	1.85	4.26	3.36	3.3	3.2	2.43	1.6	4.57	6.58	2.64	3.52	3.56	2.46	2.99	3.56	7.38	8.06	5.97	4.88	2.05	1	1.02	0.67	5.29	10.59	9.66	4.19	product=hypothetical protein
TGME49_233040	0.1	0.05	0	0	0.2	0.08	0.17	0.29	0.37	0.51	0.38	0.88	1.19	0.4	0.78	1.01	0.02	0.05	0.07	0.07	0.54	0.19	0.33	0.4	0.31	0.09	0.12	0.06	0.7	0.6	0.72	0.84	product=3'5'-cyclic nucleotide phosphodiesterase domain-containing protein
TGME49_201170	333.03	292.21	307.45	312.51	449.75	425.18	431.92	397.68	554.35	513.12	403.32	457.49	396.48	340.91	393.08	394.34	331.73	320.52	298.21	244.71	371.26	349.08	346.95	386.42	377.38	277.52	329.05	311.74	445.26	344.72	318.54	398.36	product=hypothetical protein
TGME49_219630	64.38	65.26	69.52	64.71	63.48	64.85	61.95	62.99	31.6	35.33	32.3	35.56	33.77	36.8	37.56	32.7	66.01	66.59	72.4	65.88	37.34	37.24	37.22	38.37	34.78	37.71	36.56	36.83	20.29	25.56	26.49	22.86	product=flavodoxin domain-containing protein
TGME49_229150	5.81	7.11	7.12	5.6	6.82	6.11	6.43	6.29	7.95	9.28	10.01	9.92	18.02	13.51	14.88	12.89	6.03	7.22	7.6	7.84	13.54	16.94	13.03	15.38	7.23	8.15	8.44	6.97	16.83	15.69	17.79	14.75	product=transporter, major facilitator family protein
TGME49_204160	48.63	48.87	47.87	46.94	46.99	50.11	49.51	49.15	48.63	47.24	49.64	49.99	60.07	58.19	58.87	54.99	48.85	50.89	51.87	50.53	56.49	54.27	55.49	53.28	59.99	54.89	54.91	57.17	58.28	59.11	57.55	57.61	product=GYF domain-containing protein
TGME49_269730	207.3	202.35	194.18	196.44	127.86	126.7	127.32	127.02	170.29	164.73	156.7	160.82	99.07	98.74	94.59	96.99	159.65	161.37	157.66	156.72	96.44	97.94	104.06	95.4	127.96	161.46	160.42	157.82	106.95	112.31	107.79	111.72	product=myosin-light-chain kinase
TGME49_278245	4.4	4.46	6.47	0	16.76	17.4	18.92	13.27	24.43	13.41	21.51	27.63	25.98	18.13	27.44	8.86	2.1	4.23	0	2.11	31.28	40.87	48.26	34.63	2.42	21.16	9.79	12.27	24.76	15.62	51.95	31.57	product=hypothetical protein
TGME49_229000	216.51	213.48	212.05	215.81	231.79	217.3	218.36	222.96	188.9	178.91	169.73	171.57	189.52	187.72	190.6	196.17	223.58	229.24	228.79	233.96	113.84	121.74	122.59	116.09	185.96	157.67	162.66	156.57	115.59	108.6	115.33	120.77	product=kelch repeat-containing protein
TGME49_270140	67.98	62.57	53.94	62.14	73.63	78.22	80.28	81.54	51.95	75.92	87.57	55.87	106.53	81.5	95	92.82	71.85	55.64	60.28	72.52	86.74	94.99	78.56	106.86	53.83	42.51	48.45	39.67	79.03	102.64	71.33	81.88	product=splicing factor DIM1, putative
TGME49_307800	37.32	36.84	38.56	39.72	35.24	34.6	37.49	32.84	32.47	31.17	35.75	33.55	46.62	45.3	45.71	43.79	37.77	35.05	34.97	38.1	33.46	30.91	31.36	30.5	23.48	21.9	24.59	21.98	37.67	37.73	40.23	36.2	product=GDA1/CD39 (nucleoside phosphatase) family protein
TGME49_233280	0	0	0	0	0	0	0	0	0	0	0	0	0	0	0	0	0	0	0	0	0	0	0	0	0.13	0	0	0.13	0	0	0	0	product=hypothetical protein
TGME49_220270	226.7	204.34	204.6	195.46	339.57	327.23	333.64	319.38	272.21	273.55	274.74	260.95	206.43	210.47	224.01	226.19	188.1	148.77	153.63	153.94	185.96	193.38	172.73	201	146.18	148.23	139.71	142.93	147.79	157.1	152.81	146.07	product=alveolin domain containing intermediate filament IMC6
TGME49_294705	11.06	22.47	10.84	10.51	6.01	18.96	11.81	11.07	4.36	16.75	13.45	14.8	0	4.52	19.69	5.58	23.95	2.68	10.07	2.68	15.22	17.16	29.16	37.17	27.31	14.74	21.52	12.37	6.26	19.56	7.34	0	product=hypothetical protein
TGME49_321460	0	0.72	0	2.09	4.69	0.73	2.36	0.73	0	0	0	0	1.22	3.63	0	1.42	0	0.66	0	1.32	0.77	0.74	0.68	0	4.01	5.47	4.82	7.15	1.58	1.3	1.8	2.87	product=hypothetical protein
TGME49_280370	756.05	755.61	736.18	761.58	582.07	543.69	543.36	557.84	351.81	351.78	321.55	306.12	281.78	299.15	280.87	275.62	791.72	810.48	803.32	785.27	405.33	413.17	432.17	400.23	386.24	347.84	336.55	337.07	237.39	250.35	241.92	251.19	product=hypothetical protein
TGME49_244460	84.92	82.96	84.06	84.1	103.79	107.64	109.79	112.32	73.19	75.28	78.07	74.3	137.31	133.01	140.85	136.93	62.1	56.68	58.59	60.92	98.22	92.47	99.24	98.21	68.33	100.01	89.84	99.07	130.08	123.55	119.2	119.65	product=hypothetical protein
TGME49_264120	14.42	14.98	13.75	14.33	13.8	13.65	14.62	16	10.69	11.4	11.96	12.17	15.99	15.26	15.51	17.48	14.19	15.19	15.18	15.73	14.32	14.5	13.47	14.8	10.17	13.83	15.14	15.94	20.47	15.66	18.71	18.53	product=Myb family DNA-binding domain-containing protein
TGME49_288230	16.79	18.31	16.11	17.18	16.68	15.78	16.79	16.45	11.43	10.25	10.44	11.22	14.66	12.74	16.62	13.54	20.4	20.24	19.87	19.8	13.33	14.13	15.14	13.22	11.6	9.7	9.6	8.67	14.29	10.55	11.06	10.83	product=hypothetical protein
TGME49_249350	92.81	82.92	77.76	81.36	84.08	76.63	73.8	78.78	88.58	83.65	88.42	82.65	59.89	55.56	51.61	54.79	105.46	107.65	110.91	100.35	86.19	84.37	86.44	85.43	92.75	68.13	71.99	72.94	58.44	67.01	58.46	67.42	product=esterase/lipase/thioesterase domain-containing protein
TGME49_315750	173.29	166.33	152.66	183.72	186.44	151.93	158.43	161.54	316.91	297.54	300.33	288.41	164.28	166.72	166.18	187.29	160.67	158.5	166.75	149.62	147.85	147.31	133.28	146.76	291.54	147.48	162.88	151.61	177.29	184.12	172.54	152.49	product=hypothetical protein
TGME49_286520	33.22	34.65	33.35	33.03	28.97	30.69	28.2	30.39	27.52	29.13	26.66	23.47	28.49	27.6	27.56	30.15	30.85	33.66	33.28	35.04	32	31.76	30.9	31.29	24.08	31.43	30.07	29.53	40.5	40.02	39.12	39.65	product=hypothetical protein
TGME49_211150	24	22.02	20.99	21.5	25.63	26.04	26.37	24.61	32.04	31.77	31.59	32.23	29.85	33.17	31.64	32.79	21.86	22.06	24.64	21.83	23.95	23.36	24.68	25.81	18.53	26.34	28.71	26.47	24.72	24.94	27.37	28.3	product=hypothetical protein
TGME49_280750	54.4	79.21	58	58.66	92.65	107.29	63.43	94.97	71.2	43.18	88.54	88.99	99.65	120.55	126.45	81.01	77	73	62.38	81.98	145.18	139.26	106.22	129.27	77.93	70.73	55.26	39.61	106.69	121.64	74.77	82.61	product=rudimentary enhancer, putative
TGME49_310430	98.03	97.09	105.62	105.54	104.79	98.29	102.49	98.23	142.9	139.68	143.01	148.47	122.85	119.02	122.99	124.52	108.61	105.4	108.06	111.18	127.54	134.21	136.22	130.23	152.76	173.5	171.06	178.13	149.43	150.6	155.52	145.13	product=Hsp90 domain-containing protein
TGME49_244160	24.89	22.84	19.96	21.29	20.35	18.5	17.46	18.19	22.9	21.31	19.72	21.87	28.57	24.64	27.24	28.02	17.6	18.07	19.4	17.73	23.21	23.45	21.41	21.09	29.23	25.68	25.8	22.51	27.54	26.38	26.78	27.03	product=transcription initiation factor TFIID complex subunit TAF12
TGME49_249910	14.83	12.14	14.61	14.41	15.24	18	18.33	20.86	8.93	8.62	12.23	15.19	34.9	28.22	31.53	31.53	15.58	23.39	13.47	13.84	28.02	25.82	20.2	20.86	20.69	38.33	29.12	37.12	24.68	25.23	25.88	22.45	product=mitochondria-associated granulocyte macrophage CSF signaling molecule, putative
TGME49_242030	13.83	13.45	13.81	12.41	20.18	20.12	20.14	19.33	17.26	17.64	16.44	21.91	24.81	24.42	22.29	22.7	12.97	11.64	10.26	11.77	23.63	20.68	21.47	21.95	15.16	14.23	13.55	14.6	18.68	19.6	16.77	20.45	product=hypothetical protein
TGME49_227000	53.93	47.71	55.72	54.28	62.26	59.72	62.76	58.3	55.35	53.48	53.46	54.82	44.13	52.45	49.65	51.89	34.67	34.95	31.93	34.38	37.09	37.28	36.17	36.8	26.43	26.73	27.21	25.4	26.64	27.1	27.34	28.42	product=hypothetical protein
TGME49_219570	2.05	2.57	1.01	3.52	1.13	1.6	0	1.59	0.82	0	1.69	0	1.77	3.51	3.68	3.07	2.38	2.85	3.28	2.85	1.66	2.13	1.96	1.82	5.25	2.27	6.99	6.32	15.95	11.4	12.91	5.17	product=hypothetical protein
TGME49_223800	9.15	8.23	9.3	9.17	15.61	14.01	14.12	15.08	15.89	13.49	12.7	13.82	23.39	20.7	19.72	22.11	8.05	7.05	7.42	6.05	14.81	14.98	14.49	15	13.12	13.14	14.09	13.11	18.04	22.52	16.47	21.27	product=hypothetical protein
TGME49_231160	317.76	274.17	255.83	252.7	357.35	372.59	376.33	369.32	472.52	473.16	493.88	527.74	322.2	316.59	322.95	319.13	149.33	147.81	156.66	154.1	297.05	310.11	280.56	343.56	532.17	342.49	358.09	329.5	332.42	369.31	370.12	378.49	product=hypothetical protein
TGME49_200360	1767.46	1676.51	1789.57	1746.03	1884.19	1678.63	1717.73	1836.4	669.47	713.66	633.64	590.88	898.3	887.15	905.28	1040.37	1748.46	1793.24	1808.86	1667.96	1186.03	1231.69	1260.89	1161.75	1004.26	544.07	560.39	534.92	426.65	376.29	377.5	411.64	product=hypothetical protein
TGME49_236990	5.43	5.42	5.57	4.93	5.12	5.64	4.46	4.6	18.56	18.34	19.5	20.34	16.06	14.21	13.33	15.68	5.08	5.35	5.55	4.66	10.95	9.66	9.72	11.26	8.78	9.46	11.35	9.2	12.75	12.65	13.08	12.32	product=beta-ketoacyl synthase, N-terminal domain-containing protein
TGME49_244610	20.24	18.42	17.67	17.27	18.83	20.59	19.79	20.42	19	16.74	18.51	17.83	21.02	20.09	22.69	18.79	19.15	21.94	22.33	21.05	25.62	23.48	24.76	22.68	14.96	12.23	12.06	11.5	22.78	24.98	22.43	20.58	product=zinc finger, C3HC4 type (RING finger) domain-containing protein
TGME49_265390	41.77	46.27	41.74	42.57	44.81	37.27	44.96	41.74	62.8	59.68	53.14	59.05	46.96	47.08	45.35	43.71	56.08	58.63	51.42	56.18	42.21	46.89	43.36	43.1	38.28	42.36	43	35.31	40.64	37.1	41.5	38.7	product=hypothetical protein
TGME49_275450	156.08	171.02	161.77	165.18	155.86	157.14	148.58	163.18	140.99	139.1	142.55	136.95	139.79	144.17	138.51	131.88	190.16	193	189.39	187.24	151.08	165.25	165.69	157.06	167.37	159.29	141.11	155.16	118.16	124.58	134.43	120.08	product=hypothetical protein
TGME49_225360	7.31	7.96	7.02	8.14	8.86	10.36	8.65	9.26	10.96	13.29	13.25	14.37	20.61	18.75	20.2	15.55	10.87	9.98	11.19	10.98	15.67	14.19	12.95	14.25	9.95	9.26	10.41	8.79	10.5	12.67	9.79	12.74	product=hypothetical protein
TGME49_305890	0.29	0.49	0.55	0.72	0.12	0.09	0.11	0.07	0.44	0.85	1.04	0.76	0.76	0.42	0.35	0.29	0.12	0.18	0.09	0.09	0.22	0.37	0.06	0.25	0.19	0.24	0.31	0.22	0.74	0.64	0.58	0.8	product=hypothetical protein
TGME49_240755	5.1	2.59	5.01	9.72	5.55	7.53	0	7.67	8.07	27.12	0	27.38	8.59	8.37	18.19	5.15	17.15	4.94	0	2.47	16.82	5.28	4.89	6.22	19.61	19.06	0	14.26	17.3	4.52	0	10.51	product=hypothetical protein
TGME49_228120	63.09	65.48	63.43	64.14	75.15	78.02	76.59	79.25	80.2	79.63	84.63	86.39	80.7	86.22	84.89	84.12	61.81	62.54	63.92	61.82	84.46	83.19	80.46	85.47	75.06	149.71	149.29	147.61	100.24	94.02	106.84	101.2	product=hypothetical protein
TGME49_221905	128.8	109.44	120.79	140	116.18	118.76	108.03	125.87	64.85	81.46	81.05	98.38	96.62	84.72	91.84	104.49	119.44	130.46	121.97	126.8	99.52	112.68	113.19	109.37	112.69	99.42	105.76	106.11	128.33	115.9	113.93	127.47	product=hypothetical protein
TGME49_278130	28.65	26.63	27.97	29.68	41.79	36.38	41.42	35.57	36.53	31.16	34.43	30.84	41.81	40.31	40.28	43.66	22.38	18.42	17.16	20.91	31.91	31.02	30.18	31.89	10.72	17.02	16.7	18.01	19.49	21.12	19.51	18.56	product=hypothetical protein
TGME49_313775	9.46	10.38	9.32	5.02	4.71	10.57	4.73	16.72	15.19	21.34	15.6	15.65	14.72	21.84	36.94	20.63	11.22	10.42	10.94	14.41	9.27	12.42	17.1	14.24	6.73	15.93	18.35	20.09	19.06	12.51	28.3	24.27	product=hypothetical protein
TGME49_262655	0	11.35	10.89	5.19	0	0	11.59	5.49	17.18	8.25	8.86	38.78	9.22	17.6	9.88	0	10.96	0	5.08	0	6.25	0	5.43	0	18.31	17.67	24.76	18.89	0	19.43	0	0	product=hypothetical protein
TGME49_246910	3.5	3.48	3.76	2.81	7.42	6.35	8.06	7.13	5.54	6.98	4.16	6.28	10.54	8.43	10.24	7.46	3.95	3.86	4.13	5.09	8.07	6.22	8.55	7.28	13.97	15.9	9.82	15.32	8.12	9.11	9.78	10.23	product=histone lysine methyltransferase, SET, putative
TGME49_262650	12.05	11.42	11.74	10.9	10.42	11.43	11.99	10.11	9.85	9.68	11.59	12.56	12.28	12.72	10.85	10.16	10.73	10.1	10.62	10.47	11.96	11.49	11.84	10.65	8.47	8.4	7.13	8.36	9.67	10.58	10.03	11.61	product=WD domain, G-beta repeat-containing protein
TGME49_280390	21.7	21.77	21.65	20.41	22.38	22.07	23.67	21.05	31.55	28.38	31.87	32.19	32.8	32.97	32.28	32.24	17.1	18.28	17.19	17.53	23.75	24.24	23.3	26.92	15.91	23.21	23.98	21.56	29.6	28.61	30.75	29.89	product=HEAT repeat-containing protein
TGME49_239087	62.29	54.6	55.73	53.69	55.62	49.21	46.32	47.58	41.9	22.51	31.09	32.99	45.98	30.77	42.8	39.07	47.15	45.12	43.49	49.76	50.76	42.67	48.08	44.47	32.56	20.62	28.56	21.78	46.55	43.71	40.22	45.22	product=hypothetical protein
TGME49_220730	116.57	95.34	127.08	136.74	265.05	225.73	263.41	276.43	191.27	139.83	123.07	176.11	84.04	98.5	59.89	118.65	119.37	115.3	105.86	118.07	48.59	42.79	57.63	44.03	96.9	120.17	92.59	94.18	57.12	57.12	94.98	68.28	product=hypothetical protein
TGME49_264170	38.4	38.93	40.67	40.04	34.5	39.25	39.17	38.76	35.66	36.92	35.05	33.2	37.92	40.65	38.71	35.36	44.12	43.82	42.18	41.21	44.42	44.36	48.17	46.44	31.55	66.34	57.12	64.01	60.47	62.28	60.38	61.79	product=hypothetical protein
TGME49_309600	229.77	240.25	235.62	231.29	199.87	199.34	206.95	202.79	190.16	190.97	191.16	185.14	147.37	150.92	147.28	146.2	294.23	283.35	290.58	286.38	182.9	187.79	190.74	190.81	123.46	155.97	158.51	150.01	141.92	140.8	142.2	133.43	product=hypothetical protein
TGME49_262910	42.54	43.74	44.81	38.69	44.4	42.61	48.25	41.27	56.96	54.79	51.05	52.23	45.96	42.03	54.34	45.47	29.62	29.75	31.46	37.53	38.54	39.87	33.06	39.79	34.6	30.99	28.07	26.12	44.02	35.75	39.35	35.61	product=NADH-cytochrome b5 reductase 1, putative
TGME49_218790	34.54	33.96	32.44	32.2	32.02	33.01	30.44	33.38	36.62	34.68	31.61	31.51	41.49	38.03	46.96	40.31	51.44	53.46	52.91	50.51	63.06	54.17	62.94	58.68	33.73	31.38	28.33	28.72	45.94	50.52	40.97	45.15	product=elongation factor G C-terminus domain-containing protein
TGME49_311890	69.22	57.9	56.54	63.41	64.38	62.92	77.74	81.77	88.5	92.89	87.67	97.59	130.88	114.57	116.63	112.18	68.47	58.91	66.56	54.33	153.52	152.62	134.88	154.35	183.5	128.2	129.29	127.77	187.99	199.51	195.85	213.93	product=hypothetical protein
TGME49_254260	18.91	21.46	17.48	17.13	24.95	20.87	20.67	21.67	14.05	16.04	22.1	19.21	25.84	23.08	22.64	22.1	25.24	26.65	25.57	24	29.58	29.41	29.46	21.74	15.06	12.27	12.55	9.96	15.1	12.27	13.05	16.29	product=COX19 cytochrome c oxidase assembly family protein
TGME49_215940	16.55	15.56	17.36	14.05	22.97	22.49	23.97	16.33	29.59	28.25	31.13	30.15	28.68	28.37	31.72	27.78	13.32	12.54	11.18	13.07	24.79	27.45	23.49	30.95	18.42	16.31	17.61	15.98	22.34	23.05	25.78	23.38	product=Acetyl-coenzyme A transporter, putative
TGME49_286180	18.38	18.94	17.53	18.57	17.13	17.51	15.4	16.46	22.86	23.34	23.25	24.65	20.05	20.01	21.68	22.84	17.29	19.11	19.3	18.21	22.5	23.55	23.49	23.02	24.86	26.28	26.38	23.29	25.43	23.45	25.41	24.72	product=tRNA ligases class I (M) protein
TGME49_260000	0.63	0.91	0.93	1.17	0.69	0.55	0.81	0.98	0.16	0.29	0.25	0.09	0.38	0.5	0.51	0.57	0.25	0.24	0.35	0.47	0.3	0.22	0.23	0.4	0.47	0.41	0.38	0.31	1	0.89	0.52	0.66	product=hypothetical protein
TGME49_310000	73.31	66.93	69.6	69.08	87.44	84.9	91.67	85.74	71.9	69.05	72.17	70.66	68.26	76.76	73.38	76.62	55.4	57.54	56.61	59.13	63.42	63.91	64.16	64.28	73.02	61.07	66.63	60.71	60.95	58.59	62.07	56.15	product=membrane protein, putative
TGME49_215570	26.4	23.61	22.94	22.69	34.45	35.44	36.12	34.12	29.32	28.15	27.68	28.88	29.56	31.77	32.68	31.24	23.55	19.94	21.95	18.62	29.29	27.28	28.87	29.77	21.49	31.05	32.67	32.95	38.34	34.17	38.41	35.77	product=AP2 domain transcription factor AP2X-11
TGME49_297690	22.72	23.78	21.76	21.95	21.68	21.54	23.41	21.74	17.16	15.89	15.12	16.87	22.92	24.34	25.53	22.54	19.74	19.74	19.53	19.56	20.95	20.74	20.89	19.55	16.88	20.15	18.02	22.39	26.76	26.18	27.68	25.9	product=hypothetical protein
TGME49_214787	0	0	0	0	0	0	0	0	28.33	0	0	0	0	0	0	0	0	0	0	0	0	0	0	0	0	0	0	0	0	0	0	0	product=hypothetical protein
TGME49_294920	34.39	40.86	36.7	37.34	39.54	47.37	44.02	44.23	20.83	19.9	22.16	21.26	33.08	34.92	36.59	34.17	41.22	37.82	42.13	39.03	41.08	35.53	39.39	37.64	25.08	21.27	23.37	23.85	30.42	35.21	34.83	28.83	product=general transcription factor IIH polypeptide 2 GTF2H2
TGME49_295400	18.08	18.22	15.9	17.82	22.12	20.62	21.11	20.46	24.01	22.86	24.42	28.11	36.83	32.69	36.91	32.85	12.74	14.9	14.37	15.76	32.86	37.4	34.76	39.74	34.98	37.94	34.23	37.67	44.28	50.75	53.93	45.17	product=hypothetical protein
TGME49_283720	16.87	17.18	16.25	17.48	17.5	18.8	17.18	18.89	16.29	16.36	16.34	17.51	20.81	19.17	18.88	20.45	21.92	19.26	22.02	19.57	24.34	23.91	27.07	24.67	15.74	15.54	17.83	15.8	20.39	24.37	25.67	24.66	product=phosphotyrosyl phosphate activator (ptpa) protein
TGME49_262900	6.74	5.8	5.81	5.52	7.6	7.49	7.41	6.44	8.24	7.61	9.1	10.77	12.24	12	12.91	14.03	4.63	5.24	5.49	4.75	10.28	9.92	9.35	10.53	6.83	7.46	8.01	7.7	12.88	11.35	13.79	13.06	product=hypothetical protein
TGME49_281460	0.34	0.17	0.17	0.17	0.19	0.18	0	0.18	0.81	0.79	1.4	1.85	0.59	0.29	1.52	1.35	0.16	0	0.16	0	0.37	0.18	0	0.4	0.8	0.78	0.99	0.97	0.77	1.31	0.86	2.43	product=hypothetical protein
TGME49_310230	76.07	78.49	79.88	74.16	87.61	80.09	89.74	77.06	79.43	87.98	86.91	87.53	52.7	55.45	60.41	76.32	46.67	44.99	37.5	40.72	57.61	51.55	63.12	66.89	48.27	27.97	26.22	22.59	44.78	40.97	40.73	35.59	product=hypothetical protein
TGME49_231360	7.77	8.8	8.41	6.58	10.39	10.38	9.1	9.79	11.2	12.2	13.2	14.85	14.4	13.51	12.87	13.85	9.35	9.34	8.41	10.55	15.52	14.82	16.7	16.39	8.81	9.83	10.03	10.58	15.77	15.15	14.71	16.58	product=hypothetical protein
TGME49_209880	22.15	21.63	21.77	20.94	22.57	22.64	23.66	22.13	25.24	23	25.12	25.19	20.96	21.44	21.03	21.25	18.57	16.86	17.81	18.06	17.92	18.23	17.6	18.66	11.94	16.79	18.03	16.94	17.39	15.11	16.61	16.58	product=glutamic acid-rcih protein, putative
TGME49_237180	229.16	217.21	213.87	204.5	184.58	186.25	175.04	175.26	155.48	167.06	169.81	158.89	101.74	118.79	107.88	143.25	140.5	129.24	111.78	115.64	98.91	113.16	99.72	121.07	95.15	75.24	88.67	87.85	67.77	72.1	55.79	71.92	product=hypothetical protein
TGME49_236940	0	0	0	0	0	0	0	0	0	0	0	0	0	0	0.91	2.02	0	0	0	0.47	0	0	0	0	1.15	0	0	1.14	2.25	0	1.28	2.04	product=hypothetical protein
TGME49_259840	18.71	20.96	19.81	21.98	23.5	23.43	22.75	23.59	16.04	18.49	19.24	15.88	30.78	31.58	32.01	29.27	33.95	34.49	33.31	33.92	31.36	31.9	32.35	31.36	22.87	27.08	25.94	27.41	28.67	32.5	31.03	29.65	product=hypothetical protein
TGME49_217665	14.49	11.6	11.48	11.8	14.08	22.85	18.35	15.81	22.56	21.87	21.83	24.83	22.79	21.95	20.74	18.96	17.65	17.63	18.96	19.15	21.94	22.02	22.16	22.46	37.48	19.36	21.73	19.98	24.88	23.95	26.02	20.05	product=hypothetical protein
TGME49_243220	76.99	84.57	86.8	80.62	83.15	72.08	84.4	79.82	80.83	71.63	68.05	70.68	60.4	72.3	57.53	59.28	78.21	69.16	90.04	80.31	58.19	58.4	68.54	70.06	19.88	56.71	65.12	62.92	44.35	59.11	61.05	35.39	product=hypothetical protein
TGME49_297220	7.84	8.14	8.61	9.2	11.47	11.08	11.1	13.56	34.68	35.19	36.62	35.22	20.86	17.36	21.85	16.96	12.02	11.63	11.05	12.86	23.37	23.72	22.19	23.37	33.29	35.53	34.34	34.64	25.59	27.8	27.39	29.46	product=AMP-binding enzyme domain-containing protein
TGME49_285665	0	0	0	2.92	5.5	5.12	8.81	11.29	1.61	0	0	0	20.61	13.57	10.79	16.09	2.82	2.82	0.91	3.76	14.1	7.25	18.08	16.68	8.95	12	16.89	8.94	20.07	23.64	15.33	22.32	product=hypothetical protein
TGME49_221700	69	72.43	72.77	63.67	67.02	61.07	61.61	61.65	48.08	52.64	57.65	54.11	46.81	63	54.61	61.63	68.25	64.6	62.48	61.62	58.56	49.24	46.02	45.89	66.71	35.42	44.6	41.66	35.16	40.13	32.02	34.58	product=hypothetical protein
TGME49_264850	15.21	17.9	11.05	19.63	15.56	19.41	17.61	22.34	11.35	14.68	11.12	11.04	9.89	16.2	13.29	12.77	9.71	10.02	13.35	10.95	11.36	10.61	12.65	11.57	7.02	17.41	18.6	20.94	18.11	8.89	31.45	17.77	product=hypothetical protein
TGME49_246500	68.03	76.48	69.1	67.43	78.2	83.24	88.78	81.13	63.99	64.83	68.68	65.33	98.17	105.77	100.26	99.49	75.39	72.62	74.92	78.74	124.99	128.72	120.99	123.32	159.76	114.38	107.55	120.51	126.91	135.22	138.47	125.78	product=surp module domain-containing protein
TGME49_226440	40.24	42.81	41.86	40.66	45.71	45.39	46.33	42.75	38.3	38.52	40.51	37.33	47.56	49.99	49.97	49.11	46.6	46.24	47.72	48.8	43.92	42.74	43.58	41.82	42.75	49.33	53.5	53.78	58.74	56.78	53.2	56.52	product=SWI2/SNF2-containing protein RAD16
TGME49_298070	19.19	13.61	18.84	18.39	16.74	11.46	16.58	13.55	24.44	17.61	15.69	6.91	19.48	12.72	23.97	15.44	0	16.52	6.98	5.5	2.09	3.96	10.96	2.31	6.34	2.06	6.41	2.14	12.92	10.26	5	3.92	product=hypothetical protein
TGME49_247550	263.85	259.73	281.86	272.27	270.65	250.98	254.26	249.84	437.46	437.91	451.42	475.66	395.88	407.67	423.73	413.74	225.27	230.42	217.13	226.98	333.31	313.94	309.85	323.41	404.82	323.65	315.57	310.61	411.87	425.31	409.19	421.24	product=heat shock protein HSP60
TGME49_312700	11.67	11.33	11.07	10.67	13.19	13.87	14.91	13.73	15.97	16	17.81	16.82	13.67	14.33	13.93	13.74	11.47	10.85	11.55	11.63	16.67	16.84	16.98	18.5	9.87	12.96	13.12	12.45	14.01	14.54	14.2	14.21	product=hypothetical protein
TGME49_318650	17.38	17.36	18.21	17.35	21.9	20.48	19.64	23.69	8.85	9.16	9.33	8.97	12.33	14.67	13.32	14.62	20.52	20.25	19.51	18.55	22.8	21.07	23.22	21.33	10.76	7.48	8.37	8.12	3.61	4.76	4.6	4.38	product=transhydrogenase
TGME49_257640	7.15	8.01	6.2	6.92	11.09	10.46	10.38	10.28	9.86	10.02	7.64	9.33	12.36	12.55	10.76	12.06	7.92	8.92	7.35	8.39	13.41	13.08	12.43	14.65	4.88	4.99	4.22	4.64	13.47	13.28	13	10.17	product=hypothetical protein
TGME49_248100	49.73	42.38	46.11	49.32	53.31	55.16	55.65	57.29	41.02	45.62	69.26	60.08	64.86	59.93	48.12	49.06	51	53.73	52.56	46.06	66.04	55.71	56.61	52.57	78.21	50.19	54.78	61.63	57.71	49.28	49.08	43.1	product=synaptobrevin protein
TGME49_208300	18.46	24.96	34.22	23.56	33.53	28.5	35.37	30.98	58.69	53.25	46.88	55.33	79.73	67.82	58.54	78.43	27.38	27.54	26.1	31.41	107.57	105.84	62.56	96.67	60.91	48.31	52.53	59.46	96.83	76.62	59.02	84	product=hypothetical protein
TGME49_226790	14.03	12.64	12.76	13.11	15.34	16.43	16.25	16.52	16.52	19.4	20.3	19.95	20.91	20.81	20.47	21.03	16.18	16.22	16.37	16.88	18.36	19.65	18.08	17.95	26.21	25.41	21.94	22.23	15.8	17.4	18.16	17.58	product=ABC transporter, ATP-binding domain-containing protein
TGME49_235730	38.48	37.49	38.9	39.57	44.05	43.52	41.12	42.7	37.81	32.29	43.05	40.14	39.13	44.83	35.44	35.73	41.53	46.34	40.8	41.78	39.22	42.26	38.42	47.55	51.08	39.89	34.29	37.02	40.66	34.22	36.6	36.42	product=hypothetical protein
TGME49_262490	237.71	210.41	223.03	232.09	290.51	262.97	260.28	258.27	279.37	242.23	233.1	265.17	227.79	240.43	229.09	218.16	187.21	170.6	183.58	166.29	143.27	146.5	141.13	147.04	177.08	139.49	154.32	152.48	134.92	128	136.9	118.01	product=alpha/beta hydrolase, putative
TGME49_263290	51.55	51.84	59.77	54.43	46.64	53.04	51.69	44.06	74.29	80.38	78.27	74.63	76.75	59.77	64.94	71.33	67.43	65.51	53.78	57.23	74.75	76.53	77.67	85.13	50.56	44.49	48.82	39.78	53.88	57.48	66.05	54.62	product=rhomboid protease ROM2
TGME49_289740	53.89	53.7	55.59	52.11	59.79	58.2	57.87	55.85	149.26	136.24	153.84	157.79	175.46	161.88	158.25	174.92	92.64	92.29	92.06	98.88	236.91	220.76	220.85	237.78	201.12	147.4	153.21	146.17	175.03	195.49	188.31	197.49	product=hypothetical protein
TGME49_255740	23.8	25.29	25.53	23.66	27.08	27.88	25.85	27.22	37.33	38.1	39.7	38.71	31.04	28.73	32.29	30.02	25.41	26.64	26.81	27.08	36.64	40.09	37.01	37.29	33.45	34.61	33.28	32.05	38.32	37.42	40.23	39.36	product=hypothetical protein
TGME49_289745	0	0	0	0	1.9	0	0	3.53	0	0	0	0	5.92	0	3.12	0	0	0	1.59	0	0	0	0	0	3.85	5.62	1.95	3.89	3.91	3.12	13.6	0	product=hypothetical protein
TGME49_209460	12.27	12.53	12.87	10.59	12.64	14.72	13.07	12.47	16.56	15.18	14.99	15.67	19.68	20.92	19.89	22.62	16.8	15.55	17.2	16.22	23.59	21.55	22.03	22.38	38.81	34.18	33	35.44	31.39	33.66	35.37	28.9	product=hypothetical protein
TGME49_289190	8.06	9.29	8.79	9.54	11.09	9.39	10.88	10.29	9.22	10.15	10.02	10.91	15.09	15.59	16.18	13.85	12.11	13	12.87	13.23	15.45	16.14	15.71	17.48	6.6	7.12	7.18	5.54	13.52	15.83	13.52	16.7	product=tetratricopeptide repeat-containing protein
TGME49_320020	126.2	123.91	129.35	115.38	132.92	125.6	143.68	135.53	93.97	104.56	95.23	86.39	182.36	176.22	185.56	177.47	95.71	104.16	100.69	108.77	150.64	148.12	138.27	152.26	88.37	91.26	94.12	96.84	138.25	149.42	142.57	146.65	product=transporter, major facilitator family protein
TGME49_316620	40.67	40.23	37.8	39.99	35.56	38.44	36.02	36.9	49.65	46.48	47.72	48.52	41.36	39.88	38.4	38.3	50.79	51.82	51.41	51.62	55.04	55.91	58.05	52.67	46.8	38.92	40.22	35.41	41.59	47.89	47.04	46.37	product=WD domain, G-beta repeat-containing protein
TGME49_297440	0.2	0	0	0	0	0.2	0.43	0.2	1.24	1.81	1.6	1.06	1.68	1	2.44	1.55	0.18	0	0	0	0	0.82	0.38	1.39	0.46	0	0.68	0.44	3.08	1.86	3.45	4.37	product=hypothetical protein
TGME49_254250	16.89	20.38	14.73	17.6	15.57	18.87	16.89	18.68	11.74	12.08	13.69	12.92	17.95	20.54	18.01	16.14	20.96	20.64	21.26	21.94	19.78	19.87	20.86	18.46	15.56	13.82	12.96	16.77	15.99	17.83	18.43	17.12	product=PRELI family protein
TGME49_248260	42.25	48.3	48.98	38.75	50.74	53.22	43.23	48.15	13.53	16.87	11.93	21.93	39.45	41.29	36.69	38.44	42.5	48.04	51.24	51.73	41.35	44.48	48.86	43.17	41.99	37.21	41.34	34.78	40.31	36.82	42.47	45.47	product=hypothetical protein
TGME49_262030	7.49	8.85	7.77	8.43	6.83	8.27	7.45	6.92	6.65	6.99	6.39	7.6	11.15	12.02	11.33	10.97	5.68	6.46	5.65	6.43	10.7	11.09	10.27	11.51	4.21	4.49	6.04	5.86	11.28	10.49	12.79	10.25	product=ALG6, ALG8 glycosyltransferase family protein
TGME49_288300	0	0	0	1.31	0	0	0	0	0	0	0	0	0	0	2.42	0	0	0	0	0	0	0	0	0	0	0	0	0	3.02	0	0	0	product=hypothetical protein
TGME49_268720	50.69	43.5	48.31	47.38	53.59	50.08	57.35	49.95	51.22	46.36	45.51	51.32	41.98	46.48	47.79	45.24	48.95	51.17	48.94	56.79	50.22	53.86	54.43	52.99	69.74	41.84	38.97	42.4	52.48	53.68	44.13	61.43	product=Hrf1 family protein
TGME49_230570	53.22	56.59	58.5	54.37	48.65	54.82	52.73	51.72	39.8	42.72	40.99	41.66	42.93	40.39	42.59	42.6	74.42	72.05	72.84	70.19	50.5	53.44	55.15	51.26	31.75	44.33	44.01	41.14	47.1	50.78	45.6	45.64	product=transporter, major facilitator family protein
TGME49_221350	7.14	9.35	7.69	8.87	13.59	14.74	14.23	15.16	33.09	25.52	23.04	27.96	23.82	29.35	28.69	24.23	7.19	8.32	6.03	6.43	33.1	32.68	24.05	32.8	18.59	9.01	13.93	15.03	26.12	24.87	21.58	26.53	product=Ctr copper transporter family protein
TGME49_215280	90.15	99.25	105.04	104.11	100.11	101.08	103.97	98.7	78.07	74.78	76.48	81.21	100.11	107.74	98.61	105.6	92.05	89.92	97.79	88.93	114.99	112.97	110.46	116.14	153.26	96.28	86.36	97.64	124.75	125.76	126.9	120.74	product=succinate dehydrogenase [ubiquinone] iron-sulfur protein
TGME49_269930	1.59	1.63	1.96	1.95	3.09	2.59	2.58	3.11	3.6	3.05	3.27	4.13	2.78	2.59	2.21	2.53	0.85	0.74	0.74	0.77	2.69	2.22	2.13	2.89	2.13	2.08	2.28	2.36	4.63	4.62	4.35	4.84	product=calcium binding egf domain-containing protein
TGME49_316900	36.06	38.93	37.55	38.58	52.27	50.94	49.02	43.46	49.87	53.61	56.4	53.99	66.15	67.76	65.91	76.05	33.37	34.94	29.43	37.25	55.78	55.34	53.99	57.56	29.77	27.43	27.35	26.44	64.51	55.73	55.41	56.68	product=Sas10 C-terminal domain-containing protein
TGME49_225953	0	0	0	0	0.61	0	0	0	0	0	0	0	0	0.95	1	1.12	0	0	0	0	0.6	0	0	1.32	0	0	0.63	0	0	0	1.41	0	product=hypothetical protein
TGME49_248210	0	0	0	0	0	0	0	0	0	0	0	0	0	0.45	0	0.52	0	0	0	0	0.29	0	0	0.62	0	0	0.3	0	0.59	0	0.66	0.54	product=hypothetical protein
TGME49_262990	14.62	15.29	15.3	16.08	15.39	16.16	14.83	16.12	13.3	12.34	13.83	14.74	20.11	19.97	21.04	19.07	18.03	18.57	17.85	18.46	18.57	20.88	19.2	19.27	17.31	19.22	18.67	20.42	22.44	23.36	22.25	22.5	product=hypothetical protein
TGME49_260340	11.99	9.72	9.17	8.39	13.4	12.55	10.24	10.06	8.76	9.67	8.61	5.42	13.32	13.27	8.02	13.38	21.1	17.6	20.29	16.2	19.57	17.34	19.03	19.79	12.79	8.18	10.09	7.63	13.45	15.64	14.47	19.27	product=DNL zinc finger protein
TGME49_217810	39.37	41.85	41	35.86	53.97	42.28	44.97	52.04	61.76	60.52	61.48	68.56	68.43	80.66	82.15	56.33	41.04	42.89	40.94	49.31	99.36	82.96	78.8	85.58	53.11	58	50.07	59.84	83.07	81.13	86.58	95.17	product=hypothetical protein
TGME49_221250	42.22	38.42	39.27	39.88	64.21	61.17	66.14	56.99	74.03	73.04	77.31	75.83	64.73	69.61	67.73	64.08	31.34	24.7	27.57	28.77	26.93	32.41	29.93	31.96	43.85	51.75	53.5	50.98	36.44	37.82	35.53	35.6	product=hypothetical protein
TGME49_219470	17.25	22.16	15.45	18.47	13.6	18.99	17.29	9.99	14.71	22.63	11.56	14.72	44.47	41.38	43.42	40.84	23.49	26.97	33.93	32.92	26.75	31.32	32.31	34.94	12.24	33.33	26.88	40.96	40.66	32.86	61	57.52	product=hypothetical protein
TGME49_271590	4.35	4.03	5.75	4.59	3.74	2.88	3.33	4.81	0	0	0	0	4.81	0	3.33	4.88	2.3	2.22	0	5.17	3.15	4.56	0	3.49	7.19	12.39	6.89	10.05	6.44	12.19	4.64	6.45	product=Toxoplasma gondii family D protein
TGME49_307080	7.37	4.99	4.82	4.68	8.01	12.09	18.42	9.85	23.33	26.13	15.98	8.79	20.68	4.03	8.75	19.8	0	4.75	6.7	9.47	13.47	7.61	14.09	8.96	2.7	10.49	10.93	5.49	5.54	8.7	12.96	10.1	product=hypothetical protein
TGME49_215955	2.46	2.49	2.41	7.02	5.34	4.84	5.26	9.85	0	0	0	0	0	12.1	4.38	4.95	7.06	2.37	4.47	7.11	0	0	0	2.99	0	0	2.73	0	0	4.35	0	10.1	product=hypothetical protein
TGME49_226515	1.62	1.96	1.73	1.72	2.65	2.31	1.67	1.79	7.16	8.74	9.83	10.41	9.15	9.53	7.82	8.7	4.84	3.76	6.56	4.62	9.75	7.86	7.88	10.16	6.83	6.48	6.75	5.28	4.18	10.25	6.72	6.85	product=hypothetical protein
TGME49_244650	133.62	141.11	145.88	139.5	185.8	181.29	176.92	173.42	171.73	175.14	179.15	176.79	260.97	246.15	270.74	253.93	150.02	155.24	158.16	162.47	209.59	224.14	210.07	230.19	167.26	158.95	165.35	157.56	200.05	210.96	228.07	195.83	product=eukaryotic initiation factor-5, putative
TGME49_273140	15.19	15.91	16.58	16.76	22.48	24.9	27.42	23.05	25.74	26.11	28.37	31.34	42.3	43.5	40.96	44.66	14.58	13.96	15.73	14.91	34.79	37.12	36.26	39.46	31.53	25.25	25.95	26.65	44.14	45.97	41.13	40.53	product=radical SAM methylthiotransferase, MiaB/RimO family protein
TGME49_248250	54.25	43.27	41.99	61.65	64.61	79.02	76.66	59.88	26.24	25.24	40.42	50.5	80.9	87.63	61.65	56.14	54.49	60.98	70.18	53.04	50.06	72.86	64.04	65.09	65.27	40.63	43.99	42.09	80.91	55.83	72.37	70.34	product=translation initiation factor IF-2, putative
TGME49_252290	127.03	130.53	128.01	121.43	117.85	112.85	118.54	111.93	136.79	128.91	128.67	134.34	131.72	135.27	142.97	141.76	143.21	149.57	150.91	148.81	132.27	124.23	132.86	121.51	103.32	132.74	127.74	121.13	148.83	161.17	158.24	153.71	product=importin alpha, putative
TGME49_312300	35.67	36.27	35.05	35.91	41.15	41.18	42.64	42.42	43.4	44.38	47.27	46.09	47.99	48.4	48.88	47.58	36.93	34.84	35.73	34.03	41.76	43.9	41.34	43.39	25.68	54.19	55.6	58.08	58.82	59.05	63.01	59.27	product=Sec7 domain-containing protein
TGME49_271030	123.5	127.92	129.82	128	132.98	139.47	129.05	143.73	312.71	316.91	320.92	316.59	140.4	136.69	141.04	130.07	156.44	156.09	163.28	159.44	139.47	150.33	157.79	139.63	120.11	271.16	273.06	259.01	187.26	173.73	188.17	186.78	product=AP2 domain transcription factor AP2VIII-6
TGME49_277055	3.86	2.92	1.9	5.62	7.4	4.92	2.12	0.99	6.2	1.49	7.95	1.76	8.25	9.78	10.36	7.72	0.9	1.8	0.88	0.9	3.12	5.97	5.48	1.14	3.23	3.14	4.33	3.22	4.28	8.74	4.9	7.79	product=hypothetical protein
TGME49_273310	168.08	177.95	180.71	212.05	147.46	145.43	163.03	178.03	172.35	173.98	136.07	147.26	133.07	126.25	121.82	143.99	222.89	217.71	231.38	223.31	215.79	202.48	241.22	222.33	350.7	180.94	180.02	171.95	221.76	210.07	218.59	270.97	product=hypothetical protein
TGME49_250050	16.8	17.93	15.78	16.62	17.6	16.39	16.5	18.58	13.61	14.04	15.01	14.41	18.66	18.42	18.9	18.9	15.75	16.8	17	17.81	16	14.32	16	15.66	17.61	19.07	19.01	19.07	19.22	18.3	16.26	19.45	product=hypothetical protein
TGME49_219485	25.55	26.5	27.37	26.44	27.71	27.91	27.66	28.1	37.35	37.26	41.37	39.66	54.76	53.23	54.99	53.81	39.47	40.92	40.35	38.79	49.82	48.89	47.68	50.14	35.79	41.31	45.22	41.23	55.8	55.08	61.27	54.22	product=hypothetical protein
TGME49_323330	0	0	0	0	0	0.02	0	0	0	0	0	0	0	0	0	0	0	0	0	0	0	0	0	0	0	0	0	0	0	0	0	0	product=hypothetical protein
TGME49_237260	75.01	73.69	71.62	79.94	89.53	92.44	83.45	74.29	70.91	74.5	71.94	74.88	75.82	80.22	83.64	79.05	74.09	69.19	74.64	78.78	84.39	83.44	82.97	91.09	104.86	66.01	71.06	70.11	77.35	79.07	72.4	77.48	product=Coiled-coil domain containing 124 family protein
TGME49_265150	19.98	18.25	17.14	19.48	24.91	26.17	31.49	28.01	20.01	24.52	26.16	28.62	32.79	30.12	33.37	35.13	18.06	18.45	19.38	20.07	23.18	23.98	24.87	22.64	24.36	19.44	21.77	22.41	27.77	24.1	21.34	26.67	product=hypothetical protein
TGME49_248390	1621.41	1559.78	1680.51	1590.34	1523.32	1375.62	1423.54	1350.38	2279.88	2022.5	2259.3	2379.77	3596.03	3303.78	3608.88	3891.86	1133.06	1075.21	951.94	1062.39	2900.76	2798.18	2696.74	3035.01	1604.58	900.27	974.94	933.63	3358.96	2895.1	2957.56	3200.83	product=ribosomal protein RPL26
TGME49_207750	29.52	30.06	29.99	30.8	38.15	35.24	38.71	35.2	60.75	61.95	61.47	56.62	58.36	57.19	54.46	56.12	24.97	22.16	22.58	25.04	35.34	33.71	33.39	36.54	35.43	32.99	32.81	34.08	40.66	44.35	45.79	48.32	product=hypothetical protein
TGME49_313860	60.44	62.68	61.67	62.77	52.96	54.87	51.92	56.61	52.45	52.94	52.11	50.63	46.85	45.77	47.56	45.55	71.56	71.86	73.21	72.6	46.54	51.47	51.1	48.36	47.12	57.5	57.39	56.18	52.82	50.12	50.3	55.78	product=regulator of chromosome condensation (RCC1) repeat-containing protein
TGME49_222130	100.18	108.27	104.34	109.51	118.25	124.46	128.8	143.21	85.07	70.61	74.22	80.4	103.82	101.16	80.58	97.69	110.35	116.56	108.74	94.52	117.52	110.79	110.8	119.07	115.35	98.62	82.68	103.9	113.76	101.44	95.06	114.49	product=hypothetical protein
TGME49_300320	6.72	7.71	8.9	7.96	10.76	11.9	10.53	10.89	14.8	13.99	14.4	17.15	18.62	15.87	14.31	16.51	10.34	9.32	9.88	11.04	20.51	18.54	20.07	20.55	12.58	11.76	10.36	9.99	15.46	15.93	16.72	14.28	product=dimethyladenosine transferase
TGME49_218770	8.32	8.94	8.48	9.52	10.53	11.07	10.4	10.12	9.34	7.84	6.78	9.99	14.74	15.53	16.08	13.77	11.54	11.97	12.37	12.4	14.92	13.34	16.35	13.85	28.08	31.86	27.87	31.45	14.43	15.32	16.27	14.68	product=carrier superfamily protein
TGME49_308990	18.1	15.92	15.12	16.04	21.83	19.69	19.77	21.43	24.19	29.58	23.08	25.41	35.61	37.65	36.71	34.6	19.89	16.21	17.59	16.58	25.1	21.45	20.21	23.94	20.47	20.82	19.46	21.96	22.56	21.13	22.14	21.2	product=transporter, solute:sodium symporter (SSS) family protein
TGME49_255430	28.11	26.01	26.15	28.02	28.56	27.69	29.16	28.85	35.85	35.94	31.62	43.42	37.16	42.42	38.97	37	22.4	25.29	26.74	26	34.57	35.44	32.08	35.18	38.34	32.94	34.16	39.39	47.3	40.44	47.55	46.84	product=Rad9 protein
TGME49_254880	170.44	156.76	164.98	151.63	155.51	147.44	153.51	140.5	160.35	160.51	156.09	159.06	101.81	101.31	104.77	118.96	68.96	66.75	58.27	67.85	57.39	54.4	56.27	62.75	61.66	66.6	66.05	66	50.32	52.23	55.51	55.34	product=Alpha-galactosidase
TGME49_305000	0.22	0	0.22	0.65	0	0	0.48	0.23	0.35	0	0	0	0.38	0.37	0	0	0	0	0	0.41	0	0	0	0	0.51	0.25	0.51	0.25	0.49	0	1.1	0.44	product=hypothetical protein
TGME49_246170	58.05	59.56	57.92	58.66	60.92	64.13	62.4	63.6	58.02	58.29	64.75	61.68	71.28	69.89	70.63	68.26	59.98	62.36	62.17	62.18	59.87	58.86	59.3	58.56	69.43	85.36	82.51	87.06	66.43	62.63	65.84	63.99	product=ARID/BRIGHT DNA binding domain-containing protein
TGME49_224800	20.58	16.33	21.68	14.53	35.35	32.55	26.52	33.83	22.73	18.5	20.64	24.26	37.89	33.82	32.92	27.45	19.49	18.11	21.94	20.63	22.19	21.47	21.11	23.85	16.68	13.32	14.34	14.76	13.68	19.6	22.23	15.79	product=hypothetical protein
TGME49_321370	33.08	34.46	33.83	33.22	29.24	30.3	30.1	29.78	28.93	28.37	31.2	27.26	32.14	32.83	31.01	30.7	36.7	36.64	36.3	38.04	30.2	29.8	31.5	31.17	19.27	23.23	25.29	22.79	27.13	26.71	25.57	25.16	product=hypothetical protein
TGME49_312400	10.63	12.99	12.98	12.82	16.38	16.25	12.54	13.72	11.54	13.17	11.5	10.18	21.22	22.97	23	20.31	17.82	18.12	17.6	19.19	23.62	22.9	23.24	22.59	13.9	14.25	14.68	11.32	23.99	27.12	21.58	25.69	product=exosomal 3'-5' exoribonuclease complex subunit, putative
TGME49_289110	9.84	9.93	10.74	9.43	14.02	15.22	13.33	13.03	17.47	18.44	18.73	18.65	22.22	22.67	21.36	21.86	15.79	17.47	18.92	16.37	17	17.96	16.87	18.71	14	12.71	13.54	10.96	18.69	16.73	18.91	17.34	product=hypothetical protein
TGME49_232530	13.17	13.5	10.55	12.79	12.35	10.83	11.12	11.07	16.57	16.42	15.69	15.35	18.21	16.11	16.79	17.18	17.9	18.32	17.14	17.29	20.53	20.58	20.6	19.87	12.43	13.72	14.25	16.31	23.69	22.86	23.81	23.33	product=hypothetical protein
TGME49_304480	0	0.18	0.18	0	0	0	0	0	0	0	0	0	0	0	0	0	0	0	0	0	0	0	0	0	0	0	0.21	0	0	0	0	0	product=3-oxo-5-alpha-steroid 4-dehydrogenase
TGME49_310610	71.76	67.5	68.4	66.82	71.83	58.49	63.35	72.08	51.03	47.3	53.75	49	70.06	72.07	69.48	78.2	74.7	74.86	78.54	76.42	79.92	81.26	88.87	83.27	93.16	77.38	69.52	71.93	93.5	110.22	102.68	79.98	product=hypothetical protein
TGME49_232300	838.44	805.11	819.8	817.47	852.42	834.16	851.24	851.81	1238.47	1126.67	1198.92	1279.59	2288.95	2045.8	2114.88	2298.24	554.76	578.33	522.84	588.12	1606.64	1474.9	1374.96	1535.06	1027.52	556.33	691.32	604.05	1878.78	1911.61	1761.66	1879.31	product=ribosomal protein RPS3
TGME49_240070	49.11	48.35	52.48	52.44	60.56	54.55	57.46	48.27	59.92	49.96	55.21	55.14	103.01	90.57	81.49	86.69	43.03	47.37	43.97	48.44	93.71	90.92	92.12	96.83	93.9	71.54	71.51	74.08	103.31	121.11	112.83	93.05	product=RNA recognition motif-containing protein
TGME49_264770	59.86	55.61	50.63	49.85	76.2	74.16	83.56	76.39	61.3	61.84	68.68	72.46	75.75	79.17	86.13	82.23	40.7	41.76	37.88	35.4	64.06	68.51	58.48	67.54	62.34	58.34	55.61	56.61	51.89	59.23	60.69	58.71	product=hypothetical protein
TGME49_313380	456.28	437.14	469.95	471.29	585.23	501.76	569.58	504.21	511.67	481.24	534.52	564.68	364.44	395.66	386.7	393.94	413.43	382.51	383.17	349.44	371.65	346.97	337.66	373.69	573.4	372.46	409.11	411.59	382.65	398.4	362.53	403.1	product=hypothetical protein
TGME49_250680	12.84	14.37	14.07	12.81	12.5	14.08	14.01	13.19	13.61	14.6	15.28	14.84	20.21	18.56	19.74	21.88	11.16	12.88	12.03	11.95	14.89	15.36	13.63	17.37	7.16	12.76	12.38	11.84	17.74	19.3	19.23	18.8	product=TBC domain-containing kinase (incomplete catalytic triad)
TGME49_212300	635.61	637.9	642.72	657.01	587	572.91	558.63	610.09	324.87	296.85	296.11	265.72	293.15	298.84	292.57	303.4	650.47	677.6	662.84	630.66	403.16	409.03	424.6	397.18	415.5	338.02	332.85	336.13	295.15	335.29	303.65	311.88	product=hypothetical protein
TGME49_280440	47.51	41.17	46.89	38.15	47.84	56.42	55.32	51.5	44.97	52.6	52.64	42.68	54.75	50.95	40.79	50.67	40.5	47.73	44.44	33.79	48.42	57.25	60.55	52.98	46.24	31.45	36.74	34.83	40.39	45.38	52.47	43.24	product=ubiquitin conjugating enzyme E2, putative
TGME49_277970	25.12	24.79	21.51	21.67	38.12	26.85	29.41	29.18	22.32	19.9	22.97	16.02	38.28	39.6	33.62	41.36	15.88	16.66	15.25	18.23	35.96	21.87	31.31	34.72	23.17	21.83	21.35	23.53	31.94	32.36	28.01	28.34	product=dolichol-phosphate-mannose synthase family protein
TGME49_297840	64.3	66.77	66.53	63.01	81.98	74.4	81.27	78.56	75.03	72.66	72.92	73.37	84.12	75.06	72.27	75.4	93.13	100.78	98.87	95.63	123.76	119.42	131.04	109.12	105.33	68.51	67.5	64.89	95.89	106.55	97.99	106.63	product=DNA primase, large subunit
TGME49_275490	24.44	23.93	23.13	23.33	32.13	33.58	33.2	32.65	36.97	37.84	39.04	39.04	50.23	48.27	49.09	49.46	24.96	25.34	24.71	26.01	37.44	36.3	34.72	37.73	45.99	55.5	51.78	54.73	46.7	48.03	52.88	47.13	product=hypothetical protein
TGME49_313950	2.78	2.48	2.38	1.76	2.78	3.33	2.09	2.06	3.42	4.52	4.7	4.68	4	3.81	3.84	3.28	1.7	2.32	1.81	1.44	4.62	5.37	4.11	6.32	3.16	2.68	2.73	2.16	4.4	3.01	2.38	2.95	product=GMC oxidoreductase
TGME49_268970	47.47	63.93	59.55	64.69	57.99	65.97	57.25	58.65	12.01	15.2	12.94	7.92	74.59	67.79	69.16	61.58	142.36	161.13	164.6	147.35	188.7	182.73	192.88	173.97	163.86	103.63	87.52	104.26	141.26	172.4	125	151.01	product=hypothetical protein
TGME49_327200	0	1.23	0	3.5	0	1.36	0	0	4.31	0	0	0	0	0	0	0	0	0	0	0	0	0	0.65	0	0	2.12	0	0	0	1.91	0	0	product=rhoptry neck protein, putative
TGME49_230850	121.1	113.6	111.99	116.86	124.27	113.85	121.65	126.21	113.06	109.18	116.58	110.8	104.68	105.68	109.75	110.45	138.63	135.12	138.7	123.51	138.57	134.24	146.39	137.25	160.85	120.1	116.7	116.99	149.66	170.39	169.5	156.82	product=hypothetical protein
TGME49_325800	0.04	0	4.98	2.33	0.01	0.12	12.83	0.01	0.6	0.05	0	0	0.01	0.51	0	0.72	0	0.17	0.44	0	3.93	0	0	0.25	0	0	0.54	0.55	1.06	0	1.13	7.52	product=EGF family domain-containing protein
TGME49_272640	43.9	44.68	44.79	41.83	46.38	46.62	46.59	47.56	44.95	41.4	42.52	43.07	52.91	54.12	56.01	60.71	47.33	42.99	45.06	42.66	54.45	52.5	53.56	54.96	74.07	56.97	56.05	61.23	61.5	61.98	60.67	52.95	product=eukaryotic initiation factor-2B, epsilon subunit, putative
TGME49_234260	13.01	11.3	7.3	5.35	2.03	9.26	4.02	5.63	2.96	2.84	6.08	6.7	3.15	0	13.27	3.74	1.77	1.78	6.75	12.4	2.03	7.67	5.3	8.95	2.05	5.98	6.21	10.35	0	6.62	4.84	7.59	product=hypothetical protein
TGME49_214300	44.22	45.65	43.72	43.75	41.51	41.33	42.64	41.77	53.85	51.62	50.88	52.55	44.29	44.11	43.61	42.46	43.2	43.04	45.65	43.02	46.01	44.61	45.25	47.58	30.8	40.51	42.15	40.18	47.41	45.64	48.68	45.78	product=hypothetical protein
TGME49_213680	13.1	15.19	13.81	14.94	10.53	12.1	12.43	12	12.02	15.62	13.66	17.87	16.06	15.2	17.15	17.5	14.28	14.18	14.74	12.34	19.4	15.78	15.33	17.28	20.14	12.95	16.9	16.18	20.48	18.8	14.17	21.92	product=MmgE/PrpD family protein
TGME49_203362	25.29	25.27	27.69	28.83	27.34	31.61	34.29	30.23	19.68	27.35	26.81	25.94	49.22	38.17	44.58	27.77	37.01	34.5	35.77	30.48	42.57	45.62	45.98	43.59	55.68	31.31	30.91	37.86	37.89	46.29	32.63	44.42	product=hypothetical protein
TGME49_217920	0	0.23	0	0.12	0.13	0.24	0.26	0.24	0	0.18	0	0.21	0.8	0.4	0.41	0.92	0	0.11	0	0	0.13	0	0.45	0.14	0.82	0.13	0.14	0.13	0	0.22	0.88	0.24	product=hypothetical protein
TGME49_219670	0.59	0.67	0.25	0.58	0.18	0.71	0.46	0.61	0.13	0.26	0.14	0	0.14	0	0.3	0.17	0.08	0.31	0	0.31	0	0.09	0	0.1	0.1	0	0.1	0.1	0.57	0.49	0.64	0.51	product=zinc finger (CCCH type) motif-containing protein
[truncated: 6,465 more rows]

## Sheet: AP2XI-2_pH 7.4（-IAA vs +IAA）
Gene ID	AP2XI-2-mAID_-IAA FPKM	AP2XI-2-mAID_+IAA FPKM	log2 (AP2XI-2-mAID_+IAA/AP2XI-2-mAID_-IAA )	Qvalue (AP2XI-2-mAID_-IAA/AP2XI-2-mAID_+IAA)	Pvalue (AP2XI-2-mAID_-IAA/AP2XI-2-mAID_+IAA)	Desc
[truncated: 3,781 more rows]

[truncated: 4 more sheets: AP2XI-2_pH 8.2（-IAA vs +IAA）, AP2XII-1_pH 7.4（-IAA vs +IAA）, AP2XII-1_pH 8.2（-IAA vs +IAA, Stage-specific genes ]
