# Supplementary material for: The transcription factor AP2XI-2 is a key negative regulator of Toxoplasma gondii merogony
Source: Nat Commun. 2024 Jan 26;15:793. doi: 10.1038/s41467-024-44967-z (PMC10817966; doi:10.1038/s41467-024-44967-z)
Supplement: Supplementary file 5 — Supplementary Data 2 [file 41467_2024_44967_MOESM5_ESM.xlsx]

## Sheet: Pru_1
Group_ID	Protein_ID	Protein_Qscore	Protein_Mass	PeptideSeqs	PepIsUnique	Unique_Peptide_Num	Unique_Spectra_Num	Coverage	Peptide_Query	Description	Abundance	iBAQ
327_1	TGME49_270240-t26_1-p1	35.5628	49150.2	AFGEMVSQK;FIAVPGPSVPVPFFSLPDIHPDQVVYILR;KLEEIDDLLQLTR;LEADELESER;LEEIDDLLQLTR;LVDLIKDNQR;QLVGTAAGEIEEGVK;QLVGTAAGEIEEGVKADTQAVQDSSK;SQLALVEAFK;TKELVEPTSK	1;1;1;1;1;1;1;1;1;1	10	10	0.2588	16091;47488;32721;22558;30335;23347;31243;43691;19567;20510	| transcript=TGME49_270240-t26_1 | gene=TGME49_270240 | organism=Toxoplasma_gondii_ME49 | gene_product=MAG1 | transcript_product=MAG1 | location=TGME49_chrVIII:5312269-5313737(+) | protein_length=452 | sequence_SO=chromosome | SO=protein_coding_gene | is_pseudo=false	8.36847e+06	363847
332_1	TGME49_305260-t26_1-p1	2.01663	64039.3	IFADQSEEGK	1	1	1	0.0168	20192	| transcript=TGME49_305260-t26_1 | gene=TGME49_305260 | organism=Toxoplasma_gondii_ME49 | gene_product=hypothetical protein | transcript_product=hypothetical protein | location=TGME49_chrIX:5320794-5323694(+) | protein_length=594 | sequence_SO=chromosome | SO=protein_coding_gene | is_pseudo=false	7.12239e+06	245600
381_1	TGME49_299780-t26_1-p1	9.7523	59334	AGILFVVLH;EALSQMGIDR;NTPVAAHVMR	1;1;1	3	3	0.0532	15291;20078;19163	| transcript=TGME49_299780-t26_1 | gene=TGME49_299780 | organism=Toxoplasma_gondii_ME49 | gene_product=hypothetical protein | transcript_product=hypothetical protein | location=TGME49_chrXII:350560-353508(-) | protein_length=545 | sequence_SO=chromosome | SO=protein_coding_gene | is_pseudo=false	3.62536e+06	164789
329_1	TGME49_288720-t26_1-p1	33.8261	24785	ADVDEFPGVAHLVSDEYEQISSEALEAAR;DNFHLR;ESNVATAVTALR;GAFGKPMGLVAR;IVSDGVGAK;MLSCAGADR;RADVDEFPGVAHLVSDEYEQISSEALEAAR;TRESNVATAVTALR;VDIGQILMSIR;VHPFHVLR	1;1;1;1;1;1;1;1;1;1	10	13	0.448	47285;47284;10187;23896;23021;11590;15632;47641;47642;31022;24375;24830;16318	| transcript=TGME49_288720-t26_1 | gene=TGME49_288720 | organism=Toxoplasma_gondii_ME49 | gene_product=ribosomal protein RPL10 | transcript_product=ribosomal protein RPL10 | location=TGME49_chrIX:2708880-2711191(-) | protein_length=221 | sequence_SO=chromosome | SO=protein_coding_gene | is_pseudo=false	2.234e+08	1.48933e+07
229_1	TGME49_250730-t26_1-p1	12.1033	30855.7	EGGSPEVQAGLK;INDKETTSLTDNAK;SAVDTSALQHEGGAK	1;1;1	3	4	0.1536	21936;32195;32194;30616	| transcript=TGME49_250730-t26_1 | gene=TGME49_250730 | organism=Toxoplasma_gondii_ME49 | gene_product=60S ribosomal protein L7-B, putative | transcript_product=60S ribosomal protein L7-B, putative | location=TGME49_chrXII:5152773-5156535(+) | protein_length=267 | sequence_SO=chromosome | SO=protein_coding_gene | is_pseudo=false	1.70263e+06	106415
347_1	TGME49_311720-t26_1-p1	82.6477	73208	AKFEELNSDLFQK;DAGAIAGLNVIR;DFFNGKEPNR;DKDLLPYEIINK;FEELNSDLFQK;GVPQIEVTFDVDR;IINEPTAAAIAYGLDK;IINEPTAAAIAYGLDKK;ITITNDKGR;ITPSYVAFTDDDR;ITPSYVAFTDDDRK;LTPEEIER;NALEGYLHSMK;NAVVTVPAYFNDAQR;NEATINPTNTLFDVK;NEATINPTNTLFDVKR;NGILSVSAVDK;SQVDEIVLVGGSTR;TTVEDKDK;VEVENLMEGVDFSETLTR;VLAPEEVSAMVLTK;VMDHFIK;VTEAQEWLNTNPDADAEETR;VTEAQEWLNTNPDADAEETRDK	1;1;1;1;1;1;0;0;1;1;1;1;1;1;1;1;1;1;1;1;1;1;1;1	22	33	0.3653	32468;21868;23627;23662;30414;30410;28001;30712;30713;33713;33714;35378;35377;35376;16673;31226;33297;15795;25375;24869;24871;33783;33935;36097;19487;19450;30402;14313;39175;39174;39353;30985;31288;31287;12955;41464;43141;43140	| transcript=TGME49_311720-t26_1 | gene=TGME49_311720 | organism=Toxoplasma_gondii_ME49 | gene_product=chaperonin protein BiP | transcript_product=chaperonin protein BiP | location=TGME49_chrXI:2225360-2228735(-) | protein_length=668 | sequence_SO=chromosome | SO=protein_coding_gene | is_pseudo=false	1.18028e+08	3.10601e+06
347_2	TGME49_273760-t26_1-p1	84.6325	72834.5	AIQEALDWLDK;ARFEELCMDYFR;ATAGDTHLGGEDFDNR;DNNLLGK;EAVITVPAYFNDSQR;EIAEAYLGK;FDDPSVQSDMK;IINEPTAAAIAYGLDK;IINEPTAAAIAYGLDKK;IQQLITDFFNGK;IQQLITDFFNGKEPCR;KFDDPSVQSDMK;LSASEIDR;LVDFCVQDFKR;MKEIAEAYLGK;NDAVEIIANDQGNR;NPENTIFDAK;NQLAEKEEFEAK;NSLLPVEK;SNQITITNDK;SNQITITNDKGR;SQTFTTYADNQPGVLIQVYEGER;TFHPEEVSAMVLGK;TTPSYVAFTDTER;VIAGPGDKPLIEVTYQGEK	1;1;1;1;1;1;1;0;0;1;1;1;1;1;1;1;1;1;1;1;1;1;1;1;1	23	34	0.3872	26074;33408;33407;33622;33912;9358;34320;16020;25057;33713;33714;35378;35377;35376;29496;37991;37981;28781;12987;29570;29571;25071;24581;31768;21089;29780;29781;13264;20573;27405;27406;43621;43622;32110;32109;32386;30989;38580;38579	| transcript=TGME49_273760-t26_1 | gene=TGME49_273760 | organism=Toxoplasma_gondii_ME49 | gene_product=heat shock protein HSP70 | transcript_product=heat shock protein HSP70 | location=TGME49_chrVIII:3289228-3291252(-) | protein_length=674 | sequence_SO=chromosome | SO=protein_coding_gene | is_pseudo=false	1.17354e+08	3.08825e+06
387_1	TGME49_249670-t26_1-p1	2.85727	62437.1	APFPDCDATLVPR	1	1	1	0.0227	30352	| transcript=TGME49_249670-t26_1 | gene=TGME49_249670 | organism=Toxoplasma_gondii_ME49 | gene_product=cathepsin B | transcript_product=cathepsin B | location=TGME49_chrXII:4722040-4727155(-) | protein_length=572 | sequence_SO=chromosome | SO=protein_coding_gene | is_pseudo=false	197604	7057.29
136_1	TGME49_312260-t26_1-p1	50.2399	97285.1	APLLLSSIAAVAMDPHK;GRQPASQAQELPQQR;GTEAAPLHAR;IAEFPGFVFSGK;ILQLNPVAVDASSQHTLQVR;LGEVTAQADEMRDEGEGEEERPSR;LGLHQLR;LPGDLLSEFVAQQSDGDR;MSHAEEGGDPGINAAGEEEPR;QHESLLHAWNEK;QPASQAQELPQQR;SAEWQFVGVLGSMVSPVVQLK;VASGTCAGDVR	1;1;1;1;1;1;1;1;1;1;1;1;1	13	17	0.2055	34619;34615;34138;16761;25977;40351;43979;43978;11319;37764;40001;31074;31075;30845;41207;41208;19070	| transcript=TGME49_312260-t26_1 | gene=TGME49_312260 | organism=Toxoplasma_gondii_ME49 | gene_product=hypothetical protein | transcript_product=hypothetical protein | location=TGME49_chrXI:2549114-2553635(-) | protein_length=915 | sequence_SO=chromosome | SO=protein_coding_gene | is_pseudo=false	1.70991e+07	407121
497_1	TGME49_224850-t26_1-p1	12.6037	82520.2	AVTEMHLK;FQGVNLYIK;NMDDSIDDEKLR;YTNVYIK	1;1;1;1	4	4	0.0469	14116;18641;30143;13294	| transcript=TGME49_224850-t26_1 | gene=TGME49_224850 | organism=Toxoplasma_gondii_ME49 | gene_product=polyadenylate binding protein, putative | transcript_product=polyadenylate binding protein, putative | location=TGME49_chrX:2776323-2778629(+) | protein_length=768 | sequence_SO=chromosome | SO=protein_coding_gene | is_pseudo=false	9.38831e+06	268237
330_1	TGME49_275650-t26_1-p1	4.42628	101096	VLADPLGWVLFK	1	1	1	0.0137	27702	| transcript=TGME49_275650-t26_1 | gene=TGME49_275650 | organism=Toxoplasma_gondii_ME49 | gene_product=hypothetical protein | transcript_product=hypothetical protein | location=TGME49_chrIII:301101-303734(+) | protein_length=877 | sequence_SO=chromosome | SO=protein_coding_gene | is_pseudo=false	0	0
345_1	TGME49_217570-t26_1-p1	4.42628	16942.6	LIPNPNSFFMDVK	1	1	1	0.0861	31642	| transcript=TGME49_217570-t26_1 | gene=TGME49_217570 | organism=Toxoplasma_gondii_ME49 | gene_product=ribosomal protein RPS27 | transcript_product=ribosomal protein RPS27 | location=TGME49_chrXII:1912822-1914629(+) | protein_length=151 | sequence_SO=chromosome | SO=protein_coding_gene | is_pseudo=false	2.9021e+06	322455
117_1	TGME49_261570-t26_1-p1	34.4202	31012.1	AMFNDNSEVR;KEDQAELEAQCK;LGQLVHQK;LKVPPAINQFTHTLDK;LVVIAHDVTPVELVCFIPQLCR;VGGNIQPR;VPPAINQFTHTLDK;YGINHVTDLIEIK;YGINHVTDLIEIKK	1;1;1;1;1;1;1;1;1	9	10	0.3261	22282;30102;30101;13982;35918;43414;11410;32652;31512;33493	| transcript=TGME49_261570-t26_1 | gene=TGME49_261570 | organism=Toxoplasma_gondii_ME49 | gene_product=ribosomal protein RPL7A | transcript_product=ribosomal protein RPL7A | location=TGME49_chrVIIb:1652920-1655805(+) | protein_length=276 | sequence_SO=chromosome | SO=protein_coding_gene | is_pseudo=false	1.03537e+07	450161
138_1	TGME49_239260-t26_1-p1	10.5343	11432.4	DNIQGITKPAIR;DSVTYTEHAR;VFLENIIK	1;1;1	3	5	0.2913	26810;26808;22182;22181;15520	| transcript=TGME49_239260-t26_1 | gene=TGME49_239260 | organism=Toxoplasma_gondii_ME49 | gene_product=histone H4 | transcript_product=histone H4 | location=TGME49_chrVI:498086-498397(-) | protein_length=103 | sequence_SO=chromosome | SO=protein_coding_gene | is_pseudo=false	1.67148e+07	2.7858e+06
59_1	TGME49_251600-t26_1-p1	3.38489	44772.5	QGFTDLLVFK	1	1	1	0.0257	21780	| transcript=TGME49_251600-t26_1 | gene=TGME49_251600 | organism=Toxoplasma_gondii_ME49 | gene_product=IMP4 family U3 small nucleolar ribonucleoprotein (snoRNP), putative | transcript_product=IMP4 family U3 small nucleolar ribonucleoprotein (snoRNP), putative | location=TGME49_chrXII:5481198-5483977(+) | protein_length=389 | sequence_SO=chromosome | SO=protein_coding_gene | is_pseudo=false	34491.3	1437.14
568_1	TGME49_249900-t26_1-p1	39.3014	35233	AMLFGPNNDANLFYK;DFLAGGISAGVSK;GAGGALVLVFYDELKK;GAYFGLFDTAK;GNADSQLMNTAK;KGEQEIQYTGTADCWK;KGNADSQLMNTAK;MLIQTQDSIPEIK;MMMMAGR;YFPTQAFNFAFK	1;1;1;1;1;1;1;1;1;1	10	13	0.3648	34369;23570;33964;33965;22533;24479;37363;37362;28221;31840;31537;10957;30843	| transcript=TGME49_249900-t26_1 | gene=TGME49_249900 | organism=Toxoplasma_gondii_ME49 | gene_product=adenine nucleotide translocator, putative | transcript_product=adenine nucleotide translocator, putative | location=TGME49_chrXII:4937491-4938447(+) | protein_length=318 | sequence_SO=chromosome | SO=protein_coding_gene | is_pseudo=false	3.38576e+07	1.61227e+06
452_1	TGME49_204480-t26_1-p1	39.8234	72157.5	AFGEGLEYQR;AHEVLSNEEQR;DFVFFLALYNPR;EAQHYPTLLFFPADK;GIVPFGAINCSR;LTQFPQLVGK;NHVNQELLTLTFSR;NQVAMGVVFK;QLKDEFVK;QYHPDVNPGNEEK;VFSLSSDQEIVFLAYRPK;VVLFTDKR	1;1;1;1;1;1;1;1;1;1;1;1	12	15	0.214	21846;26349;26348;31257;35180;35179;25678;20482;33853;19088;16369;31725;39520;39521;15581	| transcript=TGME49_204480-t26_1 | gene=TGME49_204480 | organism=Toxoplasma_gondii_ME49 | gene_product=thioredoxin domain-containing protein | transcript_product=thioredoxin domain-containing protein | location=TGME49_chrVIIa:1756017-1763926(-) | protein_length=659 | sequence_SO=chromosome | SO=protein_coding_gene | is_pseudo=false	3.46364e+07	1.04959e+06
248_1	TGME49_249570-t26_1-p1	4.42628	31842.4	AREEDAEDDDDDVEER	1	1	2	0.0584	37246;37245	| transcript=TGME49_249570-t26_1 | gene=TGME49_249570 | organism=Toxoplasma_gondii_ME49 | gene_product=hypothetical protein | transcript_product=hypothetical protein | location=TGME49_chrXII:4649551-4656726(-) | protein_length=274 | sequence_SO=chromosome | SO=protein_coding_gene | is_pseudo=false	0	0
343_1	TGME49_313930-t26_1-p1	4.42628	94852.5	HTLAADEGNPEPR	1	1	1	0.0148	29049	| transcript=TGME49_313930-t26_1 | gene=TGME49_313930 | organism=Toxoplasma_gondii_ME49 | gene_product=transmembrane protein | transcript_product=transmembrane protein | location=TGME49_chrXI:3811116-3823315(+) | protein_length=881 | sequence_SO=chromosome | SO=protein_coding_gene | is_pseudo=false	0	0
50_1	TGME49_216860-t26_1-p1	29.6668	49083	AIGDAGFEHPSEVQHETIPHAITGVDVLCQAK;DFFLKPELLR;DVQNIFMATPK;GNYVSIHASGFR;GVEDVVVGR;LTLHGLLQYYVK;TTPHILIGTPGR;VNIVINYDMPDSSDSYLHR	1;1;1;1;1;1;1;1	8	11	0.2696	47832;47831;25349;24913;26239;26238;14144;30096;30095;24886;40931	| transcript=TGME49_216860-t26_1 | gene=TGME49_216860 | organism=Toxoplasma_gondii_ME49 | gene_product=DEAD (Asp-Glu-Ala-Asp) box polypeptide DDX39 | transcript_product=DEAD (Asp-Glu-Ala-Asp) box polypeptide DDX39 | location=TGME49_chrXI:5844665-5848755(+) | protein_length=434 | sequence_SO=chromosome | SO=protein_coding_gene | is_pseudo=false	4.99548e+07	2.08145e+06
207_1	TGME49_258500-t26_1-p1	3.25077	41103.1	GVAAWLQEAGALGK	1	1	1	0.0372	28048	| transcript=TGME49_258500-t26_1 | gene=TGME49_258500 | organism=Toxoplasma_gondii_ME49 | gene_product=hypothetical protein | transcript_product=hypothetical protein | location=TGME49_chrVIIb:3382610-3385989(-) | protein_length=376 | sequence_SO=chromosome | SO=protein_coding_gene | is_pseudo=false	0	0
26_1	TGME49_305820-t26_1-p1	3.25077	29980	SGGQWWSDISFK	1	1	1	0.0458	28817	| transcript=TGME49_305820-t26_1 | gene=TGME49_305820 | organism=Toxoplasma_gondii_ME49 | gene_product=SGS domain-containing protein | transcript_product=SGS domain-containing protein | location=TGME49_chrIX:5604206-5608101(+) | protein_length=262 | sequence_SO=chromosome | SO=protein_coding_gene | is_pseudo=false	320907	16045.4
560_1	TGME49_290950-t26_1-p1	3.25077	194381	LLLQWLEAR	1	1	1	0.0052	20843	| transcript=TGME49_290950-t26_1 | gene=TGME49_290950 | organism=Toxoplasma_gondii_ME49 | gene_product=clathrin heavy chain, putative | transcript_product=clathrin heavy chain, putative | location=TGME49_chrIX:3962308-3974515(-) | protein_length=1731 | sequence_SO=chromosome | SO=protein_coding_gene | is_pseudo=false	2.04851e+06	21118.6
535_1	TGME49_294890-t26_1-p1	2.47055	68894.3	TGASLLSHLR	1	1	1	0.0159	17635	| transcript=TGME49_294890-t26_1 | gene=TGME49_294890 | organism=Toxoplasma_gondii_ME49 | gene_product=hypothetical protein | transcript_product=hypothetical protein | location=TGME49_chrIa:1246568-1248760(+) | protein_length=630 | sequence_SO=chromosome | SO=protein_coding_gene | is_pseudo=false	7.27684e+06	196671
179_1	TGME49_312950-t26_1-p1	12.0517	53452.6	GERDEVFDHCVQQIDR;LTAGAETPQR;VIAGYADTPDTVFNENK;WFEGYLK	1;1;1;1	4	4	0.1064	38432;17306;36462;14484	| transcript=TGME49_312950-t26_1 | gene=TGME49_312950 | organism=Toxoplasma_gondii_ME49 | gene_product=hypothetical protein | transcript_product=hypothetical protein | location=TGME49_chrXI:2994121-2995533(+) | protein_length=470 | sequence_SO=chromosome | SO=protein_coding_gene | is_pseudo=false	3.15746e+06	121441
349_1	TGME49_255340-t26_1-p1	21.1771	185551	DLYLLMGR;EAQALLESLLR;EIAATLPLKR;FDAAVLLLQAAMQR;LAQCLLLLGGVDR;VLVDAAMAAHHTHAALR	1;1;1;1;1;1	6	7	0.043	15648;24271;19808;32148;29600;35305;35304	| transcript=TGME49_255340-t26_1 | gene=TGME49_255340 | organism=Toxoplasma_gondii_ME49 | gene_product=tetratricopeptide repeat-containing protein | transcript_product=tetratricopeptide repeat-containing protein | location=TGME49_chrVIIb:4888514-4896463(+) | protein_length=1697 | sequence_SO=chromosome | SO=protein_coding_gene | is_pseudo=false	1.06115e+06	10828.1
566_1	TGME49_286720-t26_1-p1	60.7115	31073.7	ASLTNGVLQVHVPK;DEKQQQEEGFYLQER;DHGEEDFVR;DTGSEFVVHADVPGMDR;DTGSEFVVHADVPGMDRENLR;ETPTQPPAIR;FYHQHFNSAAPFMR;GNPLLMSTMMPQLSTMDR;MYAEMMDDMSR;NAAQTPMAIEGGSSR;NPEVHELTGGQMVPMPGR;QGPSPASPWDVMPFAWGGR;QQQEEGFYLQER;RDHGEEDFVR;SFVLPDK;VDVHDGVLR	1;1;1;1;1;1;1;1;1;1;1;1;1;1;1;1	16	41	0.6558	30467;30450;30468;30470;30469;30472;37522;37523;19467;36070;41979;41978;41971;41970;19736;34853;34851;35060;35059;38674;38842;38676;38852;28758;28272;31030;31338;31049;37956;37785;38139;37784;37955;38890;39070;38891;32286;24770;24769;10342;16435	| transcript=TGME49_286720-t26_1 | gene=TGME49_286720 | organism=Toxoplasma_gondii_ME49 | gene_product=heat shock protein HSP28 | transcript_product=heat shock protein HSP28 | location=TGME49_chrV:1710404-1711234(+) | protein_length=276 | sequence_SO=chromosome | SO=protein_coding_gene | is_pseudo=false	2.52534e+08	1.26267e+07
24_1	TGME49_258580-t26_1-p1	80.1954	69043.9	AFDEYTFR;AQGDLEEAVVLLADMDR;EMIVGFLR;FHAFELVHGDVK;FMVPLLK;FWDQGLPPVVPPLIGNEPGQASVALVAER;GFLGGGGFGLVYHVEHPTTGQPFALK;GPSPASDTASESEPVSTEEAALLQK;GPSPASDTASESEPVSTEEAALLQKE;IGDLFVGHLMPQLR;ISDLIEDEFGVMK;IYSVCALFPK;KIGDLFVGHLMPQLR;LSPQQALEQFSLLNWK;NPTEAQQAVGTYLINSAENTWFISSPGGR;SSASSLDFASCHDIPEQFR;TNAYNIR;VLGKPEFQDVR;VMNNEVGDK;VMNNEVGDKISDLIEDEFGVMK;YPPVVTVIYMSPEIATCMITR	1;1;1;1;1;1;1;1;1;1;1;1;1;1;1;1;1;1;1;1;1	21	30	0.4655	17444;36274;36565;15158;28853;28855;11674;12174;11673;46753;43958;42936;42935;43681;32900;32902;31150;22800;22801;34499;37164;37163;47062;40012;11766;25612;25614;16326;42827;42615	| transcript=TGME49_258580-t26_1 | gene=TGME49_258580 | organism=Toxoplasma_gondii_ME49 | gene_product=rhoptry protein ROP17 | transcript_product=rhoptry protein ROP17 | location=TGME49_chrVIIb:3322124-3323950(-) | protein_length=608 | sequence_SO=chromosome | SO=protein_coding_gene | is_pseudo=false	6.4106e+07	1.73259e+06
564_1	TGME49_225150-t26_1-p1	3.10823	76675.7	EGEVLVSTGK	1	1	1	0.0145	16671	| transcript=TGME49_225150-t26_1 | gene=TGME49_225150 | organism=Toxoplasma_gondii_ME49 | gene_product=hypothetical protein | transcript_product=hypothetical protein | location=TGME49_chrX:2448305-2451764(+) | protein_length=691 | sequence_SO=chromosome | SO=protein_coding_gene | is_pseudo=false	1.35033e+07	364954
240_1	TGME49_244580-t26_1-p1	9.7523	100632	AAVAAAVAAQK;APGVAALK;GVQGDLNQSR	1;1;1	3	3	0.031	15350;7943;18337	| transcript=TGME49_244580-t26_1 | gene=TGME49_244580 | organism=Toxoplasma_gondii_ME49 | gene_product=L1P family of ribosomal protein | transcript_product=L1P family of ribosomal protein | location=TGME49_chrVI:3371967-3375980(+) | protein_length=936 | sequence_SO=chromosome | SO=protein_coding_gene | is_pseudo=false	2.62483e+06	49525.2
537_1	TGME49_257990-t26_1-p1	63.7837	104233	AHSQVWNVLLQVLDDGR;ALTDVNLR;FFRPELLNR;HVVSDLSLK;ILDSALVEAAQLADR;IVEHDVPSNLR;KNPQLDPLHLLEAMLQDK;LDDIVIFK;LQEEQEEYER;LVSLDVGSLIAGAK;MNDSLMSADSLFSALVQEK;NNPVLIGEPGVGK;NPQLDPLHLLEAMLQDK;RIVEHDVPSNLR;TEGALDAANLLKPMLAR;VDPVEPR;VGDLDLVAELR;VQLEVELLALEK;WTNIPVQK	1;1;1;1;1;1;1;1;1;1;1;1;1;1;1;1;1;1;1	19	19	0.2233	37798;13320;22608;16120;32706;25389;39552;15105;27564;27285;39371;25782;38074;29767;35306;10496;22888;28438;15774	| transcript=TGME49_257990-t26_1 | gene=TGME49_257990 | organism=Toxoplasma_gondii_ME49 | gene_product=heat shock protein 101, putative | transcript_product=heat shock protein 101, putative | location=TGME49_chrVIIb:3670754-3679545(+) | protein_length=927 | sequence_SO=chromosome | SO=protein_coding_gene | is_pseudo=false	4.64285e+07	725445
205_1	TGME49_248340-t26_1-p1	48.71	25981.4	APEIQIDPNLVQEAER;FQTNFGMITFNVWDTAGQEK;GQCAIMMFDVTAR;HLTGEFEK;KYIPTLGVEVHPLK;LILVGDGGVGK;LTNQPALSFVGEHAK;NIPNWYR;NLQYYDISAR;RLTNQPALSFVGEHAK;SNYNFEKPFLWLAR;VCENIPIVLVGNK;YIPTLGVEVHPLK	1;1;1;1;1;1;1;1;1;1;1;1;1	13	15	0.6201	35914;41889;31237;15035;32872;16889;33095;33093;15090;24257;35051;35336;35335;30274;30515	| transcript=TGME49_248340-t26_1 | gene=TGME49_248340 | organism=Toxoplasma_gondii_ME49 | gene_product=GTP-binding nuclear protein ran/tc4 | transcript_product=GTP-binding nuclear protein ran/tc4 | location=TGME49_chrXII:3816745-3819802(+) | protein_length=229 | sequence_SO=chromosome | SO=protein_coding_gene | is_pseudo=false	3.97101e+07	2.48188e+06
22_1	TGME49_263090-t26_1-p1	13.6772	37150.5	ICHDILQLLTDK;NLLSVAYK;QAADQAQESYQK;YISEFSGEEGKK	1;1;1;1	4	4	0.1362	30590;13521;27921;28118	| transcript=TGME49_263090-t26_1 | gene=TGME49_263090 | organism=Toxoplasma_gondii_ME49 | gene_product=14-3-3 protein | transcript_product=14-3-3 protein | location=TGME49_chrVIIb:813151-815788(+) | protein_length=323 | sequence_SO=chromosome | SO=protein_coding_gene | is_pseudo=false	684891	28537.1
20_1	TGME49_308093-t26_1-p1	17.8066	59829	IVDHEEFLTGDIGR;LLPLTAMGTPEFR;MVLTAELIR;SVLYLAQDVETQER;WGFGFGR	1;1;1;1;1	5	5	0.1059	32961;30047;17374;33603;10925	| transcript=TGME49_308093-t26_1 | gene=TGME49_308093 | organism=Toxoplasma_gondii_ME49 | gene_product=rhoptry kinase family protein (incomplete catalytic triad) | transcript_product=rhoptry kinase family protein (incomplete catalytic triad) | location=TGME49_chrXII:571278-572894(-) | protein_length=538 | sequence_SO=chromosome | SO=protein_coding_gene | is_pseudo=false	3.05212e+06	101737
531_1	TGME49_244880-t26_1-p1	2.01663	301903	NNSAQSIAPSSR	1	1	1	0.0043	23916	| transcript=TGME49_244880-t26_1 | gene=TGME49_244880 | organism=Toxoplasma_gondii_ME49 | gene_product=DNA-directed RNA polymerase I RPA1 | transcript_product=DNA-directed RNA polymerase I RPA1 | location=TGME49_chrVI:3555613-3578452(+) | protein_length=2768 | sequence_SO=chromosome | SO=protein_coding_gene | is_pseudo=false	335707	2124.73
458_1	TGME49_270690-t26_1-p1	35.9603	130174	FSDHVLLQMMR;FYRPDGWVGLQPVELLSLSLRPASVAFAEGK;ISGDFADTR;LAGLEAEIPR;LGIADIYAR;LLNQLALTHLGR;MLLSAPLTTK;QLLETAFEPGPNPQLSR;TYVQNNPNDLYILVK	1;1;1;1;1;1;1;1;1	9	10	0.1056	28204;47805;15665;18133;15981;27486;27485;18414;37075;35478	| transcript=TGME49_270690-t26_1 | gene=TGME49_270690 | organism=Toxoplasma_gondii_ME49 | gene_product=arginyl-tRNA synthetase | transcript_product=arginyl-tRNA synthetase | location=TGME49_chrVIII:5070401-5083219(-) | protein_length=1174 | sequence_SO=chromosome | SO=protein_coding_gene | is_pseudo=false	5.48523e+06	69433.3
383_1	TGME49_258850-t26_1-p1	2.42415	32729.7	YYNLELFEAK	1	1	1	0.0362	25649	| transcript=TGME49_258850-t26_1 | gene=TGME49_258850 | organism=Toxoplasma_gondii_ME49 | gene_product=hypothetical protein | transcript_product=hypothetical protein | location=TGME49_chrVIIb:3129213-3133909(+) | protein_length=276 | sequence_SO=chromosome | SO=protein_coding_gene | is_pseudo=false	337972	21123.2
118_1	TGME49_225940-t26_1-p1	7.05835	33714.9	ILEPDTPLEK;YYDGWATFLK	1;1	2	3	0.0635	21328;24903;24902	| transcript=TGME49_225940-t26_1 | gene=TGME49_225940 | organism=Toxoplasma_gondii_ME49 | gene_product=hypothetical protein | transcript_product=hypothetical protein | location=TGME49_chrX:1921506-1923028(-) | protein_length=315 | sequence_SO=chromosome | SO=protein_coding_gene | is_pseudo=false	252884	19452.6
29_1	TGME49_248670-t26_1-p1	7.17566	85240.4	KYIESGALGADHGK;YIESGALGADHGK	1;1	2	2	0.0172	30039;26583	| transcript=TGME49_248670-t26_1 | gene=TGME49_248670 | organism=Toxoplasma_gondii_ME49 | gene_product=V-type H(+)-translocating pyrophosphatase VP1 | transcript_product=V-type H(+)-translocating pyrophosphatase VP1 | location=TGME49_chrXII:4073180-4078137(+) | protein_length=816 | sequence_SO=chromosome | SO=protein_coding_gene | is_pseudo=false	2.38044e+06	91555.3
157_1	TGME49_219800-t26_1-p1	8.85256	56578.6	ADAALAHAAAASR;LALTTAEYLAYER	1;1	2	2	0.0515	22745;31494	| transcript=TGME49_219800-t26_1 | gene=TGME49_219800 | organism=Toxoplasma_gondii_ME49 | gene_product=vacuolar ATP synthase subunit b, putative | transcript_product=vacuolar ATP synthase subunit b, putative | location=TGME49_chrXII:638220-640954(+) | protein_length=505 | sequence_SO=chromosome | SO=protein_coding_gene | is_pseudo=false	384343	13726.5
226_1	TGME49_306195-t26_1-p1	20.9559	25629.2	EIDDLFADVMQAGK;KEIDDLFADVMQAGK;LAAPHTQAAEGPADHK;SLAASSVTK;YREQGTASAQDSSSAVSTVSR	1;1;1;1;1	5	8	0.2585	32233;33958;33960;33118;33115;33114;12169;40335	| transcript=TGME49_306195-t26_1 | gene=TGME49_306195 | organism=Toxoplasma_gondii_ME49 | gene_product=hypothetical protein | transcript_product=hypothetical protein | location=TGME49_chrIX:5825475-5826709(-) | protein_length=236 | sequence_SO=chromosome | SO=protein_coding_gene | is_pseudo=false	6.30472e+06	394045
539_1	TGME49_310490-t26_1-p1	43.9652	16333.8	AAVIDVTK;AAVIDVTKSGYFK;DKAAVIDVTK;HYHLLK;INYDKYHPGYFGK;IPVIVKAR;LWSLVSPATLEK;NQYTCPTVNVDK;NQYTCPTVNVDKLWSLVSPATLEK;SGYFKVLGK;VLGKGDLPK;YHPGYFGKVGMR	1;1;1;1;1;1;1;1;1;1;1;1	12	21	0.5374	10675;28860;17811;10465;32980;32979;13156;27314;27311;27312;27313;29873;29841;29872;29842;29874;44270;44272;16149;14059;29193	| transcript=TGME49_310490-t26_1 | gene=TGME49_310490 | organism=Toxoplasma_gondii_ME49 | gene_product=ribosomal protein RPL27A | transcript_product=ribosomal protein RPL27A | location=TGME49_chrXI:1382334-1383113(-) | protein_length=147 | sequence_SO=chromosome | SO=protein_coding_gene | is_pseudo=false	9.48409e+08	1.05379e+08
99_1	TGME49_312270-t26_1-p1	22.127	44774.3	CLQQFR;CSEDFGR;IPGCAALSLPVYIGLVSSDVFK;LSFPVLDATDLR;QEEWEQR;RQEEWEQR;STVQEILGK;YEGSDLQR	1;1;1;1;1;1;1;1	8	9	0.18	11764;12361;41637;41636;27411;16303;21539;15482;15237	| transcript=TGME49_312270-t26_1 | gene=TGME49_312270 | organism=Toxoplasma_gondii_ME49 | gene_product=rhoptry protein ROP13 | transcript_product=rhoptry protein ROP13 | location=TGME49_chrXI:2556369-2557571(-) | protein_length=400 | sequence_SO=chromosome | SO=protein_coding_gene | is_pseudo=false	4.0824e+07	1.944e+06
405_1	TGME49_244840-t26_1-p1	9.04147	24142.4	AQELLVLAR;DKAQELLVLAR;THAIWK	1;1;1	3	3	0.0776	16525;24678;8830	| transcript=TGME49_244840-t26_1 | gene=TGME49_244840 | organism=Toxoplasma_gondii_ME49 | gene_product=zinc knuckle domain-containing protein | transcript_product=zinc knuckle domain-containing protein | location=TGME49_chrVI:3520563-3524591(-) | protein_length=219 | sequence_SO=chromosome | SO=protein_coding_gene | is_pseudo=false	1.26947e+07	846311
70_1	TGME49_266960-t26_1-p1	4.42628	50041	AGPFGQLFRPDNFVFGQTGAGNNWAK;AILMDLEPGTMDSVR;EIVHVQGGQCGNQIGAK;EVDEQMLNVQNK;GHYTEGAELIDSVLDVVRK;INVFYNEATGGR;LAVNLIPFPR;LHFFLIGFAPLTSR;MSVTFVGNSTAIQEMFK;NSSYFVEWIPNNMK	0;0;1;0;0;0;0;0;0;0	1	2	0.3474	44410;44415;33564;35494;35493;30062;30440;39530;27214;20784;33190;36979;34537	| transcript=TGME49_266960-t26_1 | gene=TGME49_266960 | organism=Toxoplasma_gondii_ME49 | gene_product=beta tubulin | transcript_product=beta tubulin | location=TGME49_chrIX:869327-871380(-) | protein_length=449 | sequence_SO=chromosome | SO=protein_coding_gene | is_pseudo=false	0	0
70_2	TGME49_221620-t26_1-p1	15.6885	50005	AGPFGQLFRPDNFVFGQTGAGNNWAK;AILMDLEPGTMDSVR;ALTVPELTQQMFDAK;EIVHIQAGQCGNQIGAK;EVDEQMLNVQNK;GHYTEGAELIDSVLDVVRK;INVFYNEATGGR;LAVNLIPFPR;LHFFLIGFAPLTSR;MREIVHIQAGQCGNQIGAK;MSVTFVGNSTAIQEMFK;NSSYFVEWIPNNMK;VSEQFTAMFR;YLTACALFR	0;0;1;1;0;0;0;0;0;1;0;0;1;1	5	6	0.4276	44410;44415;33564;34105;35931;35930;30062;30440;39530;27214;20784;33190;39756;36979;34537;23390;19882	| transcript=TGME49_221620-t26_1 | gene=TGME49_221620 | organism=Toxoplasma_gondii_ME49 | gene_product=beta-tubulin, putative | transcript_product=beta-tubulin, putative | location=TGME49_chrII:489143-491480(-) | protein_length=449 | sequence_SO=chromosome | SO=protein_coding_gene | is_pseudo=false	8.38482e+06	399277
456_1	TGME49_294210-t26_1-p1	2.0311	81574.2	LQKADALK	1	1	1	0.0113	12853	| transcript=TGME49_294210-t26_1 | gene=TGME49_294210 | organism=Toxoplasma_gondii_ME49 | gene_product=hypothetical protein | transcript_product=hypothetical protein | location=TGME49_chrIa:708420-716367(-) | protein_length=709 | sequence_SO=chromosome | SO=protein_coding_gene | is_pseudo=false	0	0
388_1	TGME49_310870-t26_1-p1	2.10548	21928.2	LFGVANLSR	1	1	1	0.0448	15555	| transcript=TGME49_310870-t26_1 | gene=TGME49_310870 | organism=Toxoplasma_gondii_ME49 | gene_product=integral membrane protein, putative | transcript_product=integral membrane protein, putative | location=TGME49_chrXI:1638328-1640614(+) | protein_length=201 | sequence_SO=chromosome | SO=protein_coding_gene | is_pseudo=false	2.40023e+06	266692
203_1	TGME49_288650-t26_1-p1	39.9025	47892.4	AATVAAGNELFK;ATYIPVSMYLSTDPTLTHEYEAAK;GLDCMLGSR;HVGGFSGPFPMTLR;LDHGACFVGK;LQSHFASAPGTAVQEVFLLLAPAPTFNQPVEK;TSWLNLWR;VSPQGPQPLDVTTTGSALCWWLDSMYAAHMSLK;VTGMDFFNHAAPVFK;WDQVGTSVCR;YAYNLFDK	1;1;1;1;1;1;1;1;1;1;1	11	13	0.4014	22603;44045;16405;31282;19476;19474;47813;47814;18436;48303;33969;23127;17041	| transcript=TGME49_288650-t26_1 | gene=TGME49_288650 | organism=Toxoplasma_gondii_ME49 | gene_product=dense granule protein GRA12 | transcript_product=dense granule protein GRA12 | location=TGME49_chrIX:2657225-2659018(-) | protein_length=436 | sequence_SO=chromosome | SO=protein_coding_gene | is_pseudo=false	1.37241e+07	596699
454_1	TGME49_263700-t26_1-p1	40.8704	16291.5	AATGEEGEAQGSGLGPATR;ADRDESSPYAAMMAAADVAAR;CKELGISAVHVK;DESSPYAAMMAAADVAAR;DGEIVFGVAHIYASFNDTFIHVTDLSGR;ELGISAVHVK;IEDVTPIPTDSTR;IEDVTPIPTDSTRR;SKTPGPGAQSALR;TPGPGAQSALR	1;1;1;1;1;1;1;1;1;1	10	25	0.6859	34940;34942;40163;40162;40288;40287;40456;27226;27225;35994;36235;35993;35992;46885;46886;46887;46884;17581;17582;29993;32952;32953;25105;25106;17633	| transcript=TGME49_263700-t26_1 | gene=TGME49_263700 | organism=Toxoplasma_gondii_ME49 | gene_product=ribosomal protein RPS14 | transcript_product=ribosomal protein RPS14 | location=TGME49_chrVIIb:385908-387618(+) | protein_length=156 | sequence_SO=chromosome | SO=protein_coding_gene | is_pseudo=false	3.95908e+08	4.94885e+07
110_1	TGME49_246570-t26_1-p1	4.42628	25988.5	IVSSGSTIQGFETK	1	1	1	0.0619	30243	| transcript=TGME49_246570-t26_1 | gene=TGME49_246570 | organism=Toxoplasma_gondii_ME49 | gene_product=hypothetical protein | transcript_product=hypothetical protein | location=TGME49_chrXII:2861324-2862004(-) | protein_length=226 | sequence_SO=chromosome | SO=protein_coding_gene | is_pseudo=false	0	0
341_1	TGME49_215060-t26_1-p1	11.7713	22124.5	EELSHLLETQELAMVPFLVLGNK;IDKPQAASEEELR;ILFLGLDNAGK;VAQHVPTLHPHSEELIVGK	1;1;1;1	4	4	0.3438	43585;30959;21558;39423	| transcript=TGME49_215060-t26_1 | gene=TGME49_215060 | organism=Toxoplasma_gondii_ME49 | gene_product=small GTP-binding protein sar1, putative | transcript_product=small GTP-binding protein sar1, putative | location=TGME49_chrX:6722798-6725890(-) | protein_length=192 | sequence_SO=chromosome | SO=protein_coding_gene | is_pseudo=false	3.65955e+06	304962
407_1	TGME49_263070-t26_1-p1	28.9066	59786.6	AASASSAGTTAGEAAR;DVKPHNVMIDHSK;ILQNLCGGPNIIR;LIDWGLAEFYHPGR;VLGTDSLFDYLEK;WGVPDGYEVVR;YYADVNLHKPR;YYIFQILK	1;1;1;1;1;1;1;1	8	10	0.1837	28253;28254;31606;30568;33884;31230;25299;25300;28173;18881	| transcript=TGME49_263070-t26_1 | gene=TGME49_263070 | organism=Toxoplasma_gondii_ME49 | gene_product=CMGC kinase, CK2 family | transcript_product=CMGC kinase, CK2 family | location=TGME49_chrVIIb:827321-832243(+) | protein_length=539 | sequence_SO=chromosome | SO=protein_coding_gene | is_pseudo=false	1.02511e+08	3.3068e+06
155_1	TGME49_223040-t26_1-p1	23.9737	27420.2	EGGQSGAASILGAEAFPELLSK;GYNYIEDR;IDPQGAATK;LAVNDFAAK;LLAYHHGLYSPEK;VPLNPQMDEDKHFNK;YLMIEEFK	1;1;1;1;1;1;1	7	9	0.3515	39812;16923;13291;14684;31752;31750;35730;35731;18298	| transcript=TGME49_223040-t26_1 | gene=TGME49_223040 | organism=Toxoplasma_gondii_ME49 | gene_product=hypothetical protein | transcript_product=hypothetical protein | location=TGME49_chrII:1380326-1381881(-) | protein_length=239 | sequence_SO=chromosome | SO=protein_coding_gene | is_pseudo=false	8.69906e+06	414241
9_1	TGME49_237220-t26_1-p1	18.8554	96813.4	ALLLQLIGGK;ASLAFEILK;MGFAALR;SASAAFAEAK;TAVLAAANPK;VFEVSFIQLK	1;1;1;1;1;1	6	6	0.0647	16848;15985;9126;14791;14908;23208	| transcript=TGME49_237220-t26_1 | gene=TGME49_237220 | organism=Toxoplasma_gondii_ME49 | gene_product=DNA replication licensing factor Mcm7, putative | transcript_product=DNA replication licensing factor Mcm7, putative | location=TGME49_chrX:5789375-5797568(+) | protein_length=865 | sequence_SO=chromosome | SO=protein_coding_gene | is_pseudo=false	1.16816e+06	19469.3
54_1	TGME49_313390-t26_1-p1	30.0296	31202	ALLASLSK;QDEGMFVQQSDSK;QLAPSGLLLVTGPFK;QLQDSVDK;SSITPGTVLILLSGGHR;VDISGVDVSSIKDEQFGASK;VNGVPLR;YVIATTTK	1;1;1;1;1;1;1;1	8	12	0.3404	10250;10247;31203;32038;31694;14213;34293;34294;39314;39313;8768;13185	| transcript=TGME49_313390-t26_1 | gene=TGME49_313390 | organism=Toxoplasma_gondii_ME49 | gene_product=ribosomal protein RPL6 | transcript_product=ribosomal protein RPL6 | location=TGME49_chrXI:3337418-3338266(+) | protein_length=282 | sequence_SO=chromosome | SO=protein_coding_gene | is_pseudo=false	3.52733e+07	1.76366e+06
401_1	TGME49_273430-t26_1-p1	15.2116	82004.2	AADHVGQILR;ASASSFLLQDTPAK;IDEGFLALQLR;NSIGTLPSSAGK	1;1;1;1	4	4	0.0618	18568;29787;25251;20509	| transcript=TGME49_273430-t26_1 | gene=TGME49_273430 | organism=Toxoplasma_gondii_ME49 | gene_product=SAM-dependent methyltransferase | transcript_product=SAM-dependent methyltransferase | location=TGME49_chrVIII:3514666-3519355(+) | protein_length=761 | sequence_SO=chromosome | SO=protein_coding_gene | is_pseudo=false	2.75041e+07	687604
201_1	TGME49_300340-t26_1-p1	2.2351	60020.7	LIEAIVEK	1	1	1	0.0145	13744	| transcript=TGME49_300340-t26_1 | gene=TGME49_300340 | organism=Toxoplasma_gondii_ME49 | gene_product=CAF1 family ribonuclease | transcript_product=CAF1 family ribonuclease | location=TGME49_chrXII:65129-70855(-) | protein_length=551 | sequence_SO=chromosome | SO=protein_coding_gene | is_pseudo=false	958940	29966.9
222_1	TGME49_254620-t26_1-p1	3.25077	8269.61	QNRPIPPWIR	1	1	2	0.1471	25313;25316	| transcript=TGME49_254620-t26_1 | gene=TGME49_254620 | organism=Toxoplasma_gondii_ME49 | gene_product=ribosomal protein RPL39 | transcript_product=ribosomal protein RPL39 | location=TGME49_chrIII:1860696-1861757(-) | protein_length=68 | sequence_SO=chromosome | SO=protein_coding_gene | is_pseudo=false	1.62031e+07	5.40102e+06
52_1	TGME49_289780-t26_1-p1	6.50153	101555	DAIVADLESIIR;NILLIGPTGVGK	1;1	2	2	0.0256	26459;22278	| transcript=TGME49_289780-t26_1 | gene=TGME49_289780 | organism=Toxoplasma_gondii_ME49 | gene_product=ATP-dependent hsl protease ATP-binding subunit hslU, putative | transcript_product=ATP-dependent hsl protease ATP-binding subunit hslU, putative | location=TGME49_chrIX:3441742-3452210(-) | protein_length=937 | sequence_SO=chromosome | SO=protein_coding_gene | is_pseudo=false	742686	14853.7
176_1	TGME49_213350-t26_1-p1	33.8851	17146.2	DLVVVPEMIGSVVGVYNGK;GVELDKLLDMK;HGKPGIGATHSSR;KNCAFGEKPEPVNTHLR;LLDMKMEDLLELFR;MEDLLELFR;NCAFGEKPEPVNTHLR;QFINVEIKPEMVGYYLGEFSISYKPVR	1;1;1;1;1;1;1;1	8	26	0.64	38076;38310;38309;38296;24828;24829;26171;26172;38372;38386;38371;38387;35542;35543;21710;22269;36652;36650;36651;36661;36658;36659;36660;47463;47497;47496	| transcript=TGME49_213350-t26_1 | gene=TGME49_213350 | organism=Toxoplasma_gondii_ME49 | gene_product=ribosomal protein RPS15 | transcript_product=ribosomal protein RPS15 | location=TGME49_chrV:949899-951338(-) | protein_length=150 | sequence_SO=chromosome | SO=protein_coding_gene | is_pseudo=false	1.79117e+08	2.23897e+07
409_1	TGME49_312960-t26_1-p1	34.2347	26684.1	EHLLPQLTMAPTPAHETLLQQHQAAAEK;FTLQDFEHR;KQQVEAHIQDQLR;LADDEELLRPSEEK;QKTDVGASMLSESGK;QQVEAHIQDQLR;SATMAKPQLTQK;TDVGASMLSESGK	1;1;1;1;1;1;1;1	8	13	0.4009	47029;47028;22638;22637;32853;32852;33502;31968;30487;30488;26139;25448;25941	| transcript=TGME49_312960-t26_1 | gene=TGME49_312960 | organism=Toxoplasma_gondii_ME49 | gene_product=hypothetical protein | transcript_product=hypothetical protein | location=TGME49_chrXI:2997405-2998989(+) | protein_length=227 | sequence_SO=chromosome | SO=protein_coding_gene | is_pseudo=false	1.21821e+07	1.10747e+06
209_1	TGME49_214320-t26_1-p1	2.29017	61648	GLSIEESPYFK	1	1	1	0.0194	25097	| transcript=TGME49_214320-t26_1 | gene=TGME49_214320 | organism=Toxoplasma_gondii_ME49 | gene_product=facilitative glucose transporter GT1 | transcript_product=facilitative glucose transporter GT1 | location=TGME49_chrX:6248972-6250678(+) | protein_length=568 | sequence_SO=chromosome | SO=protein_coding_gene | is_pseudo=false	1.03392e+06	54416.6
132_1	TGME49_234180-t26_1-p1	3.25077	24981.1	LFYVVPEK	1	1	1	0.0356	16042	| transcript=TGME49_234180-t26_1 | gene=TGME49_234180 | organism=Toxoplasma_gondii_ME49 | gene_product=hypothetical protein | transcript_product=hypothetical protein | location=TGME49_chrX:4173931-4175933(+) | protein_length=225 | sequence_SO=chromosome | SO=protein_coding_gene | is_pseudo=false	517352	32334.5
499_1	TGME49_205470-t26_1-p1	23.2596	106504	LWGNNFYNAK;MEELVHNIR;MLGSLGIELK;NMSVIAHVDHGK;STLTDSLVSK;VFSGTVATGQK;YSVSPVVR	1;1;1;1;1;1;1	7	8	0.0735	23719;20803;17863;26240;26241;17520;19138;13489	| transcript=TGME49_205470-t26_1 | gene=TGME49_205470 | organism=Toxoplasma_gondii_ME49 | gene_product=translation elongation factor 2 family protein, putative | transcript_product=translation elongation factor 2 family protein, putative | location=TGME49_chrVIIa:1385098-1389126(+) | protein_length=952 | sequence_SO=chromosome | SO=protein_coding_gene | is_pseudo=false	1.21757e+07	199601
170_1	TGME49_319560-t26_1-p1	57.0936	40501.4	AEESCVEGVEVTLAEK;CDKNAECVENLDAGGGVHCK;CEKEFGISASSCK;CIDDASHENGYTCECPTGYSR;CKDGFVGTGLTCSEDPCSK;DGFVGTGLTCSEDPCSK;EFGISASSCK;EVVSESLAPSFAVTETHSSVQSPSK;GESGSEGSLSEK;MNIVFK;NAECVENLDAGGGVHCK;QETQLCAISSEGKPCR;QLHTDNGYFIGASCPK;SVQLGSFDK;TMCGPGGCGEFCSSNWIFCSSSLIYHPDK	1;1;1;1;1;1;1;1;1;1;1;1;1;1;1	15	24	0.5274	34804;40894;31274;42888;42887;42893;39681;39680;36036;18784;43539;21730;8682;8683;9175;36037;36600;36601;36308;35657;35679;35659;15645;47745	| transcript=TGME49_319560-t26_1 | gene=TGME49_319560 | organism=Toxoplasma_gondii_ME49 | gene_product=microneme protein MIC3 | transcript_product=microneme protein MIC3 | location=TGME49_chrIV:912578-913851(+) | protein_length=383 | sequence_SO=chromosome | SO=protein_coding_gene | is_pseudo=false	3.28534e+07	1.56445e+06
533_1	TGME49_237150-t26_1-p1	8.85256	46231	QNEVDEVTGEK;TTTVGASIDIHQK	1;1	2	2	0.0576	24432;28045	| transcript=TGME49_237150-t26_1 | gene=TGME49_237150 | organism=Toxoplasma_gondii_ME49 | gene_product=minor histocompatibility antigen h13, putative | transcript_product=minor histocompatibility antigen h13, putative | location=TGME49_chrX:5743077-5747724(-) | protein_length=417 | sequence_SO=chromosome | SO=protein_coding_gene | is_pseudo=false	4.74388e+07	4.31262e+06
363_1	TGME49_253900-t26_1-p1	40.1356	71329.2	AFMLFPK;AGADAVATYYAK;DALDSHMVGGTDKK;GYISEKDTVLEVLK;IVNDLTVHQLCK;LSMEDLLK;QAITLAR;QLVQENLVKPSSLIYPLFVHDEETSVPIPSMPGQSR;TYQMDPSNSR;WMVEDMK;YASSFYGPFR	1;1;1;1;1;1;1;1;1;1;1	11	13	0.2082	11820;22908;30675;32870;32869;29885;14681;9335;49120;22818;22817;14381;22707	| transcript=TGME49_253900-t26_1 | gene=TGME49_253900 | organism=Toxoplasma_gondii_ME49 | gene_product=parasite porphobilinogen synthase PBGS | transcript_product=parasite porphobilinogen synthase PBGS | location=TGME49_chrIII:1284835-1292775(-) | protein_length=658 | sequence_SO=chromosome | SO=protein_coding_gene | is_pseudo=false	1.47891e+07	410808
134_1	TGME49_203440-t26_1-p1	2.29017	64289.4	LPFEDAR	1	1	1	0.0116	11662	| transcript=TGME49_203440-t26_1 | gene=TGME49_203440 | organism=Toxoplasma_gondii_ME49 | gene_product=anaphase-promoting complex subunit APC10 | transcript_product=anaphase-promoting complex subunit APC10 | location=TGME49_chrVIIa:2501343-2506350(+) | protein_length=601 | sequence_SO=chromosome | SO=protein_coding_gene | is_pseudo=false	1.01929e+06	37751.4
153_1	TGME49_314970-t26_1-p1	3.25077	98192	TLLLFAVR	1	1	1	0.009	14234	| transcript=TGME49_314970-t26_1 | gene=TGME49_314970 | organism=Toxoplasma_gondii_ME49 | gene_product=root hair defective 3 gtp-binding protein (rhd3) protein | transcript_product=root hair defective 3 gtp-binding protein (rhd3) protein | location=TGME49_chrXI:4438770-4452167(-) | protein_length=893 | sequence_SO=chromosome | SO=protein_coding_gene | is_pseudo=false	0	0
519_1	TGME49_232350-t26_1-p1	3.38489	35525.1	ELADVVLYDVVK	1	1	1	0.0365	27818	| transcript=TGME49_232350-t26_1 | gene=TGME49_232350 | organism=Toxoplasma_gondii_ME49 | gene_product=lactate dehydrogenase LDH1 | transcript_product=lactate dehydrogenase LDH1 | location=TGME49_chrVIII:2028207-2029734(+) | protein_length=329 | sequence_SO=chromosome | SO=protein_coding_gene | is_pseudo=false	3.55402e+06	154523
74_1	TGME49_277790-t26_1-p1	4.82729	157181	LLSDLLIR;VVLPFADR	1;1	2	2	0.0112	14505;13806	| transcript=TGME49_277790-t26_1 | gene=TGME49_277790 | organism=Toxoplasma_gondii_ME49 | gene_product=hypothetical protein | transcript_product=hypothetical protein | location=TGME49_chrXII:6507600-6516209(-) | protein_length=1425 | sequence_SO=chromosome | SO=protein_coding_gene | is_pseudo=false	0	0
11_1	TGME49_228470-t26_1-p1	16.9758	24310.4	GIVYGKPK;INWLCKPVMK;VLNSYWVGQDAVYK;YLEELWK;YYEVILVDPAHNAIR	1;1;1;1;1	5	6	0.2634	12108;25636;33471;15644;35134;35133	| transcript=TGME49_228470-t26_1 | gene=TGME49_228470 | organism=Toxoplasma_gondii_ME49 | gene_product=ribosomal protein RPL15 | transcript_product=ribosomal protein RPL15 | location=TGME49_chrX:295200-297430(+) | protein_length=205 | sequence_SO=chromosome | SO=protein_coding_gene | is_pseudo=false	6.89326e+07	5.30251e+06
151_1	TGME49_248390-t26_1-p1	45.3073	16298.9	AHFSAPSSVR;ANGETVTIGIHPSK;DDEVMVVR;DKANGETVTIGIHPSK;DVAMSQVD;FSSQVSSSR;GHHHDREGK;IMTAPLCK;KDDEVMVVR;KIMTAPLCK;KWVIHIER;MKFSSQVSSSR;WVIHIER;YTEKDVAMSQVD	1;1;1;1;1;1;1;1;1;1;1;1;1;1	14	34	0.5957	17764;29494;29536;29534;29535;15085;15084;33800;33816;33812;33798;33815;33814;33813;12187;15734;15733;15732;18285;14249;14707;19011;19600;19010;19598;19597;17894;18604;24290;14811;14813;14812;28478;28927	| transcript=TGME49_248390-t26_1 | gene=TGME49_248390 | organism=Toxoplasma_gondii_ME49 | gene_product=ribosomal protein RPL26 | transcript_product=ribosomal protein RPL26 | location=TGME49_chrXII:3830586-3831607(-) | protein_length=141 | sequence_SO=chromosome | SO=protein_coding_gene | is_pseudo=false	8.49635e+08	1.06204e+08
384_1	TGME49_311410-t26_1-p1	6.99251	97008.4	LGEGDDEQDEAQK;QPLFLLLK	1;1	2	2	0.0242	29713;15382	| transcript=TGME49_311410-t26_1 | gene=TGME49_311410 | organism=Toxoplasma_gondii_ME49 | gene_product=M phase phosphoprotein MPP10, putative | transcript_product=M phase phosphoprotein MPP10, putative | location=TGME49_chrXI:2062470-2065070(+) | protein_length=866 | sequence_SO=chromosome | SO=protein_coding_gene | is_pseudo=false	550127	13417.7
172_1	TGME49_236210-t26_1-p1	4.42628	56879.7	DSPLGYTILGPEENIR	1	1	1	0.0314	35141	| transcript=TGME49_236210-t26_1 | gene=TGME49_236210 | organism=Toxoplasma_gondii_ME49 | gene_product=peptidase M16 family potein, putative | transcript_product=peptidase M16 family potein, putative | location=TGME49_chrX:5327303-5332929(+) | protein_length=509 | sequence_SO=chromosome | SO=protein_coding_gene | is_pseudo=false	405093	13968.7
299_1	TGME49_203490-t26_1-p1	105.128	76440.8	AEAAAESCSAFILR;AEAATDLEPSAESSASASPSNVTAK;ANLLVGVVGYPNVGK;ASETLDAGR;CSSYALGAPALLR;DGDMDAPELLPVNPLAR;EAAVAWLK;FLATQVENDEAAGASPFAYELTTQQQVYLHQQQR;GGIPDLDAAAK;GVAPALAFK;HIQLIDSPGVLFSPSK;IDKHIQLIDSPGVLFSPSK;KLILVMNK;KLQNWTDVEPLEASESFR;LEGFSSPQEMLALLAHR;LLNALAHTATR;LPEAAGGTGENR;LQNWTDVEPLEASESFR;LQNWTDVEPLEASESFRK;NAQDDAVLLPPPSAR;QQQQLLR;QRPHMLLR;RDPGIPNSCPFK;RVLQEADVIIEVLDAR;SLLPVHR;SSLVNALTHSCSAAAVAA…	1;1;1;1;1;1;1;1;1;1;1;1;1;1;1;1;1;1;1;1;1;1;1;1;1;1;1;1;1	29	40	0.5328	31146;42312;31234;13885;28259;35927;12887;48818;16881;12497;34668;34669;39456;39455;39454;14995;39970;39968;37110;37109;37391;22250;21932;38648;39969;39967;32420;32421;13703;17526;17527;28539;36186;10827;41864;41862;32344;36168;36166;19806	| transcript=TGME49_203490-t26_1 | gene=TGME49_203490 | organism=Toxoplasma_gondii_ME49 | gene_product=GNL3L/Grn1 GTPase | transcript_product=GNL3L/Grn1 GTPase | location=TGME49_chrVIIa:2472989-2479668(+) | protein_length=702 | sequence_SO=chromosome | SO=protein_coding_gene | is_pseudo=false	1.31391e+08	2.91979e+06
576_1	TGME49_259990-t26_1-p1	2.47055	105127	QLQAELNFCDLQETMDFLTREGAVFNPDGK	1	1	1	0.0308	47974	| transcript=TGME49_259990-t26_1 | gene=TGME49_259990 | organism=Toxoplasma_gondii_ME49 | gene_product=SAC3/GANP family protein | transcript_product=SAC3/GANP family protein | location=TGME49_chrVIIb:2546611-2555232(+) | protein_length=975 | sequence_SO=chromosome | SO=protein_coding_gene | is_pseudo=false	0	0
92_1	TGME49_275860-t26_1-p1	3.25077	43132.5	GHNWVIDSGACLLGQPR	1	1	1	0.0444	36814	| transcript=TGME49_275860-t26_1 | gene=TGME49_275860 | organism=Toxoplasma_gondii_ME49 | gene_product=hypothetical protein | transcript_product=hypothetical protein | location=TGME49_chrIII:181059-183237(+) | protein_length=383 | sequence_SO=chromosome | SO=protein_coding_gene | is_pseudo=false	831631	36157.9
517_1	TGME49_312110-t26_1-p1	9.91563	86780.6	ALLQEALNVR;IFSADEIVAFINK;SLPTLVWLSK	1;1;1	3	3	0.0418	20323;30542;20936	| transcript=TGME49_312110-t26_1 | gene=TGME49_312110 | organism=Toxoplasma_gondii_ME49 | gene_product=apicoplast-associated thioredoxin family protein Atrx1 | transcript_product=apicoplast-associated thioredoxin family protein Atrx1 | location=TGME49_chrXI:2434153-2442282(-) | protein_length=790 | sequence_SO=chromosome | SO=protein_coding_gene | is_pseudo=false	3.51474e+06	81738.2
159_1	TGME49_265400-t26_1-p1	2.85727	90167.1	AVIVLLR	1	1	1	0.0085	9645	| transcript=TGME49_265400-t26_1 | gene=TGME49_265400 | organism=Toxoplasma_gondii_ME49 | gene_product=hypothetical protein | transcript_product=hypothetical protein | location=TGME49_chrIX:1577391-1579859(-) | protein_length=822 | sequence_SO=chromosome | SO=protein_coding_gene | is_pseudo=false	0	0
365_1	TGME49_289530-t26_1-p1	6.43536	22146.2	RVLIEAIHNEK;VLIEAIHNEK	1;1	2	3	0.0588	26695;21721;21723	| transcript=TGME49_289530-t26_1 | gene=TGME49_289530 | organism=Toxoplasma_gondii_ME49 | gene_product=ribosomal protein RPL19 | transcript_product=ribosomal protein RPL19 | location=TGME49_chrIX:3287726-3290280(-) | protein_length=187 | sequence_SO=chromosome | SO=protein_coding_gene | is_pseudo=false	1.29335e+07	1.29335e+06
515_1	TGME49_211260-t26_1-p1	8.90735	47795.6	LLYLVNFGAAR;LPSEEDLNLLR;NLSPTLAAFLVK	1;1;1	3	3	0.0782	24099;25980;25223	| transcript=TGME49_211260-t26_1 | gene=TGME49_211260 | organism=Toxoplasma_gondii_ME49 | gene_product=rhoptry kinase family protein ROP26 (incomplete catalytic triad) | transcript_product=rhoptry kinase family protein ROP26 (incomplete catalytic triad) | location=TGME49_chrIV:1886614-1887921(-) | protein_length=435 | sequence_SO=chromosome | SO=protein_coding_gene | is_pseudo=false	2.01274e+07	875105
79_1	TGME49_223050-t26_1-p1	17.8446	25882.7	EKNLQVAGPVR;KSPCGEGTNTWDR;LIDLHSPSDVVK;SPCGEGTNTWDR;VCTELINGAK	1;1;1;1;1	5	9	0.1974	23266;23268;23267;31377;31376;26718;26717;28274;19546	| transcript=TGME49_223050-t26_1 | gene=TGME49_223050 | organism=Toxoplasma_gondii_ME49 | gene_product=ribosomal protein RPS20 | transcript_product=ribosomal protein RPS20 | location=TGME49_chrII:1385210-1387050(+) | protein_length=233 | sequence_SO=chromosome | SO=protein_coding_gene | is_pseudo=false	1.53522e+07	1.09658e+06
403_1	TGME49_319950-t26_1-p1	18.9151	23007.4	CYLVATNDK;CYLVATNDKDLK;GLMDCLVAK;KIPGVPIIYVK;LTCCHPGTYADDCIVR	1;1;1;1;1	5	6	0.2388	18704;29881;29882;16366;23755;37642	| transcript=TGME49_319950-t26_1 | gene=TGME49_319950 | organism=Toxoplasma_gondii_ME49 | gene_product=rRNA-processing protein FCF1, putative | transcript_product=rRNA-processing protein FCF1, putative | location=TGME49_chrIV:633476-637377(-) | protein_length=201 | sequence_SO=chromosome | SO=protein_coding_gene | is_pseudo=false	5.42636e+06	775194
293_1	TGME49_249702-t26_1-p1	5.37036	31151.2	IQMQSAANEGK;QTLFEVFR	1;1	2	2	0.0662	22113;17182	| transcript=TGME49_249702-t26_1 | gene=TGME49_249702 | organism=Toxoplasma_gondii_ME49 | gene_product=MC family transporter, putative | transcript_product=MC family transporter, putative | location=TGME49_chrXII:4745450-4749021(+) | protein_length=287 | sequence_SO=chromosome | SO=protein_coding_gene | is_pseudo=false	0	0
90_1	TGME49_271888-t26_1-p1	5.4269	37493.6	AMAIQMAK;QTEQDLQAAVPALR	1;1	2	2	0.0643	12165;32034	| transcript=TGME49_271888-t26_1 | gene=TGME49_271888 | organism=Toxoplasma_gondii_ME49 | gene_product=3-ketoacyl-CoA reductase, putative | transcript_product=3-ketoacyl-CoA reductase, putative | location=TGME49_chrVIII:4297823-4302700(-) | protein_length=342 | sequence_SO=chromosome | SO=protein_coding_gene | is_pseudo=false	895114	47111.3
429_1	TGME49_258625-t26_1-p1	3.38489	65693.5	LPTFLLK	1	1	1	0.0117	11151	| transcript=TGME49_258625-t26_1 | gene=TGME49_258625 | organism=Toxoplasma_gondii_ME49 | gene_product=peptidyl-prolyl cis-trans isomerase, FKBP-type domain-containing protein | transcript_product=peptidyl-prolyl cis-trans isomerase, FKBP-type domain-containing protein | location=TGME49_chrVIIb:3297939-3302267(+) | protein_length=597 | sequence_SO=chromosome | SO=protein_coding_gene | is_pseudo=f…	89887.1	2899.58
367_1	TGME49_226580-t26_1-p1	22.0705	42726.1	ILNVWALK;LKEVMFGGSPWIVLCR;NIDVTDTER;NSFANAGSSAGK;VITVDTGKYEVTGIDLGAK;VPEILDNHR	1;1;1;1;1;1	6	7	0.1921	14941;37010;17916;19757;38114;19086;19087	| transcript=TGME49_226580-t26_1 | gene=TGME49_226580 | organism=Toxoplasma_gondii_ME49 | gene_product=hypothetical protein | transcript_product=hypothetical protein | location=TGME49_chrX:1524179-1529076(-) | protein_length=380 | sequence_SO=chromosome | SO=protein_coding_gene | is_pseudo=false	6.47895e+07	2.39961e+06
96_1	TGME49_250330-t26_1-p1	2.09584	46812.4	FISFIK	1	1	1	0.0145	8766	| transcript=TGME49_250330-t26_1 | gene=TGME49_250330 | organism=Toxoplasma_gondii_ME49 | gene_product=hypothetical protein | transcript_product=hypothetical protein | location=TGME49_chrXII:5051063-5054368(-) | protein_length=413 | sequence_SO=chromosome | SO=protein_coding_gene | is_pseudo=false	0	0
174_1	TGME49_316250-t26_1-p1	8.85256	44719.8	GVPNEQAVPLEPIPYEEFVEQLVER;YFTDDLAATAYYWIQSR	1;1	2	3	0.1066	45069;39356;39355	| transcript=TGME49_316250-t26_1 | gene=TGME49_316250 | organism=Toxoplasma_gondii_ME49 | gene_product=hypothetical protein | transcript_product=hypothetical protein | location=TGME49_chrXI:5210802-5211986(-) | protein_length=394 | sequence_SO=chromosome | SO=protein_coding_gene | is_pseudo=false	44001.9	2315.89
94_1	TGME49_286470-t26_1-p1	3.10823	57197.1	ITDFGFAK	1	1	1	0.0156	13228	| transcript=TGME49_286470-t26_1 | gene=TGME49_286470 | organism=Toxoplasma_gondii_ME49 | gene_product=AGC kinase | transcript_product=AGC kinase | location=TGME49_chrV:1819705-1821388(+) | protein_length=514 | sequence_SO=chromosome | SO=protein_coding_gene | is_pseudo=false	0	0
361_1	TGME49_289690-t26_1-p1	39.5825	53305	AVTVFNEKEPTAIPWGQAGVHYICESTGIFLTK;EPTAIPWGQAGVHYICESTGIFLTK;FGIVEGLMTTVHAMTANQLTVDGPSK;GIISYTDEEVVSSDFVHCK;LGINGFGR;LTGMAFR;LVSWYDNEWGYSNR;SAGVNIIPASTGAAK;SSDVIVSNASCTTNCLAPLAK;YDSVHGHYPGEVSHK;YEDIVAAVK	1;1;1;1;1;0;1;1;1;1;1	10	12	0.3415	48335;48334;44340;44109;40289;11213;10490;9986;35380;27671;40543;34336;34338;16392	| transcript=TGME49_289690-t26_1 | gene=TGME49_289690 | organism=Toxoplasma_gondii_ME49 | gene_product=glyceraldehyde-3-phosphate dehydrogenase GAPDH1 | transcript_product=glyceraldehyde-3-phosphate dehydrogenase GAPDH1 | location=TGME49_chrIX:3381039-3383102(-) | protein_length=489 | sequence_SO=chromosome | SO=protein_coding_gene | is_pseudo=false	1.62232e+07	540772
361_2	TGME49_269190-t26_1-p1	59.9165	105055	AAAGNIIPSATGAAK;AAGDVQQFTAAAQEAAAR;ALADAVAAGDLR;AVAPVPR;DGVVSPGTGLDR;EEQTLATEYAQR;GADYVCESTGVFCTTEAAAK;HAIISAPAK;LGINGMGR;LTGMAFR;LVDLIAVMAAK;LVSWYDNEYAYSAR;STTYEEIKK;VIDENFGLVEGLMTTVHAATGTQK;VPTLDVSVVDLTCR;VSPTGLFGLLGSSSEK;VVSCASCTTNGLAPLVK	1;1;1;1;1;1;1;1;1;0;1;1;1;1;1;1;1	16	18	0.2261	26406;35165;20882;7404;21970;29843;39851;13522;10708;10727;10490;9986;20937;34645;19261;43134;43133;32543;32625;35208	| transcript=TGME49_269190-t26_1 | gene=TGME49_269190 | organism=Toxoplasma_gondii_ME49 | gene_product=glyceraldehyde-3-phosphate dehydrogenase GAPDH2 | transcript_product=glyceraldehyde-3-phosphate dehydrogenase GAPDH2 | location=TGME49_chrVIII:6003643-6007557(-) | protein_length=995 | sequence_SO=chromosome | SO=protein_coding_gene | is_pseudo=false	6.12988e+07	1.22598e+06
130_1	TGME49_280610-t26_1-p1	6.42921	60776.5	DVVLIDTAGR;TASFTSVHQTVR	1;1	2	2	0.0396	17769;27031	| transcript=TGME49_280610-t26_1 | gene=TGME49_280610 | organism=Toxoplasma_gondii_ME49 | gene_product=signal recognition particle receptor alpha subunit | transcript_product=signal recognition particle receptor alpha subunit | location=TGME49_chrVIIa:257891-265266(+) | protein_length=556 | sequence_SO=chromosome | SO=protein_coding_gene | is_pseudo=false	9.20228e+06	255619
139_1	TGME49_254880-t26_1-p1	6.96276	81743.4	VPQDVVDILTER;VTAVSSVR	1;1	2	2	0.0268	28432;10739	| transcript=TGME49_254880-t26_1 | gene=TGME49_254880 | organism=Toxoplasma_gondii_ME49 | gene_product=Alpha-galactosidase | transcript_product=Alpha-galactosidase | location=TGME49_chrIII:2003160-2010880(+) | protein_length=747 | sequence_SO=chromosome | SO=protein_coding_gene | is_pseudo=false	1.74501e+06	37127.8
427_1	TGME49_305850-t26_1-p1	10.3918	39144.1	EYLLEGSGTQGAFK;GQPTGPAPPR;RFDGGDLNAHTIR	1;1;1	3	3	0.0995	31229;15569;30631	| transcript=TGME49_305850-t26_1 | gene=TGME49_305850 | organism=Toxoplasma_gondii_ME49 | gene_product=RNA recognition motif-containing protein | transcript_product=RNA recognition motif-containing protein | location=TGME49_chrIX:5619756-5623872(-) | protein_length=372 | sequence_SO=chromosome | SO=protein_coding_gene | is_pseudo=false	5.41358e+06	225566
114_1	TGME49_249680-t26_1-p1	25.6952	61742.6	AGAFEAAGLYR;DAGAPTENSFLLFIPNASSAVEEAQGASPPREELAFVVPLHSQR;EAICGKPPAQDAASK;FYSSHMLAK;GQASAPFSLFQHLPAEDFDIVSNVLPELALHR;LAFVPSR;SLYLYSPSFQVPLPR	1;1;1;1;1;1;1	7	7	0.2301	20278;49483;32058;18708;48003;9839;35044	| transcript=TGME49_249680-t26_1 | gene=TGME49_249680 | organism=Toxoplasma_gondii_ME49 | gene_product=RNA polymerase II associated Paf1 complex component PAF1 | transcript_product=RNA polymerase II associated Paf1 complex component PAF1 | location=TGME49_chrXII:4728931-4732576(+) | protein_length=578 | sequence_SO=chromosome | SO=protein_coding_gene | is_pseudo=false	1.36887e+07	456289
295_1	TGME49_244100-t26_1-p1	7.53451	59814	EILQYLESR;VIDIDKDILNIHK	1;1	2	3	0.0398	21189;31941;31940	| transcript=TGME49_244100-t26_1 | gene=TGME49_244100 | organism=Toxoplasma_gondii_ME49 | gene_product=snoRNA binding domain-containing protein | transcript_product=snoRNA binding domain-containing protein | location=TGME49_chrVI:3020114-3028353(-) | protein_length=553 | sequence_SO=chromosome | SO=protein_coding_gene | is_pseudo=false	1.17712e+06	43596.9
425_1	TGME49_227620-t26_1-p1	7.67705	19792.3	FAENVGQHSEK;VAEQLFR	1;1	2	3	0.0973	24386;24385;12134	| transcript=TGME49_227620-t26_1 | gene=TGME49_227620 | organism=Toxoplasma_gondii_ME49 | gene_product=dense granule protein GRA2 | transcript_product=dense granule protein GRA2 | location=TGME49_chrX:870576-871374(-) | protein_length=185 | sequence_SO=chromosome | SO=protein_coding_gene | is_pseudo=false	3.6432e+06	331200
112_1	TGME49_212300-t26_1-p1	34.5836	75595.6	AETEAAVAEVR;ANVSNAGWLQSK;AVFQALGHTPQASAVVIR;IGGLPLTDVTEFNK;IYQGIAPEPR;LDHLLLLQAVSSAETQLNER;LQTLAESNQK;SVVIAFVGNR;TLATMHSSPIK;VAFMNTYLVPSK	1;1;1;1;1;1;1;1;1;1	10	11	0.1874	21001;25236;36618;31299;20927;41062;20507;17899;22404;22403;28008	| transcript=TGME49_212300-t26_1 | gene=TGME49_212300 | organism=Toxoplasma_gondii_ME49 | gene_product=hypothetical protein | transcript_product=hypothetical protein | location=TGME49_chrX:3932540-3937693(+) | protein_length=683 | sequence_SO=chromosome | SO=protein_coding_gene | is_pseudo=false	2.09441e+07	510832
494_1	TGME49_261620-t26_1-p1	7.67705	29665.3	GFECFAASSR;QMWSQHEKEEQER	1;1	2	3	0.0906	20496;34742;34741	| transcript=TGME49_261620-t26_1 | gene=TGME49_261620 | organism=Toxoplasma_gondii_ME49 | gene_product=hypothetical protein | transcript_product=hypothetical protein | location=TGME49_chrVIIb:1622534-1624741(-) | protein_length=254 | sequence_SO=chromosome | SO=protein_coding_gene | is_pseudo=false	294007	19600.5
73_1	TGME49_252270-t26_1-p1	21.5775	65458.5	FLGDTEPLFSATK;GVCTLQHGVGSNVR;NLLPAIPELAGGR;SFVWPPLHFVER;SGTVVTNLSEAVR;VFQAFLPLAPK	1;1;1;1;1;1	6	6	0.1252	29559;30923;26666;31495;26998;23873	| transcript=TGME49_252270-t26_1 | gene=TGME49_252270 | organism=Toxoplasma_gondii_ME49 | gene_product=L1P family of ribosomal protein | transcript_product=L1P family of ribosomal protein | location=TGME49_chrIII:451392-458019(+) | protein_length=607 | sequence_SO=chromosome | SO=protein_coding_gene | is_pseudo=false	4.34779e+06	167223
297_1	TGME49_225080-t26_1-p1	51.2108	17711.6	AGELTADEISK;AGELTADEISKVVAIASTPQQFK;EKVVVALTAIR;HKHVVANGLDTVWR;HVVANGLDTVWR;HVVANGLDTVWREDLER;HYWGLK;HYWGLKVR;ILNTNVDGR;ILNTNVDGREK;IPTWFLNR;RAGELTADEISK;VVAIASTPQQFK;VVAIASTPQQFKIPTWFLNR;VVVALTAIR	1;1;1;1;1;1;1;1;1;1;1;1;1;1;1	15	33	0.5064	20571;42392;22846;33367;33358;27930;27958;27931;27957;27929;27961;27959;27960;38528;38543;38541;38540;38544;38523;38542;38539;38525;10277;17772;16231;24755;17397;17427;17396;25656;25639;41752;14476	| transcript=TGME49_225080-t26_1 | gene=TGME49_225080 | organism=Toxoplasma_gondii_ME49 | gene_product=ribosomal protein RPS18 | transcript_product=ribosomal protein RPS18 | location=TGME49_chrX:2540172-2541420(+) | protein_length=156 | sequence_SO=chromosome | SO=protein_coding_gene | is_pseudo=false	7.82336e+08	7.11214e+07
513_1	TGME49_215460-t26_1-p1	27.6723	30356.1	KQFGVDILHPSR;LGYVEAKPTK;LKTNPLLQR;QFGVDILHPSR;SSGFAMIYDNPNAAK;VSDSQSIVVFGLK;VSDSQSIVVFGLKTAFGGGR	1;1;1;1;1;1;1	7	13	0.2472	28803;28800;19568;18687;25073;25074;24549;32727;28265;28262;28263;28266;38724	| transcript=TGME49_215460-t26_1 | gene=TGME49_215460 | organism=Toxoplasma_gondii_ME49 | gene_product=ribosomal protein RPS24 | transcript_product=ribosomal protein RPS24 | location=TGME49_chrX:6972021-6973684(-) | protein_length=267 | sequence_SO=chromosome | SO=protein_coding_gene | is_pseudo=false	1.82859e+08	1.07564e+07
543_1	TGME49_204020-t26_1-p1	23.3217	28237.1	DILHDPGR;GAPLAEVSFR;GMVGIVAGGGR;GVAMNPVEHPHGGGNHQHIGHPSTVSR;LRPLDFAER;MPEGTVVSNVEEK;NAALTIGNILPLNK	1;1;1;1;1;1;1	7	15	0.3538	13971;17393;15436;44475;44474;44547;44480;44472;44471;19976;19977;29341;29752;30188;30187	| transcript=TGME49_204020-t26_1 | gene=TGME49_204020 | organism=Toxoplasma_gondii_ME49 | gene_product=ribosomal protein RPL8 | transcript_product=ribosomal protein RPL8 | location=TGME49_chrVIIa:2046086-2048555(+) | protein_length=260 | sequence_SO=chromosome | SO=protein_coding_gene | is_pseudo=false	1.28476e+08	8.56509e+06
492_1	TGME49_298600-t26_1-p1	2.79718	90977	ETEMAENGIPIRIEGVQYEVMAALLEYLHADMVSEQLSCQQTVQLMITAER	1	1	1	0.0596	50202	| transcript=TGME49_298600-t26_1 | gene=TGME49_298600 | organism=Toxoplasma_gondii_ME49 | gene_product=leucine zipper-like transcriptional regulator | transcript_product=leucine zipper-like transcriptional regulator | location=TGME49_chrXI:6582830-6587130(+) | protein_length=855 | sequence_SO=chromosome | SO=protein_coding_gene | is_pseudo=false	627895	13649.9
490_1	TGME49_270710-t26_1-p1	10.4742	61048.6	FDDEFILK;LQQLWDIAVQSVEAERR;NLDDLFNDFLR	1;1;1	3	3	0.0642	16858;38876;28331	| transcript=TGME49_270710-t26_1 | gene=TGME49_270710 | organism=Toxoplasma_gondii_ME49 | gene_product=WW domain binding protein 11 | transcript_product=WW domain binding protein 11 | location=TGME49_chrVIII:5057504-5063747(-) | protein_length=561 | sequence_SO=chromosome | SO=protein_coding_gene | is_pseudo=false	941037	36193.7
291_1	TGME49_264720-t26_1-p1	6.42921	101563	APVVYEELLR;LLEFAASVIEAK	1;1	2	2	0.0245	22514;25685	| transcript=TGME49_264720-t26_1 | gene=TGME49_264720 | organism=Toxoplasma_gondii_ME49 | gene_product=hypothetical protein | transcript_product=hypothetical protein | location=TGME49_chrIX:2089820-2095104(-) | protein_length=899 | sequence_SO=chromosome | SO=protein_coding_gene | is_pseudo=false	395925	6710.6
511_1	TGME49_229390-t26_1-p1	3.25077	103067	AEGLSLVEFVR	1	1	1	0.0114	23508	| transcript=TGME49_229390-t26_1 | gene=TGME49_229390 | organism=Toxoplasma_gondii_ME49 | gene_product=hypothetical protein | transcript_product=hypothetical protein | location=TGME49_chrVIII:227610-230504(+) | protein_length=964 | sequence_SO=chromosome | SO=protein_coding_gene | is_pseudo=false	308813	5146.88
44_1	TGME49_240860-t26_1-p1	8.85256	31830.5	EQPLTHMASHR;LAVEQPDVEIFPVGIHGTHK	1;1	2	2	0.1103	26214;40321	| transcript=TGME49_240860-t26_1 | gene=TGME49_240860 | organism=Toxoplasma_gondii_ME49 | gene_product=acyltransferase domain-containing protein | transcript_product=acyltransferase domain-containing protein | location=TGME49_chrVI:1481053-1484701(-) | protein_length=281 | sequence_SO=chromosome | SO=protein_coding_gene | is_pseudo=false	2.41073e+07	1.72195e+06
6_1	TGME49_278960-t26_1-p1	2.63207	58313	SLLGTSQPVDNFFSK	1	1	1	0.0279	33448	| transcript=TGME49_278960-t26_1 | gene=TGME49_278960 | organism=Toxoplasma_gondii_ME49 | gene_product=hypothetical protein | transcript_product=hypothetical protein | location=TGME49_chrXII:5726168-5728540(-) | protein_length=537 | sequence_SO=chromosome | SO=protein_coding_gene | is_pseudo=false	0	0
380_1	TGME49_242680-t26_1-p1	15.569	23429	CWFCSSNIYPGHGVVFVR;DYSELEKNEK;NEEKDYSELEK;VTQAEAAASLLDEEDEDAEMEEQKPALR	1;1;1;1	4	5	0.3061	40290;40306;24634;28417;46922	| transcript=TGME49_242680-t26_1 | gene=TGME49_242680 | organism=Toxoplasma_gondii_ME49 | gene_product=ribosomal protein RPL24e | transcript_product=ribosomal protein RPL24e | location=TGME49_chrVI:2183320-2185858(+) | protein_length=196 | sequence_SO=chromosome | SO=protein_coding_gene | is_pseudo=false	3.13025e+06	521709
21_1	TGME49_247590-t26_1-p1	3.25077	95889.1	SAVGDVLEVGVGR	1	1	1	0.0147	24727	| transcript=TGME49_247590-t26_1 | gene=TGME49_247590 | organism=Toxoplasma_gondii_ME49 | gene_product=methyltransferase domain-containing protein | transcript_product=methyltransferase domain-containing protein | location=TGME49_chrXII:3428047-3432805(+) | protein_length=883 | sequence_SO=chromosome | SO=protein_coding_gene | is_pseudo=false	4.47914e+06	99536.4
180_1	TGME49_229670-t26_1-p1	39.3813	15791.8	ANPFGGSSHAK;DGSLNYIDENDEVLVAGFGR;GIVVEKLGIEAK;KITAFVPR;QPNSAIR;SGHAVGDIPGVR;VAGASLLALFK;VAGASLLALFKEK;VQLIKNGK;VVKVAGASLLALFK;WKANPFGGSSHAK	1;1;1;1;1;1;1;1;1;1;1	11	35	0.6713	18294;18291;18292;40268;40264;40271;40267;40277;40266;40270;40269;40262;40263;40273;24681;24680;24679;14201;9720;21675;21681;18971;18968;18973;18972;18974;18969;18970;18975;27417;27416;13305;29295;28514;28516	| transcript=TGME49_229670-t26_1 | gene=TGME49_229670 | organism=Toxoplasma_gondii_ME49 | gene_product=ribosomal protein RPS23 | transcript_product=ribosomal protein RPS23 | location=TGME49_chrVIII:371876-374724(+) | protein_length=143 | sequence_SO=chromosome | SO=protein_coding_gene | is_pseudo=false	5.43573e+08	5.43573e+07
386_1	TGME49_282170-t26_1-p1	23.8983	61117.2	DLLIDGFLLQQAILQGGSSPR;EPGSPLLGFVNSAHWQR;FSEADLR;GNPSSAHAIEAALASNK;LGEAPETHVFFQSLFSLAK;NPTLFDLSLK;QVDDGFER;RNPTLFDLSLK	1;1;1;1;1;1;1;1	8	10	0.1739	40971;37043;11334;33424;33423;33422;39705;21069;15173;26141	| transcript=TGME49_282170-t26_1 | gene=TGME49_282170 | organism=Toxoplasma_gondii_ME49 | gene_product=hypothetical protein | transcript_product=hypothetical protein | location=TGME49_chrVIIa:4418212-4422201(-) | protein_length=575 | sequence_SO=chromosome | SO=protein_coding_gene | is_pseudo=false	6.61304e+06	213324
46_1	TGME49_216670-t26_1-p1	18.1462	100033	AAEEGLLLLDR;ACLDESLR;DMVAAIIGR;EVAALQKPLSK;IQTQSGVESIR;SPAQSSGDLVLSFLGTK	1;1;1;1;1;1	6	6	0.0712	22887;15117;14585;22341;23458;34283	| transcript=TGME49_216670-t26_1 | gene=TGME49_216670 | organism=Toxoplasma_gondii_ME49 | gene_product=FUSE-binding protein 2 / KH-type splicing regulatory protein | transcript_product=FUSE-binding protein 2 / KH-type splicing regulatory protein | location=TGME49_chrXI:5971686-5975725(-) | protein_length=941 | sequence_SO=chromosome | SO=protein_coding_gene | is_pseudo=false	7.34319e+06	126607
536_1	TGME49_288830-t26_1-p1	5.71455	72063	GLPVDAQLR;TLTEELHVK	1;1	2	2	0.0274	15286;18164	| transcript=TGME49_288830-t26_1 | gene=TGME49_288830 | organism=Toxoplasma_gondii_ME49 | gene_product=NADH dehydrogenase (NDH2-II) | transcript_product=NADH dehydrogenase (NDH2-II) | location=TGME49_chrIX:2754569-2762254(+) | protein_length=657 | sequence_SO=chromosome | SO=protein_coding_gene | is_pseudo=false	266083	6187.98
453_1	TGME49_204340-t26_1-p1	6.00014	97034.2	IVPTVDAAPR;LSVDDFLTR	1;1	2	2	0.0217	17165;18013	| transcript=TGME49_204340-t26_1 | gene=TGME49_204340 | organism=Toxoplasma_gondii_ME49 | gene_product=hypothetical protein | transcript_product=hypothetical protein | location=TGME49_chrVIIa:1869394-1873887(-) | protein_length=877 | sequence_SO=chromosome | SO=protein_coding_gene | is_pseudo=false	0	0
182_1	TGME49_251540-t26_1-p1	19.9145	35315.8	EGYLPDNALER;LAGWTDNTHTATAGTPK;QFGGSGFGDFSK;VEFENLFSQVHEMMR;VLAGDFEGFSR	1;1;1;1;1	5	5	0.2075	25298;34712;23953;37050;22791	| transcript=TGME49_251540-t26_1 | gene=TGME49_251540 | organism=Toxoplasma_gondii_ME49 | gene_product=dense granule protein GRA9 | transcript_product=dense granule protein GRA9 | location=TGME49_chrXII:5450509-5452072(+) | protein_length=318 | sequence_SO=chromosome | SO=protein_coding_gene | is_pseudo=false	5.39681e+07	2.84043e+06
423_1	TGME49_291850-t26_1-p1	2.47055	6595.74	FTTSVGR	1	1	1	0.1186	9173	| transcript=TGME49_291850-t26_1 | gene=TGME49_291850 | organism=Toxoplasma_gondii_ME49 | gene_product=ribosomal protein RPS30 | transcript_product=ribosomal protein RPS30 | location=TGME49_chrIX:4381850-4382437(-) | protein_length=59 | sequence_SO=chromosome | SO=protein_coding_gene | is_pseudo=false	1.45023e+07	3.62558e+06
199_1	TGME49_290700-t26_1-p1	4.42628	34710.6	KGETQNEESNATLANSSTGK	1	1	1	0.0635	39144	| transcript=TGME49_290700-t26_1 | gene=TGME49_290700 | organism=Toxoplasma_gondii_ME49 | gene_product=hypothetical protein | transcript_product=hypothetical protein | location=TGME49_chrIX:3850189-3851136(+) | protein_length=315 | sequence_SO=chromosome | SO=protein_coding_gene | is_pseudo=false	0	0
66_1	TGME49_211470-t26_1-p1	6.359	48279.3	DLGSATFHAK;GGSLLSSLLK	1;1	2	2	0.0441	17389;15488	| transcript=TGME49_211470-t26_1 | gene=TGME49_211470 | organism=Toxoplasma_gondii_ME49 | gene_product=Fcf2 pre-rRNA processing protein | transcript_product=Fcf2 pre-rRNA processing protein | location=TGME49_chrIV:1693242-1694606(+) | protein_length=454 | sequence_SO=chromosome | SO=protein_coding_gene | is_pseudo=false	6.48092e+06	249266
184_1	TGME49_209570-t26_1-p1	2.85727	39857.3	KFQSQWER	1	1	1	0.0222	19696	| transcript=TGME49_209570-t26_1 | gene=TGME49_209570 | organism=Toxoplasma_gondii_ME49 | gene_product=suppressor of mitotic defects protein | transcript_product=suppressor of mitotic defects protein | location=TGME49_chrIb:1340360-1343048(-) | protein_length=361 | sequence_SO=chromosome | SO=protein_coding_gene | is_pseudo=false	4.45468e+06	212128
451_1	TGME49_294898-t26_1-p1	2.29017	88578	IQDQIVMNR	1	1	1	0.0109	20035	| transcript=TGME49_294898-t26_1 | gene=TGME49_294898 | organism=Toxoplasma_gondii_ME49 | gene_product=tetratricopeptide repeat-containing protein | transcript_product=tetratricopeptide repeat-containing protein | location=TGME49_chrIa:1251314-1259545(-) | protein_length=827 | sequence_SO=chromosome | SO=protein_coding_gene | is_pseudo=false	7.85836e+06	154085
197_1	TGME49_314810-t26_1-p1	34.9919	30102.5	AVQPFITYGYPTLK;EEMINELVQR;GDWGNREEMINELVQR;GGFYKEPEAK;LLRPMEGVPVPER;LQANDIVSQHLGK;QANNFLWPFK;QLHNAVFIK;YGIHGVEDLVHEIYTCGPYFK	1;1;1;1;1;1;1;1;1	9	19	0.4109	32925;32924;24815;37747;20275;20276;31099;31415;31098;29468;29466;24943;24966;24442;17578;18168;42914;42912;42913	| transcript=TGME49_314810-t26_1 | gene=TGME49_314810 | organism=Toxoplasma_gondii_ME49 | gene_product=ribosomal protein RPL7 | transcript_product=ribosomal protein RPL7 | location=TGME49_chrXI:4309840-4313516(+) | protein_length=258 | sequence_SO=chromosome | SO=protein_coding_gene | is_pseudo=false	2.12737e+07	1.51955e+06
116_1	TGME49_235540-t26_1-p1	12.7149	26216.4	EYSYQEMLQR;IQTLIEK;LWQQSCVACGANR;YTIKPPQVVR	1;1;1;1	4	4	0.1732	27392;11564;32191;22930	| transcript=TGME49_235540-t26_1 | gene=TGME49_235540 | organism=Toxoplasma_gondii_ME49 | gene_product=eukaryotic initiation factor-2 beta, putative | transcript_product=eukaryotic initiation factor-2 beta, putative | location=TGME49_chrX:4935348-4938972(-) | protein_length=231 | sequence_SO=chromosome | SO=protein_coding_gene | is_pseudo=false	2.83495e+06	166762
137_1	TGME49_301120-t26_1-p1	4.42628	43864.8	IILSLINVLHTR	1	1	1	0.0291	28636	| transcript=TGME49_301120-t26_1 | gene=TGME49_301120 | organism=Toxoplasma_gondii_ME49 | gene_product=acetyl-CoA acetyltransferase | transcript_product=acetyl-CoA acetyltransferase | location=TGME49_chrIV:2274922-2279885(-) | protein_length=413 | sequence_SO=chromosome | SO=protein_coding_gene | is_pseudo=false	0	0
421_1	TGME49_266760-t26_1-p1	4.42628	66298.8	TIEAEAAHGTVTR	1	1	2	0.0219	27651;27650	| transcript=TGME49_266760-t26_1 | gene=TGME49_266760 | organism=Toxoplasma_gondii_ME49 | gene_product=isocitrate dehydrogenase | transcript_product=isocitrate dehydrogenase | location=TGME49_chrIX:975999-979074(-) | protein_length=594 | sequence_SO=chromosome | SO=protein_coding_gene | is_pseudo=false	219511	5932.73
27_1	TGME49_210360-t26_1-p1	7.67705	73181.3	LLEEAADAEEYVPLKK;MPPFLEALDSR	1;1	2	2	0.0411	35862;25273	| transcript=TGME49_210360-t26_1 | gene=TGME49_210360 | organism=Toxoplasma_gondii_ME49 | gene_product=DEAD (Asp-Glu-Ala-Asp) box polypeptide 41 family protein | transcript_product=DEAD (Asp-Glu-Ala-Asp) box polypeptide 41 family protein | location=TGME49_chrIX:4845556-4852691(-) | protein_length=657 | sequence_SO=chromosome | SO=protein_coding_gene | is_pseudo=false	1.14558e+06	22911.6
270_1	TGME49_207990-t26_1-p1	144.022	109392	AELAALLK;AGEALAER;AIDLLEK;AIDLLEKK;AVSAEIFVVCR;DRDEADSAEIDEELTR;DVFLALGLR;EAEALAAGPK;EGIFFGSR;EIFFQTPAVALEEAVR;EKVTGEWVNELQAFR;ELADEELPAVPLSEK;EVFEDEAPAGLR;EVFEDEAPAGLRK;FYHLAK;GAFFDEAEGPLDPDLFQFDR;GAFFDEAEGPLDPDLFQFDRK;GQFAELVR;GVQTFTGDITTPQCAAK;HCPVATTIVGVDLVPISPIR;HVFLQGSDDGDAPAAAQK;IEEVPPPPAFQRPTDPEEIAHIQALGSLMVQK;KDVFLALGLR;KGQFAELVR;LACQLLAAGATFVSK;LAEGDEADDGEAAK;LAEGDEADDGEAAKEEEEDEER;LDKF…	1;1;1;1;1;1;1;1;1;1;1;1;1;1;1;1;1;1;1;1;1;1;1;1;1;1;1;1;1;1;1;1;1;1;1;1;1;1;1	39	53	0.4567	11026;10661;10202;14153;24514;36594;16300;14927;13656;35887;35636;35635;33449;26988;30399;30398;9506;41430;42445;42446;13901;35491;39923;39924;35997;35998;48050;20518;20517;17432;32196;28598;42572;42573;20621;37560;37559;21759;22315;22828;22827;39248;14141;14123;42766;42767;21825;21824;14241;30337;16515;47619;47620	| transcript=TGME49_207990-t26_1 | gene=TGME49_207990 | organism=Toxoplasma_gondii_ME49 | gene_product=ribosomal RNA large subunit methyltransferase J protein | transcript_product=ribosomal RNA large subunit methyltransferase J protein | location=TGME49_chrIb:500176-508930(-) | protein_length=981 | sequence_SO=chromosome | SO=protein_coding_gene | is_pseudo=false	1.28995e+08	2.63256e+06
276_1	TGME49_286730-t26_1-p1	4.42628	24000.2	STPTGPVASAASSTK	1	1	1	0.0676	27793	| transcript=TGME49_286730-t26_1 | gene=TGME49_286730 | organism=Toxoplasma_gondii_ME49 | gene_product=SRP19 protein | transcript_product=SRP19 protein | location=TGME49_chrV:1704548-1706535(-) | protein_length=222 | sequence_SO=chromosome | SO=protein_coding_gene | is_pseudo=false	1.6784e+07	2.098e+06
25_1	TGME49_311240-t26_1-p1	65.5656	47418.8	AYEVLSDPEK;AYEVLSDPEKR;FVLTHLDGR;FYEILEVDR;GDADERPNEIPGDVIFILEQQEHAVFK;GNDLFMTK;ILEIYIEK;ISLLESLCGFK;IYDDHGEEGLENGGAGADPTDIFDLFFGGGR;KGEDIVSAMK;KISLLESLCGFK;QLLIQSPPGTVTKPDAVQIIK;RGNDLFMTK;SGEAYEEDDEDEHPGQQR;SLSQILPKPTEAVMVSEDDPHVEVHVAEPVDPDELR;TASVADIK;TASVADIKK;VTLEQMYSGATK	1;1;1;1;1;1;1;1;1;1;1;1;1;1;1;1;1;1	18	26	0.5211	21178;26218;26217;17730;17729;22324;46814;46813;14018;16726;25012;47536;18501;28750;28751;41041;41040;18628;39412;39413;49058;49057;10315;14230;26859;27298	| transcript=TGME49_311240-t26_1 | gene=TGME49_311240 | organism=Toxoplasma_gondii_ME49 | gene_product=DnaJ family chaperone, putative | transcript_product=DnaJ family chaperone, putative | location=TGME49_chrXI:1903328-1908342(-) | protein_length=426 | sequence_SO=chromosome | SO=protein_coding_gene | is_pseudo=false	8.72363e+07	4.59138e+06
178_1	TGME49_255980-t26_1-p1	2.29017	75150.6	HLIAFR	1	1	1	0.009	8862	| transcript=TGME49_255980-t26_1 | gene=TGME49_255980 | organism=Toxoplasma_gondii_ME49 | gene_product=hypothetical protein | transcript_product=hypothetical protein | location=TGME49_chrVIIb:4576785-4584275(+) | protein_length=670 | sequence_SO=chromosome | SO=protein_coding_gene | is_pseudo=false	916757	24125.2
303_1	TGME49_235402-t26_1-p1	2.51155	127515	GVATVSLPR	1	1	1	0.0076	13267	| transcript=TGME49_235402-t26_1 | gene=TGME49_235402 | organism=Toxoplasma_gondii_ME49 | gene_product=CorA family Mg2+ transporter protein | transcript_product=CorA family Mg2+ transporter protein | location=TGME49_chrX:4845433-4851865(+) | protein_length=1187 | sequence_SO=chromosome | SO=protein_coding_gene | is_pseudo=false	4.04007e+06	72144
23_1	TGME49_310780-t26_1-p1	16.1361	36306.8	GVLTGLGVAATLAAAAAAAK;KGVLTGLGVAATLAAAAAAAK;TQATATYYHPAAAPPPGPSVFVFTPSSVQPGAEVTPGYSGLQLR;YYHSMYGNK	1;1;1;1	4	5	0.2145	34158;34159;35974;49415;21608	| transcript=TGME49_310780-t26_1 | gene=TGME49_310780 | organism=Toxoplasma_gondii_ME49 | gene_product=dense granule protein GRA4 | transcript_product=dense granule protein GRA4 | location=TGME49_chrXI:1589170-1590207(-) | protein_length=345 | sequence_SO=chromosome | SO=protein_coding_gene | is_pseudo=false	326075	40759.4
507_1	TGME49_299050-t26_1-p1	44.4201	22254.8	EPSNENK;EQEQAVEKPSVEGVK;FLEDVMEKK;FTGCIGR;FVLDLLR;INPYMSQPCHIEVILR;KFLEDVMEK;NAESNAEMK;NLDVDNLVIEHIQVNR;NTHATVQAIK;NTHATVQAIKK;SCKFVLDLLR;VGGGSN	1;1;1;1;1;1;1;1;1;1;1;1;1	13	28	0.5487	10695;33674;33673;20734;10456;12552;12551;38232;38018;38019;38233;20733;16030;37001;36998;37009;37000;36997;18671;18670;18717;18716;23289;23288;24521;5717;5715;5719	| transcript=TGME49_299050-t26_1 | gene=TGME49_299050 | organism=Toxoplasma_gondii_ME49 | gene_product=ribosomal protein RPL17 | transcript_product=ribosomal protein RPL17 | location=TGME49_chrIII:2224012-2226278(-) | protein_length=195 | sequence_SO=chromosome | SO=protein_coding_gene | is_pseudo=false	4.10762e+08	3.7342e+07
48_1	TGME49_276210-t26_1-p1	33.12	91859.7	DYSTHMQDMVR;GLQQCENAAR;HAESEFNEWR;LPLQCNVDR;LTVDDHAQETLR;QAPPETEPETVR;VVVIVGHSIAFR;WLLLPLLR;WYEPHEEQHR	1;1;1;1;1;1;1;1;1	9	13	0.1139	28360;28359;21026;26157;19880;28823;28824;27599;25928;25929;16790;29151;29150	| transcript=TGME49_276210-t26_1 | gene=TGME49_276210 | organism=Toxoplasma_gondii_ME49 | gene_product=phosphoglycerate mutase family protein | transcript_product=phosphoglycerate mutase family protein | location=TGME49_chrIII:43348-46358(+) | protein_length=825 | sequence_SO=chromosome | SO=protein_coding_gene | is_pseudo=false	2.91195e+07	570971
382_1	TGME49_313230	3.25077	39101.5	SLIQDIQLR	1	1	1	0.0259	18804	eukaryotic initiation factor-2 >TGME49_313230-t26_1-p1 | transcript=TGME49_313230-t26_1 | gene=TGME49_313230 | organism=Toxoplasma_gondii_ME49 | gene_product=eukaryotic initiation factor-2, alpha subunit | transcript_product=eukaryotic initiation factor-2, alpha subunit | location=TGME49_chrXI:3198263-3202342(-) | protein_length=347 | sequence_SO=chromosome | SO=protein_coding_gene | is_pseudo=fa…	2.20742e+06	95974.6
119_1	TGME49_297780-t26_1-p1	2.85727	117876	ILNVEK	1	1	1	0.0054	7568	| transcript=TGME49_297780-t26_1 | gene=TGME49_297780 | organism=Toxoplasma_gondii_ME49 | gene_product=ATPase/histidine kinase/DNA gyrase B/HSP90 domain-containing protein | transcript_product=ATPase/histidine kinase/DNA gyrase B/HSP90 domain-containing protein | location=TGME49_chrII:1990219-1998497(+) | protein_length=1112 | sequence_SO=chromosome | SO=protein_coding_gene | is_pseudo=false	1.21477e+06	22086.7
301_1	TGME49_201840-t26_1-p1	31.6243	66858.5	DLLISASAAAGTPCLFGMMGLK;DLQLEIEGQDYPIK;GLGTAFFFGK;GLKPFMQAAVEQNVVK;IATMMGAFSVPLMPEGMFFISCEK;NFLLAEAVDLK;SDTYHADGTPYHVQYASGPVGGFLSADDVALASLK;YWMINTK	1;1;1;1;1;1;1;1	8	10	0.2246	40731;33732;17337;34948;44013;44012;23938;48230;48231;14898	| transcript=TGME49_201840-t26_1 | gene=TGME49_201840 | organism=Toxoplasma_gondii_ME49 | gene_product=aspartyl protease ASP1 | transcript_product=aspartyl protease ASP1 | location=TGME49_chrVIIa:3748798-3754934(+) | protein_length=619 | sequence_SO=chromosome | SO=protein_coding_gene | is_pseudo=false	1.11885e+07	339045
459_1	TGME49_207710-t26_1-p1	7.67705	27839.4	SVQAASDSDLSHEQK;TLTNLLQGLYGAR	1;1	2	2	0.1085	32973;29397	| transcript=TGME49_207710-t26_1 | gene=TGME49_207710 | organism=Toxoplasma_gondii_ME49 | gene_product=phosphatidylinositol synthase, putative | transcript_product=phosphatidylinositol synthase, putative | location=TGME49_chrIb:224471-229190(+) | protein_length=258 | sequence_SO=chromosome | SO=protein_coding_gene | is_pseudo=false	1.52927e+06	139025
43_1	TGME49_240400-t26_1-p1	30.5296	44137.3	ASDDPDAFLQQLLDPLHAIR;GQPIMGNVMQVLLGK;HGSSSAVFYPFK;KGQPIMGNVMQVLLGK;KQNALPDEGSDAVHEQK;NAQFDEEPGDAER;QNALPDEGSDAVHEQK;VWVNYK	1;1;1;1;1;1;1;1	8	10	0.2165	40913;40914;32707;26818;34350;36620;30773;34663;34662;10414	| transcript=TGME49_240400-t26_1 | gene=TGME49_240400 | organism=Toxoplasma_gondii_ME49 | gene_product=hypothetical protein | transcript_product=hypothetical protein | location=TGME49_chrVI:1258833-1259999(+) | protein_length=388 | sequence_SO=chromosome | SO=protein_coding_gene | is_pseudo=false	5.79697e+06	252042
457_1	TGME49_222360-t26_1-p1	2.56623	83281.1	AAQAGGDVENLLR	1	1	1	0.0168	26422	| transcript=TGME49_222360-t26_1 | gene=TGME49_222360 | organism=Toxoplasma_gondii_ME49 | gene_product=hypothetical protein | transcript_product=hypothetical protein | location=TGME49_chrII:1066967-1076786(+) | protein_length=774 | sequence_SO=chromosome | SO=protein_coding_gene | is_pseudo=false	914396	21265
98_1	TGME49_264440-t26_1-p1	6.10804	37346.2	TSLFLLLR;VAAEQLYELFANPSLHQR	1;1	2	2	0.0749	15108;39373	| transcript=TGME49_264440-t26_1 | gene=TGME49_264440 | organism=Toxoplasma_gondii_ME49 | gene_product=signal recognition particle receptor beta subunit protein | transcript_product=signal recognition particle receptor beta subunit protein | location=TGME49_chrIX:2238489-2242366(-) | protein_length=347 | sequence_SO=chromosome | SO=protein_coding_gene | is_pseudo=false	126746	6337.3
28_1	TGME49_309930-t26_1-p1	25.3822	108818	FGLYTDSGSR;IDGCYAEPSEMGMLYSR;NMTPQTLQILANPEVIAVNQDDLILEGLR;QTVVLSCSWPAYVHNPTDFDFK;TCMGYIGSADHEEQDAMAFQSWGVDFLK;TQMSVWSIVAAPLILGNDVR	1;1;1;1;1;1	6	7	0.1283	19435;38107;47491;43589;47438;40168;40167	| transcript=TGME49_309930-t26_1 | gene=TGME49_309930 | organism=Toxoplasma_gondii_ME49 | gene_product=melibiase subfamily protein | transcript_product=melibiase subfamily protein | location=TGME49_chrXI:909349-915530(-) | protein_length=982 | sequence_SO=chromosome | SO=protein_coding_gene | is_pseudo=false	490191	10893.1
156_1	TGME49_221720-t26_1-p1	2.74938	363990	QTVWTLASAPDPR	1	1	1	0.0038	29928	| transcript=TGME49_221720-t26_1 | gene=TGME49_221720 | organism=Toxoplasma_gondii_ME49 | gene_product=hypothetical protein | transcript_product=hypothetical protein | location=TGME49_chrII:583225-595002(-) | protein_length=3379 | sequence_SO=chromosome | SO=protein_coding_gene | is_pseudo=false	0	0
195_1	TGME49_215590-t26_1-p1	2.36639	72705.4	HTVLATGGYGR	1	1	1	0.0164	20505	| transcript=TGME49_215590-t26_1 | gene=TGME49_215590 | organism=Toxoplasma_gondii_ME49 | gene_product=flavoprotein subunit of succinate dehydrogenase | transcript_product=flavoprotein subunit of succinate dehydrogenase | location=TGME49_chrX:7032191-7041981(-) | protein_length=669 | sequence_SO=chromosome | SO=protein_coding_gene | is_pseudo=false	1.36669e+06	31061.1
154_1	TGME49_278490-t26_1-p1	10.2433	32727	LDTDALR;NATSAAFYSYHER;QDIIPLVPGGTGYSSHNTVEGVVR	1;1;1	3	3	0.1522	10279;31543;42910	| transcript=TGME49_278490-t26_1 | gene=TGME49_278490 | organism=Toxoplasma_gondii_ME49 | gene_product=Zn-finger, RING domain containing protein | transcript_product=Zn-finger, RING domain containing protein | location=TGME49_chrXII:6074495-6081058(-) | protein_length=289 | sequence_SO=chromosome | SO=protein_coding_gene | is_pseudo=false	1.12711e+08	5.36719e+06
404_1	TGME49_261450-t26_1-p1	3.25077	119239	LYFIDVTDLPEK	1	1	1	0.0108	30215	| transcript=TGME49_261450-t26_1 | gene=TGME49_261450 | organism=Toxoplasma_gondii_ME49 | gene_product=hypothetical protein | transcript_product=hypothetical protein | location=TGME49_chrVIIb:1739457-1746391(-) | protein_length=1111 | sequence_SO=chromosome | SO=protein_coding_gene | is_pseudo=false	357824	7454.67
186_1	TGME49_256760-t26_1-p1	2.51155	57492.7	VFLAQK	1	1	1	0.0113	7294	| transcript=TGME49_256760-t26_1 | gene=TGME49_256760 | organism=Toxoplasma_gondii_ME49 | gene_product=pyruvate kinase PyK1 | transcript_product=pyruvate kinase PyK1 | location=TGME49_chrVIIb:4481106-4484667(-) | protein_length=531 | sequence_SO=chromosome | SO=protein_coding_gene | is_pseudo=false	2.24276e+06	74758.7
193_1	TGME49_224740-t26_1-p1	3.10823	48160.3	AAMEEWNR	1	1	1	0.0189	16351	| transcript=TGME49_224740-t26_1 | gene=TGME49_224740 | organism=Toxoplasma_gondii_ME49 | gene_product=hypothetical protein | transcript_product=hypothetical protein | location=TGME49_chrX:2842207-2847812(-) | protein_length=424 | sequence_SO=chromosome | SO=protein_coding_gene | is_pseudo=false	47579.5	2068.67
191_1	TGME49_240600-t26_1-p1	2.12506	72191.4	IAALSGGIAR	1	1	1	0.015	14130	| transcript=TGME49_240600-t26_1 | gene=TGME49_240600 | organism=Toxoplasma_gondii_ME49 | gene_product=chaperonin cpn60, putative | transcript_product=chaperonin cpn60, putative | location=TGME49_chrVI:1335457-1339036(+) | protein_length=667 | sequence_SO=chromosome | SO=protein_coding_gene | is_pseudo=false	129149	3689.96
188_1	TGME49_273730-t26_1-p1	10.1476	71958.5	EGHAFAVALDPSTAEIAR;LGGIEAAVENR;LGKPLLNLDVLLK	1;1;1	3	3	0.064	36486;20410;29800	| transcript=TGME49_273730-t26_1 | gene=TGME49_273730 | organism=Toxoplasma_gondii_ME49 | gene_product=phospholipase, patatin family protein | transcript_product=phospholipase, patatin family protein | location=TGME49_chrVIII:3301413-3304909(-) | protein_length=656 | sequence_SO=chromosome | SO=protein_coding_gene | is_pseudo=false	2.66383e+07	951367
455_1	TGME49_202460-t26_1-p1	62.5474	72890.7	AFDNDREETHANEAELELMR;DSTLPDGPILK;EEKGEIQDDNVIR;EGISGNKPGFR;FPGENPSPPVR;GEIQDDNVIR;GLRPFDGAMK;IAFGVIPYGTGNDFANAFGWK;MTYGIEGVKK;QVLQDSTGR;SVSLIALNIPSFSAGNDIWATSHSVGILTK;TDPDGVPTAGEDQR;TLTIDNIVDGLLESPGEPDER;VLFIFINPTSGGNK;VLVAGGDGTVMWCAAEADAHR;VVHHDLWSVNVVLKDDGEFTK	1;1;1;1;1;1;1;1;1;1;1;1;1;1;1;1	16	19	0.349	42301;21367;32106;21588;22770;21457;19043;41022;20280;16284;47007;30328;41399;41397;31372;31371;40307;42586;42588	| transcript=TGME49_202460-t26_1 | gene=TGME49_202460 | organism=Toxoplasma_gondii_ME49 | gene_product=diacylglycerol kinase accessory domain (presumed) domain-containing protein | transcript_product=diacylglycerol kinase accessory domain (presumed) domain-containing protein | location=TGME49_chrVIIa:3310141-3318017(-) | protein_length=679 | sequence_SO=chromosome | SO=protein_coding_gene | is_ps…	5.6477e+07	1.66109e+06
406_1	TGME49_305340	2.29017	207174	KNSIEGSEVLNENPR	1	1	1	0.0078	34041	Corepressor complex CRC230 >TGME49_305340-t26_1-p1 | transcript=TGME49_305340-t26_1 | gene=TGME49_305340 | organism=Toxoplasma_gondii_ME49 | gene_product=corepressor complex CRC230 | transcript_product=corepressor complex CRC230 | location=TGME49_chrIX:5376196-5389817(+) | protein_length=1916 | sequence_SO=chromosome | SO=protein_coding_gene | is_pseudo=false	3.93228e+06	39322.8
272_1	TGME49_253440-t26_1-p1	17.5592	187381	AQPPAVGQSSAAGGR;EAKEEVHPNADETTSATAAK;LGWGHFSTVWLATDLQSSPLEYVAIK;LVEGNAVDTNNSR;TMQDEIVYAQMR	1;1;1;1;1	5	5	0.0488	27601;39518;45549;28562;30933	| transcript=TGME49_253440-t26_1 | gene=TGME49_253440 | organism=Toxoplasma_gondii_ME49 | gene_product=cell-cycle-associated protein kinase SRPK, putative | transcript_product=cell-cycle-associated protein kinase SRPK, putative | location=TGME49_chrIII:961982-973165(+) | protein_length=1763 | sequence_SO=chromosome | SO=protein_coding_gene | is_pseudo=false	296464	4117.55
5_1	TGME49_270960-t26_1-p1	135.332	138344	ADVISMQNWAFLK;AFTLLQIPDGK;ALIVLPSYLDYCR;DCLAAVNLPPVSYTSFDIR;EDELDQEQNFAK;FASSPQLGGLPVAFGNAK;GEVPILVTTVR;GKKPEDFVNIFK;HLDNEGPEDWLEAQVR;ILFLGPPPSPEVYLHLLTHSLPDK;ILFLGPPPSPEVYLHLLTHSLPDKEVAK;ILLETMR;IPETAFDPNVASPYGLPSSLLHSLR;KPEDFVNIFK;KTPVELLHLQAAAFLQHEGNSSK;LLIEPSGFASYSAALPSNAADAR;LMYALHAAAHMWK;LRPSLMAGVGASDR;LYSDPQTQGGSTFQAQNGEDDEGVFGEK;QTLIFSHGR;RVVAEPTADTK;RYEEEFGVSR;SLFHFLSSYVDISFPHQNDAACSSLR;…	1;1;1;1;1;1;1;1;1;1;1;1;1;1;1;1;1;1;1;1;1;1;1;1;1;1;1;1;1;1;1;1;1;1;1;1	36	43	0.4087	31662;22986;32677;39859;30495;34975;34976;22340;29436;29437;37271;43941;47079;47080;12545;43932;24083;43062;41792;32063;32064;29641;46526;17767;22438;25155;46498;44199;44197;40103;42401;27565;42309;42307;44620;33120;45949;44463;44462;25242;16102;16963;19909	| transcript=TGME49_270960-t26_1 | gene=TGME49_270960 | organism=Toxoplasma_gondii_ME49 | gene_product=hypothetical protein | transcript_product=hypothetical protein | location=TGME49_chrVIII:4833790-4840401(+) | protein_length=1243 | sequence_SO=chromosome | SO=protein_coding_gene | is_pseudo=false	8.06037e+07	1.3434e+06
158_1	TGME49_239820-t26_1-p1	69.8818	65152.9	AVAEALMANELAGAALDVFEEEK;AVAEALMANELAGAALDVFEEEKEFSK;CDHIVNFVNVK;DACIINASR;DNPLIQAK;FLGTPIYLQMPSR;GSVDSANADVLLLSAAQGVLR;IAQEHKVELVVSK;KFLGTPIYLQMPSR;KIPQADASVSR;LVDEPVETLHLK;NVALETLLASSDFITLHVPLLDK;TIGIIGLGQVGTHVAR;TMMGLCIFHADSEIPDEVVTTIR;TRCDHIVNFVNVK;VCTALGMEVLAYDPFINEEK;VLVCDPIDQAGMDILSSFADVDTK;VVGNYDGLMVR	1;1;1;1;1;1;1;1;1;1;1;1;1;1;1;1;1;1	18	28	0.4056	42322;45080;27331;16690;13235;31664;39039;39038;30832;33607;21953;21952;21954;28692;43005;43004;32838;32837;32836;43710;32983;41566;43581;43580;43660;23599;24140;23601	| transcript=TGME49_239820-t26_1 | gene=TGME49_239820 | organism=Toxoplasma_gondii_ME49 | gene_product=D-3-phosphoglycerate dehydrogenase | transcript_product=D-3-phosphoglycerate dehydrogenase | location=TGME49_chrVI:939237-948026(-) | protein_length=604 | sequence_SO=chromosome | SO=protein_coding_gene | is_pseudo=false	2.38679e+07	769933
571_1	TGME49_203290-t26_1-p1	3.25077	35934.5	KLPLFFIDVEDNK	1	1	1	0.0394	32617	| transcript=TGME49_203290-t26_1 | gene=TGME49_203290 | organism=Toxoplasma_gondii_ME49 | gene_product=hypothetical protein | transcript_product=hypothetical protein | location=TGME49_chrVIIa:2618495-2619487(-) | protein_length=330 | sequence_SO=chromosome | SO=protein_coding_gene | is_pseudo=false	74899.5	4161.08
111_1	TGME49_270510-t26_1-p1	2.01663	74957	DAAAAAAEPLIPLTK	1	1	1	0.0222	30186	| transcript=TGME49_270510-t26_1 | gene=TGME49_270510 | organism=Toxoplasma_gondii_ME49 | gene_product=asparaginyl-tRNA synthetase (NOB+tRNA synthase) | transcript_product=asparaginyl-tRNA synthetase (NOB+tRNA synthase) | location=TGME49_chrVIII:5220893-5224199(+) | protein_length=676 | sequence_SO=chromosome | SO=protein_coding_gene | is_pseudo=false	25364	576.454
400_1	TGME49_285240-t26_1-p1	2.56623	40044.9	MTEWAMK	1	1	1	0.0202	13164	| transcript=TGME49_285240-t26_1 | gene=TGME49_285240 | organism=Toxoplasma_gondii_ME49 | gene_product=3-oxo-5-alpha-steroid 4-dehydrogenase | transcript_product=3-oxo-5-alpha-steroid 4-dehydrogenase | location=TGME49_chrV:2493358-2498999(-) | protein_length=347 | sequence_SO=chromosome | SO=protein_coding_gene | is_pseudo=false	0	0
309_1	TGME49_306560-t26_1-p1	8.82955	67284.6	EVLLATAQK;MQDYLER;VSWALHHVLVLK	1;1;1	3	3	0.0401	15413;14855;28941	| transcript=TGME49_306560-t26_1 | gene=TGME49_306560 | organism=Toxoplasma_gondii_ME49 | gene_product=hypothetical protein | transcript_product=hypothetical protein | location=TGME49_chrIX:6181639-6186669(+) | protein_length=698 | sequence_SO=chromosome | SO=protein_coding_gene | is_pseudo=false	2.76187e+07	1.97277e+06
307_1	TGME49_248810-t26_1-p1	2.74938	54249	VELYLYR	1	1	1	0.0141	14904	| transcript=TGME49_248810-t26_1 | gene=TGME49_248810 | organism=Toxoplasma_gondii_ME49 | gene_product=nuclear factor NF7 | transcript_product=nuclear factor NF7 | location=TGME49_chrXII:4186912-4190953(+) | protein_length=497 | sequence_SO=chromosome | SO=protein_coding_gene | is_pseudo=false	509678	17575.1
279_1	TGME49_305270-t26_1-p1	148.602	82263.3	DADLALGQLSSMLVK;DEPLLLSPK;DRLNQDVTITLNIFFPALLK;ELDESVLLSEIAAK;ELDESVLLSEIAAKDEPLLLSPK;ETWDIASEALMIPAGHNPQLGHLLVAVMLNLSVHVQR;FTPAYTAIVTDPSGSLYHVPLGR;GIPAYPEQQLK;GSGYDYSADFYSTTESLNK;GSKTESDCLSNMK;HLLAISEVIK;HLLAISEVIKDR;ILQSPFAQE;IYQHLPR;KIEHVQEPPSPPVPPESTEGR;KVNGMGAPR;LGQPFPVYAGR;LHPPHPTHGTGQPLPPPAIGDLHAFYPRPPPTVPAYYVGEFVAPAPPLATGATPGDVEAFQR;LQPVFGGTSLR;LTELGPQVEAR;MAIELLQDTLR;QCGVLWTR;QIVPSYVPLGG…	1;1;1;1;1;1;1;1;1;1;1;1;1;1;1;1;1;1;1;1;1;1;1;1;1;1;1;1;1;1;1;1;1;1;1;1;1;1;1;1	40	80	0.7466	32393;32394;16493;41869;41882;31560;31559;43003;43002;49146;49163;42742;42743;42741;42744;24323;39565;39566;30309;20184;20185;28728;28729;17019;14054;41664;41663;41667;41675;41665;14168;23048;50272;50273;22049;23320;26109;16693;16250;29707;29290;22353;34413;34414;18677;27211;27212;31718;31717;49396;49397;22899;22350;14667;14664;14697;21331;21330;26333;26332;41872;41873;41871;20038;19443;30622;493…	| transcript=TGME49_305270-t26_1 | gene=TGME49_305270 | organism=Toxoplasma_gondii_ME49 | gene_product=hypothetical protein | transcript_product=hypothetical protein | location=TGME49_chrIX:5326221-5330716(+) | protein_length=738 | sequence_SO=chromosome | SO=protein_coding_gene | is_pseudo=false	1.08886e+09	3.29959e+07
175_1	TGME49_216010-t26_1-p1	6.286	47989.7	IPGLIHVSNVMLIDQAIDLPTR;VVVISGK	1;1	2	2	0.0662	42458;7172	| transcript=TGME49_216010-t26_1 | gene=TGME49_216010 | organism=Toxoplasma_gondii_ME49 | gene_product=ribosomal protein RPL24 | transcript_product=ribosomal protein RPL24 | location=TGME49_chrXI:6468954-6472623(+) | protein_length=438 | sequence_SO=chromosome | SO=protein_coding_gene | is_pseudo=false	565595	21753.6
311_1	TGME49_212220-t26_1-p1	2.31502	107908	SPLFALDVLHR	1	1	1	0.0112	25050	| transcript=TGME49_212220-t26_1 | gene=TGME49_212220 | organism=Toxoplasma_gondii_ME49 | gene_product=hypothetical protein | transcript_product=hypothetical protein | location=TGME49_chrX:3971703-3974648(+) | protein_length=981 | sequence_SO=chromosome | SO=protein_coding_gene | is_pseudo=false	0	0
67_1	TGME49_269980-t26_1-p1	10.9278	52130.9	AFSPTTIK;DSSLVQVLNR;IIQVDQSLKEDR	1;1;1	3	4	0.0634	12202;20477;29998;29997	| transcript=TGME49_269980-t26_1 | gene=TGME49_269980 | organism=Toxoplasma_gondii_ME49 | gene_product=preprotein translocase Sec61, putative | transcript_product=preprotein translocase Sec61, putative | location=TGME49_chrVIII:5484256-5488792(-) | protein_length=473 | sequence_SO=chromosome | SO=protein_coding_gene | is_pseudo=false	2.18741e+06	115127
354_1	TGME49_268400-t26_1-p1	5.30185	78245.5	FFLLCVHPDR;LTFFVPYR	1;1	2	2	0.0254	26129;17263	| transcript=TGME49_268400-t26_1 | gene=TGME49_268400 | organism=Toxoplasma_gondii_ME49 | gene_product=hypothetical protein | transcript_product=hypothetical protein | location=TGME49_chrVIII:6456634-6462646(-) | protein_length=709 | sequence_SO=chromosome | SO=protein_coding_gene | is_pseudo=false	11119.6	292.62
177_2	TGME49_295125-t26_1-p1	21.2467	42363.5	EMEEQLSAASR;FLAPFDLVTIPGKPLVQK;IMPDSFCLK;LINPSVEAR;LLALQAIETPEYR;LVAHLQDEGVVHGK;NEVGWVK;NLLFLLPPTHVDMETFVDEIGR;NLLFLLPPTHVDMETFVDEIGRFPQEDRPLADAAR;VVVPAEYDEYTPPEGR	0;0;1;0;1;0;1;1;1;1	6	6	0.3455	24991;24499;38196;38215;19761;16146;16147;31567;31269;31268;11133;43291;49108;35894	| transcript=TGME49_295125-t26_1 | gene=TGME49_295125 | organism=Toxoplasma_gondii_ME49 | gene_product=rhoptry protein ROP4 | transcript_product=rhoptry protein ROP4 | location=TGME49_chrIa:1413184-1414491(-) | protein_length=382 | sequence_SO=chromosome | SO=protein_coding_gene | is_pseudo=false	1.6004e+07	727455
177_1	TGME49_295110-t26_1-p1	9.7523	63355.7	EMEEQLSAASR;FLAPFDLVTIPGKPLVQK;GSDDAAEVSR;HQALAIGLFQK;LINPSVEAR;LLALQATETPEYR;LVAHLQDEGVVHGK	0;0;1;1;0;1;0	3	3	0.1496	24991;24499;38196;38215;16352;23706;16146;16147;31324;31269;31268	| transcript=TGME49_295110-t26_1 | gene=TGME49_295110 | organism=Toxoplasma_gondii_ME49 | gene_product=rhoptry protein ROP7 | transcript_product=rhoptry protein ROP7 | location=TGME49_chrIa:1409060-1410787(-) | protein_length=575 | sequence_SO=chromosome | SO=protein_coding_gene | is_pseudo=false	6.65494e+06	246479
579_1	TGME49_305140-t26_1-p1	2.49054	276972	EQMAK	1	1	2	0.0019	6793;6790	| transcript=TGME49_305140-t26_1 | gene=TGME49_305140 | organism=Toxoplasma_gondii_ME49 | gene_product=phospholipase, patatin family protein | transcript_product=phospholipase, patatin family protein | location=TGME49_chrIX:5230659-5241912(+) | protein_length=2579 | sequence_SO=chromosome | SO=protein_coding_gene | is_pseudo=false	495601	3996.78
385_1	TGME49_238040-t26_1-p1	14.9841	152670	FFSLSLQSDK;GFYDFVVK;LQPEYELFAK;SPTAQAHLVVAK;WTGFPTIWFIK	1;1;1;1;1	5	5	0.037	21938;15468;24117;23576;28766	| transcript=TGME49_238040-t26_1 | gene=TGME49_238040 | organism=Toxoplasma_gondii_ME49 | gene_product=protein disulfide-isomerase domain-containing protein | transcript_product=protein disulfide-isomerase domain-containing protein | location=TGME49_chrVI:19728-28820(-) | protein_length=1378 | sequence_SO=chromosome | SO=protein_coding_gene | is_pseudo=false	2.68071e+07	279241
152_1	TGME49_201520-t26_1-p1	51.3882	42067.5	DNPSPSPITAKPDVR;EIVPSMDGHFDTIQELNSR;GSTDNITALVSTFQKPCTRPEAK;GVATCLVQQAYR;IGTAMMR;IQETGDEVK;IQETGDEVKVER;LEIVSMTR;LHVVNVGDSR;LLKEDWTFK;QKPTPHLGHDTFLLSGDESDTMVMK;SFGDFGK;SFGDFGKK;YFEDACVVTAAVPGQPNVR	1;1;1;1;1;1;1;1;1;1;1;1;1;1	14	18	0.4477	32882;32881;40334;40336;43077;27895;9523;16664;28954;14685;19167;19166;22218;44374;44367;8875;12812;39437	| transcript=TGME49_201520-t26_1 | gene=TGME49_201520 | organism=Toxoplasma_gondii_ME49 | gene_product=protein phosphatase 2C domain-containing protein | transcript_product=protein phosphatase 2C domain-containing protein | location=TGME49_chrVIIa:3893030-3897733(+) | protein_length=373 | sequence_SO=chromosome | SO=protein_coding_gene | is_pseudo=false	3.17654e+07	1.32356e+06
305_1	TGME49_262620-t26_1-p1	10.9278	31740.2	AVEMFNEYMLDGRPISVR;PADEQQQQLPR;QVFISNLPWR	1;1;1	3	3	0.1331	39772;26306;24793	| transcript=TGME49_262620-t26_1 | gene=TGME49_262620 | organism=Toxoplasma_gondii_ME49 | gene_product=RNA recognition motif-containing protein | transcript_product=RNA recognition motif-containing protein | location=TGME49_chrVIIb:1119507-1122427(+) | protein_length=293 | sequence_SO=chromosome | SO=protein_coding_gene | is_pseudo=false	134574	6728.68
171_1	TGME49_263300-t26_1-p1	7.53451	31332	AGEFTLSLK;YAVGASYTGVASK	1;1	2	2	0.0759	15187;25212	| transcript=TGME49_263300-t26_1 | gene=TGME49_263300 | organism=Toxoplasma_gondii_ME49 | gene_product=eukaryotic porin protein | transcript_product=eukaryotic porin protein | location=TGME49_chrVIIb:644388-648112(-) | protein_length=290 | sequence_SO=chromosome | SO=protein_coding_gene | is_pseudo=false	9.45315e+06	450150
47_1	TGME49_207620-t26_1-p1	3.10823	71114.2	LDNILLRPLK	1	1	2	0.0151	22728;22727	| transcript=TGME49_207620-t26_1 | gene=TGME49_207620 | organism=Toxoplasma_gondii_ME49 | gene_product=pyridine nucleotide-disulfide oxidoreductase domain-containing protein | transcript_product=pyridine nucleotide-disulfide oxidoreductase domain-containing protein | location=TGME49_chrIb:156062-163682(-) | protein_length=664 | sequence_SO=chromosome | SO=protein_coding_gene | is_pseudo=false	278081	6782.47
173_1	TGME49_263440-t26_1-p1	3.25077	66483.1	HVEDLALHER	1	1	1	0.0167	23475	| transcript=TGME49_263440-t26_1 | gene=TGME49_263440 | organism=Toxoplasma_gondii_ME49 | gene_product=hypothetical protein | transcript_product=hypothetical protein | location=TGME49_chrVIIb:549292-554792(-) | protein_length=600 | sequence_SO=chromosome | SO=protein_coding_gene | is_pseudo=false	0	0
298_1	TGME49_308020-t26_1-p1	4.42628	41944.7	FTVPWILLPPAK	1	1	1	0.0312	28346	| transcript=TGME49_308020-t26_1 | gene=TGME49_308020 | organism=Toxoplasma_gondii_ME49 | gene_product=SAG-related sequence SRS57 | transcript_product=SAG-related sequence SRS57 | location=TGME49_chrXII:510586-511743(-) | protein_length=385 | sequence_SO=chromosome | SO=protein_coding_gene | is_pseudo=false	0	0
41_1	TGME49_262380-t26_1-p1	56.3691	59591.5	ADLPLIIPVESVLSIPGK;ALNGDTGEYGIK;AQIAALEMFR;EHILLSK;GITINATHVEYETSKR;HYGHVDCPGHADYVK;KFEADLYVLK;LVVYLNK;MDMVEDQELVELVEMEVR;TIQDLMQACDDFIPEPER;TKPHLNIGTIGHVDHGK;TVASGIVTKPMPEK;VEQGTAKPNEAIEIVGGR;VLADMGQADFK;VSCTVELLHPTALHEGLR	1;1;1;1;1;1;1;1;1;1;1;1;1;1;1	15	20	0.3786	36577;24111;24139;21148;11393;35870;34877;23704;11694;40384;40383;40219;35951;30690;30339;36646;22713;38787;38785;38786	| transcript=TGME49_262380-t26_1 | gene=TGME49_262380 | organism=Toxoplasma_gondii_ME49 | gene_product=elongation factor Tu, putative | transcript_product=elongation factor Tu, putative | location=TGME49_chrVIIb:1315955-1319614(-) | protein_length=552 | sequence_SO=chromosome | SO=protein_coding_gene | is_pseudo=false	3.04034e+07	868668
350_2	TGME49_215775-t26_1-p1	38.8414	65872.1	ALLEGFLR;ATISYHR;DAALGGSEWIFR;DIPAAALR;FFLYPR;FIFPFDLVK;FIFPFDLVKDPQK;GFEPPELEAR;GGVFLTGFEHLVR;GTDPGDVVIEELFNR;GTVLGQEDPYAYLEATDQETGESFEVHVPYFTERPPSNAIK;GVTGGSDAGEEAPQTPRPSLR;HWQNSEAAVSVR;LDERDMWVLSR;LLASLHHYGLVHTYLRPVDIVLDQR;LLPLQAMETPEYEQLR;MQSNLQTFGEVLLSHSSTHK;QMKEEVLR;QPVFPPDEFPEDVDTNPIYFR;RGVTGGSDAGEEAPQTPRPSLR;SLVHHAR;TTSEYMQSAADSLVSTSLWNTGQPFR;VESELGERPR;VGTFFR	1;1;1;1;0;0;0;1;0;0;0;1;1;0;0;1;0;0;1;1;0;0;0;1	11	19	0.5513	13874;11664;26680;10940;11456;11457;20285;20286;32868;20969;29682;29683;29681;33729;33728;49452;39328;39329;28423;29779;45751;45748;45749;45750;37585;37768;37767;37765;37583;37766;41014;41015;41194;41013;17023;43083;43086;43084;40936;10762;45004;21940;21941;7916	| transcript=TGME49_215775-t26_1 | gene=TGME49_215775 | organism=Toxoplasma_gondii_ME49 | gene_product=rhoptry protein ROP8 | transcript_product=rhoptry protein ROP8 | location=TGME49_chrX:7152824-7154551(+) | protein_length=575 | sequence_SO=chromosome | SO=protein_coding_gene | is_pseudo=false	1.44773e+08	4.99216e+06
150_1	TGME49_242070-t26_1-p1	16.5296	42769.6	AATVIAADDMLLWALDR;GGFFGELALLK;ILEDMDPYER;LLGPVEQILMR	1;1;1;1	4	4	0.1273	36279;21220;25421;25082	| transcript=TGME49_242070-t26_1 | gene=TGME49_242070 | organism=Toxoplasma_gondii_ME49 | gene_product=cAMP-dependent protein kinase regulatory subunit | transcript_product=cAMP-dependent protein kinase regulatory subunit | location=TGME49_chrVI:1867801-1873176(-) | protein_length=385 | sequence_SO=chromosome | SO=protein_coding_gene | is_pseudo=false	2.36427e+06	90933.3
402_1	TGME49_311625-t26_1-p1	8.96532	501787	NLFLLHR;TPSLAHLR;TSSILGAFPR	1;1;1	3	3	0.0054	13674;13123;17461	| transcript=TGME49_311625-t26_1 | gene=TGME49_311625 | organism=Toxoplasma_gondii_ME49 | gene_product=WD domain, G-beta repeat-containing protein | transcript_product=WD domain, G-beta repeat-containing protein | location=TGME49_chrXI:2154684-2172176(-) | protein_length=4664 | sequence_SO=chromosome | SO=protein_coding_gene | is_pseudo=false	790263	3608.51
91_1	TGME49_294560-t26_1-p1	77.6493	83533	ASPPITDVSTDPPELGVSPQR;DLADLVGGSPPQTTPTIQK;ESNGNELLR;FDAFCPGMTGTK;FSAESPWEMAAEK;GAFLGAGATGIVTELIEK;ILPPQHISQQVK;LDSLPHTALSDNAQK;LLLDPTHETR;LPWALGQVFAR;LQLISIVK;LTGEAGLADFSLLMQTGSDVTDTMSFHPTQSEPER;MVPPQASYSVAAPDGTVR;QLGSNLR;QVGSDTPPATTHTSQTPSK;RMPETLPAR;RPQAVGVQPGSAATR;SYAPQPLGTSSPTFPGSSPLVSK;TTNVLINK;YLFHTLVTVVGSLHK	1;1;1;1;1;1;1;1;1;1;1;1;1;1;1;1;1;1;1;1	20	26	0.3827	40126;37654;17013;26948;30889;34769;34770;28547;28548;33078;33075;22721;22723;24734;13711;48522;36290;9755;37673;37674;18191;31131;41630;13363;34366;34367	| transcript=TGME49_294560-t26_1 | gene=TGME49_294560 | organism=Toxoplasma_gondii_ME49 | gene_product=rhoptry kinase family protein ROP37 (incomplete catalytic triad) | transcript_product=rhoptry kinase family protein ROP37 (incomplete catalytic triad) | location=TGME49_chrIa:965153-967483(-) | protein_length=776 | sequence_SO=chromosome | SO=protein_coding_gene | is_pseudo=false	5.15156e+07	1.51517e+06
290_1	TGME49_213730-t26_1-p1	40.7797	46370.7	AADFALK;AFLNVAAEAPASAGPMHLIPGTSSLR;DPIWLDR;GPGICHGISGSGYALLMAYK;GTLEWLLTLETK;LATIQTGDQK;LLSPDVVEAGVEQAR;QASLDTAQK;QDCVAALEDR;QYFDYAVHELDSDEWLYGR;TGASPLLYSWHDR	1;1;1;1;1;1;1;1;1;1;1	11	11	0.3491	8245;43413;13723;38992;28993;18409;32678;15065;22107;42400;31277	| transcript=TGME49_213730-t26_1 | gene=TGME49_213730 | organism=Toxoplasma_gondii_ME49 | gene_product=lanthionine synthetase C family protein | transcript_product=lanthionine synthetase C family protein | location=TGME49_chrV:1268050-1269324(-) | protein_length=424 | sequence_SO=chromosome | SO=protein_coding_gene | is_pseudo=false	8.84766e+06	384681
573_1	TGME49_219590-t26_1-p1	19.7804	52917	EAAGLVVDLIK;EVYEGEVVEVAAEETENPHGGFAK;ILAEVEGHEIVER;LAPQIHDAIQK;YALQLLEPAR	1;1;1;1;1	5	6	0.1402	20359;43484;31112;23980;23979;22021	| transcript=TGME49_219590-t26_1 | gene=TGME49_219590 | organism=Toxoplasma_gondii_ME49 | gene_product=RuvB family 1 protein | transcript_product=RuvB family 1 protein | location=TGME49_chrXII:840604-847215(+) | protein_length=492 | sequence_SO=chromosome | SO=protein_coding_gene | is_pseudo=false	4.397e+06	183208
540_1	TGME49_218820-t26_1-p1	8.34662	15381.9	DDKPACDEVIITGLGMATK;IPGFYAR;TAIGAASLLQR	1;1;1	3	3	0.25	38804;10860;19341	| transcript=TGME49_218820-t26_1 | gene=TGME49_218820 | organism=Toxoplasma_gondii_ME49 | gene_product=alba 2 | transcript_product=alba 2 | location=TGME49_chrXII:1278904-1280705(+) | protein_length=148 | sequence_SO=chromosome | SO=protein_coding_gene | is_pseudo=false	362761	40306.7
292_1	TGME49_209030-t26_1-p1	69.3296	41880.9	AGVAGDDAPR;AVFPSIVGKPK;CDVDIRK;CPEALFQPSFLGK;DCYVGDEAQSK;DLTEYMMK;EEYDESGPSIVHR;ELTSLAPSTMK;GYGFTTSAEK;IWHHTFYNELR;LCYIALDFDEEMK;NPGIMVGMEEK;NPGIMVGMEEKDCYVGDEAQSK;SYELPDGNIITVGNER;TTFDSIMK;TTGIVLDSGDGVSHTVPIYEGYALPHAIMR;VAPEEHPVLLTEAPLNPK;VVAPPER;YPIEHGIVTNWDDMEK	1;1;1;1;1;1;1;1;1;1;1;1;1;1;1;1;1;1;1	19	29	0.5957	14110;20892;20893;13437;31108;25153;16953;16954;31574;31573;22687;17827;31530;31549;31531;31529;33546;23035;23066;42717;35178;14482;14481;47383;47431;47430;37847;9178;37755	| transcript=TGME49_209030-t26_1 | gene=TGME49_209030 | organism=Toxoplasma_gondii_ME49 | gene_product=actin ACT1 | transcript_product=actin ACT1 | location=TGME49_chrIb:998462-1000024(+) | protein_length=376 | sequence_SO=chromosome | SO=protein_coding_gene | is_pseudo=false	2.6192e+08	1.00738e+07
97_1	TGME49_260520-t26_1-p1	6.99251	77047.9	ASSDLTVAGVSR;WQHGWVPHPGHPSSVQR	1;1	2	2	0.0391	21626;38304	| transcript=TGME49_260520-t26_1 | gene=TGME49_260520 | organism=Toxoplasma_gondii_ME49 | gene_product=hypothetical protein | transcript_product=hypothetical protein | location=TGME49_chrVIIb:2190204-2192639(-) | protein_length=742 | sequence_SO=chromosome | SO=protein_coding_gene | is_pseudo=false	4.9408e+07	1.70372e+06
45_1	TGME49_215160-t26_1-p1	14.7506	31156.1	FVQNFR;GLQLMNAWTK;IIPHYYASFTHR;QPQALYECSK;VQVAAISENR	1;1;1;1;1	5	6	0.1784	10459;21591;31321;31319;23624;18841	| transcript=TGME49_215160-t26_1 | gene=TGME49_215160 | organism=Toxoplasma_gondii_ME49 | gene_product=hypothetical protein | transcript_product=hypothetical protein | location=TGME49_chrX:6789532-6790803(+) | protein_length=269 | sequence_SO=chromosome | SO=protein_coding_gene | is_pseudo=false	1.74005e+07	1.08753e+06
473_1	TGME49_247470-t26_1-p1	28.5086	59902	FQVGLGHSYSR;IDAFADEETPESADGIR;MDFVSPNLK;QLGELPIEK;QVEESEDVHGDEVSEDR;SQAAVGVCDPALGK;YGLLFHSSFIGR;YPASTIQILGAEK	1;1;1;1;1;1;1;1	8	9	0.1903	24508;24509;36131;17513;16866;37888;28095;28794;28614	| transcript=TGME49_247470-t26_1 | gene=TGME49_247470 | organism=Toxoplasma_gondii_ME49 | gene_product=nucleolar protein, putative | transcript_product=nucleolar protein, putative | location=TGME49_chrXII:3359532-3363829(+) | protein_length=536 | sequence_SO=chromosome | SO=protein_coding_gene | is_pseudo=false	4.81776e+06	150555
575_1	TGME49_244320-t26_1-p1	12.1033	32672.9	AIVGLSLEDIK;AIVGLSLEDIKR;TDMCSFSEYR	1;1;1	3	5	0.0756	21438;26440;26439;25821;26338	| transcript=TGME49_244320-t26_1 | gene=TGME49_244320 | organism=Toxoplasma_gondii_ME49 | gene_product=ribosomal protein RPL24 | transcript_product=ribosomal protein RPL24 | location=TGME49_chrVI:3188303-3191038(+) | protein_length=291 | sequence_SO=chromosome | SO=protein_coding_gene | is_pseudo=false	8.15631e+06	479783
577_1	TGME49_219270-t26_1-p1	4.42628	43005	ILSAAVTLDGLAAMLR	1	1	1	0.0411	33142	| transcript=TGME49_219270-t26_1 | gene=TGME49_219270 | organism=Toxoplasma_gondii_ME49 | gene_product=multi-pass transmembrane protein | transcript_product=multi-pass transmembrane protein | location=TGME49_chrXII:1010292-1011861(+) | protein_length=389 | sequence_SO=chromosome | SO=protein_coding_gene | is_pseudo=false	0	0
275_1	TGME49_227850-t26_1-p1	79.561	66212.9	AETIPSPSSSSAFASSSSPTASPLVGR;ENMSGWSDAR;ERGEAPLCSVAAKPEPR;FCPDEGEGDSK;FFNNVAFHR;FGDILACDIIR;GADEEGGNSSVFYITLR;HDVCGVVGWVPAAGR;IHVDFSQSVAK;INLTFVDENFIPLTPIR;IPFLDER;KENMSGWSDAR;LNPVTQDEDLQTVFSR;LPSVPLK;MQNVLIDDRR;NFLAHVGAPLTADPR;NLTIFGR;QGCSVWGVQTLLEAGQVALR;SACELAYFK;SFPSFPASFSLASAGVSVSPR;TSFFSSVDFASR;VAEGFDVLEK;VTLEILGDLPDADAKPPDNVLFVAK	1;1;1;1;1;1;1;1;1;1;1;1;1;1;1;1;1;1;1;1;1;1;1	23	29	0.5152	43408;43409;21226;21805;36629;24183;21210;25731;35783;32639;32638;23863;38429;38428;12959;25420;36581;8742;25277;32626;10796;40184;40183;18896;39499;27519;19608;43795;43802	| transcript=TGME49_227850-t26_1 | gene=TGME49_227850 | organism=Toxoplasma_gondii_ME49 | gene_product=peptidyl-prolyl cis-trans isomerase, cyclophilin-type domain-containing protein | transcript_product=peptidyl-prolyl cis-trans isomerase, cyclophilin-type domain-containing protein | location=TGME49_chrX:771786-775480(-) | protein_length=592 | sequence_SO=chromosome | SO=protein_coding_gene | is…	4.67204e+07	1.41577e+06
542_1	TGME49_217670-t26_1-p1	2.53648	108308	RLLVPR	1	1	1	0.006	8746	| transcript=TGME49_217670-t26_1 | gene=TGME49_217670 | organism=Toxoplasma_gondii_ME49 | gene_product=ribosomal protein RPS6 | transcript_product=ribosomal protein RPS6 | location=TGME49_chrXII:1984260-1989501(+) | protein_length=993 | sequence_SO=chromosome | SO=protein_coding_gene | is_pseudo=false	548436	11192.6
559_1	TGME49_235470-t26_1-p1	8.90523	93260.2	AEIMEIVQQSK;ALDNLHAVNK;EFLFQFK	1;1;1	3	3	0.0337	25279;19140;14981	| transcript=TGME49_235470-t26_1 | gene=TGME49_235470 | organism=Toxoplasma_gondii_ME49 | gene_product=myosin A | transcript_product=myosin A | location=TGME49_chrX:4884161-4889835(+) | protein_length=831 | sequence_SO=chromosome | SO=protein_coding_gene | is_pseudo=false	2.99614e+06	54475.2
428_1	TGME49_266310-t26_1-p1	3.10823	65128.3	TLQDLLSLR	1	1	1	0.015	17778	| transcript=TGME49_266310-t26_1 | gene=TGME49_266310 | organism=Toxoplasma_gondii_ME49 | gene_product=Alpha-1,3-mannosyl-glycoprotein 2-beta-N-acetylglucosaminyltransferase | transcript_product=Alpha-1,3-mannosyl-glycoprotein 2-beta-N-acetylglucosaminyltransferase | location=TGME49_chrIX:1226207-1232864(+) | protein_length=599 | sequence_SO=chromosome | SO=protein_coding_gene | is_pseudo=false	62782.8	1793.8
258_1	TGME49_240850-t26_1-p1	46.4614	59329.7	AAQDAGSTFK;AIASSPSLLLTGSTDESIR;EGEDDLLIISPQAHIETR;GLEIVGLEELGADAR;GSSWEMLR;GVESLAVHPSGR;ISFVSADASGCMHLWSFR;IYSLESR;KGVESLAVHPSGR;SLLSAERPEADQPALRPSFCFK;TAALEVETVKDDEK;TPLAVGER;VTCLSSSLTPAAIAQEAGQEPLSFPGEKPK	1;1;1;1;1;1;1;1;1;1;1;1;1	13	15	0.3321	16058;37433;38820;32052;15175;23162;23163;39202;12260;27124;43067;32169;32168;11460;47119	| transcript=TGME49_240850-t26_1 | gene=TGME49_240850 | organism=Toxoplasma_gondii_ME49 | gene_product=WD domain, G-beta repeat-containing protein | transcript_product=WD domain, G-beta repeat-containing protein | location=TGME49_chrVI:1474817-1480047(+) | protein_length=548 | sequence_SO=chromosome | SO=protein_coding_gene | is_pseudo=false	1.7039e+07	549645
63_1	TGME49_308890-t26_1-p1	207.613	365805	AAGTVVETGK;AALVLESGWITSR;AQDAFLVQR;AQQVVILR;AYQDLER;CLELFLHVHR;CLPYLEFITSELR;CLSLPIEER;DAVAEKDEAHQTEEEEENGDTGGAR;DHFVDAAVVGVR;DYVATYIQPR;EAPALEALALNR;EEEREQDWLVKPEDQK;EFGAQLTTEELR;EFLTSFDEHVR;EGLMCLSLAR;ELEAAAEMRPAGVSAEQR;ETDVTAVDAEEVALEDFR;EVAGSGAIGEAVDAR;FDGLAVR;FLDDELAGFAR;FQLVVLPPQPPSAGAHPR;FSIWNQEHK;FVNEIVPSFEEAPPISPWK;GFYGDSQARPQDGR;GGGNVSAAAAASAVPGWLHIQR;GGTEDEGEAFVTFLQR;GLQLLQHAGVPVGEALFR…	1;1;1;1;1;1;1;1;1;1;1;1;1;1;1;1;1;1;1;1;1;1;1;1;1;1;1;1;1;1;1;1;1;1;1;1;1;1;1;1;1;1;1;1;1;1;1;1;1;1;1;1;1;1;1;1;1	57	68	0.235	14221;28968;17425;14062;13107;26750;33464;19963;43964;43965;25519;25517;23697;25042;39058;28715;28283;28282;21138;37389;38518;28933;9485;24599;37307;22496;22494;40315;32257;39406;34904;34903;47460;47459;38559;41238;14293;21440;16941;18198;18197;34854;42142;24020;35625;35624;49156;49155;27760;39008;39009;37838;39327;33769;37828;28906;17839;36512;14899;10156;30909;14056;24304;28075;28072;25562;2513…	| transcript=TGME49_308890-t26_1 | gene=TGME49_308890 | organism=Toxoplasma_gondii_ME49 | gene_product=transcription elongation factor SPT6 | transcript_product=transcription elongation factor SPT6 | location=TGME49_chrXI:333208-351035(+) | protein_length=3276 | sequence_SO=chromosome | SO=protein_coding_gene | is_pseudo=false	1.05633e+08	644102
544_1	TGME49_258070-t26_1-p1	13.6864	75694.6	AWSYAMQLK;KPQAEEAHALLR;TEALTTLAHADSAFEDSTLAER;VLLLVLTQAER	1;1;1;1	4	4	0.0796	19224;27815;42002;24655	| transcript=TGME49_258070-t26_1 | gene=TGME49_258070 | organism=Toxoplasma_gondii_ME49 | gene_product=hypothetical protein | transcript_product=hypothetical protein | location=TGME49_chrVIIb:3605052-3612696(-) | protein_length=678 | sequence_SO=chromosome | SO=protein_coding_gene | is_pseudo=false	666007	13875.1
408_1	TGME49_258110-t26_1-p1	2.85727	43508.6	HPNHISVFR	1	1	1	0.0235	19609	| transcript=TGME49_258110-t26_1 | gene=TGME49_258110 | organism=Toxoplasma_gondii_ME49 | gene_product=N-acetylglucosaminylphosphatidylinositol deacetylase | transcript_product=N-acetylglucosaminylphosphatidylinositol deacetylase | location=TGME49_chrVIIb:3567081-3570823(-) | protein_length=383 | sequence_SO=chromosome | SO=protein_coding_gene | is_pseudo=false	468318	23415.9
557_1	TGME49_265110-t26_1-p1	52.6486	117773	AQLSQILQQLR;ATAGNPSSSVNTDGHIVK;EAAPGITAALRPINK;GISEYER;IDILHDDDWK;IVLTGYPFK;LCSSNVFHGR;MIGGASVPLDVAR;QDLGLCDAHPSAR;QLAGAASPPGSELPK;QLQNLQQLK;SSQAAEAAGTHGDLQWR;TSYWNKDEDLPVDYAR;WFTPVELHTK;YMFFNPR	1;1;1;1;1;1;1;1;1;1;1;1;1;1;1	15	17	0.1698	25956;34885;31651;11812;25094;25093;17153;22112;25553;29877;29465;19834;35327;35328;38033;24721;15461	| transcript=TGME49_265110-t26_1 | gene=TGME49_265110 | organism=Toxoplasma_gondii_ME49 | gene_product=ribosome biogenesis protein, putative | transcript_product=ribosome biogenesis protein, putative | location=TGME49_chrIX:1760831-1768355(+) | protein_length=1060 | sequence_SO=chromosome | SO=protein_coding_gene | is_pseudo=false	1.42715e+07	246061
95_1	TGME49_262690-t26_1-p1	23.602	16791.4	FTNPVNEK;GVVVNTWEGSK;KGVVVNTWEGSK;QFAFCLVAGIEK;TMVPEDAMR;YINVNHLMPTR;YTVSSDMDVK	1;1;1;1;1;1;1	7	7	0.4247	14674;22078;26138;28371;17475;27690;21535	| transcript=TGME49_262690-t26_1 | gene=TGME49_262690 | organism=Toxoplasma_gondii_ME49 | gene_product=ribosomal protein RPL27 | transcript_product=ribosomal protein RPL27 | location=TGME49_chrVIIb:1080134-1081836(+) | protein_length=146 | sequence_SO=chromosome | SO=protein_coding_gene | is_pseudo=false	1.30756e+07	1.45285e+06
352_1	TGME49_235970-t26_1-p1	2.32998	50476.4	APIIPVSAVLK	1	1	1	0.0237	19684	| transcript=TGME49_235970-t26_1 | gene=TGME49_235970 | organism=Toxoplasma_gondii_ME49 | gene_product=eukaryotic initiation factor-2 gamma, putative | transcript_product=eukaryotic initiation factor-2 gamma, putative | location=TGME49_chrX:5208863-5215127(+) | protein_length=465 | sequence_SO=chromosome | SO=protein_coding_gene | is_pseudo=false	0	0
68_1	TGME49_211670-t26_1-p1	21.449	42191.4	DGADNDPNNLSR;LDRVDDALAVGDK;LQSYGAFVK;TPELDSIHQGTVR;VENVEDVLAVGQEVWVK;VPDLDKEGLLHISR	1;1;1;1;1;1	6	8	0.2063	25592;28521;16521;30211;30212;37358;32834;32835	| transcript=TGME49_211670-t26_1 | gene=TGME49_211670 | organism=Toxoplasma_gondii_ME49 | gene_product=S1 RNA binding domain-containing protein | transcript_product=S1 RNA binding domain-containing protein | location=TGME49_chrIV:1630615-1632693(-) | protein_length=378 | sequence_SO=chromosome | SO=protein_coding_gene | is_pseudo=false	1.06785e+08	4.64281e+06
253_1	TGME49_320080-t26_1-p1	2.85727	170660	LLAGPASPGGR	1	1	1	0.0066	16072	| transcript=TGME49_320080-t26_1 | gene=TGME49_320080 | organism=Toxoplasma_gondii_ME49 | gene_product=hypothetical protein | transcript_product=hypothetical protein | location=TGME49_chrIV:527046-534571(+) | protein_length=1673 | sequence_SO=chromosome | SO=protein_coding_gene | is_pseudo=false	737308	10533
551_1	TGME49_310700-t26_1-p1	13.093	34982.6	AHQVVEDGYEFFAK;EIFISQPILLELEAPIK;GVSFTFGQDVVHNFLR;QSLETICLLLAYK	1;1;1;1	4	4	0.1961	33445;37840;35932;32243	| transcript=TGME49_310700-t26_1 | gene=TGME49_310700 | organism=Toxoplasma_gondii_ME49 | gene_product=serine/threonine phosophatase PP1 | transcript_product=serine/threonine phosophatase PP1 | location=TGME49_chrXI:1524051-1525526(-) | protein_length=306 | sequence_SO=chromosome | SO=protein_coding_gene | is_pseudo=false	92618.2	5788.64
255_1	TGME49_288400-t26_1-p1	6.10804	119918	DIPPLLLLWCR;LLGIQPYGLR	1;1	2	2	0.0192	28769;20459	| transcript=TGME49_288400-t26_1 | gene=TGME49_288400 | organism=Toxoplasma_gondii_ME49 | gene_product=LETM1 family protein | transcript_product=LETM1 family protein | location=TGME49_chrIX:2495487-2507287(-) | protein_length=1096 | sequence_SO=chromosome | SO=protein_coding_gene | is_pseudo=false	1.27562e+06	18487.3
424_1	TGME49_256770-t26_1-p1	23.9955	45097	ALEAGVHIVSGTPGR;GRDVIVQSQSGTGK;KGVAINFVK;MHGDMPQQERDEIMR;QFFVAVER;VLIATDVWGR;VRDPQALILSPTR	1;1;1;1;1;1;1	7	9	0.2127	30464;30463;29680;29679;15522;36742;16066;20452;30516	| transcript=TGME49_256770-t26_1 | gene=TGME49_256770 | organism=Toxoplasma_gondii_ME49 | gene_product=eukaryotic translation initiation factor 4A, isoform 3, putative | transcript_product=eukaryotic translation initiation factor 4A, isoform 3, putative | location=TGME49_chrVIIb:4476055-4479046(+) | protein_length=395 | sequence_SO=chromosome | SO=protein_coding_gene | is_pseudo=false	5.39263e+06	207409
124_1	TGME49_252360-t26_1-p1	29.8084	60757.5	LHMTAQVVK;QDVSESPGGFLAR;SGDVFTESYLPPEHLDR;SQEEEESVHGSPAGTLSR;TNAHLEDTVTILFFR;VADADEPTTSTGNR;YDGEILGSGPWSLVLR	1;1;1;1;1;1;1	7	9	0.1907	16865;27804;37919;37918;37115;37114;35181;29718;34985	| transcript=TGME49_252360-t26_1 | gene=TGME49_252360 | organism=Toxoplasma_gondii_ME49 | gene_product=rhoptry kinase family protein ROP24 (incomplete catalytic triad) | transcript_product=rhoptry kinase family protein ROP24 (incomplete catalytic triad) | location=TGME49_chrIII:512499-514106(+) | protein_length=535 | sequence_SO=chromosome | SO=protein_coding_gene | is_pseudo=false	4.73817e+07	1.75488e+06
294_1	TGME49_255190-t26_1-p1	4.42628	132573	NLEEMIGIVAQTEAHFIR	1	1	1	0.0154	39206	| transcript=TGME49_255190-t26_1 | gene=TGME49_255190 | organism=Toxoplasma_gondii_ME49 | gene_product=myosin C | transcript_product=myosin C | location=TGME49_chrVIIb:5017832-5025813(+) | protein_length=1171 | sequence_SO=chromosome | SO=protein_coding_gene | is_pseudo=false	0	0
378_1	TGME49_279330-t26_1-p1	22.2658	51616.8	AAETSCLVATEVGSR;DIIALAETGSGK;EADEAALVQK;FYALILAPTR;HLGFQSVCLHGK;TAAFGLPILQR;YDVASHLQQHFLLVPFK	1;1;1;1;1;1;1	7	7	0.1816	32220;22040;18338;21692;28367;22446;38885	| transcript=TGME49_279330-t26_1 | gene=TGME49_279330 | organism=Toxoplasma_gondii_ME49 | gene_product=DEAD/DEAH box helicase family protein | transcript_product=DEAD/DEAH box helicase family protein | location=TGME49_chrIX:256067-260402(+) | protein_length=479 | sequence_SO=chromosome | SO=protein_coding_gene | is_pseudo=false	2.38544e+08	8.51943e+06
93_1	TGME49_312090-t26_1-p1	13.4394	14808.8	AEGYFIYFEDNAGVVANNK;LPACSLGDLVLATVK;NLYIIAVK;VTLGLPVGALINCCDNSGAK	1;1;1;1	4	5	0.446	39704;32331;32330;14270;39073	| transcript=TGME49_312090-t26_1 | gene=TGME49_312090 | organism=Toxoplasma_gondii_ME49 | gene_product=ribosomal protein RPL23 | transcript_product=ribosomal protein RPL23 | location=TGME49_chrXI:2419184-2421277(-) | protein_length=139 | sequence_SO=chromosome | SO=protein_coding_gene | is_pseudo=false	1.243e+07	1.13e+06
358_1	TGME49_316540-t26_1-p1	10.071	18378.8	AIAFSFK;NFMNLTFNQK;VRPIQLDDIAAVLYGSDPR	1;1;1	3	3	0.2195	9632;24693;39515	| transcript=TGME49_316540-t26_1 | gene=TGME49_316540 | organism=Toxoplasma_gondii_ME49 | gene_product=IMC sub-compartment protein ISP3 | transcript_product=IMC sub-compartment protein ISP3 | location=TGME49_chrXI:5391127-5391621(-) | protein_length=164 | sequence_SO=chromosome | SO=protein_coding_gene | is_pseudo=false	3.92166e+06	280119
257_1	TGME49_258800-t26_1-p1	2.63207	59126.4	NLVFESLFNPGSR	1	1	1	0.0245	30821	| transcript=TGME49_258800-t26_1 | gene=TGME49_258800 | organism=Toxoplasma_gondii_ME49 | gene_product=rhoptry kinase family protein ROP31 | transcript_product=rhoptry kinase family protein ROP31 | location=TGME49_chrVIIb:3177133-3178728(+) | protein_length=531 | sequence_SO=chromosome | SO=protein_coding_gene | is_pseudo=false	1.23836e+06	47629.1
296_1	TGME49_216880-t26_1-p1	2.29017	35125.2	IWDLENK	1	1	1	0.0218	13828	| transcript=TGME49_216880-t26_1 | gene=TGME49_216880 | organism=Toxoplasma_gondii_ME49 | gene_product=guanine nucleotide-binding protein | transcript_product=guanine nucleotide-binding protein | location=TGME49_chrXI:5816270-5819864(-) | protein_length=321 | sequence_SO=chromosome | SO=protein_coding_gene | is_pseudo=false	1.13803e+06	59896.3
210_1	TGME49_263260-t26_1-p1	3.10823	109848	SASTSHLDASTQHPSAVSVPSETGCALSHSPSSTPQEPQLPAPAR	1	1	1	0.0438	49436	| transcript=TGME49_263260-t26_1 | gene=TGME49_263260 | organism=Toxoplasma_gondii_ME49 | gene_product=transporter, major facilitator family protein | transcript_product=transporter, major facilitator family protein | location=TGME49_chrVIIb:676167-679250(-) | protein_length=1027 | sequence_SO=chromosome | SO=protein_coding_gene | is_pseudo=false	0	0
555_1	TGME49_278220-t26_1-p1	2.85727	67416.6	TLYLIVR	1	1	1	0.0117	12612	| transcript=TGME49_278220-t26_1 | gene=TGME49_278220 | organism=Toxoplasma_gondii_ME49 | gene_product=hypothetical protein | transcript_product=hypothetical protein | location=TGME49_chrXII:6222788-6225838(+) | protein_length=598 | sequence_SO=chromosome | SO=protein_coding_gene | is_pseudo=false	0	0
526_1	TGME49_252430-t26_1-p1	82.0455	83790	AEASGALGAK;AFSYVLLLEHQIDHR;DEDSVAAEAALPER;DSSVSMK;ETATGDAAAAPVEAAAADQGEAR;ETLLAFANR;GMFVAIAR;IEDFVQQQK;IQSADLVFLLYPIAEGR;IVTFVVK;KAEEGDDALSALRPSSLLPSSLLLK;KIQDDEGWIR;LSSSQELK;NLCFEMR;QCQSFQAGPYK;QMPDLAVSK;QTTLELYGR;QVYDYPLLGAK;SPPENATEFLGHPVPEK;SRIEDFVQQQK;VQNNPAFYSWMR;WAFQMLGNFHLEHLR;YLDLAYR	1;1;1;1;1;1;1;1;1;1;1;1;1;1;1;1;1;1;1;1;1;1;1	23	25	0.3416	12512;36213;30646;8722;39908;17073;12200;20601;37221;37220;10352;43586;43587;24782;13034;15304;26416;15871;18597;25011;36341;28230;31467;37106;13697	| transcript=TGME49_252430-t26_1 | gene=TGME49_252430 | organism=Toxoplasma_gondii_ME49 | gene_product=hypothetical protein | transcript_product=hypothetical protein | location=TGME49_chrIII:569240-572076(+) | protein_length=767 | sequence_SO=chromosome | SO=protein_coding_gene | is_pseudo=false	7.88323e+07	1.75183e+06
422_1	TGME49_319590-t26_1-p1	2.24833	282682	VLPTLLK	1	1	1	0.0027	9643	| transcript=TGME49_319590-t26_1 | gene=TGME49_319590 | organism=Toxoplasma_gondii_ME49 | gene_product=hypothetical protein | transcript_product=hypothetical protein | location=TGME49_chrIV:869130-883491(+) | protein_length=2612 | sequence_SO=chromosome | SO=protein_coding_gene | is_pseudo=false	0	0
198_1	TGME49_320020-t26_1-p1	3.10823	62940.7	TPETAAGSFVATLK	1	1	1	0.0238	28687	| transcript=TGME49_320020-t26_1 | gene=TGME49_320020 | organism=Toxoplasma_gondii_ME49 | gene_product=transporter, major facilitator family protein | transcript_product=transporter, major facilitator family protein | location=TGME49_chrIV:574429-576195(-) | protein_length=588 | sequence_SO=chromosome | SO=protein_coding_gene | is_pseudo=false	6.33976e+06	352209
181_1	TGME49_266970-t26_1-p1	75.9013	35116.7	APIDFDDSFFK;APIDFDDSFFKDIIK;FKLNGISINSK;IQDHFLLDDLK;IQDHFLLDDLKQILVTR;KYGIPAGELWLR;LGPSSLTGLNADNILMYIR;LNGISINSK;LQTHEQIMK;QEQPGRPLEGLQIR;QTVTVESWETVK;SSMEIEVFPINPEVTVVCK;TEEEFNIR;TGILESEQHYYLGVQLIEDSMPADQLR;VINLEDDSK;VINLEDDSKQTVTVESWETVK;VPPDDSDGVHVVEVK;YGIPAGELWLR;YNFHLDISFLTVESLKEDLINR	1;1;1;1;1;1;1;1;1;1;1;1;1;1;1;1;1;1;1	19	29	0.683	26068;35076;23574;23575;27670;39172;39171;28971;28970;38942;39127;38960;38941;14591;14617;20349;20348;33214;29056;40221;40230;17134;47034;17017;42489;32830;25245;43865;43864	| transcript=TGME49_266970-t26_1 | gene=TGME49_266970 | organism=Toxoplasma_gondii_ME49 | gene_product=hypothetical protein | transcript_product=hypothetical protein | location=TGME49_chrIX:864770-866762(+) | protein_length=306 | sequence_SO=chromosome | SO=protein_coding_gene | is_pseudo=false	1.53031e+08	7.65155e+06
546_1	TGME49_214180-t26_1-p1	3.25077	65887.6	ALTLLEYLLK	1	1	1	0.0158	22131	| transcript=TGME49_214180-t26_1 | gene=TGME49_214180 | organism=Toxoplasma_gondii_ME49 | gene_product=ENTH domain-containing protein | transcript_product=ENTH domain-containing protein | location=TGME49_chrX:6086247-6093499(+) | protein_length=634 | sequence_SO=chromosome | SO=protein_coding_gene | is_pseudo=false	0	0
374_1	TGME49_228250-t26_1-p1	15.8202	122210	GAGVLDEWALLR;GVLYTVLIK;LQTDEVLR;SLAAPDVSPFSAPR;VVVLLGHINHGK	1;1;1;1;1	5	5	0.0492	26017;16346;15441;29266;25561	| transcript=TGME49_228250-t26_1 | gene=TGME49_228250 | organism=Toxoplasma_gondii_ME49 | gene_product=elongation factor Tu GTP binding domain-containing protein | transcript_product=elongation factor Tu GTP binding domain-containing protein | location=TGME49_chrX:449204-455906(+) | protein_length=1117 | sequence_SO=chromosome | SO=protein_coding_gene | is_pseudo=false	2.38985e+07	351449
553_1	TGME49_203310-t26_1-p1	13.2788	25903	GTDDHLTTSMDK;REPLETEPDEQEEVHFR;SDAEVTDDNIYEEHTDRK	1;1;1	3	4	0.1992	26646;26645;39866;39852	| transcript=TGME49_203310-t26_1 | gene=TGME49_203310 | organism=Toxoplasma_gondii_ME49 | gene_product=dense granule protein GRA7 | transcript_product=dense granule protein GRA7 | location=TGME49_chrVIIa:2604424-2605134(+) | protein_length=236 | sequence_SO=chromosome | SO=protein_coding_gene | is_pseudo=false	1.24319e+06	155399
488_1	TGME49_306060-t26_1-p1	70.477	328694	AAAAAEGTEGDSAGEPLSRPK;DLLTSAK;EQAALLHR;FGFGFR;FIVGPGENDLTK;GDGTGGLYIR;GFHFTTVHR;IVVDHGAVSPTK;LLDLASPVTIVGDLTR;LLSSVPIDDLNAPGVDIGTLK;LMDVLTRPK;LVGATITTTEK;LVIFVEQDGQK;NLVEWMK;QGGETGLNPGDIEHYYSPLFGR;QKPLEEVVALLLSNAHLGLYHVGLK;QLSDEALGR;TAVHLLATAYKPSVHFK;VPNELLQPLLR;WVITAMLGLVGGAGK	1;1;1;1;1;1;1;1;1;1;1;1;1;1;1;1;1;1;1;1	20	22	0.0869	38222;8599;14374;8093;25657;16410;19402;19403;23619;23616;33996;39856;18323;20587;25282;13893;42409;44202;15869;36865;25714;30663	| transcript=TGME49_306060-t26_1 | gene=TGME49_306060 | organism=Toxoplasma_gondii_ME49 | gene_product=rhoptry neck protein RON8 | transcript_product=rhoptry neck protein RON8 | location=TGME49_chrIX:5779879-5794165(-) | protein_length=2980 | sequence_SO=chromosome | SO=protein_coding_gene | is_pseudo=false	2.70702e+07	172422
196_1	TGME49_226000-t26_1-p1	2.29017	19444.9	TLLGQELLSSVIR	1	1	1	0.071	29624	| transcript=TGME49_226000-t26_1 | gene=TGME49_226000 | organism=Toxoplasma_gondii_ME49 | gene_product=ATP synthase, putative | transcript_product=ATP synthase, putative | location=TGME49_chrX:1872552-1874663(-) | protein_length=183 | sequence_SO=chromosome | SO=protein_coding_gene | is_pseudo=false	297410	27037.3
64_1	TGME49_241170-t26_1-p1	58.6832	139603	AFLEVVYPPEVLEQQR;ALQGVSVQDELVK;DPPVVLGIDNR;DYMNVQYVAYSQER;GILDPTTPHMHGPAYAK;GPLGPMGQIR;IMDPESPGILER;LIEATFK;LLIDNGLANALIGEDSANIQK;LQEMQR;LSANVIGAVMEGVNAVISK;LVTIFGMPQGVHTALITVCGLIQFDPAVK;MCASNSAASLIIGTGGHR;SAAITFLVPDAAMSSVEVPDGERK;TTTLEDLR;VGGDEAAQAALK;VGGDEAAQAALKK	1;1;1;1;1;1;1;1;1;1;1;1;1;1;1;1;1	17	17	0.1867	37420;28496;22722;35021;35630;16835;27666;10825;40258;10302;36736;47186;35597;42882;14678;20445;24726	| transcript=TGME49_241170-t26_1 | gene=TGME49_241170 | organism=Toxoplasma_gondii_ME49 | gene_product=hypothetical protein | transcript_product=hypothetical protein | location=TGME49_chrVI:1669204-1673422(+) | protein_length=1275 | sequence_SO=chromosome | SO=protein_coding_gene | is_pseudo=false	1.62185e+07	238507
524_1	TGME49_263150-t26_1-p1	8.74011	45389	AAHLIHTQLQR;AIEVEPDRNPEK;ESLELFR	1;1;1	3	3	0.0723	25616;28789;13085	| transcript=TGME49_263150-t26_1 | gene=TGME49_263150 | organism=Toxoplasma_gondii_ME49 | gene_product=tetratricopeptide repeat-containing protein | transcript_product=tetratricopeptide repeat-containing protein | location=TGME49_chrVIIb:757643-761599(+) | protein_length=415 | sequence_SO=chromosome | SO=protein_coding_gene | is_pseudo=false	9.6724e+06	509074
420_1	TGME49_267710-t26_1-p1	63.4317	223893	DETTILATALR;DGSASLAGSPAPDR;ESSFGFK;EVDAEAAEVK;FISFPTHQHR;GLPSGLQEIVAVEQVR;GPIAVLAFPHETR;LFAPAFAPR;LLIVACGHGR;LVSHALEVSR;LWTLDLSPYAIAASATGMR;NHEAGSSLFSGVR;QILLLLR;RDETTILATALR;SAAPHLWTSPYLLHPLR;TSALVSPASR;VGTATVPSK;VVDPVSLSLLK	1;1;1;1;1;1;1;1;1;1;1;1;1;1;1;1;1;1	18	21	0.0946	23020;26040;10181;17829;25100;34140;29088;29087;15912;19170;19776;19777;38828;27766;12308;27746;37896;37898;15877;12051;21877	| transcript=TGME49_267710-t26_1 | gene=TGME49_267710 | organism=Toxoplasma_gondii_ME49 | gene_product=CPSF A subunit region protein | transcript_product=CPSF A subunit region protein | location=TGME49_chrIX:427457-442035(+) | protein_length=2082 | sequence_SO=chromosome | SO=protein_coding_gene | is_pseudo=false	3.46781e+07	365033
548_1	TGME49_225400-t26_1-p1	2.12506	106693	KSDGIQPGFSSVPLTGSSDGDAQENLPGTAPADEHNK	1	1	1	0.0387	48414	| transcript=TGME49_225400-t26_1 | gene=TGME49_225400 | organism=Toxoplasma_gondii_ME49 | gene_product=hypothetical protein | transcript_product=hypothetical protein | location=TGME49_chrX:2262492-2266661(-) | protein_length=956 | sequence_SO=chromosome | SO=protein_coding_gene | is_pseudo=false	3.31498e+06	70531.5
2_1	TGME49_204410-t26_1-p1	7.17099	121500	DRFELVEQR;SLIDKPQVGLVVLLR;SSAVITLPLR	1;1;1	3	3	0.03	22600;33590;17705	| transcript=TGME49_204410-t26_1 | gene=TGME49_204410 | organism=Toxoplasma_gondii_ME49 | gene_product=endonuclease/exonuclease/phosphatase family protein | transcript_product=endonuclease/exonuclease/phosphatase family protein | location=TGME49_chrVIIa:1804010-1811584(-) | protein_length=1132 | sequence_SO=chromosome | SO=protein_coding_gene | is_pseudo=false	1.6561e+06	25876.6
212_1	TGME49_312990-t26_1-p1	17.4155	63807.3	ELSLQIFDVAAELAK;FLLLFTFLK;FLLLFTFLKK;FSASNPYGK;LLDHLQNTK	1;1;1;1;1	5	6	0.0756	33559;20845;25115;15333;18640;18638	| transcript=TGME49_312990-t26_1 | gene=TGME49_312990 | organism=Toxoplasma_gondii_ME49 | gene_product=DEAD/DEAH box ATP-dependent RNA helicase | transcript_product=DEAD/DEAH box ATP-dependent RNA helicase | location=TGME49_chrXI:3021368-3026354(-) | protein_length=569 | sequence_SO=chromosome | SO=protein_coding_gene | is_pseudo=false	2.15609e+07	582726
76_1	TGME49_316400-t26_1-p1	29.8611	50081.5	AFVHWYVGEGMEEGEFSEAR;CVFLDLEPTVVDEVR;EDAANNFAR;FDLMYAK;HLFHPEQLISGK;IHFMLSSYAPIISAEK;LIAQVISSLTASLR;NLDIERPTYTNLNR	1;1;1;1;1;1;1;1	8	12	0.2362	41848;41847;41849;41984;35416;16381;12871;29038;35649;35650;30639;34440	| transcript=TGME49_316400-t26_1 | gene=TGME49_316400 | organism=Toxoplasma_gondii_ME49 | gene_product=alpha tubulin TUBA1 | transcript_product=alpha tubulin TUBA1 | location=TGME49_chrXI:5274572-5276593(+) | protein_length=453 | sequence_SO=chromosome | SO=protein_coding_gene | is_pseudo=false	1.58203e+07	719106
183_1	TGME49_240090-t26_1-p1	29.3901	61629.6	AQFFSAGHSR;FPYVVPVLAALR;HLAFMLEGLGVQVPHR;KFPYVVPVLAALR;LPGADLLVER;TDVYSLGVAFR;VLYLVLPLYR;VTFVDRPSAALLSFLHLEEEDVPYGVVIK	1;1;1;1;1;1;1;1	8	10	0.179	19640;19639;27346;35608;35609;30665;18679;23769;24472;47545	| transcript=TGME49_240090-t26_1 | gene=TGME49_240090 | organism=Toxoplasma_gondii_ME49 | gene_product=rhoptry kinase family protein ROP34, putative | transcript_product=rhoptry kinase family protein ROP34, putative | location=TGME49_chrVI:1057698-1060095(+) | protein_length=553 | sequence_SO=chromosome | SO=protein_coding_gene | is_pseudo=false	1.0739e+07	325425
251_1	TGME49_203630-t26_1-p1	11.3816	12054.8	GFGGQTKPIFR;GKDSLVVQGK;SFELGAEK;SFELGAEKK	1;1;1;1	4	4	0.2857	23165;16973;12675;16414	| transcript=TGME49_203630-t26_1 | gene=TGME49_203630 | organism=Toxoplasma_gondii_ME49 | gene_product=ribosomal protein RPL44 | transcript_product=ribosomal protein RPL44 | location=TGME49_chrVIIa:2392791-2393820(-) | protein_length=105 | sequence_SO=chromosome | SO=protein_coding_gene | is_pseudo=false	1.79941e+08	4.49852e+07
522_1	TGME49_309600-t26_1-p1	30.5864	106456	AALAQALSTLFSQR;FFMAIER;IMQTVLAHLQK;INDAAGSIILQTMAALR;LAHAGQESFLTTAAAIIK;SAVGLLR;STHGGDVMFSR;TASVDEVAAR;VNIVDEVAGPTNLGR	1;1;1;1;1;1;1;1;1	9	9	0.1146	30766;13689;25460;34938;36241;7573;22673;16667;32268	| transcript=TGME49_309600-t26_1 | gene=TGME49_309600 | organism=Toxoplasma_gondii_ME49 | gene_product=hypothetical protein | transcript_product=hypothetical protein | location=TGME49_chrXI:751293-759036(+) | protein_length=960 | sequence_SO=chromosome | SO=protein_coding_gene | is_pseudo=false	2.49873e+07	446202
426_1	TGME49_247195-t26_1-p1	2.63207	319767	LESQNDAIQTEK	1	1	1	0.0041	28166	| transcript=TGME49_247195-t26_1 | gene=TGME49_247195 | organism=Toxoplasma_gondii_ME49 | gene_product=microneme protein MIC15 | transcript_product=microneme protein MIC15 | location=TGME49_chrXII:3145218-3175514(-) | protein_length=2924 | sequence_SO=chromosome | SO=protein_coding_gene | is_pseudo=false	227269	1878.26
194_1	TGME49_264060-t26_1-p1	2.17613	52925.1	LLQEFLR	1	1	1	0.0151	13876	| transcript=TGME49_264060-t26_1 | gene=TGME49_264060 | organism=Toxoplasma_gondii_ME49 | gene_product=PCI domain-containing protein | transcript_product=PCI domain-containing protein | location=TGME49_chrVIIb:212758-215535(-) | protein_length=465 | sequence_SO=chromosome | SO=protein_coding_gene | is_pseudo=false	71037.3	2732.2
185_1	TGME49_267480-t26_1-p1	28.5939	76016.4	FPLLQK;HVVANDLDPAALQAMER;IMSSGNNEVFYNPVQVFNR;LPGLTMVAR;TDAPSVVVFDILR;VLPLGSEVHGGQK;YLTELDDEVR;YMHEMALR	1;1;1;1;1;1;1;1	8	9	0.1363	8546;36351;40608;14963;29689;26664;26665;24575;17506	| transcript=TGME49_267480-t26_1 | gene=TGME49_267480 | organism=Toxoplasma_gondii_ME49 | gene_product=tRNA (guanine(26)-N(2))-dimethyltransferase, putative | transcript_product=tRNA (guanine(26)-N(2))-dimethyltransferase, putative | location=TGME49_chrIX:616753-623416(-) | protein_length=697 | sequence_SO=chromosome | SO=protein_coding_gene | is_pseudo=false	2.7893e+07	715205
235_1	TGME49_239600-t26_1-p1	2.03724	61477.4	TVPVVALLK	1	1	1	0.0164	14425	| transcript=TGME49_239600-t26_1 | gene=TGME49_239600 | organism=Toxoplasma_gondii_ME49 | gene_product=rhoptry kinase family protein ROP23 (incomplete catalytic triad) | transcript_product=rhoptry kinase family protein ROP23 (incomplete catalytic triad) | location=TGME49_chrVI:795087-796733(+) | protein_length=548 | sequence_SO=chromosome | SO=protein_coding_gene | is_pseudo=false	0	0
14_1	TGME49_305520-t26_1-p1	42.0503	29317.4	AFVAVGDSNGHCGLGVK;ALFDALSQTYGYLTPELWTPTVYTK;EYQIIDHFFQPGNCAAPLKDDVMK;GGAEDDLKDWVPITK;GTHIVGAPTTK;IGEPHTVPMK;ILGFAGIK;ISSIEEIYLFSLPIK;KILGFAGIK;LSLVPVR;SPYQEWSDYLAR	1;1;1;1;1;1;1;1;1;1;1	11	19	0.539	34042;34066;34043;45041;45042;44632;44631;44780;33505;33507;18639;19708;19707;10743;34848;14628;9639;9638;31503	| transcript=TGME49_305520-t26_1 | gene=TGME49_305520 | organism=Toxoplasma_gondii_ME49 | gene_product=ribosomal protein RPS2 | transcript_product=ribosomal protein RPS2 | location=TGME49_chrIX:5449517-5451958(+) | protein_length=269 | sequence_SO=chromosome | SO=protein_coding_gene | is_pseudo=false	4.05378e+08	2.2521e+07
271_1	TGME49_203280-t26_1-p1	5.56579	22521.6	LSNFFNEAR;VVSSGPSLMEK	1;1	2	2	0.1042	19221;20576	| transcript=TGME49_203280-t26_1 | gene=TGME49_203280 | organism=Toxoplasma_gondii_ME49 | gene_product=hypothetical protein | transcript_product=hypothetical protein | location=TGME49_chrVIIa:2621570-2623923(-) | protein_length=192 | sequence_SO=chromosome | SO=protein_coding_gene | is_pseudo=false	3.17958e+07	2.89053e+06
372_1	TGME49_227360-t26_1-p1	38.2322	44028.2	AHVMEIQVNGGSIAEK;ALEPVNLK;ALVTVWAGHLSDECK;FIDTSAK;FYGPLK;HGSLGFLPR;ITPMGGFPHYGTVNNDFLLLK;KAHVMEIQVNGGSIAEK;NATTESDLTEKR;RALEPVNLK;VDFCTK	1;1;1;1;1;1;1;1;1;1;1	11	16	0.2622	33991;12773;34023;34024;9583;7853;15717;41890;41891;42019;35741;35754;27855;27856;17190;9222	| transcript=TGME49_227360-t26_1 | gene=TGME49_227360 | organism=Toxoplasma_gondii_ME49 | gene_product=ribosomal protein RPL3 | transcript_product=ribosomal protein RPL3 | location=TGME49_chrX:994273-996966(-) | protein_length=389 | sequence_SO=chromosome | SO=protein_coding_gene | is_pseudo=false	8.58921e+07	3.30354e+06
528_1	TGME49_277910-t26_1-p1	4.90405	134320	FNIFEAK;SALLAAQLSR	1;1	2	2	0.0138	12288;16939	| transcript=TGME49_277910-t26_1 | gene=TGME49_277910 | organism=Toxoplasma_gondii_ME49 | gene_product=thrombospondin type 1 domain-containing protein | transcript_product=thrombospondin type 1 domain-containing protein | location=TGME49_chrXII:6433269-6439054(+) | protein_length=1232 | sequence_SO=chromosome | SO=protein_coding_gene | is_pseudo=false	474708	6329.44
233_1	TGME49_271240-t26_1-p1	2.49054	128083	LQSHLPHQTLSESLICTHALPRMLFFDHDVLSELR	1	1	1	0.0303	49223	| transcript=TGME49_271240-t26_1 | gene=TGME49_271240 | organism=Toxoplasma_gondii_ME49 | gene_product=hypothetical protein | transcript_product=hypothetical protein | location=TGME49_chrVIII:4626760-4634273(-) | protein_length=1157 | sequence_SO=chromosome | SO=protein_coding_gene | is_pseudo=false	0	0
277_1	TGME49_213067-t26_1-p1	3.38489	50108	LGSAVDHHLAR	1	1	1	0.0243	22088	| transcript=TGME49_213067-t26_1 | gene=TGME49_213067 | organism=Toxoplasma_gondii_ME49 | gene_product=hypothetical protein | transcript_product=hypothetical protein | location=TGME49_chrV:839798-841156(-) | protein_length=452 | sequence_SO=chromosome | SO=protein_coding_gene | is_pseudo=false	2.18167e+06	77916.8
214_1	TGME49_311830-t26_1-p1	7.67705	16344.5	HDAELQALGLGK;RHDAELQALGLGK	1;1	2	2	0.0897	24553;29085	| transcript=TGME49_311830-t26_1 | gene=TGME49_311830 | organism=Toxoplasma_gondii_ME49 | gene_product=hypothetical protein | transcript_product=hypothetical protein | location=TGME49_chrXI:2313267-2314418(+) | protein_length=145 | sequence_SO=chromosome | SO=protein_coding_gene | is_pseudo=false	2.09028e+06	522570
49_1	TGME49_286420-t26_1-p1	79.6223	48974.3	AGMVLTFAPVGLTTECK;EHALLAFTLGVK;GCATFLAQVIVLNHPGEIK;GITIDIALWQFETPK;IGGIGTVPVGR;LPLQDVYK;MDSCNYSEDR;NGYSPVIDCHTAHIACK;NMITGTSQADVALLVVPAEAGGFEGAFSK;QMIVGINK;QTVAVGVIK;SGDAAMVNMEPSKPMVVEAFTDYPPLGR;STNMSWYK;STTTGHLIYK;SVEMHHEVMEQAVPGDNVGFNVK;THINLVVIGHVDSGK;TLEEAPK;TLVEALDTMEAPK;VGYNPEK;VPFVAISGFVGDNMVEK;YHYTVIDAPGHR	1;1;1;1;1;1;1;1;1;1;1;1;1;1;1;1;1;1;1;1;1	21	40	0.6585	35495;25988;25990;39164;39163;34578;16844;15514;15515;25294;37719;37720;37721;37702;45062;45063;13358;13871;13747;46545;46645;16606;20116;20115;43281;43278;32770;32773;32769;32772;32771;9748;29323;29733;10358;35684;35683;35960;29608;29609	| transcript=TGME49_286420-t26_1 | gene=TGME49_286420 | organism=Toxoplasma_gondii_ME49 | gene_product=elongation factor 1-alpha (EF-1-ALPHA), putative | transcript_product=elongation factor 1-alpha (EF-1-ALPHA), putative | location=TGME49_chrV:1836346-1838282(-) | protein_length=448 | sequence_SO=chromosome | SO=protein_coding_gene | is_pseudo=false >TGME49_294800-t26_1-p1 | transcript=TGME49_29…	3.44922e+08	1.14974e+07
370_1	TGME49_257530-t26_1-p1	7.67705	54563.9	NLTAIQSMK;SIELAHQPTGAGASLSSFEVGGAK	1;1	2	2	0.0655	16340;41693	| transcript=TGME49_257530-t26_1 | gene=TGME49_257530 | organism=Toxoplasma_gondii_ME49 | gene_product=transporter, major facilitator family protein | transcript_product=transporter, major facilitator family protein | location=TGME49_chrVIIb:3992334-3993972(-) | protein_length=504 | sequence_SO=chromosome | SO=protein_coding_gene | is_pseudo=false	1.29085e+07	759324
376_1	TGME49_251780-t26_1-p1	26.956	78202.3	ASNGDAWVEAQGK;ETAEAYIGRPVK;IINEPTAAALAFGMDKDDGK;ISQQAYNQAGSTDSSAGSEGTGSESGDKK;NEAETLIYSVEK;TTPSIVAFTSDGQR;YDEDAIKK	1;1;1;1;1;1;1	7	7	0.1484	26984;27036;39262;44728;28763;30818;15667	| transcript=TGME49_251780-t26_1 | gene=TGME49_251780 | organism=Toxoplasma_gondii_ME49 | gene_product=heat shock protein | transcript_product=heat shock protein | location=TGME49_chrXII:5583680-5588646(-) | protein_length=728 | sequence_SO=chromosome | SO=protein_coding_gene | is_pseudo=false	4.82755e+07	946579
216_1	TGME49_275480-t26_1-p1	20.2898	99197.9	LHLPAPALQAHELEEIVR;LLDQAQGNDEEDEGRPK;LRPGEIDPHPETKPSR;SLVPAAAR;WYEWLDPSVK;YGINNWSR	1;1;1;1;1;1	6	8	0.0867	38823;37367;37365;36032;36033;9668;26701;16426	| transcript=TGME49_275480-t26_1 | gene=TGME49_275480 | organism=Toxoplasma_gondii_ME49 | gene_product=Myb family DNA-binding domain-containing protein | transcript_product=Myb family DNA-binding domain-containing protein | location=TGME49_chrX:7290833-7302683(-) | protein_length=888 | sequence_SO=chromosome | SO=protein_coding_gene | is_pseudo=false	2.57292e+06	48545.7
302_1	TGME49_267810-t26_1-p1	9.35881	26487	FEIWDTAGQER;LVLLGDTSVGK;SWVQELQSVNDR	1;1;1	3	3	0.1411	27548;19419;30396	| transcript=TGME49_267810-t26_1 | gene=TGME49_267810 | organism=Toxoplasma_gondii_ME49 | gene_product=Rab 5 | transcript_product=Rab 5 | location=TGME49_chrIX:340233-343561(+) | protein_length=241 | sequence_SO=chromosome | SO=protein_coding_gene | is_pseudo=false	1.806e+06	106235
231_1	TGME49_242800-t26_1-p1	30.664	30133.6	AMTEDEMFK;KNPQSHLYTSLGVITK;NPQSHLYTSLGVITK;PQNEYIELHQK;SAEPEQAPDGAVPAYLLDR;TTFHLDIVGVK;VCFVGEDFTR;WQVPLPK	1;1;1;1;1;1;1;1	8	13	0.3192	19391;35346;35345;33687;33686;28851;28850;38397;23839;23840;23822;12266;12264	| transcript=TGME49_242800-t26_1 | gene=TGME49_242800 | organism=Toxoplasma_gondii_ME49 | gene_product=ribosome biogenesis protein NSA2, putative | transcript_product=ribosome biogenesis protein NSA2, putative | location=TGME49_chrVI:2309164-2311797(-) | protein_length=260 | sequence_SO=chromosome | SO=protein_coding_gene | is_pseudo=false	1.24038e+07	954140
220_1	TGME49_260610-t26_1-p1	17.7051	41502.8	AVLQFYPDSPQQVEMVTSAALR;GHFVVGVDISK;MQAIQTQLTDR;SGFGGGIVVDYPNSTK	1;1;1;1	4	8	0.1567	42682;42683;21426;21425;26657;26165;26167;32919	| transcript=TGME49_260610-t26_1 | gene=TGME49_260610 | organism=Toxoplasma_gondii_ME49 | gene_product=methyltransferase | transcript_product=methyltransferase | location=TGME49_chrVIIb:2123450-2128092(+) | protein_length=383 | sequence_SO=chromosome | SO=protein_coding_gene | is_pseudo=false	9.95234e+06	995234
12_1	TGME49_243920-t26_1-p1	145.778	88156.6	AAVASTAGPASVLGGDAGDLADLGCR;AGINTVLNSR;CAVLAAANPSFGSFDDTQDSSEQHEFK;CLLHVDLNDLK;DKENYETDSALCTHILNLHAQK;DLQMQGFDK;DVVAMHEAMEQQTISISK;EQLQLPR;ETDQPHSSYLHVLGLQK;FDLIFLLR;GNDDEEIIPFELLK;GPVQVQINLMDTSATHTPIR;GSSAAGLTAAVLR;HHAAPPDFAR;HSLVFEGLSPAEQK;IAPISVYTSGK;LAQSQNILDK;LEEGGFSSSSPSALMLPSSLPSVQQMK;LIIHGVLTTNVATPAVR;LLTDQAFPGDR;LQELPEDVPTGDMPR;LRGDINVLLLGDPGVAK;LSFTQTEQR;MDERDVVAMHEAMEQQTISISK;MELSPVASSK…	1;1;1;1;1;1;1;1;1;1;1;1;1;1;1;1;1;1;1;1;1;1;1;1;1;1;1;1;1;1;1;1;1;1;1;1;1;1	38	60	0.6247	42192;17344;46138;27198;27197;43504;43503;18619;38607;12771;37827;37825;37826;17122;33353;40224;40237;22016;20032;32051;32049;32050;20642;20450;44404;35159;35160;23927;34345;34154;34819;34820;19789;43237;43236;17456;17974;20977;43642;43643;12790;25556;25077;9732;41696;41697;41715;23836;23837;28492;41894;41893;42022;32641;23114;23115;23116;13598;29557;29558	| transcript=TGME49_243920-t26_1 | gene=TGME49_243920 | organism=Toxoplasma_gondii_ME49 | gene_product=DNA replication licensing factor MCM5, putative | transcript_product=DNA replication licensing factor MCM5, putative | location=TGME49_chrVI:2882722-2892002(+) | protein_length=794 | sequence_SO=chromosome | SO=protein_coding_gene | is_pseudo=false	4.30554e+08	7.68847e+06
187_1	TGME49_231080-t26_1-p1	9.7523	9577.39	LEGSLPPSLEK;YLYTFVVEDR;YLYTFVVEDREK	1;1;1	3	4	0.2738	21864;26164;32403;32404	| transcript=TGME49_231080-t26_1 | gene=TGME49_231080 | organism=Toxoplasma_gondii_ME49 | gene_product=ribosomal protein RPL38 | transcript_product=ribosomal protein RPL38 | location=TGME49_chrVIII:1230906-1231160(+) | protein_length=84 | sequence_SO=chromosome | SO=protein_coding_gene | is_pseudo=false	8.67468e+07	1.73494e+07
192_1	TGME49_228630-t26_1-p1	48.4075	34790.3	AAAANMLWIVSAPPSGMR;ASAGLMVNK;CGSVIFLEHGSSR;EGRPVTYGSAVSLVHVLSGFK;GCPIAGHIEVSVSNEKPR;GTLQATGASSPISSQK;ISWGSGSGQQAVTATPSGDK;LGTNLQAK;RQPLDSPVMEAQMAGSK;SEMWLTGDIVTFEHVR;SSASSEPAPALVTPGAAGEPVR;SSWGWSTPPDQWK	1;1;1;1;1;1;1;1;1;1;1;1	12	17	0.5823	36239;36240;12994;30108;30106;40485;37795;31856;37609;11557;36564;36272;37449;37624;37447;38982;32399	| transcript=TGME49_228630-t26_1 | gene=TGME49_228630 | organism=Toxoplasma_gondii_ME49 | gene_product=hypothetical protein | transcript_product=hypothetical protein | location=TGME49_chrX:269462-272003(+) | protein_length=328 | sequence_SO=chromosome | SO=protein_coding_gene | is_pseudo=false	5.00072e+07	2.63196e+06
485_1	TGME49_261010-t26_1-p1	2.02354	46043.9	YVVDVAK	1	1	1	0.0171	9958	| transcript=TGME49_261010-t26_1 | gene=TGME49_261010 | organism=Toxoplasma_gondii_ME49 | gene_product=tat-binding family protein, putative | transcript_product=tat-binding family protein, putative | location=TGME49_chrVIIb:1973935-1979166(-) | protein_length=409 | sequence_SO=chromosome | SO=protein_coding_gene | is_pseudo=false	1.94052e+06	77620.8
42_1	TGME49_240650-t26_1-p1	8.85256	142863	IGSLIDKFEEHEGPVR;NPAPLLPIFSR	1;1	2	2	0.0208	35986;23680	| transcript=TGME49_240650-t26_1 | gene=TGME49_240650 | organism=Toxoplasma_gondii_ME49 | gene_product=coatomer protein complex, subunit alpha, putative | transcript_product=coatomer protein complex, subunit alpha, putative | location=TGME49_chrVI:1356022-1372324(-) | protein_length=1300 | sequence_SO=chromosome | SO=protein_coding_gene | is_pseudo=false	1.5677e+06	20627.6
121_1	TGME49_302050-t26_1-p1	13.0049	44266.6	HYAHIDCPGHADYIK;TIGAGIITDIIK;TSHIEYETAVR;TTLTAAITYVLAK	1;1;1;1	4	4	0.1272	35515;23381;26191;27915	| transcript=TGME49_302050-t26_1 | gene=TGME49_302050 | organism=Toxoplasma_gondii_ME49 | gene_product=elongation factor tu, apicoplast, putative | transcript_product=elongation factor tu, apicoplast, putative | location=KE138841:33883-35088(-) | protein_length=401 | sequence_SO=apicoplast_chromosome | SO=protein_coding_gene | is_pseudo=false	7.91868e+06	344291
189_1	TGME49_251850-t26_1-p1	3.10823	117282	KDNVTLQHIDR	1	1	1	0.0106	27182	| transcript=TGME49_251850-t26_1 | gene=TGME49_251850 | organism=Toxoplasma_gondii_ME49 | gene_product=serine/threonine protein phosphatase | transcript_product=serine/threonine protein phosphatase | location=TGME49_chrXII:5612206-5624815(+) | protein_length=1034 | sequence_SO=chromosome | SO=protein_coding_gene | is_pseudo=false	0	0
10_1	TGME49_210370-t26_1-p1	34.4905	52399.7	CEGSGESASYFLEAFPVLR;EVTEEFFER;GTSSLASSFAWK;INIDTFFVTLDGIVHLQPVSLVESPPVHR;KQYLAAIK;QYLAAIK;RFDDVAYELLLLHR;TPHALLTSLGTPPAELANAVGLLLPVQHPVPMK;VSLTEQVHK	1;1;1;1;1;1;1;1;1	9	11	0.2777	39689;22384;24223;47542;47543;14303;10370;34961;34960;47773;17213	| transcript=TGME49_210370-t26_1 | gene=TGME49_210370 | organism=Toxoplasma_gondii_ME49 | gene_product=hypothetical protein | transcript_product=hypothetical protein | location=TGME49_chrIX:4841495-4842934(-) | protein_length=479 | sequence_SO=chromosome | SO=protein_coding_gene | is_pseudo=false	1.0893e+07	435722
520_1	TGME49_261520-t26_1-p1	2.17613	80929.8	LALGMLSTTVR	1	1	1	0.0153	21599	| transcript=TGME49_261520-t26_1 | gene=TGME49_261520 | organism=Toxoplasma_gondii_ME49 | gene_product=nucleolar GTP-binding protein 1, putative | transcript_product=nucleolar GTP-binding protein 1, putative | location=TGME49_chrVIIb:1673289-1681108(-) | protein_length=719 | sequence_SO=chromosome | SO=protein_coding_gene | is_pseudo=false	634233	15469.1
218_1	TGME49_277690-t26_1-p1	13.2837	71467.3	GASAQSVFR;GLLWLDMR;IIDKEALINEK;LRSEWETR	1;1;1;1	4	4	0.0563	13969;16289;25559;18473	| transcript=TGME49_277690-t26_1 | gene=TGME49_277690 | organism=Toxoplasma_gondii_ME49 | gene_product=hypothetical protein | transcript_product=hypothetical protein | location=TGME49_chrXII:6569055-6573041(+) | protein_length=639 | sequence_SO=chromosome | SO=protein_coding_gene | is_pseudo=false	9.96241e+06	284640
127_1	TGME49_277270-t26_1-p1	2.29017	37352.5	DALFVLLR	1	1	1	0.024	14626	| transcript=TGME49_277270-t26_1 | gene=TGME49_277270 | organism=Toxoplasma_gondii_ME49 | gene_product=NTPase II | transcript_product=NTPase II | location=TGME49_chrXII:6690019-6694742(-) | protein_length=333 | sequence_SO=chromosome | SO=protein_coding_gene | is_pseudo=false	0	0
487_1	TGME49_236650-t26_1-p1	22.5037	59930.2	GDGPIVLILAPTR;HVINYDMPNQIEDYIHR;QTLMWSATWPK;TIDLVPFEK;TLAFLLPAIVHINAQPYLNK;TWVLDEFK	1;1;1;1;1;1	6	6	0.1418	26697;40043;27476;17893;40923;17144	| transcript=TGME49_236650-t26_1 | gene=TGME49_236650 | organism=Toxoplasma_gondii_ME49 | gene_product=DEAD (Asp-Glu-Ala-Asp) box polypeptide 17 | transcript_product=DEAD (Asp-Glu-Ala-Asp) box polypeptide 17 | location=TGME49_chrX:5471350-5474968(-) | protein_length=550 | sequence_SO=chromosome | SO=protein_coding_gene | is_pseudo=false	4.15411e+06	138470
570_1	TGME49_218410-t26_1-p1	24.2067	34135.8	ASVLDITDEVILEK;EVGFPTTASAPHSILEAFK;GQIEIQNEVHLIK;LNIKPFEYGLAIQHVYDDGSVYK;VLVVEADHVGSK;VTASAATLLQK	1;1;1;1;1;1	6	7	0.293	32117;38427;31631;43876;24587;24588;19458	| transcript=TGME49_218410-t26_1 | gene=TGME49_218410 | organism=Toxoplasma_gondii_ME49 | gene_product=ribosomal protein RPP0 | transcript_product=ribosomal protein RPP0 | location=TGME49_chrXII:1531423-1532964(+) | protein_length=314 | sequence_SO=chromosome | SO=protein_coding_gene | is_pseudo=false	2.24314e+06	124619
239_1	TGME49_273740-t26_1-p1	2.70439	44374.3	QIATLLPELR	1	1	1	0.0239	21300	| transcript=TGME49_273740-t26_1 | gene=TGME49_273740 | organism=Toxoplasma_gondii_ME49 | gene_product=acetyl-CoA acyltransferase B, putative | transcript_product=acetyl-CoA acyltransferase B, putative | location=TGME49_chrVIII:3296508-3300013(-) | protein_length=418 | sequence_SO=chromosome | SO=protein_coding_gene | is_pseudo=false	2.36922e+06	107692
16_1	TGME49_290160-t26_1-p1	3.10823	113443	LPVEIEER	1	1	1	0.0077	15746	| transcript=TGME49_290160-t26_1 | gene=TGME49_290160 | organism=Toxoplasma_gondii_ME49 | gene_product=sortilin, putative | transcript_product=sortilin, putative | location=TGME49_chrIX:3602604-3612365(-) | protein_length=1033 | sequence_SO=chromosome | SO=protein_coding_gene | is_pseudo=false	1.3905e+07	248304
190_1	TGME49_320050-t26_1-p1	36.1975	35319.6	GAADGGLHVPHGIK;IEADDIEAMYK;IGLTNYAAAYCTGLLLAR;IICQVVYSTIEGDR;ILGLHVADYMR;KFPGYSKPEGEGEGSYDPEAHR;NKIEADDIEAMYK;VLATAESTELPR;VLLDVGIVR;YSAQFSQYIK	1;1;1;1;1;1;1;1;1;1	10	13	0.3968	26895;25940;37690;33624;33625;25605;25609;42582;42583;32027;25583;15723;24004	| transcript=TGME49_320050-t26_1 | gene=TGME49_320050 | organism=Toxoplasma_gondii_ME49 | gene_product=ribosomal protein RPL5 | transcript_product=ribosomal protein RPL5 | location=TGME49_chrIV:550949-553977(+) | protein_length=310 | sequence_SO=chromosome | SO=protein_coding_gene | is_pseudo=false	4.16158e+07	2.08079e+06
481_1	TGME49_262860-t26_1-p1	2.70439	20179.5	TTILYR	1	1	1	0.0333	9148	| transcript=TGME49_262860-t26_1 | gene=TGME49_262860 | organism=Toxoplasma_gondii_ME49 | gene_product=ADP-ribosylation factor family protein 1, putative | transcript_product=ADP-ribosylation factor family protein 1, putative | location=TGME49_chrVIIb:972596-975480(+) | protein_length=180 | sequence_SO=chromosome | SO=protein_coding_gene | is_pseudo=false	1.9302e+06	160850
237_1	TGME49_308920-t26_1-p1	19.234	83127.4	GASSFSSTPSGWK;GFEHESKPEFQQQQER;ILLAEEAIQQEVIAPFFK;QEVTEQTAGEEDAGEKGR;QLVETFGPVNAFHLLK	1;1;1;1;1	5	5	0.1052	25971;38448;39088;37605;35757	| transcript=TGME49_308920-t26_1 | gene=TGME49_308920 | organism=Toxoplasma_gondii_ME49 | gene_product=splicing factor U2AF protein | transcript_product=splicing factor U2AF protein | location=TGME49_chrXI:355769-362611(-) | protein_length=770 | sequence_SO=chromosome | SO=protein_coding_gene | is_pseudo=false	0	0
483_1	TGME49_208740-t26_1-p1	24.4803	66223	GQPAEVSPAFIDLPALDK;NTTPENISSQMDSNK;QTEDCFGLWLAR;TTAPSPEPGTSK;TTSAASATRPLVSQLQK;VAMPGMDEWIDKR;YELESSPGGAGAWR	1;1;1;1;1;1;1	7	9	0.1661	36645;33972;31141;21969;34949;34963;32163;32162;30812	| transcript=TGME49_208740-t26_1 | gene=TGME49_208740 | organism=Toxoplasma_gondii_ME49 | gene_product=microneme protein, putative | transcript_product=microneme protein, putative | location=TGME49_chrIb:839266-842071(-) | protein_length=608 | sequence_SO=chromosome | SO=protein_coding_gene | is_pseudo=false	4.43896e+06	134514
508_1	TGME49_266990-t26_1-p1	10.9278	121878	AIQFILQQR;TMEEFVIDLLR;VLEPLVEAILQNLTHR	1;1;1	3	3	0.0326	19998;27897;36283	| transcript=TGME49_266990-t26_1 | gene=TGME49_266990 | organism=Toxoplasma_gondii_ME49 | gene_product=beta-COP | transcript_product=beta-COP | location=TGME49_chrIX:851634-862137(+) | protein_length=1103 | sequence_SO=chromosome | SO=protein_coding_gene | is_pseudo=false	2.23224e+06	34342.1
308_1	TGME49_263040-t26_1-p1	26.5176	24040.2	AFEPLLLLGK;AVVAFNQK;DILVAYDR;KNAVAVALCTQGK;NAVAVALCTQGK;VNGCPLEHLQPEALK;VSGGGYVAQIYAIR	1;1;1;1;1;1;1	7	11	0.3223	19383;12571;15153;27743;27742;23892;34255;34253;34264;30246;30245	| transcript=TGME49_263040-t26_1 | gene=TGME49_263040 | organism=Toxoplasma_gondii_ME49 | gene_product=ribosomal protein RPS16 | transcript_product=ribosomal protein RPS16 | location=TGME49_chrVIIb:856869-858555(+) | protein_length=211 | sequence_SO=chromosome | SO=protein_coding_gene | is_pseudo=false	1.48175e+08	9.26095e+06
572_1	TGME49_270150-t26_1-p1	2.10548	197544	LLSWFADR	1	1	1	0.0043	16387	| transcript=TGME49_270150-t26_1 | gene=TGME49_270150 | organism=Toxoplasma_gondii_ME49 | gene_product=hypothetical protein | transcript_product=hypothetical protein | location=TGME49_chrVIII:5369010-5384357(-) | protein_length=1841 | sequence_SO=chromosome | SO=protein_coding_gene | is_pseudo=false	0	0
273_1	TGME49_220100-t26_1-p1	15.5637	60981.6	ARPEVAECPR;GYNDCGIAMLIK;KFQEGLIAR;VPISAADVAR;VPVDNLEAQIIGLEYFHHK	1;1;1;1;1	5	5	0.1077	22356;27629;17900;16148;40715	| transcript=TGME49_220100-t26_1 | gene=TGME49_220100 | organism=Toxoplasma_gondii_ME49 | gene_product=phosphoribosylpyrophosphate synthetase | transcript_product=phosphoribosylpyrophosphate synthetase | location=TGME49_chrV:128008-130772(+) | protein_length=557 | sequence_SO=chromosome | SO=protein_coding_gene | is_pseudo=false	1.58883e+06	44134.2
393_1	TGME49_309590-t26_1-p1	7.0815	47966	DAFSAGLTR;RLTSAASQGLR;TSGEEGRPLLGEGR	1;1;1	3	3	0.0762	14369;21508;30333	| transcript=TGME49_309590-t26_1 | gene=TGME49_309590 | organism=Toxoplasma_gondii_ME49 | gene_product=rhoptry protein ROP1 | transcript_product=rhoptry protein ROP1 | location=TGME49_chrXI:746156-747496(+) | protein_length=446 | sequence_SO=chromosome | SO=protein_coding_gene | is_pseudo=false	1.67442e+06	139535
500_1	TGME49_310750-t26_1-p1	3.25077	64937.7	QAPAASQQQRPVQTGGANQGAGTPR	1	1	1	0.0416	42806	| transcript=TGME49_310750-t26_1 | gene=TGME49_310750 | organism=Toxoplasma_gondii_ME49 | gene_product=emp24/gp25L/p24 family protein | transcript_product=emp24/gp25L/p24 family protein | location=TGME49_chrXI:1569488-1573498(+) | protein_length=601 | sequence_SO=chromosome | SO=protein_coding_gene | is_pseudo=false	0	0
300_1	TGME49_245490-t26_1-p1	14.6398	74596.6	AGYTEVFVNGK;EGYWGDGK;GGERDDEDLAPPPR;LQCLPESTDQTDFDSK	1;1;1;1	4	5	0.0716	22358;22393;13616;31679;36870	| transcript=TGME49_245490-t26_1 | gene=TGME49_245490 | organism=Toxoplasma_gondii_ME49 | gene_product=microneme protein MIC8 | transcript_product=microneme protein MIC8 | location=TGME49_chrXII:2306394-2308448(+) | protein_length=684 | sequence_SO=chromosome | SO=protein_coding_gene | is_pseudo=false	1.42742e+06	46046
355_1	TGME49_267090-t26_1-p1	2.32998	60017.5	SFLEILER	1	1	1	0.0143	16370	| transcript=TGME49_267090-t26_1 | gene=TGME49_267090 | organism=Toxoplasma_gondii_ME49 | gene_product=hypothetical protein | transcript_product=hypothetical protein | location=TGME49_chrIX:784608-786293(+) | protein_length=561 | sequence_SO=chromosome | SO=protein_coding_gene | is_pseudo=false	875248	29174.9
502_1	TGME49_297760-t26_1-p1	9.36147	28030.8	AQPLFNFEAIR;IGATLDQSFSGLSK;KFDFVGYAR	1;1;1	3	3	0.1339	26199;29495;19441	| transcript=TGME49_297760-t26_1 | gene=TGME49_297760 | organism=Toxoplasma_gondii_ME49 | gene_product=hypothetical protein | transcript_product=hypothetical protein | location=TGME49_chrII:1981903-1982667(+) | protein_length=254 | sequence_SO=chromosome | SO=protein_coding_gene | is_pseudo=false	1.42505e+06	89065.6
395_1	TGME49_223855-t26_1-p1	7.67705	62563.4	ELAATAGNQTAR;FILFAGNLPLDTK	1;1	2	2	0.0442	22976;30118	| transcript=TGME49_223855-t26_1 | gene=TGME49_223855 | organism=Toxoplasma_gondii_ME49 | gene_product=RNA recognition motif-containing protein | transcript_product=RNA recognition motif-containing protein | location=TGME49_chrX:3526136-3533268(-) | protein_length=565 | sequence_SO=chromosome | SO=protein_coding_gene | is_pseudo=false	469553	15651.8
306_1	TGME49_215980-t26_1-p1	17.2868	24450.4	ALISILEGMR;KHWNDTTSICR;LTTSATVR;LYESVLAFR;QLRPEALQLPHMWHVR	1;1;1;1;1	5	10	0.2571	19455;19457;29315;29317;11690;19234;38552;38329;38330;38553	| transcript=TGME49_215980-t26_1 | gene=TGME49_215980 | organism=Toxoplasma_gondii_ME49 | gene_product=hypothetical protein | transcript_product=hypothetical protein | location=TGME49_chrXI:6494435-6495067(+) | protein_length=210 | sequence_SO=chromosome | SO=protein_coding_gene | is_pseudo=false	2.46981e+07	1.89985e+06
278_1	TGME49_226030-t26_1-p1	3.25077	39385.3	QVDHILSEK	1	1	1	0.0262	18131	| transcript=TGME49_226030-t26_1 | gene=TGME49_226030 | organism=Toxoplasma_gondii_ME49 | gene_product=AGC kinase | transcript_product=AGC kinase | location=TGME49_chrX:1855171-1856914(+) | protein_length=343 | sequence_SO=chromosome | SO=protein_coding_gene | is_pseudo=false	2.43999e+06	152499
440_1	TGME49_263220-t26_1-p1	4.42628	82528.8	YASEWVVMDLFAGDVAR	1	1	1	0.0227	37553	| transcript=TGME49_263220-t26_1 | gene=TGME49_263220 | organism=Toxoplasma_gondii_ME49 | gene_product=rhoptry kinase family protein ROP21 | transcript_product=rhoptry kinase family protein ROP21 | location=TGME49_chrVIIb:698492-705008(+) | protein_length=749 | sequence_SO=chromosome | SO=protein_coding_gene | is_pseudo=false	317304	7211.44
304_1	TGME49_293770-t26_1-p1	2.20944	74895.5	ARADLLLK	1	1	1	0.0112	13272	| transcript=TGME49_293770-t26_1 | gene=TGME49_293770 | organism=Toxoplasma_gondii_ME49 | gene_product=chitinase-like protein CLP1 | transcript_product=chitinase-like protein CLP1 | location=TGME49_chrIa:550266-555576(+) | protein_length=714 | sequence_SO=chromosome | SO=protein_coding_gene | is_pseudo=false	0	0
40_1	TGME49_310370-t26_1-p1	2.59746	63767.7	TVLLGSIGAK	1	1	1	0.0168	14992	| transcript=TGME49_310370-t26_1 | gene=TGME49_310370 | organism=Toxoplasma_gondii_ME49 | gene_product=hypothetical protein | transcript_product=hypothetical protein | location=TGME49_chrXI:1299304-1304718(+) | protein_length=595 | sequence_SO=chromosome | SO=protein_coding_gene | is_pseudo=false	0	0
357_1	TGME49_239790-t26_1-p1	24.7788	82104.6	AFQIEVER;AGQLLDEFLVVATQQR;AGTSGEAAQYMTR;EVPLLPFSFMIR;GVAAVGLGSDTTR;KGVAAVGLGSDTTR;SKEESVVGGAGETK	1;1;1;1;1;1;1	7	9	0.105	15979;35375;27268;30116;23014;26971;28225;28224;28223	| transcript=TGME49_239790-t26_1 | gene=TGME49_239790 | organism=Toxoplasma_gondii_ME49 | gene_product=BRCA1 C Terminus (BRCT) domain-containing protein | transcript_product=BRCA1 C Terminus (BRCT) domain-containing protein | location=TGME49_chrVI:911950-917517(+) | protein_length=733 | sequence_SO=chromosome | SO=protein_coding_gene | is_pseudo=false	3.80668e+06	100176
578_1	TGME49_239330-t26_1-p1	14.746	11213.9	AYHTQK;HTTGTGR;TCGACGYPNAK;TYNWSEK;TYNWSEKAK	1;1;1;1;1	5	13	0.3367	8577;8052;8041;8042;8046;22814;22865;22813;14080;14079;14078;14081;20309	| transcript=TGME49_239330-t26_1 | gene=TGME49_239330 | organism=Toxoplasma_gondii_ME49 | gene_product=ribosomal protein RPL37 | transcript_product=ribosomal protein RPL37 | location=TGME49_chrVI:551539-553786(+) | protein_length=98 | sequence_SO=chromosome | SO=protein_coding_gene | is_pseudo=false	2.81345e+08	4.68908e+07
351_1	TGME49_204400-t26_1-p1	59.9824	62107.4	APGIIPR;CVDALVPVGR;EAYPGDVFYLHSR;FESLFIDYINANHQDILK;GIRPAINVGLSVSR;GTALTELLK;HCVIIYDDLSK;ISPSEMSR;IVDVPIGPGLLGR;KSVHEPMMTGLK;LELAQYR;QMSLLLR;STVAQIVK;SVHEPMMTGLK;SVLEGDSVKR;TAVAVDAIINQK;VVDALGNPIDGK	1;1;1;1;1;1;1;1;1;1;1;1;1;1;1;1;1	17	23	0.2964	7838;18794;32260;40246;29867;29866;29868;29898;14596;27806;13472;26202;27685;13058;12084;11602;11603;23828;23829;18955;18954;24274;22803	| transcript=TGME49_204400-t26_1 | gene=TGME49_204400 | organism=Toxoplasma_gondii_ME49 | gene_product=ATPase synthase subunit alpha, putative | transcript_product=ATPase synthase subunit alpha, putative | location=TGME49_chrVIIa:1815332-1822685(+) | protein_length=577 | sequence_SO=chromosome | SO=protein_coding_gene | is_pseudo=false	6.8682e+07	1.76108e+06
442_1	TGME49_312050-t26_1-p1	47.8328	24194.3	CGPVNAYGSR;DTFLHLTR;EVSFDEGAAFAR;GAAGALLVYDITR;GIYDLSNEAHGIK;KIYENIQR;LQIWDTAGQESFR;LVSIAGR;QHGLIFLETSAK;RDTFLHLTR;SCLLLQFTDKR;TAQNVDEAFILTAR;YIIIGDTGVGK	1;1;1;1;1;1;1;1;1;1;1;1;1	13	15	0.6215	18579;16261;25970;26636;29305;17960;32221;7572;27308;26826;21478;28315;28318;32182;20644	| transcript=TGME49_312050-t26_1 | gene=TGME49_312050 | organism=Toxoplasma_gondii_ME49 | gene_product=small GTPase Rab2, putative | transcript_product=small GTPase Rab2, putative | location=TGME49_chrXI:2396761-2401237(+) | protein_length=214 | sequence_SO=chromosome | SO=protein_coding_gene | is_pseudo=false	2.87366e+07	1.59648e+06
123_1	TGME49_227280-t26_1-p1	8.85256	23860.6	AVILSLGTSALIAGR;KVEEELSLLR	1;1	2	2	0.1136	29940;23407	| transcript=TGME49_227280-t26_1 | gene=TGME49_227280 | organism=Toxoplasma_gondii_ME49 | gene_product=dense granule protein GRA3 | transcript_product=dense granule protein GRA3 | location=TGME49_chrX:1049243-1049905(-) | protein_length=220 | sequence_SO=chromosome | SO=protein_coding_gene | is_pseudo=false	1.56171e+08	1.73524e+07
574_1	TGME49_218220-t26_1-p1	2.29864	34263.8	TYSTPVDIWSVGCIFAEMVNGRPLFPGTGNEDQLMK	1	1	1	0.12	49130	| transcript=TGME49_218220-t26_1 | gene=TGME49_218220 | organism=Toxoplasma_gondii_ME49 | gene_product=cell-cycle-associated protein kinase CDK, putative | transcript_product=cell-cycle-associated protein kinase CDK, putative | location=TGME49_chrXII:1667412-1670868(+) | protein_length=300 | sequence_SO=chromosome | SO=protein_coding_gene | is_pseudo=false	862035	45370.3
359_1	TGME49_289970-t26_1-p1	12.1033	24433.9	GGVFNNEVNFASAAASPAHFATAATTR;HRPAEVGSVTPAIAAAK;STGFFGWLR	1;1;1	3	3	0.2284	43923;33904;18187	| transcript=TGME49_289970-t26_1 | gene=TGME49_289970 | organism=Toxoplasma_gondii_ME49 | gene_product=hypothetical protein | transcript_product=hypothetical protein | location=TGME49_chrIX:3558050-3559653(+) | protein_length=232 | sequence_SO=chromosome | SO=protein_coding_gene | is_pseudo=false	7.58468e+06	474043
558_1	TGME49_234450-t26_1-p1	31.3489	26571.7	CGVISPR;FDIQVDKIEQFCSNLLPSR;FLQCMQR;IEQFCSNLLPSR;MNVLADCLK;QFGHLVLTTAYGIMDHEEAR;QFGHLVLTTAYGIMDHEEARR;QVLIRPSSK;RGYIGDFEIVDDHR	1;1;1;1;1;1;1;1;1	9	18	0.3723	9792;9791;41654;41656;41655;15686;30459;30460;18561;17953;41275;41456;41455;41619;42535;16890;34102;34103	| transcript=TGME49_234450-t26_1 | gene=TGME49_234450 | organism=Toxoplasma_gondii_ME49 | gene_product=ribosomal protein RPS15A | transcript_product=ribosomal protein RPS15A | location=TGME49_chrX:4397204-4399086(+) | protein_length=231 | sequence_SO=chromosome | SO=protein_coding_gene | is_pseudo=false	8.86087e+08	5.53804e+07
1_1	TGME49_223490-t26_1-p1	7.05835	34758.2	QAELEMR;STDMSGDAEGQLGQK	1;1	2	2	0.0705	12561;31678	| transcript=TGME49_223490-t26_1 | gene=TGME49_223490 | organism=Toxoplasma_gondii_ME49 | gene_product=hypothetical protein | transcript_product=hypothetical protein | location=TGME49_chrX:3782419-3783357(+) | protein_length=312 | sequence_SO=chromosome | SO=protein_coding_gene | is_pseudo=false	5.04006e+06	315004
541_1	TGME49_304955-t26_1-p1	7.28356	303661	FIPFIDDQDFLDYHTAQR;RVGEIQFVLVPEGVLSTVHDSR	1;1	2	2	0.0139	40967;42590	| transcript=TGME49_304955-t26_1 | gene=TGME49_304955 | organism=Toxoplasma_gondii_ME49 | gene_product=serine/threonine specific protein phosphatase | transcript_product=serine/threonine specific protein phosphatase | location=TGME49_chrIX:5107149-5122407(-) | protein_length=2883 | sequence_SO=chromosome | SO=protein_coding_gene | is_pseudo=false	2.6777e+06	18092.5
128_2	TGME49_305160-t26_1-p1	16.5296	12593.8	AESYSSYIFK;HAVSEGTK;LVLPGELAK;QVHPETGISK;SMMIMTSFIADTFDK	1;0;1;1;1	4	7	0.4483	22708;10998;11001;14419;14420;19165;18534;19164;34661	| transcript=TGME49_305160-t26_1 | gene=TGME49_305160 | organism=Toxoplasma_gondii_ME49 | gene_product=histone H2Ba | transcript_product=histone H2Ba | location=TGME49_chrIX:5259734-5260084(+) | protein_length=116 | sequence_SO=chromosome | SO=protein_coding_gene | is_pseudo=false	2.20053e+07	2.75066e+06
128_1	TGME49_209910-t26_1-p1	9.02229	13723.5	HAVSEGTK;LLLPGELSK;SMSIMNSFINDIFDR;TESFALYIYK	0;1;1;1	3	3	0.3415	10998;11001;15325;35396;24009	| transcript=TGME49_209910-t26_1 | gene=TGME49_209910 | organism=Toxoplasma_gondii_ME49 | gene_product=histone H2Bv | transcript_product=histone H2Bv | location=TGME49_chrIb:1546904-1547275(+) | protein_length=123 | sequence_SO=chromosome | SO=protein_coding_gene | is_pseudo=false	4.12944e+06	516180
556_1	TGME49_283540-t26_1-p1	3.25077	41919.4	IVLSFDVAK	1	1	1	0.0239	15986	| transcript=TGME49_283540-t26_1 | gene=TGME49_283540 | organism=Toxoplasma_gondii_ME49 | gene_product=hypothetical protein | transcript_product=hypothetical protein | location=TGME49_chrV:3089231-3090690(-) | protein_length=376 | sequence_SO=chromosome | SO=protein_coding_gene | is_pseudo=false	5.4749e+07	2.18996e+06
504_1	TGME49_277850-t26_1-p1	2.85727	81646.7	IASDGTVAFR	1	1	1	0.0134	17116	| transcript=TGME49_277850-t26_1 | gene=TGME49_277850 | organism=Toxoplasma_gondii_ME49 | gene_product=trypsin domain-containing protein | transcript_product=trypsin domain-containing protein | location=TGME49_chrXII:6475535-6482568(+) | protein_length=748 | sequence_SO=chromosome | SO=protein_coding_gene | is_pseudo=false	0	0
448_1	TGME49_231140-t26_1-p1	22.1307	18670.1	DKLNHSVLFDK;EQIAAAAAAGSR;IVGEHHHSQYIYTR;LITPHTVCER;LNHSVLFDK;TKEQIAAAAAAGSR	1;1;1;1;1;1	6	12	0.3043	26485;26486;19930;34687;34688;34686;23698;18307;18309;18341;27340;27339	| transcript=TGME49_231140-t26_1 | gene=TGME49_231140 | organism=Toxoplasma_gondii_ME49 | gene_product=ribosomal protein RPS25 | transcript_product=ribosomal protein RPS25 | location=TGME49_chrVIII:1265081-1266106(+) | protein_length=161 | sequence_SO=chromosome | SO=protein_coding_gene | is_pseudo=false	8.82873e+07	8.02612e+06
389_1	TGME49_211680-t26_1-p1	30.0859	52768.9	EAPIAFVAELASK;EYPTLTLFR;FVLPEATTSLK;LFEEVANESR;SEPVPEKQDEAVK;SFVWLDTDQFK;TVEGLTEFVNK;VDATSETDIADK;YEEGTEAFTGK	1;1;1;1;1;1;1;1;1	9	9	0.2144	27364;20775;23093;22680;30289;28482;24072;24933;23878	| transcript=TGME49_211680-t26_1 | gene=TGME49_211680 | organism=Toxoplasma_gondii_ME49 | gene_product=protein disulfide isomerase | transcript_product=protein disulfide isomerase | location=TGME49_chrIV:1626551-1628375(+) | protein_length=471 | sequence_SO=chromosome | SO=protein_coding_gene | is_pseudo=false	1.97911e+07	706824
491_1	TGME49_300000-t26_1-p1	27.0693	21156.7	AGGECLTFDQLALR;APMSLSK;EDHIAVLVGSVTDDIR;FNAVVLK;GKEDHIAVLVGSVTDDIR;HFGAAPGTPGSK;LKAPMSLSK;LYQFLAR	1;1;1;1;1;1;1;1	8	13	0.3583	32224;32222;32223;8170;8171;34678;9869;37498;37497;20311;20312;15487;13606	| transcript=TGME49_300000-t26_1 | gene=TGME49_300000 | organism=Toxoplasma_gondii_ME49 | gene_product=ribosomal protein RPL18 | transcript_product=ribosomal protein RPL18 | location=TGME49_chrXII:290951-294019(+) | protein_length=187 | sequence_SO=chromosome | SO=protein_coding_gene | is_pseudo=false	1.41371e+08	1.17809e+07
391_1	TGME49_205250-t26_1-p1	40.3428	62626.2	AAQNFEQQEHLHTE;ADSGCVIGK;ERPTPADGIWDYLHFADCPSTPELVQDLIR;FVSVTTGETR;ILAHMQEQIGQPQALGNSER;LFLGDFGTYR;LVANVQAQGIVHTDIKPANFLLLK;MLPLQALETAAFNEMDSVVKR;VFMSEKEPTDETMR;WVPNYFLLMMR	1;1;1;1;1;1;1;1;1;1	10	11	0.2942	33973;13473;47988;19198;40681;40680;22498;43533;42129;34177;30599	| transcript=TGME49_205250-t26_1 | gene=TGME49_205250 | organism=Toxoplasma_gondii_ME49 | gene_product=rhoptry protein ROP18 | transcript_product=rhoptry protein ROP18 | location=TGME49_chrVIIa:1514449-1516113(-) | protein_length=554 | sequence_SO=chromosome | SO=protein_coding_gene | is_pseudo=false	4.30829e+07	1.34634e+06
89_1	TGME49_210690-t26_1-p1	59.0054	28938.3	AQAAAAPKPAEVK;AYKDVLSAYK;DVLSAYKHELR;GPETIPGLTDAERPR;GSIVGPDLAVLNLVLVK;ISGGNDK;ISGGNDKQGFPMMQGVLVNHR;KGPETIPGLTDAERPR;KLFNLSK;LFNLSKDQDVR;LLPFFEK;LLPFFEKR;LNLANPQAGMQK;MGAEVAGDSIGDEFK;MGAEVAGDSIGDEFKGYIFR;QGFPMMQGVLVNHR;RMGAEVAGDSIGDEFK;TVEVDDEK	1;1;1;1;1;1;1;1;1;1;1;1;1;1;1;1;1;1	18	33	0.5508	24559;24560;21422;26932;33062;33063;34285;7045;41446;34653;34654;11732;11753;27082;27081;13094;17495;17494;25521;25522;25520;31714;40113;33117;33119;32909;33136;33325;33324;33113;33533;33976;14277	| transcript=TGME49_210690-t26_1 | gene=TGME49_210690 | organism=Toxoplasma_gondii_ME49 | gene_product=ribosomal protein RPS6 | transcript_product=ribosomal protein RPS6 | location=TGME49_chrIV:2157331-2158101(+) | protein_length=256 | sequence_SO=chromosome | SO=protein_coding_gene | is_pseudo=false	2.9386e+08	2.44883e+07
554_1	TGME49_268640-t26_1-p1	27.5121	64461	AVLQYNQK;EIHSLLEK;EREIHSLLEK;IFSLDLPFGPYAVDFSR;QNPSNAVMHLGHIK;SPYLTQHYDSK;SYAIPQADIVK;VGAIDSAPR	1;1;1;1;1;1;1;1	8	9	0.1408	15130;15285;24611;37727;32134;27164;27163;23050;12818	| transcript=TGME49_268640-t26_1 | gene=TGME49_268640 | organism=Toxoplasma_gondii_ME49 | gene_product=BING4CT (NUC141) domain-containing protein | transcript_product=BING4CT (NUC141) domain-containing protein | location=TGME49_chrVIII:6379544-6386810(-) | protein_length=568 | sequence_SO=chromosome | SO=protein_coding_gene | is_pseudo=false	1.23577e+07	411922
62_1	TGME49_320760-t26_1-p1	10.7853	39365.2	DNAVAIMQHLK;LNAMTNQFK;LVEDRDQLSR	1;1;1	3	4	0.084	24165;18034;23861;23862	| transcript=TGME49_320760-t26_1 | gene=TGME49_320760 | organism=Toxoplasma_gondii_ME49 | gene_product=hypothetical protein | transcript_product=hypothetical protein | location=TGME49_chrIV:90103-94755(-) | protein_length=357 | sequence_SO=chromosome | SO=protein_coding_gene | is_pseudo=false	3.62727e+06	181364
259_1	TGME49_221570-t26_1-p1	2.74938	39189.6	GFSWQQLIEEK	1	1	1	0.0317	27858	| transcript=TGME49_221570-t26_1 | gene=TGME49_221570 | organism=Toxoplasma_gondii_ME49 | gene_product=pre-rRNA-processing protein, putative | transcript_product=pre-rRNA-processing protein, putative | location=TGME49_chrII:445237-447679(-) | protein_length=347 | sequence_SO=chromosome | SO=protein_coding_gene | is_pseudo=false	0	0
274_1	TGME49_204390-t26_1-p1	3.25077	39677.2	FSVILWGR	1	1	1	0.0216	15578	| transcript=TGME49_204390-t26_1 | gene=TGME49_204390 | organism=Toxoplasma_gondii_ME49 | gene_product=hypothetical protein | transcript_product=hypothetical protein | location=TGME49_chrVIIa:1827582-1829150(+) | protein_length=370 | sequence_SO=chromosome | SO=protein_coding_gene | is_pseudo=false	0	0
545_1	TGME49_223940-t26_1-p1	4.42628	27317.3	EAEDLAEKER	1	1	2	0.0408	22531;22530	| transcript=TGME49_223940-t26_1 | gene=TGME49_223940 | organism=Toxoplasma_gondii_ME49 | gene_product=GAP45 | transcript_product=GAP45 | location=TGME49_chrX:3440920-3441657(-) | protein_length=245 | sequence_SO=chromosome | SO=protein_coding_gene | is_pseudo=false	543692	36246.1
506_1	TGME49_265190-t26_1-p1	2.15479	329430	LLEGEEER	1	1	1	0.0026	15464	| transcript=TGME49_265190-t26_1 | gene=TGME49_265190 | organism=Toxoplasma_gondii_ME49 | gene_product=Ulp1 protease family, C-terminal catalytic domain-containing protein | transcript_product=Ulp1 protease family, C-terminal catalytic domain-containing protein | location=TGME49_chrIX:1711745-1725039(+) | protein_length=3027 | sequence_SO=chromosome | SO=protein_coding_gene | is_pseudo=false	3.13772e+06	20779.6
444_1	TGME49_207120-t26_1-p1	2.29017	360262	LASLALQR	1	1	1	0.0024	12459	| transcript=TGME49_207120-t26_1 | gene=TGME49_207120 | organism=Toxoplasma_gondii_ME49 | gene_product=Sad1/UNC family protein | transcript_product=Sad1/UNC family protein | location=TGME49_chrX:7399781-7410678(+) | protein_length=3396 | sequence_SO=chromosome | SO=protein_coding_gene | is_pseudo=false	0	0
82_1	TGME49_237180-t26_1-p1	9.80211	29137.1	AELTSLK;LLELIELNEAPADLASALR;RQEEVTLHLK	1;1;1	3	3	0.1412	9041;38984;24589	| transcript=TGME49_237180-t26_1 | gene=TGME49_237180 | organism=Toxoplasma_gondii_ME49 | gene_product=hypothetical protein | transcript_product=hypothetical protein | location=TGME49_chrX:5769323-5770090(-) | protein_length=255 | sequence_SO=chromosome | SO=protein_coding_gene | is_pseudo=false	2.22127e+07	1.30663e+06
250_1	TGME49_313180-t26_1-p1	2.02354	106572	VLHDLRPTR	1	1	1	0.0097	19621	| transcript=TGME49_313180-t26_1 | gene=TGME49_313180 | organism=Toxoplasma_gondii_ME49 | gene_product=cell-cycle-associated protein kinase PRP4, putative | transcript_product=cell-cycle-associated protein kinase PRP4, putative | location=TGME49_chrXI:3152687-3158042(-) | protein_length=928 | sequence_SO=chromosome | SO=protein_coding_gene | is_pseudo=false	0	0
468_1	TGME49_229250-t26_1-p1	22.4124	14743	FNGITLSAER;HGANNGCIALVTVQK;KFNGITLSAER;QPLGLNR;VSSELLWQCVR;YSGIAHKQPLGLNR	1;1;1;1;1;1	6	15	0.3953	19652;19701;32667;32666;32676;24078;24077;24046;24082;24076;24079;24081;10039;28207;32274	| transcript=TGME49_229250-t26_1 | gene=TGME49_229250 | organism=Toxoplasma_gondii_ME49 | gene_product=ribosomal protein RPL28 | transcript_product=ribosomal protein RPL28 | location=TGME49_chrVIII:109417-110877(-) | protein_length=129 | sequence_SO=chromosome | SO=protein_coding_gene | is_pseudo=false	6.56505e+07	7.2945e+06
84_1	TGME49_209985-t26_1-p1	49.22	61761	FTTGMAGVTDR;GDGDSADQSEGRPVVLVPK;IVSLKDPVDAMHR;LLAPIETLVYR;LPFDLGTPGVDSSEK;LPFDLGTPGVDSSEKLENSHPATLYQTVR;LSFDVCPSDMPESVK;LVPQAALR;SGDASAFDDR;SVLLFSHGLLYLSDLGR;TTESMSVAETEAR;VMSWFTSAR;YGAPEVLEHPETPYTYSR	1;1;1;1;1;1;1;1;1;1;1;1;1	13	18	0.303	21355;37518;37517;30851;30852;25620;32400;47387;34327;12269;17197;36988;36989;29585;29187;18741;39599;39598	| transcript=TGME49_209985-t26_1 | gene=TGME49_209985 | organism=Toxoplasma_gondii_ME49 | gene_product=cAMP-dependent protein kinase | transcript_product=cAMP-dependent protein kinase | location=TGME49_chrIb:1612770-1614485(-) | protein_length=571 | sequence_SO=chromosome | SO=protein_coding_gene | is_pseudo=false	5.60614e+07	2.33589e+06
471_1	TGME49_219700-t26_1-p1	3.25077	111816	IDFDQIHFGQTR	1	1	1	0.0118	30757	| transcript=TGME49_219700-t26_1 | gene=TGME49_219700 | organism=Toxoplasma_gondii_ME49 | gene_product=DNA replication licensing factor MCM4, putative | transcript_product=DNA replication licensing factor MCM4, putative | location=TGME49_chrXII:713805-722380(+) | protein_length=1014 | sequence_SO=chromosome | SO=protein_coding_gene | is_pseudo=false	0	0
353_1	TGME49_216435-t26_1-p1	60.0271	38304.6	DHVNAGPSTALSFAEK;EFIEGFAK;EYSSESVIGHTSASAGK;EYSSESVIGHTSASAGKK;HHDREHAGADSEK;HVAELEEAR;KDHVNAGPSTALSFAEK;KEYSSESVIGHTSASAGK;LFHSVVQFLPSASLSGDAR;LPGDNAGSEK;QRQELLMK;REFIEGFAK;RTAPDGGAGICFDAK;SAPQETQDGNVVGAAR;TAPDGGAGICFDAK;VNASAESEAADAVEFQSYSASDYGR	1;1;1;1;1;1;1;1;1;1;1;1;1;1;1;1	16	25	0.4571	33499;33500;14439;34317;36161;36163;31011;17597;35090;35089;35088;36162;38778;38779;38776;38777;15833;17370;19199;31936;31935;32945;28278;43656;43655	| transcript=TGME49_216435-t26_1 | gene=TGME49_216435 | organism=Toxoplasma_gondii_ME49 | gene_product=hypothetical protein | transcript_product=hypothetical protein | location=TGME49_chrXI:6148376-6151170(+) | protein_length=350 | sequence_SO=chromosome | SO=protein_coding_gene | is_pseudo=false	7.83278e+07	4.89549e+06
252_1	TGME49_290970-t26_1-p1	44.4841	64657.1	AQENAIYLR;CQIIVDEAHGLGVLGK;EVQSYLDIK;EVQSYLDIKR;GLEEHFNMPGAADIIVGTFSK;HNNWQHLTQILGSMR;ITATAAYTK;IVTAAHEGTLK;KAFELMQGEHR;KGDLIIGDNR;MLGGNPTVIR;SIGGVGGFITCGK	1;1;1;1;1;1;1;1;1;1;1;1	12	14	0.234	18502;34301;19136;24518;24517;40900;36117;14415;20777;20776;27356;19332;17731;24579	| transcript=TGME49_290970-t26_1 | gene=TGME49_290970 | organism=Toxoplasma_gondii_ME49 | gene_product=8-amino-7-oxononanoate synthase | transcript_product=8-amino-7-oxononanoate synthase | location=TGME49_chrIX:4003148-4005052(-) | protein_length=577 | sequence_SO=chromosome | SO=protein_coding_gene | is_pseudo=false	1.80517e+08	5.01437e+06
69_1	TGME49_313010-t26_1-p1	8.41894	53400.3	ELLMGIFEK;GTDFEEYFLR;NSETYLHR	1;1;1	3	3	0.0568	18566;25296;16692	| transcript=TGME49_313010-t26_1 | gene=TGME49_313010 | organism=Toxoplasma_gondii_ME49 | gene_product=DEAD (Asp-Glu-Ala-Asp) box polypeptide DDX6 | transcript_product=DEAD (Asp-Glu-Ala-Asp) box polypeptide DDX6 | location=TGME49_chrXI:3032437-3035828(-) | protein_length=475 | sequence_SO=chromosome | SO=protein_coding_gene | is_pseudo=false	599149	19971.6
466_1	TGME49_288500-t26_1-p1	15.2346	60342.1	FGPTALPLPMLER;IVPSIKPEDLTYAQGYGGVRPQLIDK;NFLFEVPK;TIAEVEPR;YNMSSIGDFLR	1;1;1;1;1	5	5	0.12	29939;44805;16022;13726;26095	| transcript=TGME49_288500-t26_1 | gene=TGME49_288500 | organism=Toxoplasma_gondii_ME49 | gene_product=FAD Malate-dehydrogenase (MDH-FAD) | transcript_product=FAD Malate-dehydrogenase (MDH-FAD) | location=TGME49_chrIX:2581064-2585255(-) | protein_length=550 | sequence_SO=chromosome | SO=protein_coding_gene | is_pseudo=false	5.3161e+06	177203
379_1	TGME49_253800-t26_1-p1	12.6592	70848.9	GDADGGTSALR;KPVFPIEAR;VLEPLNLAK;WPDAWLAR	1;1;1;1	4	4	0.058	16686;17701;16106;16563	| transcript=TGME49_253800-t26_1 | gene=TGME49_253800 | organism=Toxoplasma_gondii_ME49 | gene_product=ribosomal protein L15, putative | transcript_product=ribosomal protein L15, putative | location=TGME49_chrIII:1205582-1210876(+) | protein_length=638 | sequence_SO=chromosome | SO=protein_coding_gene | is_pseudo=false	5.19096e+06	110446
446_1	TGME49_231970-t26_1-p1	6.04795	291663	IDLTLLNR;TILQHLSEAWR	1;1	2	2	0.0075	14966;27610	| transcript=TGME49_231970-t26_1 | gene=TGME49_231970 | organism=Toxoplasma_gondii_ME49 | gene_product=pre-mRNA processing splicing factor PRP8 | transcript_product=pre-mRNA processing splicing factor PRP8 | location=TGME49_chrVIII:1682051-1696653(+) | protein_length=2538 | sequence_SO=chromosome | SO=protein_coding_gene | is_pseudo=false	0	0
254_1	TGME49_227600-t26_1-p1	6.74632	15373.4	AFLVEEQK;HNHYATGSNR;VVFHNVGK	1;1;1	3	3	0.194	15125;21389;13260	| transcript=TGME49_227600-t26_1 | gene=TGME49_227600 | organism=Toxoplasma_gondii_ME49 | gene_product=ribosomal protein RPL34 | transcript_product=ribosomal protein RPL34 | location=TGME49_chrX:894289-896541(-) | protein_length=134 | sequence_SO=chromosome | SO=protein_coding_gene | is_pseudo=false	1.17283e+07	1.30314e+06
369_1	TGME49_231640-t26_1-p1	2.08672	69552.5	YQDVEEVEEIIR	1	1	1	0.0197	31635	| transcript=TGME49_231640-t26_1 | gene=TGME49_231640 | organism=Toxoplasma_gondii_ME49 | gene_product=alveolin domain containing intermediate filament IMC1 | transcript_product=alveolin domain containing intermediate filament IMC1 | location=TGME49_chrVIII:1516857-1519632(+) | protein_length=609 | sequence_SO=chromosome | SO=protein_coding_gene | is_pseudo=false	632713	18609.2
256_1	TGME49_227990-t26_1-p1	12.7694	99282.1	FFGPVADVLLQR;GASSADIPSESR;GLFASMDPLLR;NVVLAEAWK	1;1;1;1	4	4	0.0486	27797;22111;23504;16936	| transcript=TGME49_227990-t26_1 | gene=TGME49_227990 | organism=Toxoplasma_gondii_ME49 | gene_product=hypothetical protein | transcript_product=hypothetical protein | location=TGME49_chrX:683378-688906(+) | protein_length=905 | sequence_SO=chromosome | SO=protein_coding_gene | is_pseudo=false	1.83662e+06	36732.4
464_1	TGME49_208320-t26_1-p1	22.1239	77244.8	GHTTLMSLTEK;GTLPIGSVQSGWTR;LFVPAELVK;LGVPSSTSVGEKPK;STLTETVFK;VNPTMESASQDSSR	1;1;1;1;1;1	6	6	0.101	23452;30360;16604;28498;16833;31403	| transcript=TGME49_208320-t26_1 | gene=TGME49_208320 | organism=Toxoplasma_gondii_ME49 | gene_product=polynucleotide kinase 3 phosphatase | transcript_product=polynucleotide kinase 3 phosphatase | location=TGME49_chrIb:608427-610971(+) | protein_length=703 | sequence_SO=chromosome | SO=protein_coding_gene | is_pseudo=false	3.14129e+06	82665.5
109_1	TGME49_253330-t26_1-p1	2.1653	42205.3	NFLADLALTQGR	1	1	1	0.0318	26610	| transcript=TGME49_253330-t26_1 | gene=TGME49_253330 | organism=Toxoplasma_gondii_ME49 | gene_product=Rhoptry kinase family protein, truncated (incomplete catalytic triad) | transcript_product=Rhoptry kinase family protein, truncated (incomplete catalytic triad) | location=TGME49_chrIII:858563-860130(-) | protein_length=377 | sequence_SO=chromosome | SO=protein_coding_gene | is_pseudo=false	0	0
86_1	TGME49_316900-t26_1-p1	7.17566	90494.8	ILTEEHPELQSLLDQLK;TSLQDVR	1;1	2	2	0.03	38481;10731	| transcript=TGME49_316900-t26_1 | gene=TGME49_316900 | organism=Toxoplasma_gondii_ME49 | gene_product=Sas10 C-terminal domain-containing protein | transcript_product=Sas10 C-terminal domain-containing protein | location=TGME49_chrXI:5601362-5608472(-) | protein_length=800 | sequence_SO=chromosome | SO=protein_coding_gene | is_pseudo=false	1.23018e+06	33248.1
475_1	TGME49_225960-t26_1-p1	2.63207	412297	FIPFFR	1	1	1	0.0015	10938	| transcript=TGME49_225960-t26_1 | gene=TGME49_225960 | organism=Toxoplasma_gondii_ME49 | gene_product=STE kinase | transcript_product=STE kinase | location=TGME49_chrX:1894503-1907862(-) | protein_length=3956 | sequence_SO=chromosome | SO=protein_coding_gene | is_pseudo=false	47812.5	240.264
547_1	TGME49_225290-t26_1-p1	19.9985	69712.2	IGFLGDFR;LKSDVADFLNTHLSELEAR;LSFFLRPDVNR;LVSTDAPVFIAGVAILDGIR;SQVLPSFVK;TAQLVTK	1;1;1;1;1;1	6	7	0.1149	14005;40060;27836;38744;38743;16317;9014	| transcript=TGME49_225290-t26_1 | gene=TGME49_225290 | organism=Toxoplasma_gondii_ME49 | gene_product=GDA1/CD39 (nucleoside phosphatase) family protein | transcript_product=GDA1/CD39 (nucleoside phosphatase) family protein | location=TGME49_chrX:2332292-2334226(-) | protein_length=644 | sequence_SO=chromosome | SO=protein_coding_gene | is_pseudo=false	2.29425e+06	81937.4
552_1	TGME49_262920-t26_1-p1	76.6314	104460	ASDLPPGVTPTGVLVVEVDNLR;DASGSGFVVEGK;EGSGFPKPWSAFR;EVLLPITNLNLK;GLVETQGAR;GPLLSTALPGSSSISSFPAQEPLSEK;HALLTSSLSSVVK;ILTNGHVVGETTR;ISGISALPIVLDR;IVEQSTDNFLEFTVK;LGPGIYSQIPEGDR;LTEFPAEFFTK;SEEELLLPNPYFHQQDAEENEIGFK;TGALPVNMR;TGGEDETGDLSQDQEAK;TLAAAAASQK;VPAHTWDQKPK;VSIDYTIMK;VVGVAFQGFSHLQNVGYIVPYPIIEHFLNDLVLHGR;YFVFGGLVFTTLTR;YTGFPSLGVK	1;1;1;1;1;1;1;1;1;1;1;1;1;1;1;1;1;1;1;1;1	21	23	0.323	41050;21231;30502;27943;14172;43507;27261;28798;27619;35072;31256;26918;46334;46348;14982;35239;14196;26222;18160;49133;49134;33213;18130	| transcript=TGME49_262920-t26_1 | gene=TGME49_262920 | organism=Toxoplasma_gondii_ME49 | gene_product=trypsin domain-containing protein | transcript_product=trypsin domain-containing protein | location=TGME49_chrVIIb:922803-931563(+) | protein_length=972 | sequence_SO=chromosome | SO=protein_coding_gene | is_pseudo=false	4.11744e+07	914988
100_1	TGME49_229010-t26_1-p1	29.8732	107110	ASGDVATRPFDSGTAK;ITLLILQQIR;LFSSTVSQEWEKENLFAQLASWTGK;LSSVSFFHQHVDGASVLVR;QANVAAQVLHPLPAK;SVDTGSGSDASTEQQAGGQK;VESIIAGSDTTPR;VVTPIPASK	1;1;1;1;1;1;1;1	8	9	0.1291	32640;23275;45118;39367;39368;32332;37277;27358;13647	| transcript=TGME49_229010-t26_1 | gene=TGME49_229010 | organism=Toxoplasma_gondii_ME49 | gene_product=rhoptry neck protein RON4 | transcript_product=rhoptry neck protein RON4 | location=TGME49_chrVIII:20265-26992(+) | protein_length=984 | sequence_SO=chromosome | SO=protein_coding_gene | is_pseudo=false	7.06051e+07	1.569e+06
377_1	TGME49_252290-t26_1-p1	16.974	59323.2	IVSVALEALENILR;LQDCANQDIYEK;RLVELLGHK;STLVQTPALR;TVGNIVTGDDR	1;1;1;1;1	5	5	0.1028	32019;31166;17989;18805;21030	| transcript=TGME49_252290-t26_1 | gene=TGME49_252290 | organism=Toxoplasma_gondii_ME49 | gene_product=importin alpha, putative | transcript_product=importin alpha, putative | location=TGME49_chrIII:468624-477891(+) | protein_length=545 | sequence_SO=chromosome | SO=protein_coding_gene | is_pseudo=false	3.72526e+07	1.86263e+06
211_1	TGME49_289320-t26_1-p1	9.31465	48701.8	AQHVLLSQDTR;GLNSQTGQEVALK;GYPSEFATYLHYCR	1;1;1	3	3	0.088	25036;27336;34998	| transcript=TGME49_289320-t26_1 | gene=TGME49_289320 | organism=Toxoplasma_gondii_ME49 | gene_product=casein kinase I, putative | transcript_product=casein kinase I, putative | location=TGME49_chrIX:3185448-3191756(+) | protein_length=432 | sequence_SO=chromosome | SO=protein_coding_gene | is_pseudo=false	910441	36417.6
549_1	TGME49_283495-t26_1-p1	2.06208	13753.2	GVERAMMLQVLELANSVAGPWGEEIIEAATQNK	1	1	1	0.2727	48145	| transcript=TGME49_283495-t26_1 | gene=TGME49_283495 | organism=Toxoplasma_gondii_ME49 | gene_product=hypothetical protein | transcript_product=hypothetical protein | location=TGME49_chrV:3121149-3121514(+) | protein_length=121 | sequence_SO=chromosome | SO=protein_coding_gene | is_pseudo=false	0	0
375_1	TGME49_216750-t26_1-p1	9.4092	42554.8	DGEHEAAEDKVPASNCK;LGELLNFR;LVEWGDGSYSLFVGR	1;1;1	3	3	0.1061	36516;15070;34016	| transcript=TGME49_216750-t26_1 | gene=TGME49_216750 | organism=Toxoplasma_gondii_ME49 | gene_product=Paf1/RNA polymerase II complex component LEO1 | transcript_product=Paf1/RNA polymerase II complex component LEO1 | location=TGME49_chrXI:5917044-5923806(-) | protein_length=377 | sequence_SO=chromosome | SO=protein_coding_gene | is_pseudo=false	2.064e+06	93818.4
213_1	TGME49_266060-t26_1-p1	3.25077	31491.9	STSEGIHLINLAK	1	1	1	0.0453	28381	| transcript=TGME49_266060-t26_1 | gene=TGME49_266060 | organism=Toxoplasma_gondii_ME49 | gene_product=ribosomal protein RPSA | transcript_product=ribosomal protein RPSA | location=TGME49_chrIX:1325681-1328020(-) | protein_length=287 | sequence_SO=chromosome | SO=protein_coding_gene | is_pseudo=false	0	0
489_1	TGME49_289550-t26_1-p1	6.44291	57235.7	AALVDVR;SGAPSLVFER	1;1	2	2	0.0321	8453;17924	| transcript=TGME49_289550-t26_1 | gene=TGME49_289550 | organism=Toxoplasma_gondii_ME49 | gene_product=WD domain, G-beta repeat-containing protein | transcript_product=WD domain, G-beta repeat-containing protein | location=TGME49_chrIX:3297601-3302423(-) | protein_length=530 | sequence_SO=chromosome | SO=protein_coding_gene | is_pseudo=false	5.41492e+06	257854
8_1	TGME49_248200-t26_1-p1	7.13067	53834.8	ASILSMLEANYK;LAANVSLFCTVQR	1;1	2	2	0.0506	27196;30799	| transcript=TGME49_248200-t26_1 | gene=TGME49_248200 | organism=Toxoplasma_gondii_ME49 | gene_product=ribosomal RNA (adenine(1779)-N(6)/adenine(1780)-N(6))- dimethyltransferase, putative | transcript_product=ribosomal RNA (adenine(1779)-N(6)/adenine(1780)-N(6))- dimethyltransferase, putative | location=TGME49_chrXII:3739417-3743112(+) | protein_length=494 | sequence_SO=chromosome | SO=protein_co…	4.96855e+06	141958
527_1	TGME49_268570-t26_1-p1	3.25077	47033.3	FSVEEIAALR	1	1	1	0.0223	20612	| transcript=TGME49_268570-t26_1 | gene=TGME49_268570 | organism=Toxoplasma_gondii_ME49 | gene_product=zinc finger (CCCH type) motif-containing protein | transcript_product=zinc finger (CCCH type) motif-containing protein | location=TGME49_chrVIII:6425522-6430030(-) | protein_length=449 | sequence_SO=chromosome | SO=protein_coding_gene | is_pseudo=false	120480	7087.08
102_1	TGME49_287270-t26_1-p1	2.31502	75081	SVNSYQHSSSSTLSSPAFSAAFNR	1	1	1	0.0341	43169	| transcript=TGME49_287270-t26_1 | gene=TGME49_287270 | organism=Toxoplasma_gondii_ME49 | gene_product=hypothetical protein | transcript_product=hypothetical protein | location=TGME49_chrV:1487275-1489389(+) | protein_length=704 | sequence_SO=chromosome | SO=protein_coding_gene | is_pseudo=false	0	0
396_1	TGME49_306210-t26_1-p1	57.0315	77578.5	ADNQVPSAAAAAGR;AIILIPPVTSVGGSNLVSALLNR;DALASLVFAR;DGTLGADQGR;ELYTYSYIAQK;FMLVETSYAAK;FVEVEKER;IVSFFESLSPAANK;LPGALEGAQGQHLDGDSR;LPVNSSVAGSQSFR;SLVADDRLEK;TAVHALDEMR;TQTLLVLDPTLPIK;VMPQAWPDADVR;VQRPLVQR;YNVVDLLENSQFVSPQDAR	1;1;1;1;1;1;1;1;1;1;1;1;1;1;1;1	16	20	0.2861	25974;41627;41626;17929;15900;28256;24780;17094;31432;35897;30110;21007;21008;20870;20871;32247;28456;16077;40388;40387	| transcript=TGME49_306210-t26_1 | gene=TGME49_306210 | organism=Toxoplasma_gondii_ME49 | gene_product=RNA polymerase II accessory factor CDC73 | transcript_product=RNA polymerase II accessory factor CDC73 | location=TGME49_chrIX:5828317-5832661(+) | protein_length=720 | sequence_SO=chromosome | SO=protein_coding_gene | is_pseudo=false	9.6537e+06	209863
289_1	TGME49_212880-t26_1-p1	2.56623	761497	YTEVLK	1	1	1	0.0009	8699	| transcript=TGME49_212880-t26_1 | gene=TGME49_212880 | organism=Toxoplasma_gondii_ME49 | gene_product=surface antigen repeat-containing protein | transcript_product=surface antigen repeat-containing protein | location=TGME49_chrV:660150-688702(-) | protein_length=6668 | sequence_SO=chromosome | SO=protein_coding_gene | is_pseudo=false	4.04607e+06	8682.56
550_1	TGME49_214840-t26_1-p1	14.4541	183938	AAAQAAALAAASSGGQDGAASVK;ADDVFEK;FFLASK;QAWVAEIK;YGYEGAK	1;1;1;1;1	5	5	0.0273	37725;10854;7478;14552;9741	| transcript=TGME49_214840-t26_1 | gene=TGME49_214840 | organism=Toxoplasma_gondii_ME49 | gene_product=AP2 domain transcription factor AP2X-7 | transcript_product=AP2 domain transcription factor AP2X-7 | location=TGME49_chrX:6536614-6542223(+) | protein_length=1869 | sequence_SO=chromosome | SO=protein_coding_gene | is_pseudo=false	0	0
104_1	TGME49_245680-t26_1-p1	23.2638	17882.5	AVGVEVNK;CNELFLR;GMPYSYYHGR;KGDYVDIVCDPSVQK;LEHVRK;QIPGPKPGCFVSGTMEVLEPAPFVESY;TGIVFNVTQR	1;1;1;1;1;1;1	7	10	0.5287	10629;14761;23849;23847;23850;24401;34483;9588;45921;20618	| transcript=TGME49_245680-t26_1 | gene=TGME49_245680 | organism=Toxoplasma_gondii_ME49 | gene_product=ribosomal protein RPL21 | transcript_product=ribosomal protein RPL21 | location=TGME49_chrXII:2465663-2466136(+) | protein_length=157 | sequence_SO=chromosome | SO=protein_coding_gene | is_pseudo=false	1.56762e+08	1.56762e+07
525_1	TGME49_250810-t26_1-p1	17.1403	20056.3	FIPNDLR;KFIPNDLR;LSKVTEVR;QLEDLKK;VLTVYTQKQR;VTGSAASK	1;1;1;1;1;1	6	16	0.2303	12515;16271;16292;14199;12489;12487;24055;24054;24051;7751;7744;7743;7740;7738;7750;7748	| transcript=TGME49_250810-t26_1 | gene=TGME49_250810 | organism=Toxoplasma_gondii_ME49 | gene_product=ribosomal protein RPL35 | transcript_product=ribosomal protein RPL35 | location=TGME49_chrXII:5238613-5240975(-) | protein_length=178 | sequence_SO=chromosome | SO=protein_coding_gene | is_pseudo=false	2.01697e+08	2.52121e+07
80_1	TGME49_233480-t26_1-p1	7.05835	39094.2	CSYTENSTLPK;EWVTGDSVLTGLK	1;1	2	2	0.0645	26000;29014	| transcript=TGME49_233480-t26_1 | gene=TGME49_233480 | organism=Toxoplasma_gondii_ME49 | gene_product=SAG-related sequence SRS29C | transcript_product=SAG-related sequence SRS29C | location=TGME49_chrVIII:2671322-2672440(+) | protein_length=372 | sequence_SO=chromosome | SO=protein_coding_gene | is_pseudo=false	0	0
398_1	TGME49_305750-t26_1-p1	16.382	71005.9	EPQPTAPAR;HMILVLNK;KRPQLQASDLGELAR;LQLFQLLR;QYVQLMSDR;SSIINALR	1;1;1;1;1;1	6	6	0.0889	15216;15258;33980;16982;20762;12494	| transcript=TGME49_305750-t26_1 | gene=TGME49_305750 | organism=Toxoplasma_gondii_ME49 | gene_product=nucleolar gtp-binding protein 2, putative | transcript_product=nucleolar gtp-binding protein 2, putative | location=TGME49_chrIX:5543417-5552111(+) | protein_length=641 | sequence_SO=chromosome | SO=protein_coding_gene | is_pseudo=false	9.44678e+06	224923
106_1	TGME49_300140-t26_1-p1	2.56623	44011.3	FYETVVNQK	1	1	1	0.0228	20344	| transcript=TGME49_300140-t26_1 | gene=TGME49_300140 | organism=Toxoplasma_gondii_ME49 | gene_product=elongation factor 1-gamma, putative | transcript_product=elongation factor 1-gamma, putative | location=TGME49_chrXII:185954-188540(+) | protein_length=394 | sequence_SO=chromosome | SO=protein_coding_gene | is_pseudo=false	1.20893e+06	57568
65_1	TGME49_269010-t26_1-p1	2.90112	89206.2	AAAAGLLFSDLQR	1	1	1	0.0149	26999	| transcript=TGME49_269010-t26_1 | gene=TGME49_269010 | organism=Toxoplasma_gondii_ME49 | gene_product=AP2 domain transcription factor AP2VIII-7 | transcript_product=AP2 domain transcription factor AP2VIII-7 | location=TGME49_chrVIII:6140816-6144090(+) | protein_length=870 | sequence_SO=chromosome | SO=protein_coding_gene | is_pseudo=false	0	0
523_1	TGME49_226910-t26_1-p1	46.3075	207889	AFDEELLKPFR;DGAAIEIVGLLK;EAMQTHDAGDLVNHLK;GSALIICTAPASAFLDASAVAHAR;LPESVFPYK;LTHPSLAPVK;QESISLQTVLSR;QGYWLLR;RPVVACVVETPLGEEDKLPK;TADFGHLVFTFK;TDDLVVVVR;WNSLLEAR	1;1;1;1;1;1;1;1;1;1;1;1	12	13	0.0797	27865;27864;22843;35225;42177;18565;17935;27775;14323;40921;28369;16595;15872	| transcript=TGME49_226910-t26_1 | gene=TGME49_226910 | organism=Toxoplasma_gondii_ME49 | gene_product=Amylo-alpha-1,6-glucosidase | transcript_product=Amylo-alpha-1,6-glucosidase | location=TGME49_chrX:1228618-1245169(-) | protein_length=1882 | sequence_SO=chromosome | SO=protein_coding_gene | is_pseudo=false	8.53483e+07	723291
477_1	TGME49_226250-t26_1-p1	26.0962	78543.6	AAAMQQGGYGSSR;AGNLGLATSFVNESNKPILR;DLLNLLEEAK;DLMACAQTGSGK;GLDISNVTHVINFDLPTNIDDYVHR;TAAFLYPIIAR;TVAVYGGSDVK;TVAVYGGSDVKR	1;1;1;1;1;1;1;1	8	8	0.1403	25482;39532;21432;24135;44919;24056;19162;24554	| transcript=TGME49_226250-t26_1 | gene=TGME49_226250 | organism=Toxoplasma_gondii_ME49 | gene_product=DEAD (Asp-Glu-Ala-Asp) box polypeptide DDX3X | transcript_product=DEAD (Asp-Glu-Ala-Asp) box polypeptide DDX3X | location=TGME49_chrX:1759628-1762586(+) | protein_length=734 | sequence_SO=chromosome | SO=protein_coding_gene | is_pseudo=false	8.69846e+06	189097
462_1	TGME49_205540-t26_1-p1	117.736	116515	AEGAAASHGER;ALFVLVATPGR;APHSPEYVVFLNQVLER;ATGAGQAAATEPGALEQAK;AYKEHQLSFLLPFQNLDLGR;DLWGIVKDPVCVR;EHQLSFLLPFQNLDLGR;FSFATPVQEACIPLLLAGVHTPGSSAPGASPK;GLSIAAYANAER;IGAVLLAPTR;ISNFTQSAADPLKIPFR;KFASSGK;LAGLSDALEQR;LASSASAQQVQQR;LATAFALLR;LMDEQHTDELR;LPFLVDFIK;LSAAAQAEAR;LSEVEYER;MKEIVGR;NALDEWEELAFEER;QIFSIVQSHVR;RDLAVEAPTGSGK;SGCALLLLLPHEDAYLPFLK;SLLDAPLSSSPSGESQESLAVEGASQK;SSASPPPSSLGDLSELIWDR;SSAS…	1;1;1;1;1;1;1;1;1;1;1;1;1;1;1;1;1;1;1;1;1;1;1;1;1;1;1;1;1;1;1	31	42	0.3817	17649;17648;20938;38390;38391;34715;42297;42298;32327;38740;47467;24035;16469;37219;37218;7852;21974;28130;15524;28507;28506;19061;15840;16795;11168;34829;26432;25922;26460;26431;26049;41270;41269;43893;43894;43895;39649;42363;24344;34342;16918;47568	| transcript=TGME49_205540-t26_1 | gene=TGME49_205540 | organism=Toxoplasma_gondii_ME49 | gene_product=DEAD/DEAH box helicase domain-containing protein | transcript_product=DEAD/DEAH box helicase domain-containing protein | location=TGME49_chrVIIa:1346394-1353413(+) | protein_length=1069 | sequence_SO=chromosome | SO=protein_coding_gene | is_pseudo=false	1.12018e+08	2.24037e+06
236_1	TGME49_290590-t26_1-p1	2.40582	104314	FLNSQTWSSSGNTAAGANGGTEMIGCSTTLK	1	1	1	0.033	47316	| transcript=TGME49_290590-t26_1 | gene=TGME49_290590 | organism=Toxoplasma_gondii_ME49 | gene_product=hypothetical protein | transcript_product=hypothetical protein | location=TGME49_chrIX:3754666-3757488(-) | protein_length=940 | sequence_SO=chromosome | SO=protein_coding_gene | is_pseudo=false	5.49717e+06	90117.6
287_1	TGME49_286580-t26_1-p1	2.51155	107177	WILPVLGDLEER	1	1	1	0.0126	29891	| transcript=TGME49_286580-t26_1 | gene=TGME49_286580 | organism=Toxoplasma_gondii_ME49 | gene_product=hypothetical protein | transcript_product=hypothetical protein | location=TGME49_chrV:1776249-1779116(-) | protein_length=955 | sequence_SO=chromosome | SO=protein_coding_gene | is_pseudo=false	0	0
141_1	TGME49_261950-t26_1-p1	54.7971	59879.1	AAPLFADQSTEPGLLQTGIK;FLSQPFTVAEVFTGKPGR;FVELPETIK;HGGFSVFAGVGER;IPSAVGYQPTLATDLGQLQER;KGSITSVQAVYVPADDLTDPAPATTFAHLDATTVLSR;LVLEVAQHLGENTVR;MLAPEIVGQEHYDTAR;QIAELGIYPAVDPLDSTSR;SLQDIIAILGMDELSEEDKLVVSR;VALTALSVAEYFR;VVDLLAPYAK;VVDTGAPIQVPVGVETLGR	1;1;1;1;1;1;1;1;1;1;1;1;1	13	16	0.4179	39049;38148;18444;26623;26622;41122;48688;33949;36038;36039;38904;43887;29890;29892;18929;37243	| transcript=TGME49_261950-t26_1 | gene=TGME49_261950 | organism=Toxoplasma_gondii_ME49 | gene_product=ATP synthase beta subunit ATP-B | transcript_product=ATP synthase beta subunit ATP-B | location=TGME49_chrVIIb:1481422-1484519(-) | protein_length=560 | sequence_SO=chromosome | SO=protein_coding_gene | is_pseudo=false	1.37158e+07	428619
479_1	TGME49_271740-t26_1-p1	5.67491	215255	GLLGPDVFGK;VFVPVELR	1;1	2	2	0.0091	16269;14991	| transcript=TGME49_271740-t26_1 | gene=TGME49_271740 | organism=Toxoplasma_gondii_ME49 | gene_product=hypothetical protein | transcript_product=hypothetical protein | location=TGME49_chrVIII:4422380-4434177(+) | protein_length=1984 | sequence_SO=chromosome | SO=protein_coding_gene | is_pseudo=false	177851	1494.55
285_1	TGME49_300280-t26_1-p1	9.28555	17871.8	LQQWINYR;MLVGSLLAFDR;SVGLMMIR	1;1;1	3	3	0.1598	20114;23573;13488	| transcript=TGME49_300280-t26_1 | gene=TGME49_300280 | organism=Toxoplasma_gondii_ME49 | gene_product=LSM domain-containing protein | transcript_product=LSM domain-containing protein | location=TGME49_chrXII:109937-112430(-) | protein_length=169 | sequence_SO=chromosome | SO=protein_coding_gene | is_pseudo=false	394417	32868.1
143_1	TGME49_290670-t26_1-p1	7.67705	83183.7	LTLADALVYAEK;TVEVGNTDAEGR	1;1	2	2	0.0307	26225;24436	| transcript=TGME49_290670-t26_1 | gene=TGME49_290670 | organism=Toxoplasma_gondii_ME49 | gene_product=leucyl aminopeptidase LAP | transcript_product=leucyl aminopeptidase LAP | location=TGME49_chrIX:3829311-3834438(+) | protein_length=781 | sequence_SO=chromosome | SO=protein_coding_gene | is_pseudo=false	325254	6254.88
19_1	TGME49_278870-t26_1-p1	29.0871	216261	DGSVVIYR;EHIGPSVSVHSR;FWHVDTGDMLK;LVLEDSSASSTHVR;SLDFSAAGGGAGGAR;TGLLEQFLVK;VAAATAIEAR;VNVLDFPGLSR	1;1;1;1;1;1;1;1	8	8	0.0466	13542;26166;27471;31242;25765;21077;15410;23432	| transcript=TGME49_278870-t26_1 | gene=TGME49_278870 | organism=Toxoplasma_gondii_ME49 | gene_product=myosin F | transcript_product=myosin F | location=TGME49_chrXII:5794929-5810468(+) | protein_length=1953 | sequence_SO=chromosome | SO=protein_coding_gene | is_pseudo=false	3.30477e+06	30599.7
30_1	TGME49_209290-t26_1-p1	3.38489	13206	EGDILALLETER	1	1	1	0.1017	27723	| transcript=TGME49_209290-t26_1 | gene=TGME49_209290 | organism=Toxoplasma_gondii_ME49 | gene_product=ribosomal protein RPS28 | transcript_product=ribosomal protein RPS28 | location=TGME49_chrIb:1191245-1191601(-) | protein_length=118 | sequence_SO=chromosome | SO=protein_coding_gene | is_pseudo=false	108600	15514.3
529_1	TGME49_201130-t26_1-p1	29.6004	80142.3	AVPTAVLSGAR;GKLPLSWR;GYLAPEIDPHDQVILNTAK;NAFILPAYGAWISDLGDWKPR;TADVDKLHDLSDK;VDVNAVPEFR;VGLEVNGQLWAAPK;VRPGITHATDPSPGDDANAQMLEEPLVVK	1;1;1;1;1;1;1;1	8	9	0.1676	17240;14935;39451;42306;30316;21004;30872;46767;46768	| transcript=TGME49_201130-t26_1 | gene=TGME49_201130 | organism=Toxoplasma_gondii_ME49 | gene_product=rhoptry kinase family protein ROP33 | transcript_product=rhoptry kinase family protein ROP33 | location=TGME49_chrVIIa:4021513-4024942(+) | protein_length=746 | sequence_SO=chromosome | SO=protein_coding_gene | is_pseudo=false	1.58703e+07	453437
234_1	TGME49_292190-t26_1-p1	2.85727	56612.4	VLVDGTFLTAALK	1	1	1	0.0256	27460	| transcript=TGME49_292190-t26_1 | gene=TGME49_292190 | organism=Toxoplasma_gondii_ME49 | gene_product=hypothetical protein | transcript_product=hypothetical protein | location=TGME49_chrIX:4595289-4600674(-) | protein_length=508 | sequence_SO=chromosome | SO=protein_coding_gene | is_pseudo=false	598700	28509.5
373_1	TGME49_261070-t26_1-p1	4.42628	37878.8	LGVSALPPQYGTVSTGGARPAKDLESQASPASGDQTAFYAQLGVMLLFWYALNVMYNLDNK	1	1	2	0.1733	50275;50276	| transcript=TGME49_261070-t26_1 | gene=TGME49_261070 | organism=Toxoplasma_gondii_ME49 | gene_product=apicoplast triosephosphate translocator APT1 | transcript_product=apicoplast triosephosphate translocator APT1 | location=TGME49_chrVIIb:1876420-1877478(+) | protein_length=352 | sequence_SO=chromosome | SO=protein_coding_gene | is_pseudo=false	0	0
215_1	TGME49_268770-t26_1-p1	19.521	100047	QAAHQILPHLFLGSAAAAR;QLTISHPAGDTR;VDEAEEGLKR;VTPTAVAAGLVRPDDDEPDLFR;WELHGLFFENLK	1;1;1;1;1	5	8	0.0836	38044;38045;25872;25873;21002;21000;42042;31857	| transcript=TGME49_268770-t26_1 | gene=TGME49_268770 | organism=Toxoplasma_gondii_ME49 | gene_product=dual specificity phosphatase, catalytic domain-containing protein | transcript_product=dual specificity phosphatase, catalytic domain-containing protein | location=TGME49_chrVIII:6321420-6326491(-) | protein_length=897 | sequence_SO=chromosome | SO=protein_coding_gene | is_pseudo=false	8.81682e+06	176336
460_1	TGME49_246960-t26_1-p1	2.85727	83484.2	QIPDIETLVVDAIGEK	1	1	1	0.0206	34693	| transcript=TGME49_246960-t26_1 | gene=TGME49_246960 | organism=Toxoplasma_gondii_ME49 | gene_product=hypothetical protein | transcript_product=hypothetical protein | location=TGME49_chrXII:3037430-3041407(+) | protein_length=775 | sequence_SO=chromosome | SO=protein_coding_gene | is_pseudo=false	1.68743e+07	649012
232_1	TGME49_280370-t26_1-p1	4.42628	71821.7	SNCAGLHALQEAGGK	1	1	1	0.0226	31469	| transcript=TGME49_280370-t26_1 | gene=TGME49_280370 | organism=Toxoplasma_gondii_ME49 | gene_product=hypothetical protein | transcript_product=hypothetical protein | location=TGME49_chrVIIa:492510-497888(+) | protein_length=665 | sequence_SO=chromosome | SO=protein_coding_gene | is_pseudo=false	0	0
415_1	TGME49_291950-t26_1-p1	3.25077	73807.6	AAAAAAAAVSAR	1	1	1	0.0166	16212	| transcript=TGME49_291950-t26_1 | gene=TGME49_291950 | organism=Toxoplasma_gondii_ME49 | gene_product=RNA recognition motif-containing protein | transcript_product=RNA recognition motif-containing protein | location=TGME49_chrIX:4419488-4432002(-) | protein_length=725 | sequence_SO=chromosome | SO=protein_coding_gene | is_pseudo=false	6.85622e+06	201654
230_1	TGME49_294430-t26_1-p1	36.2658	100064	DLLSDLVEYR;EAAEASLAADPSKR;HYSAELAASIQR;ILTQLSSSLHPQTR;LIFLNLLSR;LLLFNFYPFIQK;MQQSFAR;QSLLLSLLLLR;QTLFSFVTR;TVVTGNAPQK	1;1;1;1;1;1;1;1;1;1	10	10	0.1215	23605;29284;27357;32655;18932;32081;12254;25086;19265;16566	| transcript=TGME49_294430-t26_1 | gene=TGME49_294430 | organism=Toxoplasma_gondii_ME49 | gene_product=hypothetical protein | transcript_product=hypothetical protein | location=TGME49_chrIa:908138-914886(+) | protein_length=889 | sequence_SO=chromosome | SO=protein_coding_gene | is_pseudo=false	3.20478e+06	68186.7
413_1	TGME49_226970-t26_1-p1	29.7039	18665	CPFTGNVSIR;DVGLGFQTPR;EGDIVTAGQCRPLSK;FNVLKVEK;GMVISTK;KCPFTGNVSIR;NVTCHLSPCFEQVK;NVTCHLSPCFEQVKEGDIVTAGQCRPLSK;NYLHFVPK;QDGVSSLGR	1;1;1;1;1;1;1;1;1;1	10	15	0.5093	21179;18950;33340;15559;8246;25386;34432;34433;47691;16641;16642;16670;13856;13855;13857	| transcript=TGME49_226970-t26_1 | gene=TGME49_226970 | organism=Toxoplasma_gondii_ME49 | gene_product=ribosomal protein RPS11 | transcript_product=ribosomal protein RPS11 | location=TGME49_chrX:1180402-1183277(-) | protein_length=161 | sequence_SO=chromosome | SO=protein_coding_gene | is_pseudo=false	9.44024e+07	9.44024e+06
371_1	TGME49_276140-t26_1-p1	10.9278	62033	DAVLLIFANK;ILMVGLDAAGK;NISFTVWDVGGQDK	1;1;1	3	3	0.0632	19491;18882;32440	| transcript=TGME49_276140-t26_1 | gene=TGME49_276140 | organism=Toxoplasma_gondii_ME49 | gene_product=ADP ribosylation factor ARF1 | transcript_product=ADP ribosylation factor ARF1 | location=TGME49_chrIII:120193-123713(-) | protein_length=554 | sequence_SO=chromosome | SO=protein_coding_gene | is_pseudo=false	1.22316e+07	313630
217_1	TGME49_239100-t26_1-p1	66.0257	22573.4	AFVVFVPHAVYQK;CLFDIETSSQSDLK;CLFDIETSSQSDLKGDVR;DAVFSFPQHVY;DNIEDKLETFAAVYK;HLVISSVK;HVVLVAQR;IVKPQGVEPTEIENEVAK;KAFVVFVPHAVYQK;KIVKPQGVEPTEIENEVAK;LTNKDAVFSFPQHVY;LVQELEKK;TLTAVQDGMLEDIVSPTEIVGK;TLTAVQDGMLEDIVSPTEIVGKR;TMLPLDFK;TMLPLDFKR	1;1;1;1;1;1;1;1;1;1;1;1;1;1;1;1	16	36	0.699	31329;31328;33482;39194;39197;39196;39195;26297;26299;34906;34905;12743;13949;38127;38126;38147;38128;38146;33370;39595;39594;35029;35028;15818;41880;41747;41879;41742;41749;42794;42793;42868;15154;15155;15646;20122	| transcript=TGME49_239100-t26_1 | gene=TGME49_239100 | organism=Toxoplasma_gondii_ME49 | gene_product=ribosomal protein RPS7 | transcript_product=ribosomal protein RPS7 | location=TGME49_chrVI:463641-464737(+) | protein_length=196 | sequence_SO=chromosome | SO=protein_coding_gene | is_pseudo=false	5.50384e+08	4.23372e+07
38_1	TGME49_223910-t26_1-p1	7.28356	44033.8	TGLGGFFLLPWR;VLGADGQAGPAR	1;1	2	2	0.0619	27837;19797	| transcript=TGME49_223910-t26_1 | gene=TGME49_223910 | organism=Toxoplasma_gondii_ME49 | gene_product=acyltransferase domain-containing protein | transcript_product=acyltransferase domain-containing protein | location=TGME49_chrX:3467904-3474535(-) | protein_length=388 | sequence_SO=chromosome | SO=protein_coding_gene | is_pseudo=false	9.75767e+06	424246
521_1	TGME49_204050-t26_1-p1	15.2116	81726.3	FLAYTGR;LWGMDALNVK;QCSVQQPLLQGK;RPLVCVLDTGIDYNHPDLR	1;1;1;1	4	4	0.0631	10969;21036;28491;41077	| transcript=TGME49_204050-t26_1 | gene=TGME49_204050 | organism=Toxoplasma_gondii_ME49 | gene_product=subtilisin SUB1 | transcript_product=subtilisin SUB1 | location=TGME49_chrVIIa:2030677-2036482(+) | protein_length=761 | sequence_SO=chromosome | SO=protein_coding_gene | is_pseudo=false	1.62174e+06	42677.3
219_1	TGME49_290030-t26_1-p1	3.25077	26548.6	ILSAFHNPGK	1	1	1	0.0437	18718	| transcript=TGME49_290030-t26_1 | gene=TGME49_290030 | organism=Toxoplasma_gondii_ME49 | gene_product=hypothetical protein | transcript_product=hypothetical protein | location=TGME49_chrIX:3594026-3597344(-) | protein_length=229 | sequence_SO=chromosome | SO=protein_coding_gene | is_pseudo=false	329591	21972.7
120_1	TGME49_232710-t26_1-p1	98.8183	29352.4	APTLFNVR;CHSLIEAFVDVTTLDGYTLR;DIENACK;FIPESIGK;FIPESIGKDIENACK;GIFPLQNVFIR;IGDPFLK;IGDPFLKK;IKLCCEDIQGR;KCHSLIEAFVDVTTLDGYTLR;KEWYDLK;KFIPESIGK;KIGDPFLK;KMMTIMSAEASK;KVQAESGEAQNTLTAETK;LCCEDIQGR;LMELHGEAEDVGR;LMELHGEAEDVGRK;MFCIAFTKR;MMTIMSAEASK;NCLTDFHGMDMTR;RRPEQVK;STCYAQTSQIR;VQAESGEAQNTLTAETK;VQAESGEAQNTLTAETKA;VYEVNLADLNNDEDQGFR;VYEVNLADLNNDEDQGFRK	1;1;1;1;1;1;1;1;1;1;1;1;1;1;1;1;1;1;1;1;1;1;1;1;1;1;1	27	50	0.7104	13838;13869;13837;41662;11697;13000;13003;12999;34469;34466;26142;9837;13843;28625;42593;42594;42592;15672;16678;13844;26855;26856;37214;37213;37239;21174;30283;30628;30282;32689;32944;22007;23384;23383;23879;22867;24427;33110;33109;33322;13671;26451;35174;36311;39618;39628;39629;40949;40950;40957	| transcript=TGME49_232710-t26_1 | gene=TGME49_232710 | organism=Toxoplasma_gondii_ME49 | gene_product=ribosomal protein RPS3A | transcript_product=ribosomal protein RPS3A | location=TGME49_chrVIII:2235909-2237297(+) | protein_length=259 | sequence_SO=chromosome | SO=protein_coding_gene | is_pseudo=false	5.16615e+08	2.87008e+07
486_1	TGME49_219120-t26_1-p1	11.5349	115989	ASVVQCVTGAPK;EGQALSIGVTR;GEGHFNEVNPHK;SQQENLEETGR	1;1;1;1	4	4	0.0424	23428;20476;27853;25671	| transcript=TGME49_219120-t26_1 | gene=TGME49_219120 | organism=Toxoplasma_gondii_ME49 | gene_product=zinc finger (CCCH type) motif-containing protein | transcript_product=zinc finger (CCCH type) motif-containing protein | location=TGME49_chrXII:1122694-1127420(+) | protein_length=1086 | sequence_SO=chromosome | SO=protein_coding_gene | is_pseudo=false	1.17214e+07	189055
13_1	TGME49_308970-t26_1-p1	4.42628	38214.9	VYTSSSAIMQIHK	1	1	1	0.038	30483	| transcript=TGME49_308970-t26_1 | gene=TGME49_308970 | organism=Toxoplasma_gondii_ME49 | gene_product=hypothetical protein | transcript_product=hypothetical protein | location=TGME49_chrXI:410577-411605(+) | protein_length=342 | sequence_SO=chromosome | SO=protein_coding_gene | is_pseudo=false	442960	26056.5
126_1	TGME49_242230-t26_1-p1	23.8658	53044.5	AVIADFGFAVK;LLVTLGK;NRPPAEAQLSPR;SLQELQHLSSSQK;SRPGDVLDDFLAATVSEGASA;TALEDIQER;THFEAMFAK	1;1;1;1;1;1;1	7	8	0.1677	20709;8465;27085;30945;30944;39270;18389;18621	| transcript=TGME49_242230-t26_1 | gene=TGME49_242230 | organism=Toxoplasma_gondii_ME49 | gene_product=rhoptry kinase family protein ROP29 | transcript_product=rhoptry kinase family protein ROP29 | location=TGME49_chrVI:1913970-1915439(+) | protein_length=489 | sequence_SO=chromosome | SO=protein_coding_gene | is_pseudo=false	3.09411e+06	134526
480_1	TGME49_201770-t26_1-p1	10.6427	103693	ASSGAGAANAAELK;FEAFYLGR;LFSSVPGALEEVR	1;1;1	3	3	0.0377	23449;16253;28992	| transcript=TGME49_201770-t26_1 | gene=TGME49_201770 | organism=Toxoplasma_gondii_ME49 | gene_product=cullin 3, putative | transcript_product=cullin 3, putative | location=TGME49_chrVIIa:3803339-3814224(+) | protein_length=929 | sequence_SO=chromosome | SO=protein_coding_gene | is_pseudo=false	5.53945e+06	120423
417_1	TGME49_316660-t26_1-p1	55.1219	91468.1	AWPDYLFK;CMHVAQIQLTTHPK;DFEASLVNALLR;EFTAQLFALK;ESGCELLR;FLNQDVESSR;HHLVGEQVDVLSAVPSLR;IEALIHR;LYTLMSQVGQLDLLR;NLSWISSLGACEVR;QTMALFNADSASQEEVAK;SAEDLEKEMAK;TGDVAWQDDIR;TVTSMLSSLGVYHDLFER;YKDEHEER	1;1;1;1;1;1;1;1;1;1;1;1;1;1;1	15	17	0.2252	17176;33767;27448;21781;15119;22710;37871;11775;34815;32827;37672;24504;25270;39026;39027;19533;19534	| transcript=TGME49_316660-t26_1 | gene=TGME49_316660 | organism=Toxoplasma_gondii_ME49 | gene_product=cullin family protein | transcript_product=cullin family protein | location=TGME49_chrXI:5469429-5480676(+) | protein_length=808 | sequence_SO=chromosome | SO=protein_coding_gene | is_pseudo=false	9.44581e+06	185212
419_1	TGME49_270320-t26_1-p1	4.42628	58637.7	LSEFTFAEVK	1	1	1	0.0186	21904	| transcript=TGME49_270320-t26_1 | gene=TGME49_270320 | organism=Toxoplasma_gondii_ME49 | gene_product=protein phosphatase 2C domain-containing protein | transcript_product=protein phosphatase 2C domain-containing protein | location=TGME49_chrVIII:5277164-5282525(+) | protein_length=538 | sequence_SO=chromosome | SO=protein_coding_gene | is_pseudo=false	704006	23466.9
164_1	TGME49_227810-t26_1-p1	71.4746	57997.6	AILNFVTVSPAMMCDLHTLR;DGQLFLGGFQHVR;FQFIIQSLLDVNPYK;FQFIIQSLLDVNPYKR;GAPSAQLTAYFPVTG;ILGAGAASIVIQAVQETVPQEPAR;ILGAGAASIVIQAVQETVPQEPARR;KQQELPEVPEAELLSQLAEEQLR;LAHCAVNNPGSYAAVNPAVDAWMAGMMLLR;LQLTHLDITDENVLVGR;LSNEGLVLAMDGSGK;QQELPEVPEAELLSQLAEEQLR;RPQPVQVAR;SFNDSAPHWTLNQVLR;TPAMDEFVVMR;VFATPEGDTSLPYTMER;VLQLAANLER;WFCGDVFFNR	1;1;1;1;1;1;1;1;1;1;1;1;1;1;1;1;1;1	18	28	0.4705	41469;30687;30688;35970;38151;38152;30819;42484;42485;43389;43917;47454;37631;37630;31061;31060;43261;43259;17531;17530;36886;26345;25825;26346;37371;20322;20321;27438	| transcript=TGME49_227810-t26_1 | gene=TGME49_227810 | organism=Toxoplasma_gondii_ME49 | gene_product=rhoptry kinase family protein ROP11 (incomplete catalytic triad) | transcript_product=rhoptry kinase family protein ROP11 (incomplete catalytic triad) | location=TGME49_chrX:805942-807519(+) | protein_length=525 | sequence_SO=chromosome | SO=protein_coding_gene | is_pseudo=false	4.70711e+07	1.74337e+06
283_1	TGME49_280730-t26_1-p1	2.74938	42794.5	LVVDLLTLLDLPLRR	1	1	1	0.0361	34801	| transcript=TGME49_280730-t26_1 | gene=TGME49_280730 | organism=Toxoplasma_gondii_ME49 | gene_product=cytosolic fe-s cluster assembling factor nbp35, putative | transcript_product=cytosolic fe-s cluster assembling factor nbp35, putative | location=TGME49_chrVIIa:134783-139422(+) | protein_length=415 | sequence_SO=chromosome | SO=protein_coding_gene | is_pseudo=false	0	0
145_1	TGME49_215470-t26_1-p1	13.7851	24587.4	ELGLEFMDVEAMK;KYDAFLASQVLIPQIPR;LLGPGLNK;VCVMGDAVHCEQAK	1;1;1;1	4	6	0.2396	31453;37901;37900;10506;33001;33000	| transcript=TGME49_215470-t26_1 | gene=TGME49_215470 | organism=Toxoplasma_gondii_ME49 | gene_product=ribosomal protein RPL10A | transcript_product=ribosomal protein RPL10A | location=TGME49_chrX:6973901-6975798(+) | protein_length=217 | sequence_SO=chromosome | SO=protein_coding_gene | is_pseudo=false	8.53226e+06	568817
162_1	TGME49_240060-t26_1-p1	11.7098	88479.2	GFDRPGTTGTTGPQVR;GSQFLQEGHGGK;LTLPGQSVLR	1;1;1	3	3	0.0451	33556;24356;18727	| transcript=TGME49_240060-t26_1 | gene=TGME49_240060 | organism=Toxoplasma_gondii_ME49 | gene_product=hypothetical protein | transcript_product=hypothetical protein | location=TGME49_chrVI:1035230-1037761(+) | protein_length=843 | sequence_SO=chromosome | SO=protein_coding_gene | is_pseudo=false	4.40874e+06	104970
17_2	TGME49_320480-t26_1-p1	9.06776	24841.7	AQIWDTAGQER;AVGALLVYDVTR;QNSEPDIVIMMVGNK;TQGEEFSGR	0;1;1;1	3	3	0.208	25232;25318;33899;16447	| transcript=TGME49_320480-t26_1 | gene=TGME49_320480 | organism=Toxoplasma_gondii_ME49 | gene_product=Rab11b | transcript_product=Rab11b | location=TGME49_chrIV:314918-316654(+) | protein_length=226 | sequence_SO=chromosome | SO=protein_coding_gene | is_pseudo=false	1.85514e+06	92757.2
160_1	TGME49_219850-t26_1-p1	13.2788	93418.9	FFLLTVTHDLPIPLK;GIQAATSHLLGTNFAK;LAAAPAGGANKPNAPAGK	1;1;1	3	4	0.059	34875;33334;33333;32602	| transcript=TGME49_219850-t26_1 | gene=TGME49_219850 | organism=Toxoplasma_gondii_ME49 | gene_product=prolyl-tRNA synthetase (ProRS) | transcript_product=prolyl-tRNA synthetase (ProRS) | location=TGME49_chrXII:593135-602054(-) | protein_length=830 | sequence_SO=chromosome | SO=protein_coding_gene | is_pseudo=false	0	0
238_1	TGME49_214080-t26_1-p1	3.25077	26772.2	AALLDEILR	1	1	1	0.037	16548	| transcript=TGME49_214080-t26_1 | gene=TGME49_214080 | organism=Toxoplasma_gondii_ME49 | gene_product=toxofilin | transcript_product=toxofilin | location=TGME49_chrX:6014213-6014944(+) | protein_length=243 | sequence_SO=chromosome | SO=protein_coding_gene | is_pseudo=false	0	0
482_1	TGME49_231630-t26_1-p1	3.25077	50140.1	ILEPLVQER	1	1	1	0.0199	19208	| transcript=TGME49_231630-t26_1 | gene=TGME49_231630 | organism=Toxoplasma_gondii_ME49 | gene_product=alveolin domain containing intermediate filament IMC4 | transcript_product=alveolin domain containing intermediate filament IMC4 | location=TGME49_chrVIII:1513183-1515343(-) | protein_length=452 | sequence_SO=chromosome | SO=protein_coding_gene | is_pseudo=false	368924	14189.4
147_2	TGME49_301440-t26_1-p1	37.7385	65380	DALDHEWIQTYTK;DLKPENLLLESK;ELTAIFHK;GHAAGTSGGPGDHLHATPGMFVQHSTAIFSDR;GSFGEVILCK;IGTAYYIAPEVLHGTYDEK;IIDFGLSTHFEASK;ISSTELATIFGVSDVDSETWK;LYEFFEDK;MLTYVPSMR;QVLSGITYMHK;YTFELPQWK	1;0;1;1;1;1;1;1;0;1;1;1	10	15	0.2852	33194;33193;28863;14985;47484;19732;39870;39869;32426;41425;18992;19226;25306;25307;25304;25303;23284	| transcript=TGME49_301440-t26_1 | gene=TGME49_301440 | organism=Toxoplasma_gondii_ME49 | gene_product=calcium-dependent protein kinase CDPK1 | transcript_product=calcium-dependent protein kinase CDPK1 | location=TGME49_chrIV:2480948-2486303(+) | protein_length=582 | sequence_SO=chromosome | SO=protein_coding_gene | is_pseudo=false	4.80345e+07	1.33429e+06
509_1	TGME49_248540-t26_1-p1	2.03724	389389	VANAVAGR	1	1	1	0.0022	8930	| transcript=TGME49_248540-t26_1 | gene=TGME49_248540 | organism=Toxoplasma_gondii_ME49 | gene_product=hypothetical protein | transcript_product=hypothetical protein | location=TGME49_chrXII:3959491-3983779(-) | protein_length=3620 | sequence_SO=chromosome | SO=protein_coding_gene | is_pseudo=false	1.31007e+07	75726.6
281_1	TGME49_226790-t26_1-p1	3.10823	156834	VALVGPNGAGK	1	1	1	0.0076	15718	| transcript=TGME49_226790-t26_1 | gene=TGME49_226790 | organism=Toxoplasma_gondii_ME49 | gene_product=ABC transporter, ATP-binding domain-containing protein | transcript_product=ABC transporter, ATP-binding domain-containing protein | location=TGME49_chrX:1358761-1363104(+) | protein_length=1447 | sequence_SO=chromosome | SO=protein_coding_gene | is_pseudo=false	0	0
147_1	TGME49_305860-t26_1-p1	8.03048	60391.5	DLKPENLLLESK;LAQAAMLFMGSK;LGTAYYIAPEVLR;LTTLEETK;LYEFFEDK	0;1;1;1;0	3	3	0.0987	28863;25030;30513;14290;18992	| transcript=TGME49_305860-t26_1 | gene=TGME49_305860 | organism=Toxoplasma_gondii_ME49 | gene_product=calcium-dependent protein kinase CDPK3 | transcript_product=calcium-dependent protein kinase CDPK3 | location=TGME49_chrIX:5629850-5637411(+) | protein_length=537 | sequence_SO=chromosome | SO=protein_coding_gene | is_pseudo=false	543570	14304.5
411_1	TGME49_316490-t26_1-p1	7.88738	53256.9	ASGLGEER;GMEETAGGGPER;TDDRGDPEGQGLR	1;1;1	3	3	0.0671	10721;22554;29279	| transcript=TGME49_316490-t26_1 | gene=TGME49_316490 | organism=Toxoplasma_gondii_ME49 | gene_product=hypothetical protein | transcript_product=hypothetical protein | location=TGME49_chrXI:5345109-5347301(+) | protein_length=492 | sequence_SO=chromosome | SO=protein_coding_gene | is_pseudo=false	2.19283e+06	68525.8
149_1	TGME49_271390-t26_1-p1	17.7523	39309.1	GGQSVSLEDSDSDAR;LVSAGHSGAPSVYK;NAEEFSFR;NAGQTFLLTPEQAAFAQSSAQILSR;TLTHAAVLAGQADPR	1;1;1;1;1	5	8	0.2213	31656;28101;28102;16164;43791;43790;31628;31629	| transcript=TGME49_271390-t26_1 | gene=TGME49_271390 | organism=Toxoplasma_gondii_ME49 | gene_product=hypothetical protein | transcript_product=hypothetical protein | location=TGME49_chrVIII:4518510-4519556(+) | protein_length=348 | sequence_SO=chromosome | SO=protein_coding_gene | is_pseudo=false	4.30391e+06	358659
37_1	TGME49_272340-t26_1-p1	3.25077	74801.6	AALNFDMSR	1	1	1	0.0131	16792	| transcript=TGME49_272340-t26_1 | gene=TGME49_272340 | organism=Toxoplasma_gondii_ME49 | gene_product=hypothetical protein | transcript_product=hypothetical protein | location=TGME49_chrVIII:4065564-4069625(+) | protein_length=687 | sequence_SO=chromosome | SO=protein_coding_gene | is_pseudo=false	0	0
392_1	TGME49_253520-t26_1-p1	2.31502	140417	LAALWILSADR	1	1	1	0.0086	23809	| transcript=TGME49_253520-t26_1 | gene=TGME49_253520 | organism=Toxoplasma_gondii_ME49 | gene_product=U3 small nucleolar RNA-associated protein 6 protein | transcript_product=U3 small nucleolar RNA-associated protein 6 protein | location=TGME49_chrIII:1009378-1013208(-) | protein_length=1276 | sequence_SO=chromosome | SO=protein_coding_gene | is_pseudo=false	0	0
503_1	TGME49_312905-t26_1-p1	2.03724	261548	LGLSTENGALTR	1	1	1	0.0049	23897	| transcript=TGME49_312905-t26_1 | gene=TGME49_312905 | organism=Toxoplasma_gondii_ME49 | gene_product=hypothetical protein | transcript_product=hypothetical protein | location=TGME49_chrXI:2973324-2986296(+) | protein_length=2440 | sequence_SO=chromosome | SO=protein_coding_gene | is_pseudo=false	1.22114e+08	932170
394_1	TGME49_202680-t26_1-p1	8.51173	62163.5	FLPWELK;TIEVLGANAGCVVGR;VMAEQFGK	1;1;1	3	3	0.0533	14228;31534;13564	| transcript=TGME49_202680-t26_1 | gene=TGME49_202680 | organism=Toxoplasma_gondii_ME49 | gene_product=peptidase M16, alpha subunit, putative | transcript_product=peptidase M16, alpha subunit, putative | location=TGME49_chrVIIa:3107806-3114116(-) | protein_length=563 | sequence_SO=chromosome | SO=protein_coding_gene | is_pseudo=false	6.33685e+06	192026
107_1	TGME49_219820-t26_1-p1	13.2788	68538.9	ESTLHLVLR;IQDKEGIPPDQQR;TLSDYNIQKESTLHLVLR	1;1;1	3	7	0.0507	18106;18107;18102;31690;31689;39791;39792	| transcript=TGME49_219820-t26_1 | gene=TGME49_219820 | organism=Toxoplasma_gondii_ME49 | gene_product=polyubiquitin UbC, putative | transcript_product=polyubiquitin UbC, putative | location=TGME49_chrXII:621317-623152(-) | protein_length=611 | sequence_SO=chromosome | SO=protein_coding_gene | is_pseudo=false	3.83297e+06	68445.9
122_1	TGME49_263050-t26_1-p1	32.3474	39657.5	FMAYATLR;GFTLEELK;GLAGIPADTPK;KGLAGIPADTPK;LGVVPSGLLRPIVHPPTQR;NNVLPNVHLHK;SAESLNANVTR;TWFNQPGR;VALSIGVAVDHR	1;1;1;1;1;1;1;1;1	9	12	0.2507	15400;14344;17185;21790;21788;38825;25529;21580;16329;24098;24097;24095	| transcript=TGME49_263050-t26_1 | gene=TGME49_263050 | organism=Toxoplasma_gondii_ME49 | gene_product=ribosomal protein RPL13 | transcript_product=ribosomal protein RPL13 | location=TGME49_chrVIIb:852938-856438(-) | protein_length=355 | sequence_SO=chromosome | SO=protein_coding_gene | is_pseudo=false	8.5391e+07	4.26955e+06
484_1	TGME49_254810-t26_1-p1	4.42628	171448	QSLSPQVIAVLLR	1	1	1	0.0083	29497	| transcript=TGME49_254810-t26_1 | gene=TGME49_254810 | organism=Toxoplasma_gondii_ME49 | gene_product=hypothetical protein | transcript_product=hypothetical protein | location=TGME49_chrIII:1938841-1944468(-) | protein_length=1570 | sequence_SO=chromosome | SO=protein_coding_gene | is_pseudo=false	0	0
441_1	TGME49_260820-t26_1-p1	8.85256	19401	ASHAASAPQVTAADIEDLHR;LLAGMAVLVLLQDGTR	1;1	2	3	0.2045	39095;33843;33844	| transcript=TGME49_260820-t26_1 | gene=TGME49_260820 | organism=Toxoplasma_gondii_ME49 | gene_product=IMC sub-compartment protein ISP1 | transcript_product=IMC sub-compartment protein ISP1 | location=TGME49_chrVIIb:2027099-2029278(-) | protein_length=176 | sequence_SO=chromosome | SO=protein_coding_gene | is_pseudo=false	0	0
168_1	TGME49_250770-t26_1-p1	2.31502	46643.8	ELAQQIQK	1	1	1	0.0194	14956	| transcript=TGME49_250770-t26_1 | gene=TGME49_250770 | organism=Toxoplasma_gondii_ME49 | gene_product=eukaryotic initiation factor-4A, putative | transcript_product=eukaryotic initiation factor-4A, putative | location=TGME49_chrXII:5196465-5198502(-) | protein_length=412 | sequence_SO=chromosome | SO=protein_coding_gene | is_pseudo=false	697444	29060.2
439_1	TGME49_266470-t26_1-p1	11.7098	14114	ENAQYYDFMK;KCDLIDLLNSATTSR;VMWNSPK	1;1;1	3	4	0.2667	26261;34281;34280;12590	| transcript=TGME49_266470-t26_1 | gene=TGME49_266470 | organism=Toxoplasma_gondii_ME49 | gene_product=hypothetical protein | transcript_product=hypothetical protein | location=TGME49_chrIX:1110141-1111424(+) | protein_length=120 | sequence_SO=chromosome | SO=protein_coding_gene | is_pseudo=false	824493	117785
129_1	TGME49_269885-t26_1-p1	116.242	181895	ALLVSDPECDEAAASMR;EATSVVAGGGKPLLEK;EITSAPANTVQSMMR;FLPNNVAILPRPPGSGQGAEK;FLVPDNVR;IAQALRPVGEAAAVR;IGHALFTFLR;ILTALYVQSLR;LADLFSAPLLK;LIYHFDPDIIQQYVQK;MEGMALPAPNR;MPYSPFQYSSTWFHPSSNSR;MYAALFEMEK;NHPTLDAIFEEVADWGVK;NIVAANTIAKPTISSFSSLR;NQAYLLIEVGALPNIHDR;QAQPDTEGKPSTVFVFR;QVVLGDR;RFPGTHDFFDFVHNHGGYTNAFTSK;RTLTHDQITTMHR;SKIPTQEEFATLK;SKPLQFISEMLEHEGPTSLSSK;TLTHDQITTMHR;TMFNAPWLLMEVYSQR;TPLAQANDAVLEL…	1;1;1;1;1;1;1;1;1;1;1;1;1;1;1;1;1;1;1;1;1;1;1;1;1;1;1;1;1;1;1	31	37	0.2736	36112;32318;32319;33399;40115;15019;31652;22054;25321;22480;38642;38641;22427;42407;23913;38869;39410;38821;37261;9725;45277;33077;31081;42646;42648;30241;30240;30596;38230;38231;43129;22432;21950;38006;31538;32910;21039	| transcript=TGME49_269885-t26_1 | gene=TGME49_269885 | organism=Toxoplasma_gondii_ME49 | gene_product=rhoptry metalloprotease toxolysin TLN1 | transcript_product=rhoptry metalloprotease toxolysin TLN1 | location=TGME49_chrVIII:5564529-5572655(+) | protein_length=1645 | sequence_SO=chromosome | SO=protein_coding_gene | is_pseudo=false	4.14614e+07	431889
262_1	TGME49_254600-t26_1-p1	2.29017	8755.63	QMSDELK	1	1	1	0.0909	11738	| transcript=TGME49_254600-t26_1 | gene=TGME49_254600 | organism=Toxoplasma_gondii_ME49 | gene_product=ubiquitin family protein | transcript_product=ubiquitin family protein | location=TGME49_chrIII:1853818-1854051(+) | protein_length=77 | sequence_SO=chromosome | SO=protein_coding_gene | is_pseudo=false	1.296e+06	185142
505_1	TGME49_220360-t26_1-p1	5.44697	148479	HQIAQEVMAR;QDVSLESR	1;1	2	2	0.0129	22290;14244	| transcript=TGME49_220360-t26_1 | gene=TGME49_220360 | organism=Toxoplasma_gondii_ME49 | gene_product=FAD binding domain-containing protein | transcript_product=FAD binding domain-containing protein | location=TGME49_chrV:320814-330548(+) | protein_length=1390 | sequence_SO=chromosome | SO=protein_coding_gene | is_pseudo=false	2.39178e+06	39209.5
433_1	TGME49_258060-t26_1-p1	5.81699	23337	AVLLDLVEGK;QQSAAVENSLVR	1;1	2	2	0.1058	17704;26077	| transcript=TGME49_258060-t26_1 | gene=TGME49_258060 | organism=Toxoplasma_gondii_ME49 | gene_product=myosin heavy chain, putative | transcript_product=myosin heavy chain, putative | location=TGME49_chrVIIb:3614194-3618107(+) | protein_length=208 | sequence_SO=chromosome | SO=protein_coding_gene | is_pseudo=false	0	0
7_1	TGME49_205510-t26_1-p1	7.67705	54314.8	HALDEVLALR;IVTDNLIYAK	1;1	2	2	0.0408	20678;21161	| transcript=TGME49_205510-t26_1 | gene=TGME49_205510 | organism=Toxoplasma_gondii_ME49 | gene_product=nucleolar protein 5, putative | transcript_product=nucleolar protein 5, putative | location=TGME49_chrVIIa:1360707-1364682(-) | protein_length=490 | sequence_SO=chromosome | SO=protein_coding_gene | is_pseudo=false	3.47101e+06	119690
264_1	TGME49_300190-t26_1-p1	7.05835	10397.6	IELQQHAK;VMTGGAWTLQTAAAATVR	1;1	2	2	0.2708	15221;35623	| transcript=TGME49_300190-t26_1 | gene=TGME49_300190 | organism=Toxoplasma_gondii_ME49 | gene_product=ribosomal protein RPL37A | transcript_product=ribosomal protein RPL37A | location=TGME49_chrXII:164207-166479(+) | protein_length=96 | sequence_SO=chromosome | SO=protein_coding_gene | is_pseudo=false	3.10452e+06	443502
449_1	TGME49_265470-t26_1-p1	14.8574	43600.3	ALLIAALSK;IAVSLMPR;LEGASALQR;TEKPLFSVLR;VPAALVPR	1;1;1;1;1	5	5	0.1128	13275;12851;14546;22551;10846	| transcript=TGME49_265470-t26_1 | gene=TGME49_265470 | organism=Toxoplasma_gondii_ME49 | gene_product=hypothetical protein | transcript_product=hypothetical protein | location=TGME49_chrIX:1531783-1535102(+) | protein_length=390 | sequence_SO=chromosome | SO=protein_coding_gene | is_pseudo=false	2.86528e+06	110203
35_1	TGME49_286630-t26_1-p1	9.61757	31086.6	HLPDFDKEYDAIR;LLVEPEKR;TLSEGDPAPECVWK	1;1;1	3	3	0.1199	33184;15720;32766	| transcript=TGME49_286630-t26_1 | gene=TGME49_286630 | organism=Toxoplasma_gondii_ME49 | gene_product=redoxin domain-containing protein | transcript_product=redoxin domain-containing protein | location=TGME49_chrV:1751790-1752668(+) | protein_length=292 | sequence_SO=chromosome | SO=protein_coding_gene | is_pseudo=false	4.33096e+06	240609
224_1	TGME49_231150-t26_1-p1	10.0051	73221.9	FDAYDHAALR;ISWTPFEGHR;VRGEEAEAEAEPR	1;1;1	3	4	0.0498	22184;22183;23831;29952	| transcript=TGME49_231150-t26_1 | gene=TGME49_231150 | organism=Toxoplasma_gondii_ME49 | gene_product=hypothetical protein | transcript_product=hypothetical protein | location=TGME49_chrVIII:1270935-1273955(+) | protein_length=662 | sequence_SO=chromosome | SO=protein_coding_gene | is_pseudo=false	2.9951e+06	78818.5
61_1	TGME49_274060-t26_1-p1	29.0397	35019.2	AMALNMGMLASNDQAK;EEGLFGLWR;IAPHAMITLISMEYLNK;IQLAGEAGGSTNPFTVCR;IVKEEGLFGLWR;KADTFIK;NFCDAVVK;QLTYSTAR	1;1;1;1;1;1;1;1	8	8	0.2663	33788;19605;37738;36798;30072;10843;14788;14410	| transcript=TGME49_274060-t26_1 | gene=TGME49_274060 | organism=Toxoplasma_gondii_ME49 | gene_product=2-oxoglutarate/malate translocase OMT | transcript_product=2-oxoglutarate/malate translocase OMT | location=TGME49_chrVIII:3047633-3050247(+) | protein_length=323 | sequence_SO=chromosome | SO=protein_coding_gene | is_pseudo=false	2.42573e+07	1.15511e+06
18_1	TGME49_260440-t26_1-p1	6.10804	33949.7	SALVDFLK;TYSVCMLQK	1;1	2	2	0.0547	13064;20439	| transcript=TGME49_260440-t26_1 | gene=TGME49_260440 | organism=Toxoplasma_gondii_ME49 | gene_product=nuclear factor NF3 | transcript_product=nuclear factor NF3 | location=TGME49_chrVIIb:2268453-2272974(-) | protein_length=311 | sequence_SO=chromosome | SO=protein_coding_gene | is_pseudo=false	0	0
501_1	TGME49_313670-t26_1-p1	3.25077	106939	VLGVNILGR	1	1	1	0.0089	14451	| transcript=TGME49_313670-t26_1 | gene=TGME49_313670 | organism=Toxoplasma_gondii_ME49 | gene_product=adaptin n terminal region domain-containing protein | transcript_product=adaptin n terminal region domain-containing protein | location=TGME49_chrXI:3592806-3599273(-) | protein_length=1010 | sequence_SO=chromosome | SO=protein_coding_gene | is_pseudo=false	0	0
88_1	TGME49_309810-t26_1-p1	8.85256	11760.8	TPHELIAAGMEK;VPSGGVAAAAAPAAGAADAGAGAAAK	1;1	2	4	0.3363	25909;25910;38649;38650	| transcript=TGME49_309810-t26_1 | gene=TGME49_309810 | organism=Toxoplasma_gondii_ME49 | gene_product=ribosomal protein RPP2 | transcript_product=ribosomal protein RPP2 | location=TGME49_chrXI:829040-829867(-) | protein_length=113 | sequence_SO=chromosome | SO=protein_coding_gene | is_pseudo=false	944268	188854
390_1	TGME49_217890-t26_1-p1	2.12506	21708	GLFLIDK	1	1	1	0.0357	10345	| transcript=TGME49_217890-t26_1 | gene=TGME49_217890 | organism=Toxoplasma_gondii_ME49 | gene_product=alkyl hydroperoxide reductase/ Thiol specific antioxidant/ Mal allergen, putative | transcript_product=alkyl hydroperoxide reductase/ Thiol specific antioxidant/ Mal allergen, putative | location=TGME49_chrXII:2204505-2205095(-) | protein_length=196 | sequence_SO=chromosome | SO=protein_coding_g…	0	0
399_1	TGME49_235750-t26_1-p1	23.587	41197.9	CLSGSLLLSR;ETGEVFAVK;HVTEQDASNFCK;LIDFGMSAK;LTAAQALQHPWISTCTPLK;QMVGALAYLHER;YVDFFEDR	1;1;1;1;1;1;1	7	7	0.2176	19561;15618;29773;15671;39849;28540;18985	| transcript=TGME49_235750-t26_1 | gene=TGME49_235750 | organism=Toxoplasma_gondii_ME49 | gene_product=ULK kinase | transcript_product=ULK kinase | location=TGME49_chrX:5092272-5097128(+) | protein_length=363 | sequence_SO=chromosome | SO=protein_coding_gene | is_pseudo=false	5.76978e+06	230791
81_1	TGME49_216480-t26_1-p1	3.38489	87362.4	TFLFLEQLVLK	1	1	1	0.0138	27537	| transcript=TGME49_216480-t26_1 | gene=TGME49_216480 | organism=Toxoplasma_gondii_ME49 | gene_product=NMD3 family protein | transcript_product=NMD3 family protein | location=TGME49_chrXI:6122479-6125783(+) | protein_length=799 | sequence_SO=chromosome | SO=protein_coding_gene | is_pseudo=false	0	0
581_1	TGME49_243950-t26_1-p1	5.7413	30202.8	AEGEAEAATLISEAIK;EIADTMAK	1;1	2	2	0.0886	32994;12624	| transcript=TGME49_243950-t26_1 | gene=TGME49_243950 | organism=Toxoplasma_gondii_ME49 | gene_product=prohibitin, putative | transcript_product=prohibitin, putative | location=TGME49_chrVI:2906238-2908608(+) | protein_length=271 | sequence_SO=chromosome | SO=protein_coding_gene | is_pseudo=false	1.16274e+06	61196.7
443_1	TGME49_246540-t26_1-p1	6.10804	45939	HLVGEVLPEKR;SLFHSHDIPSVR	1;1	2	2	0.0578	25319;28746	| transcript=TGME49_246540-t26_1 | gene=TGME49_246540 | organism=Toxoplasma_gondii_ME49 | gene_product=cytochrome c1, heme protein | transcript_product=cytochrome c1, heme protein | location=TGME49_chrXII:2840190-2843546(+) | protein_length=398 | sequence_SO=chromosome | SO=protein_coding_gene | is_pseudo=false	970132	44096.9
470_1	TGME49_234410-t26_1-p1	2.1653	370745	TEVYFYLLK	1	1	1	0.0026	22090	| transcript=TGME49_234410-t26_1 | gene=TGME49_234410 | organism=Toxoplasma_gondii_ME49 | gene_product=transporter, small conductance mechanosensitive ion channel (MscS) family protein | transcript_product=transporter, small conductance mechanosensitive ion channel (MscS) family protein | location=TGME49_chrX:4342509-4363613(+) | protein_length=3400 | sequence_SO=chromosome | SO=protein_coding_ge…	513431	3074.44
435_1	TGME49_245470-t26_1-p1	4.42628	36551.4	VVSLGSHTGAVK	1	1	1	0.0361	21332	| transcript=TGME49_245470-t26_1 | gene=TGME49_245470 | organism=Toxoplasma_gondii_ME49 | gene_product=mitotic checkpoint protein, BUB3 family protein | transcript_product=mitotic checkpoint protein, BUB3 family protein | location=TGME49_chrXII:2289561-2294016(+) | protein_length=332 | sequence_SO=chromosome | SO=protein_coding_gene | is_pseudo=false	0	0
583_1	TGME49_238050-t26_1-p1	2.01663	103977	FFVEIR	1	1	1	0.0064	10463	| transcript=TGME49_238050-t26_1 | gene=TGME49_238050 | organism=Toxoplasma_gondii_ME49 | gene_product=nuclease and tudor domain-containing protein | transcript_product=nuclease and tudor domain-containing protein | location=TGME49_chrVI:31927-40706(+) | protein_length=941 | sequence_SO=chromosome | SO=protein_coding_gene | is_pseudo=false	0	0
445_1	TGME49_214970-t26_1-p1	16.1909	117171	AGIVTTLR;EEGGSQGGTLGSSPHTIR;GDINVLLLGDPGLGK;TAFVDFQR;TAIAYALFGGVPK	1;1;1;1;1	5	5	0.0591	11115;35068;30854;15713;26253	| transcript=TGME49_214970-t26_1 | gene=TGME49_214970 | organism=Toxoplasma_gondii_ME49 | gene_product=DNA replication licensing factor, putative | transcript_product=DNA replication licensing factor, putative | location=TGME49_chrX:6636375-6646407(+) | protein_length=1049 | sequence_SO=chromosome | SO=protein_coding_gene | is_pseudo=false	4.36441e+06	70393.8
83_1	TGME49_317720-t26_1-p1	31.579	68724.5	ACDFTFHVQQR;DLGMQIGLKPDNAWGIVR;EKEDSDPFGK;FVASAMMAGCDDLK;GITVAFADEEQQFQTVDNRPLLR;KANNDNEHHVVLSVQSYQTR;LNRPAALGFEAVK;LYSRPEEEDEDAEEEEKAPETR;MFTIPGR	1;1;1;1;1;1;1;1;1	9	10	0.2266	29099;38194;21203;31515;43774;41933;41932;28499;43798;10812	| transcript=TGME49_317720-t26_1 | gene=TGME49_317720 | organism=Toxoplasma_gondii_ME49 | gene_product=eukaryotic translation initiation factor 3 subunit 7, putative | transcript_product=eukaryotic translation initiation factor 3 subunit 7, putative | location=TGME49_chrIV:2669610-2676153(+) | protein_length=609 | sequence_SO=chromosome | SO=protein_coding_gene | is_pseudo=false	6.85827e+06	190507
319_1	TGME49_260190-t26_1-p1	18.6049	51426.4	AANDYCASEFADSLAR;DSLTYEAR;FCTTVVAR;HCSPFQMAGNNYCQGVLADTVAR;SRLDGPLSVDDVLNAHEGISEAMK	1;1;1;1;1	5	6	0.1688	34965;14858;14835;43492;43283;43282	| transcript=TGME49_260190-t26_1 | gene=TGME49_260190 | organism=Toxoplasma_gondii_ME49 | gene_product=microneme protein MIC13 | transcript_product=microneme protein MIC13 | location=TGME49_chrVIIb:2470805-2473311(+) | protein_length=468 | sequence_SO=chromosome | SO=protein_coding_gene | is_pseudo=false	1.22815e+06	51173
447_1	TGME49_243570-t26_1-p1	16.5296	12717.6	EASVYNTYTLPK;NIVDASSQR;QCYCVSCAIHSR;RPQGGQQGQGNN	1;1;1;1	4	24	0.4018	28486;28487;28512;15905;15907;32025;31677;32026;24195;24190;24186;24196;24194;24189;24199;24198;24188;24192;24218;24193;24197;24187;24185;24191	| transcript=TGME49_243570-t26_1 | gene=TGME49_243570 | organism=Toxoplasma_gondii_ME49 | gene_product=ribosomal protein RPS26 | transcript_product=ribosomal protein RPS26 | location=TGME49_chrVI:2725178-2726419(-) | protein_length=112 | sequence_SO=chromosome | SO=protein_coding_gene | is_pseudo=false	1.60018e+08	2.66696e+07
125_1	TGME49_256840-t26_1-p1	4.42628	82736.3	DLVQALLWMK	1	1	1	0.0131	23433	| transcript=TGME49_256840-t26_1 | gene=TGME49_256840 | organism=Toxoplasma_gondii_ME49 | gene_product=hypothetical protein | transcript_product=hypothetical protein | location=TGME49_chrVIIb:4404817-4411300(-) | protein_length=764 | sequence_SO=chromosome | SO=protein_coding_gene | is_pseudo=false	0	0
472_1	TGME49_224030-t26_1-p1	2.31502	128766	LVKPIR	1	1	1	0.0053	7900	| transcript=TGME49_224030-t26_1 | gene=TGME49_224030 | organism=Toxoplasma_gondii_ME49 | gene_product=hypothetical protein | transcript_product=hypothetical protein | location=TGME49_chrX:3375418-3384225(-) | protein_length=1142 | sequence_SO=chromosome | SO=protein_coding_gene | is_pseudo=false	0	0
437_1	TGME49_311470-t26_1-p1	44.385	187292	AEMVTYAMAK;AFFQLGAR;AKDVLLFASETWK;AYQGALLVIK;EIPDLVLR;LNESMNASAIGAVFAK;LVGWMDVMAR;NLVSGVHSTGDSVEVR;NYVLVK;QDAAAAAEAADHFAQVSAFNAMQSALTK;VFSAVSSIK;VPDWAVVNAGMGMWTGK;VTASGPQLTSVADLDTQFK;YTFLLPGVVR	1;1;1;1;1;1;1;1;1;1;1;1;1;1	14	15	0.1058	19872;13569;31390;18448;14872;33240;22148;33659;8250;44625;44624;14376;35866;38102;21693	| transcript=TGME49_311470-t26_1 | gene=TGME49_311470 | organism=Toxoplasma_gondii_ME49 | gene_product=rhoptry neck protein RON5 | transcript_product=rhoptry neck protein RON5 | location=TGME49_chrXI:2084037-2103770(-) | protein_length=1702 | sequence_SO=chromosome | SO=protein_coding_gene | is_pseudo=false	2.80725e+07	295500
469_1	TGME49_240590-t26_1-p1	3.38489	24002.6	IIRPSETAGR	1	1	1	0.0488	19299	| transcript=TGME49_240590-t26_1 | gene=TGME49_240590 | organism=Toxoplasma_gondii_ME49 | gene_product=DNA-directed RNA polymerase II RPB5 | transcript_product=DNA-directed RNA polymerase II RPB5 | location=TGME49_chrVI:1332822-1334799(-) | protein_length=205 | sequence_SO=chromosome | SO=protein_coding_gene | is_pseudo=false	244315	12858.7
85_1	TGME49_214770-t26_1-p1	7.67705	22865.4	LLLIGDSGVGK;LQIWDTAGQER	1;1	2	3	0.1089	18268;18267;26523	| transcript=TGME49_214770-t26_1 | gene=TGME49_214770 | organism=Toxoplasma_gondii_ME49 | gene_product=small GTP binding protein rab1a, putative | transcript_product=small GTP binding protein rab1a, putative | location=TGME49_chrX:6486806-6490475(+) | protein_length=202 | sequence_SO=chromosome | SO=protein_coding_gene | is_pseudo=false	7.84494e+06	392247
450_1	TGME49_266080-t26_1-p1	3.25077	81107	LIPVLDVLR	1	1	1	0.0124	17155	| transcript=TGME49_266080-t26_1 | gene=TGME49_266080 | organism=Toxoplasma_gondii_ME49 | gene_product=hypothetical protein | transcript_product=hypothetical protein | location=TGME49_chrIX:1315534-1317720(+) | protein_length=728 | sequence_SO=chromosome | SO=protein_coding_gene | is_pseudo=false	13756.5	327.535
108_1	TGME49_305940-t26_1-p1	89.9519	68815.9	ALQLPYK;DAETAGLAGVESSGTAQALLEYAVPQK;DALDATASHPAR;DKLYLVQSEYAADWGGYK;DKPLKPPKVEEIIVFK;EGQEVDVGVK;GSGETGEQAPQAAPQSEPQK;ILAEAGEKEEER;KTFDFSGW;LENAMKPWFNNR;LIPNMHANKEEGDTDAGQGEGGHPK;LVHQGIGVLSMANDGK;LYLVQSEYAADWGGYK;MAAGFTSTVVQGSATQEFR;MQAPTPPK;NEQGQFHCPVTYK;NFMIQGGR;NWNDLLTGEPFSHSDLIHIQNPADAK;SGHVYSYEAIDNLCK;SISGFPGGAPFEDEFDNR;VEEIIVFK;VFNQHTHIVANR;VVGGLDVLR;YFDDTIFHR;YIEGFYHVR	1;1;1;1;1;1;1;1;1;1;1;1;1;1;1;1;1;1;1;1;1;1;1;1;1	25	35	0.5376	11204;43905;43906;23667;39574;36821;17792;38382;38366;28125;15832;31604;43527;43528;33437;33438;36603;38253;38251;12335;33045;13965;45819;45820;34902;37691;15556;29790;29789;14099;23328;23329;22318;22319;22321	| transcript=TGME49_305940-t26_1 | gene=TGME49_305940 | organism=Toxoplasma_gondii_ME49 | gene_product=peptidyl-prolyl cis-trans isomerase, cyclophilin-type domain-containing protein | transcript_product=peptidyl-prolyl cis-trans isomerase, cyclophilin-type domain-containing protein | location=TGME49_chrIX:5681004-5687592(+) | protein_length=612 | sequence_SO=chromosome | SO=protein_coding_gene |…	5.53333e+07	1.31746e+06
87_1	TGME49_234610-t26_1-p1	20.7525	76452.9	CFHFLEMGGGR;GNALLYQIR;KVESVFLQDFPVLAAR;LVQSQASTSWVEK;TGALVEATR;TGYVDFFSLSDSASTKPVK	1;1;1;1;1;1	6	6	0.1097	26322;17433;35875;30445;13834;38958	| transcript=TGME49_234610-t26_1 | gene=TGME49_234610 | organism=Toxoplasma_gondii_ME49 | gene_product=WD-40 repeat protein | transcript_product=WD-40 repeat protein | location=TGME49_chrX:4492164-4499777(+) | protein_length=702 | sequence_SO=chromosome | SO=protein_coding_gene | is_pseudo=false	6.41539e+06	164497
474_1	TGME49_221230-t26_1-p1	7.67705	61741.4	GQAYGDSALMSR;VSTLHQLVHVSVK	1;1	2	4	0.0436	24665;30075;30076;30074	| transcript=TGME49_221230-t26_1 | gene=TGME49_221230 | organism=Toxoplasma_gondii_ME49 | gene_product=hypothetical protein | transcript_product=hypothetical protein | location=TGME49_chrII:161630-167204(-) | protein_length=574 | sequence_SO=chromosome | SO=protein_coding_gene | is_pseudo=false	698390	24082.4
431_1	TGME49_255320-t26_1-p1	22.4732	25849.9	ALGTTSTSECLPNIHK;ALLVCEHSSEK;DLIKPGR;EGFDALAQFPHSLEQR;GEPVTPEQAQVLK;LLAEWHK;MAEFHIK;SLGLPTLLK	1;1;1;1;1;1;1;1	8	9	0.3772	34539;34540;25191;10087;36287;28765;13183;12534;14474	| transcript=TGME49_255320-t26_1 | gene=TGME49_255320 | organism=Toxoplasma_gondii_ME49 | gene_product=mRNA turnover 4 (MRT4) family protein | transcript_product=mRNA turnover 4 (MRT4) family protein | location=TGME49_chrVIIb:4901620-4904123(-) | protein_length=228 | sequence_SO=chromosome | SO=protein_coding_gene | is_pseudo=false	6.92326e+06	461550
467_1	TGME49_318525-t26_1-p1	12.0006	188699	FGISQTGDFQQATR;GLLLDFNNPAHR;NNPSLFK;TSPGPASPASGSGR	1;1;1;1	4	4	0.0262	32312;27932;10756;23792	| transcript=TGME49_318525-t26_1 | gene=TGME49_318525 | organism=Toxoplasma_gondii_ME49 | gene_product=hypothetical protein | transcript_product=hypothetical protein | location=TGME49_chrIV:1250242-1260400(-) | protein_length=1796 | sequence_SO=chromosome | SO=protein_coding_gene | is_pseudo=false	5.84608e+06	54636.3
260_1	TGME49_262400-t26_1-p1	2.29017	155853	LVTVLKNQQR	1	1	1	0.0071	22929	| transcript=TGME49_262400-t26_1 | gene=TGME49_262400 | organism=Toxoplasma_gondii_ME49 | gene_product=lipase | transcript_product=lipase | location=TGME49_chrVIIb:1292008-1299909(-) | protein_length=1410 | sequence_SO=chromosome | SO=protein_coding_gene | is_pseudo=false	0	0
103_1	TGME49_261250-t26_1-p1	4.42628	19533.5	FLGGVTIASGGVMPNVHSVLLPK	1	1	2	0.1278	41503;41504	| transcript=TGME49_261250-t26_1 | gene=TGME49_261250 | organism=Toxoplasma_gondii_ME49 | gene_product=histone H2A1 | transcript_product=histone H2A1 | location=TGME49_chrVIIb:1806965-1807507(-) | protein_length=180 | sequence_SO=chromosome | SO=protein_coding_gene | is_pseudo=false	1.05596e+07	1.17328e+06
269_1	TGME49_243960-t26_1-p1	3.10823	84144.1	EFAQTVFLAK	1	1	1	0.0125	21293	| transcript=TGME49_243960-t26_1 | gene=TGME49_243960 | organism=Toxoplasma_gondii_ME49 | gene_product=nuclear transport factor 2 (ntf2) domain-containing protein | transcript_product=nuclear transport factor 2 (ntf2) domain-containing protein | location=TGME49_chrVI:2914504-2919470(-) | protein_length=797 | sequence_SO=chromosome | SO=protein_coding_gene | is_pseudo=false	2.58452e+06	64613.1
313_1	TGME49_254720-t26_1-p1	11.5793	28609.9	IPYGGAAPPR;MFPDFQYR;MGPSDISTHVR;QRPLFTEGVR	1;1;1;1	4	5	0.145	16141;19470;23388;22985;22405	| transcript=TGME49_254720-t26_1 | gene=TGME49_254720 | organism=Toxoplasma_gondii_ME49 | gene_product=dense granule protein GRA8 | transcript_product=dense granule protein GRA8 | location=TGME49_chrIII:1904580-1905389(+) | protein_length=269 | sequence_SO=chromosome | SO=protein_coding_gene | is_pseudo=false	9.63519e+06	963519
244_1	TGME49_294200-t26_1-p1	4.59601	62697	IDFAGVPGFR;IDHYLGK	1;1	2	2	0.0304	18540;11582	| transcript=TGME49_294200-t26_1 | gene=TGME49_294200 | organism=Toxoplasma_gondii_ME49 | gene_product=glucose-6-phosphate 1-dehydrogenase | transcript_product=glucose-6-phosphate 1-dehydrogenase | location=TGME49_chrIa:698240-705095(+) | protein_length=560 | sequence_SO=chromosome | SO=protein_coding_gene | is_pseudo=false	2.92658e+06	83616.7
320_1	TGME49_275810-t26_1-p1	11.9608	17387	FNWQHNYYFLTNEGIEFLR;KAIYEYLFK;TYLHLPPTVFPSTLTK	1;1;1	3	5	0.2895	42886;42885;22048;35823;35824	| transcript=TGME49_275810-t26_1 | gene=TGME49_275810 | organism=Toxoplasma_gondii_ME49 | gene_product=ribosomal protein RPS10 | transcript_product=ribosomal protein RPS10 | location=TGME49_chrIII:214494-216733(+) | protein_length=152 | sequence_SO=chromosome | SO=protein_coding_gene | is_pseudo=false	9.08019e+06	908019
105_1	TGME49_267400-t26_1-p1	25.5017	15607.5	ADQLNVLVLNR;DIELLLMHNTK;FAAEIAHNISSR;FLVSSPK;GTNTMPNIGYGSNK;GTNTMPNIGYGSNKK;HMLPNGFFK	1;1;1;1;1;1;1	7	26	0.4851	24649;24650;26831;26828;27278;26825;27277;26482;26481;26483;9490;9491;30595;30232;32661;32917;32663;32662;32916;19005;19038;19637;19036;19037;19034;19601	| transcript=TGME49_267400-t26_1 | gene=TGME49_267400 | organism=Toxoplasma_gondii_ME49 | gene_product=ribosomal protein RPL32 | transcript_product=ribosomal protein RPL32 | location=TGME49_chrIX:674437-674942(-) | protein_length=134 | sequence_SO=chromosome | SO=protein_coding_gene | is_pseudo=false	4.30737e+08	5.38421e+07
315_1	TGME49_221380-t26_1-p1	12.7105	27211.6	AVTLAEVLK;DKEPIGSNEIR;DPGYQAPIDESLVK;EMKPEEITK	1;1;1;1	4	5	0.1741	14532;24715;24716;31832;19511	| transcript=TGME49_221380-t26_1 | gene=TGME49_221380 | organism=Toxoplasma_gondii_ME49 | gene_product=alba 1 | transcript_product=alba 1 | location=TGME49_chrII:298565-299912(-) | protein_length=247 | sequence_SO=chromosome | SO=protein_coding_gene | is_pseudo=false	5.51554e+06	367703
242_1	TGME49_247550-t26_1-p1	43.2762	60875.2	GYISPYFITNSK;LADAVGVTLGPK;MMNLGAQLVK;MTGGVAVIK;NVVIEQPYGSPK;QVASTTNDIAGDGTTTATLLAR;TIADNAGHEGAVVVGNLLR;TIETTNYDQK;TLTHELELVEGLK;VGGASEVEVGEAK;VLAHLNSVTK	1;1;1;1;1;1;1;1;1;1;1	11	13	0.247	28588;28589;20811;19518;12544;26931;40216;37228;23306;30876;30875;23883;18643	| transcript=TGME49_247550-t26_1 | gene=TGME49_247550 | organism=Toxoplasma_gondii_ME49 | gene_product=heat shock protein HSP60 | transcript_product=heat shock protein HSP60 | location=TGME49_chrXII:3410667-3414639(-) | protein_length=575 | sequence_SO=chromosome | SO=protein_coding_gene | is_pseudo=false	1.51633e+07	445980
498_1	TGME49_216530-t26_1-p1	2.0311	51045	VFLVTAK	1	1	1	0.0145	9494	| transcript=TGME49_216530-t26_1 | gene=TGME49_216530 | organism=Toxoplasma_gondii_ME49 | gene_product=ribosome recycling factor protein | transcript_product=ribosome recycling factor protein | location=TGME49_chrXI:6093174-6096576(-) | protein_length=482 | sequence_SO=chromosome | SO=protein_coding_gene | is_pseudo=false	0	0
317_1	TGME49_220490-t26_1-p1	17.9468	32804.3	AFLLGFEVR;DFQETGSAPYDSR;DSVQANSSLLQK;IHILGSFENIK;LDDLFIESFEIK	1;1;1;1;1	5	5	0.1932	17561;30645;25655;25147;30584	| transcript=TGME49_220490-t26_1 | gene=TGME49_220490 | organism=Toxoplasma_gondii_ME49 | gene_product=pre-rRNA-processing protein PNO1, putative | transcript_product=pre-rRNA-processing protein PNO1, putative | location=TGME49_chrV:414846-415733(+) | protein_length=295 | sequence_SO=chromosome | SO=protein_coding_gene | is_pseudo=false	2.4343e+06	121715
322_1	TGME49_255420-t26_1-p1	20.9559	30194.4	AVAVVPSASTLIPIGEQMDSK;CMLLENFEATGAPR;EEVPAPVPMTLPK;TSVPQEADLSSGAYLVYEK;VPVDGALAWLKPLVQVPGHK	1;1;1;1;1	5	6	0.3129	39641;33060;29082;39042;39733;39734	| transcript=TGME49_255420-t26_1 | gene=TGME49_255420 | organism=Toxoplasma_gondii_ME49 | gene_product=hypothetical protein | transcript_product=hypothetical protein | location=TGME49_chrVIIb:4836566-4838297(-) | protein_length=278 | sequence_SO=chromosome | SO=protein_coding_gene | is_pseudo=false	3.84681e+06	226283
585_1	TGME49_235990-t26_1-p1	11.5181	137639	EAWNFLMTR;GSVLSALSAK;IGVVELR;RLALDAAGR	1;1;1;1	4	4	0.0281	21764;14229;9710;14497	| transcript=TGME49_235990-t26_1 | gene=TGME49_235990 | organism=Toxoplasma_gondii_ME49 | gene_product=hypothetical protein | transcript_product=hypothetical protein | location=TGME49_chrX:5225151-5233291(-) | protein_length=1244 | sequence_SO=chromosome | SO=protein_coding_gene | is_pseudo=false	2.48609e+06	35515.6
339_1	TGME49_249990-t26_1-p1	22.2041	92529.2	FMENVAR;LGLLTEALEK;LNQLGASEQR;LTAQIDILR;TLSTILEDLR;TVIPIFIHTVPQPSTSSPPTR	1;1;1;1;1;1	6	6	0.08	12233;18852;19929;17276;21556;41344	| transcript=TGME49_249990-t26_1 | gene=TGME49_249990 | organism=Toxoplasma_gondii_ME49 | gene_product=hypothetical protein | transcript_product=hypothetical protein | location=TGME49_chrXII:4973183-4977966(-) | protein_length=838 | sequence_SO=chromosome | SO=protein_coding_gene | is_pseudo=false	9.5797e+06	177402
288_1	TGME49_300100-t26_1-p1	43.03	166359	AAIFLALNSR;ALEPHEQQDSLR;DPVALLVK;FAVSGTDPAALHDR;QINSVAEVVK;SKLEAYISQR;TFCAQPTSFLSSFR;TGVEPLVDPATNSAR;TLWFDDRELMAK;VAMTDAVPSGIR;WLAAPFK;WLEAYNAYLR	1;1;1;1;1;1;1;1;1;1;1;1	12	13	0.0906	18447;29457;11856;30312;18848;22724;33570;31735;31703;31701;23425;11169;25976	| transcript=TGME49_300100-t26_1 | gene=TGME49_300100 | organism=Toxoplasma_gondii_ME49 | gene_product=rhoptry neck protein RON2 | transcript_product=rhoptry neck protein RON2 | location=TGME49_chrXII:214746-225245(-) | protein_length=1479 | sequence_SO=chromosome | SO=protein_coding_gene | is_pseudo=false	1.41994e+07	199992
166_1	TGME49_259220-t26_1-p1	3.25077	104105	VIAALVAK	1	1	1	0.0084	9679	| transcript=TGME49_259220-t26_1 | gene=TGME49_259220 | organism=Toxoplasma_gondii_ME49 | gene_product=DEAD/DEAH box helicase domain-containing protein | transcript_product=DEAD/DEAH box helicase domain-containing protein | location=TGME49_chrVIIb:2860348-2870084(-) | protein_length=950 | sequence_SO=chromosome | SO=protein_coding_gene | is_pseudo=false	0	0
324_1	TGME49_262670-t26_1-p1	16.5296	21316.6	AHMQQLFDSK;ALPSNIQIIR;MKADPTLQQK;STGEILAVNEIR	1;1;1;1	4	4	0.2295	23036;20249;21496;26080	| transcript=TGME49_262670-t26_1 | gene=TGME49_262670 | organism=Toxoplasma_gondii_ME49 | gene_product=ribosomal protein RPL18A | transcript_product=ribosomal protein RPL18A | location=TGME49_chrVIIb:1092681-1094792(+) | protein_length=183 | sequence_SO=chromosome | SO=protein_coding_gene | is_pseudo=false	5.22683e+06	348455
337_1	TGME49_270380-t26_1-p1	28.8931	17165.6	DSFGVPQVK;GMSASALPWR;GQTPSQIGVTLR;IKPSDVEEHIAK;KGQTPSQIGVTLR;LQGLAPELPEDLYYLIKK;QLPATWK;YQSATASALVA	1;1;1;1;1;1;1;1	8	12	0.5298	15549;18424;19033;24702;27901;27903;27905;28468;28467;39554;11516;18629	| transcript=TGME49_270380-t26_1 | gene=TGME49_270380 | organism=Toxoplasma_gondii_ME49 | gene_product=ribosomal protein RPS13 | transcript_product=ribosomal protein RPS13 | location=TGME49_chrVIII:5240842-5243101(-) | protein_length=151 | sequence_SO=chromosome | SO=protein_coding_gene | is_pseudo=false	1.36844e+08	1.24403e+07
397_1	TGME49_244560-t26_1-p1	16.1361	96763.2	AAAPLTAEEQEAVQK;AFEPLLSWWK;MIQYLLAQVQK;SVTLESFVAK	1;1;1;1	4	4	0.0543	32313;25308;27061;18601	| transcript=TGME49_244560-t26_1 | gene=TGME49_244560 | organism=Toxoplasma_gondii_ME49 | gene_product=heat shock protein 90, putative | transcript_product=heat shock protein 90, putative | location=TGME49_chrVI:3358480-3362144(+) | protein_length=847 | sequence_SO=chromosome | SO=protein_coding_gene | is_pseudo=false	2.34594e+06	41156.8
4_1	TGME49_313910-t26_1-p1	6.04795	99475.7	QVMDEVDIK;YVCISDDPSWAGSK	1;1	2	2	0.0255	18470;32700	| transcript=TGME49_313910-t26_1 | gene=TGME49_313910 | organism=Toxoplasma_gondii_ME49 | gene_product=RNA recognition motif 2 protein | transcript_product=RNA recognition motif 2 protein | location=TGME49_chrXI:3803888-3807237(+) | protein_length=903 | sequence_SO=chromosome | SO=protein_coding_gene | is_pseudo=false	0	0
31_1	TGME49_248480-t26_1-p1	60.414	21670.9	ELLTLEEK;ELLTLEEKDPR;ERLDQEMK;HIVDIPSFMVR;HVDYAITSPFGGGRPGR;LDYVLGLTVAK;LDYVLGLTVAKFLER;LGLLGESEQK;LGLLGESEQKLDYVLGLTVAK;LLGEYGLK;RVFQGTALLR;SLKGGNAEGGDDE;TYSKTAR;VFQGTALLR;VGKHIVDIPSFMVR;VQYALAK;VQYALAKIR	1;1;1;1;1;1;1;1;1;1;1;1;1;1;1;1;1	17	40	0.6489	15480;27281;27279;17451;26427;26425;26424;26428;26919;26423;26426;35352;35353;35351;22620;22617;34657;18347;18346;41034;41035;41036;41038;41037;13065;13062;13063;21568;21563;24476;10932;16323;16342;16322;16321;32926;32927;9922;17905;17904	| transcript=TGME49_248480-t26_1 | gene=TGME49_248480 | organism=Toxoplasma_gondii_ME49 | gene_product=ribosomal protein RPS9 | transcript_product=ribosomal protein RPS9 | location=TGME49_chrXII:3884353-3886214(+) | protein_length=188 | sequence_SO=chromosome | SO=protein_coding_gene | is_pseudo=false	1.86931e+09	1.69937e+08
140_1	TGME49_291960-t26_1-p1	49.3046	57911.5	AHGYPPQNAFQTLGSHEFK;EHVEPEDAVVR;GQQVISLGPSLK;IFPLPGGFEGEQK;LLEVVDPVMPPGRPLQMSSPSSK;LSLENFLLR;LVAITTSK;MPSVVFLYPSASATLGQVAEAIK;QQTPALTDEMHK;TDFFALTVDHQPFNMR;VLDVETIEGAPSQLDR;VLSIFGVADGKK;VSNAYHCYLPVEEVFFGK	1;1;1;1;1;1;1;1;1;1;1;1;1	13	17	0.3657	39785;25406;25407;23748;29349;42751;19526;11206;42245;42244;28847;37660;37661;34719;23982;23981;40074	| transcript=TGME49_291960-t26_1 | gene=TGME49_291960 | organism=Toxoplasma_gondii_ME49 | gene_product=rhoptry kinase family protein ROP40 (incomplete catalytic triad) | transcript_product=rhoptry kinase family protein ROP40 (incomplete catalytic triad) | location=TGME49_chrIX:4435031-4438065(+) | protein_length=525 | sequence_SO=chromosome | SO=protein_coding_gene | is_pseudo=false	2.002e+07	667333
58_1	TGME49_249970-t26_1-p1	2.74938	24696.4	THLFSETVK	1	1	1	0.0393	17885	| transcript=TGME49_249970-t26_1 | gene=TGME49_249970 | organism=Toxoplasma_gondii_ME49 | gene_product=hypothetical protein | transcript_product=hypothetical protein | location=TGME49_chrXII:4964120-4966013(+) | protein_length=229 | sequence_SO=chromosome | SO=protein_coding_gene | is_pseudo=false	4.50748e+06	409771
465_1	TGME49_236070-t26_1-p1	2.79718	36188.1	NAIIQAIDATTDR	1	1	1	0.0386	28934	| transcript=TGME49_236070-t26_1 | gene=TGME49_236070 | organism=Toxoplasma_gondii_ME49 | gene_product=pyrroline-5-carboxylate reductase | transcript_product=pyrroline-5-carboxylate reductase | location=TGME49_chrX:5260466-5265702(-) | protein_length=337 | sequence_SO=chromosome | SO=protein_coding_gene | is_pseudo=false	535105	28163.4
416_1	TGME49_306030-t26_1-p1	38.6597	37806.5	AAGGALMFPYLEDPNTDIR;EVLTSLELPYR;GALAVLGTASLLAPR;GAPPQETWMMYGK;HLIASFFQFLQTR;IPSELPK;KPLELWGCEASAPSR;LFSGYFAASGLER;LHTTAIGSGR;LYEFEGCPFCR;MYQSDEIIK	1;1;1;1;1;1;1;1;1;1;1	11	12	0.4084	38981;26633;29145;29144;31138;33049;9636;34201;29321;16522;30774;20306	| transcript=TGME49_306030-t26_1 | gene=TGME49_306030 | organism=Toxoplasma_gondii_ME49 | gene_product=glutathione s-transferase, n-terminal domain containing protein | transcript_product=glutathione s-transferase, n-terminal domain containing protein | location=TGME49_chrIX:5757516-5763619(-) | protein_length=333 | sequence_SO=chromosome | SO=protein_coding_gene | is_pseudo=false	3.19719e+07	1.39008e+06
33_1	TGME49_318290-t26_1-p1	3.25077	73335.6	APGDAVVVDVLR	1	1	1	0.0173	23264	| transcript=TGME49_318290-t26_1 | gene=TGME49_318290 | organism=Toxoplasma_gondii_ME49 | gene_product=hypothetical protein | transcript_product=hypothetical protein | location=TGME49_chrIV:1434909-1443575(-) | protein_length=695 | sequence_SO=chromosome | SO=protein_coding_gene | is_pseudo=false	1.75242e+06	51541.7
56_1	TGME49_309820-t26_1-p1	44.9076	20186.7	IACYVTVR;KAEDILEK;KGEENPMR;KNFSDSGNFGFGIQEHIDLGIK;LTLNICVGESGDR;NEKIACYVTVR;NFSDSGNFGFGIQEHIDLGIK;VKEYELK;VLEQLTGQRPQFSK;VLEQLTGQRPQFSKAR;WFQQTYDGIVLNH;YDPSTGIYGMDFYVQLTRPGNR	1;1;1;1;1;1;1;1;1;1;1;1	12	58	0.6857	15675;14586;15537;15533;15534;42511;42512;29725;29723;29729;29722;29728;29724;27578;41524;41526;41539;41523;41531;41515;41550;41525;41520;41516;41540;41521;41513;41534;41532;41528;41512;41511;41529;41535;41543;41519;41522;41536;41518;41537;41517;41514;41538;41552;41549;41541;13549;13550;33346;33345;36540;33206;33222;33239;33225;33205;43269;43270	| transcript=TGME49_309820-t26_1 | gene=TGME49_309820 | organism=Toxoplasma_gondii_ME49 | gene_product=ribosomal protein RPL11 | transcript_product=ribosomal protein RPL11 | location=TGME49_chrXI:830503-832124(+) | protein_length=175 | sequence_SO=chromosome | SO=protein_coding_gene | is_pseudo=false	8.76133e+08	9.73481e+07
476_1	TGME49_223920-t26_1-p1	94.9945	222741	AIDAVQQHLGQVR;ANIIAFVEALR;APHTLELEAILK;ASDLALFGR;DFGQLFR;DVCGNNVTTNIDEVK;ELLVSQIMQIKPR;FDQEGADNLR;GFLETAELYR;GKEYLLFAEDINQK;HSFATFLQNLSPK;IWGNLGEFSSGTR;KDEGTAQVIR;LAHGYFSSAAGFALK;LFDVNGR;MHSLDTADSLSVFLVGLVHYAYQK;MKEDLTQLIK;SIPFISPECQELFR;SLLALNLGILVSPR;TLVMQHFLR;TSWASFLNFK;TYLNGFVEYLDR;VADLFADMYLR;VELGLSTEDAMK;VLLVLETTPLYLDNPK;YLPLSEPVNVVDAVDK	1;1;1;1;1;1;1;1;1;1;1;1;1;1;1;1;1;1;1;1;1;1;1;1;1;1	26	31	0.1634	29766;23435;27064;27062;14708;12733;33950;32302;32301;21663;22826;33817;31035;29485;19972;32009;10809;44015;44014;23486;23485;34485;30518;20980;20979;22910;31050;26418;25726;36025;34947	| transcript=TGME49_223920-t26_1 | gene=TGME49_223920 | organism=Toxoplasma_gondii_ME49 | gene_product=rhoptry neck protein RON3 | transcript_product=rhoptry neck protein RON3 | location=TGME49_chrX:3453595-3464270(+) | protein_length=1958 | sequence_SO=chromosome | SO=protein_coding_gene | is_pseudo=false	1.80098e+07	147621
284_1	TGME49_287500-t26_1-p1	4.42628	59295	LGADAALTVLR	1	1	1	0.0198	19301	| transcript=TGME49_287500-t26_1 | gene=TGME49_287500 | organism=Toxoplasma_gondii_ME49 | gene_product=T complex chaperonin, putative | transcript_product=T complex chaperonin, putative | location=TGME49_chrV:565387-570680(-) | protein_length=556 | sequence_SO=chromosome | SO=protein_coding_gene | is_pseudo=false	2.42769e+06	63886.5
463_1	TGME49_310760-t26_1-p1	4.42628	37608.1	TLHCIPLTEVHR	1	1	1	0.0349	30741	| transcript=TGME49_310760-t26_1 | gene=TGME49_310760 | organism=Toxoplasma_gondii_ME49 | gene_product=protein phosphatase 2C domain-containing protein | transcript_product=protein phosphatase 2C domain-containing protein | location=TGME49_chrXI:1575491-1581504(+) | protein_length=344 | sequence_SO=chromosome | SO=protein_coding_gene | is_pseudo=false	0	0
563_1	TGME49_312600-t26_1-p1	2.63207	21265.7	LDAYYDTAAHK	1	1	1	0.0564	25027	| transcript=TGME49_312600-t26_1 | gene=TGME49_312600 | organism=Toxoplasma_gondii_ME49 | gene_product=heat shock protein HSP21 | transcript_product=heat shock protein HSP21 | location=TGME49_chrXI:2818748-2820568(+) | protein_length=195 | sequence_SO=chromosome | SO=protein_coding_gene | is_pseudo=false	485423	44129.4
461_1	TGME49_222160-t26_1-p1	2.18637	53667.5	VTLELGGK	1	1	1	0.0161	10676	| transcript=TGME49_222160-t26_1 | gene=TGME49_222160 | organism=Toxoplasma_gondii_ME49 | gene_product=aldehyde dehydrogenase | transcript_product=aldehyde dehydrogenase | location=TGME49_chrII:918527-925169(-) | protein_length=497 | sequence_SO=chromosome | SO=protein_coding_gene | is_pseudo=false	2.31321e+06	74619.8
414_1	TGME49_232230-t26_1-p1	2.74938	11654	LQLVMK	1	1	1	0.0556	8133	| transcript=TGME49_232230-t26_1 | gene=TGME49_232230 | organism=Toxoplasma_gondii_ME49 | gene_product=ribosomal protein RPL30 | transcript_product=ribosomal protein RPL30 | location=TGME49_chrVIII:1964537-1966362(-) | protein_length=108 | sequence_SO=chromosome | SO=protein_coding_gene | is_pseudo=false	1.53396e+06	191744
478_1	TGME49_269650-t26_1-p1	3.25077	51409.2	GPGLQYALNEEDILHAR	1	1	1	0.0346	37067	| transcript=TGME49_269650-t26_1 | gene=TGME49_269650 | organism=Toxoplasma_gondii_ME49 | gene_product=FFD and TFG box motifs protein | transcript_product=FFD and TFG box motifs protein | location=TGME49_chrVIII:5716949-5720031(+) | protein_length=492 | sequence_SO=chromosome | SO=protein_coding_gene | is_pseudo=false	1.77917e+06	104657
142_1	TGME49_262960-t26_1-p1	37.8492	44748.3	ALDDDIDEK;ALDDDIDEKLR;AQLAALMESIK;LRPCDVCGALLSVFDTDKR;QLIEEAER;RYGYEELSIQIVK;SDEGHIAPPEHVR;VDPAAIAAIAR;VDVLTEQGDHDAAANLGEVVASLQVK;YGYEELSIQIVK	1;1;1;1;1;1;1;1;1;1	10	13	0.2843	17039;26098;26100;22047;40713;40714;15837;32923;29984;29986;18104;43921;29932	| transcript=TGME49_262960-t26_1 | gene=TGME49_262960 | organism=Toxoplasma_gondii_ME49 | gene_product=U1 snRNP-associated protein Usp106, putative | transcript_product=U1 snRNP-associated protein Usp106, putative | location=TGME49_chrVIIb:896825-899763(+) | protein_length=394 | sequence_SO=chromosome | SO=protein_coding_gene | is_pseudo=false	9.28862e+07	5.80539e+06
101_1	TGME49_308090-t26_1-p1	72.527	61064	FLNFDR;GPASSVPVTYAPR;GRGTADGAGVADETHQGPRPPLR;GTADGAGVADETHQGPRPPLR;HLLTAQLIR;LAANLQSK;LEDFALK;LHEATFAAAR;LLGESPEEAR;LLPLEAMETPEFLQLQNEISSSLSTGQPTAAPSVA;LMMGDVSTLR;QRPLLDPSFHGLEAGDSFMR;REEELIGYCR;RLLPLEAMETPEFLQLQNEISSSLSTGQPTAAPSVA;TLDFVYVFR;TNDLASGTPHVAR;VFTMGAENSR;VPASSTTTSASEGIFR;VPGTDSLLFDSCIPVPDFVQTLTR;VWCLVLPFGLVTPGIK	1;1;1;1;1;1;1;1;1;1;1;1;1;1;1;1;1;1;1;1	20	26	0.4554	10488;26078;41710;39543;17990;11554;11248;18836;19315;19316;48369;20170;41297;41108;41305;26770;26772;48683;21500;27178;27194;20339;33084;43916;35564;35565	| transcript=TGME49_308090-t26_1 | gene=TGME49_308090 | organism=Toxoplasma_gondii_ME49 | gene_product=rhoptry protein ROP5 | transcript_product=rhoptry protein ROP5 | location=TGME49_chrXII:566721-568370(-) | protein_length=549 | sequence_SO=chromosome | SO=protein_coding_gene | is_pseudo=false	1.88888e+08	6.74601e+06
412_1	TGME49_310380-t26_1-p1	2.36639	35504.5	VMNVLK	1	1	1	0.0191	7236	| transcript=TGME49_310380-t26_1 | gene=TGME49_310380 | organism=Toxoplasma_gondii_ME49 | gene_product=brix domain containing protein | transcript_product=brix domain containing protein | location=TGME49_chrXI:1308221-1311389(+) | protein_length=314 | sequence_SO=chromosome | SO=protein_coding_gene | is_pseudo=false	9.79247e+06	544026
561_1	TGME49_232300-t26_1-p1	42.8487	28718.2	DGYLISTGEPSK;ELTSVVQK;ELTSVVQKR;FGFAPDSVELFAER;FKDGYLISTGEPSK;GCEVVVSGK;GCEVVVSGKLR;GLCAMAQAESLR;IMLPHDPEGK;IRELTSVVQK;MFVDQAIR;RFGFAPDSVELFAER;RGPANPLPDTIIVMDPKPEIPVVQPEEMDEGVLGPM	1;1;1;1;1;1;1;1;1;1;1;1;1	13	24	0.4549	24998;24999;13400;17814;32703;32704;32046;32047;32045;14281;23019;26700;26212;26213;26211;20667;21988;21987;16061;34703;34704;48875;48843;48842	| transcript=TGME49_232300-t26_1 | gene=TGME49_232300 | organism=Toxoplasma_gondii_ME49 | gene_product=ribosomal protein RPS3 | transcript_product=ribosomal protein RPS3 | location=TGME49_chrVIII:1998256-1999232(-) | protein_length=255 | sequence_SO=chromosome | SO=protein_coding_gene | is_pseudo=false	5.2168e+08	3.47787e+07
246_1	TGME49_264170-t26_1-p1	4.85693	231770	APSLKPPCASNSPDPTCFPSPTENMRVVPQTK;LLLQLGR	1;1	2	2	0.018	48014;10542	| transcript=TGME49_264170-t26_1 | gene=TGME49_264170 | organism=Toxoplasma_gondii_ME49 | gene_product=hypothetical protein | transcript_product=hypothetical protein | location=TGME49_chrVIIb:118215-125091(+) | protein_length=2165 | sequence_SO=chromosome | SO=protein_coding_gene | is_pseudo=false	0	0
267_1	TGME49_268870-t26_1-p1	37.9944	113934	ACQELVASAGDTGVK;AGSQAAAEDSLATR;DHLALELLR;IKELISLLR;IVAVYGFK;LIEAYKPFASR;LTGWLQFTGK;LVWHAVESAR;LYFDALGGFSQATPYR;NPVTVALVGLGYWTK;VVIVEIGGGHGR	1;1;1;1;1;1;1;1;1;1;1	11	14	0.1251	31340;27444;18570;18571;18762;18763;13186;25817;25818;21191;21776;35629;33177;22662	| transcript=TGME49_268870-t26_1 | gene=TGME49_268870 | organism=Toxoplasma_gondii_ME49 | gene_product=tetratricopeptide repeat-containing protein | transcript_product=tetratricopeptide repeat-containing protein | location=TGME49_chrVIII:6239397-6246154(+) | protein_length=1031 | sequence_SO=chromosome | SO=protein_coding_gene | is_pseudo=false	1.07086e+07	181502
165_1	TGME49_280380-t26_1-p1	2.0311	61796.6	LGWSLWK	1	1	1	0.0127	12960	| transcript=TGME49_280380-t26_1 | gene=TGME49_280380 | organism=Toxoplasma_gondii_ME49 | gene_product=poly(ADP-ribose) glycohydrolase | transcript_product=poly(ADP-ribose) glycohydrolase | location=TGME49_chrVIIa:487434-489728(+) | protein_length=553 | sequence_SO=chromosome | SO=protein_coding_gene | is_pseudo=false	0	0
39_1	TGME49_239740-t26_1-p1	11.0877	44683.1	IMEDHVASVVAGEAQEENVINSQPQGTETSHR;LGYQRPSE;WAGTYGTSHGGYR	1;1;1	3	4	0.1299	47893;14701;29215;29214	| transcript=TGME49_239740-t26_1 | gene=TGME49_239740 | organism=Toxoplasma_gondii_ME49 | gene_product=dense granule protein GRA14 | transcript_product=dense granule protein GRA14 | location=TGME49_chrVI:883160-884386(-) | protein_length=408 | sequence_SO=chromosome | SO=protein_coding_gene | is_pseudo=false	4.75902e+06	264390
335_1	TGME49_313400-t26_1-p1	30.687	31946.5	IFEMAFGPGGPFGDDLFHTVSQDFGLSPFGSTRPGR;NFHFADAQR;RIQLPSSSR;RSAAQAEAEAAAAAAEFER;RVTVTEEVVTQPDGTVHR;SAAQAEAEAAAAAAEFER;VTVTEEVVTQPDGTVHR;YDLSDSFGVNGPR	1;1;1;1;1;1;1;1	8	8	0.3549	48730;19538;17318;37445;38681;35004;36630;29566	| transcript=TGME49_313400-t26_1 | gene=TGME49_313400 | organism=Toxoplasma_gondii_ME49 | gene_product=DnaJ domain-containing protein | transcript_product=DnaJ domain-containing protein | location=TGME49_chrXI:3340811-3345412(-) | protein_length=293 | sequence_SO=chromosome | SO=protein_coding_gene | is_pseudo=false	8.36695e+06	597639
346_1	TGME49_266070-t26_1-p1	10.1676	14346.8	FIWSGGIR;FYTLVQHVPVASFENLK;LIHGIQFK	1;1;1	3	3	0.275	14324;38311;14910	| transcript=TGME49_266070-t26_1 | gene=TGME49_266070 | organism=Toxoplasma_gondii_ME49 | gene_product=ribosomal protein RPL31 | transcript_product=ribosomal protein RPL31 | location=TGME49_chrIX:1319959-1321330(+) | protein_length=120 | sequence_SO=chromosome | SO=protein_coding_gene | is_pseudo=false	1.07775e+08	1.53964e+07
282_1	TGME49_268830-t26_1-p1	9.86342	61245.4	ALGALETAK;DGAQEVQTVIER;TFYTNQVQILDR	1;1;1	3	3	0.0616	12486;27327;31191	| transcript=TGME49_268830-t26_1 | gene=TGME49_268830 | organism=Toxoplasma_gondii_ME49 | gene_product=hypothetical protein | transcript_product=hypothetical protein | location=TGME49_chrVIII:6262703-6267267(+) | protein_length=536 | sequence_SO=chromosome | SO=protein_coding_gene | is_pseudo=false	2.2537e+06	70428
418_1	TGME49_259830-t26_1-p1	2.63207	69546.3	ITDGETGLHAR	1	1	2	0.0175	21854;21853	| transcript=TGME49_259830-t26_1 | gene=TGME49_259830 | organism=Toxoplasma_gondii_ME49 | gene_product=diacylglycerol kinase catalytic domain-containing protein | transcript_product=diacylglycerol kinase catalytic domain-containing protein | location=TGME49_chrVIIb:2682997-2687221(+) | protein_length=628 | sequence_SO=chromosome | SO=protein_coding_gene | is_pseudo=false	5.81039e+07	1.66011e+06
163_1	TGME49_201710-t26_1-p1	21.4884	59682.9	EVGVTAMAAMR;FASQNSETTAEK;IAQQFLSQLAAR;RTDAFFSGTEDGR;SGTAFAPIASSLSLSPAPLAFLR;TDAFFSGTEDGR	1;1;1;1;1;1	6	6	0.1279	20631;26391;27370;30349;41314;26093	| transcript=TGME49_201710-t26_1 | gene=TGME49_201710 | organism=Toxoplasma_gondii_ME49 | gene_product=WD domain, G-beta repeat-containing protein | transcript_product=WD domain, G-beta repeat-containing protein | location=TGME49_chrVIIa:3834672-3838654(+) | protein_length=555 | sequence_SO=chromosome | SO=protein_coding_gene | is_pseudo=false	1.35876e+06	59076.3
326_1	TGME49_304740-t26_1-p1	33.8279	71228.3	ADVADYVR;AVYMILPR;ELWALTK;GDFSIDDPDAGGK;IAALATGLLVSAFGYSSYK;LAAAEMVYSNYILHTHGFLHR;QVMEDPYFDGIDFER;SDVFALGQTLK;VPHVSEALADFIGLDEETRR	1;1;1;1;1;1;1;1;1	9	14	0.1906	13539;15104;12078;12079;25758;37595;37594;42629;42632;42630;36562;22194;41087;41088	| transcript=TGME49_304740-t26_1 | gene=TGME49_304740 | organism=Toxoplasma_gondii_ME49 | gene_product=rhoptry kinase family protein ROP35 | transcript_product=rhoptry kinase family protein ROP35 | location=TGME49_chrVIIa:678262-681308(-) | protein_length=640 | sequence_SO=chromosome | SO=protein_coding_gene | is_pseudo=false	2.8514e+07	770649
356_1	TGME49_257490-t26_1-p1	2.15479	33011.2	LPVAQLR	1	1	1	0.0234	10018	| transcript=TGME49_257490-t26_1 | gene=TGME49_257490 | organism=Toxoplasma_gondii_ME49 | gene_product=prefoldin subunit superfamily protein | transcript_product=prefoldin subunit superfamily protein | location=TGME49_chrVIIb:4018599-4022690(+) | protein_length=299 | sequence_SO=chromosome | SO=protein_coding_gene | is_pseudo=false	0	0
333_1	TGME49_203620-t26_1-p1	7.67705	63716.9	LLDILGPER;VILNAEQVATK	1;1	2	2	0.0342	16841;22416	| transcript=TGME49_203620-t26_1 | gene=TGME49_203620 | organism=Toxoplasma_gondii_ME49 | gene_product=hypothetical protein | transcript_product=hypothetical protein | location=TGME49_chrVIIa:2394781-2399323(+) | protein_length=584 | sequence_SO=chromosome | SO=protein_coding_gene | is_pseudo=false	410107	10002.6
228_1	TGME49_228170-t26_1-p1	97.2214	170709	ADAVLGLGDFLGIPGPLSAR;AELVLAQESLLSEK;CVMQDTWSK;DAAFDAGLEASR;DYLVAEFIDSR;ELEELTEK;FVHETFKPVGAR;FYQTEINDLVSK;GTQEELAAMQQR;KVTPVPAPHVQANLETQGR;LDIPWLMTLGEEEALVNPSASVR;LLLIGNTGIGEYK;LQEELFHR;LQYVDDLYK;MILNMQVIR;NAVETITVEKK;SAAFHTTMDDVMTLLLR;SAFADANEER;SIEELMR;SRADALMHEFNGGEDEIAVIDEAIR;TLNDLLLK;VLNIEVYTYLAGAK;VRDWICDGNTFMR;VSPLLSPEER;VWQLLQR;WDQNQAYR;WYDIFVK;YPDDSLEAR	1;1;1;1;1;1;1;1;1;1;1;1;1;1;1;1;1;1;1;1;1;1;1;1;1;1;1;1	28	32	0.226	37667;31790;21308;23590;26858;15929;28545;30318;27790;38888;43187;43186;28618;18231;18232;21396;20015;23901;37466;37465;19724;12596;44254;44255;14150;32278;33836;20318;14500;18578;15341;18001	| transcript=TGME49_228170-t26_1 | gene=TGME49_228170 | organism=Toxoplasma_gondii_ME49 | gene_product=inner membrane complex protein IMC2A | transcript_product=inner membrane complex protein IMC2A | location=TGME49_chrX:521898-527392(-) | protein_length=1491 | sequence_SO=chromosome | SO=protein_coding_gene | is_pseudo=false	2.62515e+07	279271
144_1	TGME49_264660-t26_1-p1	67.5662	262304	ADTSDEDTMMAK;AKETVDGAVVR;APAPAAPEPK;ASVFAVR;AVVYPVSAGGR;EASLILNVR;EFLRPLADLVPGASLK;GGGFLTTYTLNVPR;KIEVIHGSEGAR;LLSDVLPGATLGSR;LPEMELLVDSVNR;LQGAYLTK;LVHTPEDGDTTR;MEAADEGGTVMR;SAALILDIVRPYSSVK;SYTLTVSK;TLTMTVHSPGSVTLR;TTVDEGVVNR;TVVDGGVVQR;VPALPSTETK;VPSLPLEETK	1;1;1;1;1;1;1;1;1;1;1;1;1;1;1;1;1;1;1;1;1	21	22	0.0979	26442;20981;14683;8648;18441;16572;34513;31157;25876;25877;28864;31510;13092;27210;24988;34589;13233;32955;18947;16934;17264;19833	| transcript=TGME49_264660-t26_1 | gene=TGME49_264660 | organism=Toxoplasma_gondii_ME49 | gene_product=SAG-related sequence SRS44 | transcript_product=SAG-related sequence SRS44 | location=TGME49_chrIX:2135664-2143297(+) | protein_length=2451 | sequence_SO=chromosome | SO=protein_coding_gene | is_pseudo=false	5.46573e+07	366827
331_1	TGME49_309120-t26_1-p1	29.9855	49227.2	AGQAAFGNMCR;ALMSNADLSR;FCLYTASAFK;FVHTNMAK;HAVASAVAATGLPALVMAR;IDEVPELPLVVSEK;QPYGVAPNAGYQTSAESWGTGR;VDSLNLLQLAPGGALGR	1;1;1;1;1;1;1;1	8	10	0.2478	22281;18496;19104;23130;14638;35640;32458;41554;34129;34130	| transcript=TGME49_309120-t26_1 | gene=TGME49_309120 | organism=Toxoplasma_gondii_ME49 | gene_product=ribosomal protein RPL4 | transcript_product=ribosomal protein RPL4 | location=TGME49_chrXI:513855-515201(-) | protein_length=448 | sequence_SO=chromosome | SO=protein_coding_gene | is_pseudo=false	1.59995e+07	571409
344_1	TGME49_222220-t26_1-p1	4.42628	46782.8	STITHADGSESEIAR	1	1	1	0.035	32531	| transcript=TGME49_222220-t26_1 | gene=TGME49_222220 | organism=Toxoplasma_gondii_ME49 | gene_product=alveolin domain containing intermediate filament IMC7 | transcript_product=alveolin domain containing intermediate filament IMC7 | location=TGME49_chrII:966861-970350(+) | protein_length=429 | sequence_SO=chromosome | SO=protein_coding_gene | is_pseudo=false	619857	30992.9
280_1	TGME49_208560-t26_1-p1	2.47055	72322.6	SQVDSEPGSATR	1	1	1	0.0179	23956	| transcript=TGME49_208560-t26_1 | gene=TGME49_208560 | organism=Toxoplasma_gondii_ME49 | gene_product=carrier superfamily protein | transcript_product=carrier superfamily protein | location=TGME49_chrIb:778066-783599(-) | protein_length=670 | sequence_SO=chromosome | SO=protein_coding_gene | is_pseudo=false	0	0
328_1	TGME49_276920-t26_1-p1	2.29017	60700.1	AGGFLLR	1	1	1	0.0126	8181	| transcript=TGME49_276920-t26_1 | gene=TGME49_276920 | organism=Toxoplasma_gondii_ME49 | gene_product=protein phosphatase 2C domain-containing protein | transcript_product=protein phosphatase 2C domain-containing protein | location=TGME49_chrXII:6846529-6852419(-) | protein_length=554 | sequence_SO=chromosome | SO=protein_coding_gene | is_pseudo=false	0	0
249_1	TGME49_314750-t26_1-p1	55.7485	49963.9	ALAAAFTFFAEDAK;ALAGLTAYVMK;ANMPPEQLLANAK;DLIAPEK;GREEGAVSSGLR;HGAGAGNASVLAAK;HYVSTSPPAAPPPAK;IADKLTPVLGK;KGEEAVNSAAAVQAK;KQPVQIVLPHPLFDVSK;LSSTNVRPALEEALHSTCFFLPR;LTPVLGK;NTIHAVSVQATDAPALPIYSDSSYTEAAR;QPVQIVLPHPLFDVSK;VPPALSASSSASASSR;WKDLIAPEK	1;1;1;1;1;1;1;1;1;1;1;1;1;1;1;1	16	19	0.4243	30652;20710;28793;9704;23451;23638;31609;21341;30655;30654;37742;37743;43758;43759;7987;46726;35863;30711;19298	| transcript=TGME49_314750-t26_1 | gene=TGME49_314750 | organism=Toxoplasma_gondii_ME49 | gene_product=hypothetical protein | transcript_product=hypothetical protein | location=TGME49_chrXI:4267861-4270243(-) | protein_length=469 | sequence_SO=chromosome | SO=protein_coding_gene | is_pseudo=false	2.10537e+07	619227
342_1	TGME49_288380-t26_1-p1	12.1033	81881.5	ELISNASDALDK;ELISNASDALDKIR;GVVDSEDLPLNISR	1;1;1	3	4	0.0395	25275;32113;32114;31493	| transcript=TGME49_288380-t26_1 | gene=TGME49_288380 | organism=Toxoplasma_gondii_ME49 | gene_product=heat shock protein HSP90 | transcript_product=heat shock protein HSP90 | location=TGME49_chrIX:2483404-2487798(+) | protein_length=708 | sequence_SO=chromosome | SO=protein_coding_gene | is_pseudo=false	3.01847e+07	718683
286_1	TGME49_214575-t26_1-p1	2.27562	10275.1	IVQGIGANFHIHGLEAGK	1	1	1	0.1957	36573	| transcript=TGME49_214575-t26_1 | gene=TGME49_214575 | organism=Toxoplasma_gondii_ME49 | gene_product=hypothetical protein | transcript_product=hypothetical protein | location=TGME49_chrX:6372846-6373216(+) | protein_length=92 | sequence_SO=chromosome | SO=protein_coding_gene | is_pseudo=false	4.47819e+06	746365
146_1	TGME49_227560-t26_1-p1	40.5863	54298.1	AFEANDADIQQK;ALQAARPPADDPEEAR;DEIELGGTER;DNTLSNFTLR;DPEAAIHEAEDER;LGGQNSGFLDDDDETLGGFIERDPEAAIHEAEDER;LPISSQELMNNDLGR;TPTGDVNPEDLQEER;VCTELVKPK;VLVLLWHHPDESDENR;WTRPMLGLGSSHR	1;1;1;1;1;1;1;1;1;1;1	11	18	0.3172	27493;34277;34276;20030;22238;30861;48672;48673;34036;34238;34178;18354;18353;37891;37890;37895;31192;31492	| transcript=TGME49_227560-t26_1 | gene=TGME49_227560 | organism=Toxoplasma_gondii_ME49 | gene_product=IWS1 transcription factor, putative | transcript_product=IWS1 transcription factor, putative | location=TGME49_chrX:916274-921316(+) | protein_length=476 | sequence_SO=chromosome | SO=protein_coding_gene | is_pseudo=false	3.04231e+07	1.04907e+06
161_1	TGME49_300200-t26_1-p1	4.8082	15909.8	GDEELDTLIK;HLQLAIR	1;1	2	2	0.1097	20528;11755	| transcript=TGME49_300200-t26_1 | gene=TGME49_300200 | organism=Toxoplasma_gondii_ME49 | gene_product=histone H2AZ | transcript_product=histone H2AZ | location=TGME49_chrXII:160991-162730(-) | protein_length=155 | sequence_SO=chromosome | SO=protein_coding_gene | is_pseudo=false	1.20466e+07	1.33851e+06
569_1	TGME49_238380-t26_1-p1	2.1653	96475.8	VDQDGK	1	1	1	0.0068	6976	| transcript=TGME49_238380-t26_1 | gene=TGME49_238380 | organism=Toxoplasma_gondii_ME49 | gene_product=hypothetical protein | transcript_product=hypothetical protein | location=TGME49_chrVI:171554-177119(+) | protein_length=880 | sequence_SO=chromosome | SO=protein_coding_gene | is_pseudo=false	22007.8	440.155
36_1	TGME49_320210-t26_1-p1	11.1427	56045.4	AAAANVINLLDHTDKVTDVK;TGLIYEK;TVTATGGYDGNVILFDLEK	1;1;1	3	4	0.0893	39592;39591;10864;38568	| transcript=TGME49_320210-t26_1 | gene=TGME49_320210 | organism=Toxoplasma_gondii_ME49 | gene_product=WD domain, G-beta repeat domain containing protein | transcript_product=WD domain, G-beta repeat domain containing protein | location=TGME49_chrIV:433341-437351(+) | protein_length=515 | sequence_SO=chromosome | SO=protein_coding_gene | is_pseudo=false	1.67039e+07	596569
567_1	TGME49_202200-t26_1-p1	47.0909	86988.7	AKGDAGAFLMSTYVYHNTR;DGEVITATITSMMK;DSVLDGLNAISITPTWTLSGVR;EAGFSSVNVCYR;EASLSFVPLSR;EELGQDFTVALR;GDAGAFLMSTYVYHNTR;ISQFFYSR;SDHIPFSFVVHLFGSR;SLQESYETK;TFGSKPGYPVPVTACEAHR;VLIAGIHVTHK;VLIAGIHVTHKR	1;1;1;1;1;1;1;1;1;1;1;1;1	13	15	0.1942	39540;31173;41714;28558;23084;28228;37171;37172;17420;36276;18740;39227;22482;22483;27315	| transcript=TGME49_202200-t26_1 | gene=TGME49_202200 | organism=Toxoplasma_gondii_ME49 | gene_product=hypothetical protein | transcript_product=hypothetical protein | location=TGME49_chrVIIa:3522799-3526928(-) | protein_length=793 | sequence_SO=chromosome | SO=protein_coding_gene | is_pseudo=false	3.22941e+07	733958
51_1	TGME49_269690-t26_1-p1	19.0057	94245.6	FFESSTQLDR;GLQVVVPLPTLEEIQK;LEDYMQTAEER;LNVFYEK;RLEVEVANK;TQILALLQER;WLLLSK	1;1;1;1;1;1;1	7	7	0.0798	23823;34994;28449;13662;17735;22370;8991	| transcript=TGME49_269690-t26_1 | gene=TGME49_269690 | organism=Toxoplasma_gondii_ME49 | gene_product=hypothetical protein | transcript_product=hypothetical protein | location=TGME49_chrVIII:5681399-5683996(+) | protein_length=865 | sequence_SO=chromosome | SO=protein_coding_gene | is_pseudo=false	2.9089e+06	58178.1
206_1	TGME49_218590-t26_1-p1	7.67705	97576.4	AFGDFLLK;LADVSASFFR	1;1	2	2	0.02	13603;19823	| transcript=TGME49_218590-t26_1 | gene=TGME49_218590 | organism=Toxoplasma_gondii_ME49 | gene_product=protein phosphatase 2C domain-containing protein | transcript_product=protein phosphatase 2C domain-containing protein | location=TGME49_chrXII:1392658-1398435(-) | protein_length=900 | sequence_SO=chromosome | SO=protein_coding_gene | is_pseudo=false	968096	18617.2
348_1	TGME49_311430-t26_1-p1	36.3523	31968.8	AGGWFVISIK;ANCVDSTAKPEAVFAAEVDK;IVALNAHHFLK;LGATIVGGVANMPIKPGSK;MLVGMVDVIFADVAQPDQSR;QNIVPIVEDAR;RLEVAEESGEK;VLVVPHR;VLYLGAANGTTVSHVSDIVGPEGVVYAVEFSHR;VWNPFR	1;1;1;1;1;1;1;1;1;1	10	12	0.4868	18514;39709;24887;35703;35704;40364;40365;24612;24408;10772;47856;10729	| transcript=TGME49_311430-t26_1 | gene=TGME49_311430 | organism=Toxoplasma_gondii_ME49 | gene_product=fibrillarin | transcript_product=fibrillarin | location=TGME49_chrXI:2068034-2069622(-) | protein_length=304 | sequence_SO=chromosome | SO=protein_coding_gene | is_pseudo=false	1.9483e+07	1.08239e+06
204_1	TGME49_255670-t26_1-p1	23.0485	29120.5	AQGDVLEVAAGTGR;FGCYHNRPIR;NAVTWDGGIGLDEALLGIR;QLVNDAGFDVVFEK;VFGTIYLIVAR;VIKPGGALLLLEHGESSWIYFQK	1;1;1;1;1;1	6	6	0.3541	27303;26620;38021;32649;24561;43441	| transcript=TGME49_255670-t26_1 | gene=TGME49_255670 | organism=Toxoplasma_gondii_ME49 | gene_product=methyltransferase domain-containing protein | transcript_product=methyltransferase domain-containing protein | location=TGME49_chrVIIb:4741540-4748038(+) | protein_length=257 | sequence_SO=chromosome | SO=protein_coding_gene | is_pseudo=false	991125	76240.4
60_1	TGME49_207760-t26_1-p1	24.4247	161545	GGKPGHLFVSINVKPHDIFR;GGVGNLILHFTLK;KADAAGAGVGMDR;SSVSHPEAESVSCTPGESVR;VLNIDIPR;VPNQGHMGLR;WVDDDIHIDVPLSIK	1;1;1;1;1;1;1	7	9	0.0652	40657;40658;27991;27990;23469;39538;14417;19703;35015	| transcript=TGME49_207760-t26_1 | gene=TGME49_207760 | organism=Toxoplasma_gondii_ME49 | gene_product=DnaJ C terminal region domain-containing protein | transcript_product=DnaJ C terminal region domain-containing protein | location=TGME49_chrIb:266961-276137(+) | protein_length=1519 | sequence_SO=chromosome | SO=protein_coding_gene | is_pseudo=false	4.19496e+06	53100.8
534_1	TGME49_218610-t26_1-p1	8.50447	136126	SFASLQQLYDLSMDIHGR;SFFVIIGDR;TEELEALKR	1;1;1	3	3	0.0289	39315;17603;18924	| transcript=TGME49_218610-t26_1 | gene=TGME49_218610 | organism=Toxoplasma_gondii_ME49 | gene_product=ATPase (DUF699) protein | transcript_product=ATPase (DUF699) protein | location=TGME49_chrXII:1365292-1375295(-) | protein_length=1247 | sequence_SO=chromosome | SO=protein_coding_gene | is_pseudo=false	1.10453e+07	172582
410_1	TGME49_207440-t26_1-p1	73.4655	35484	AWISLPK;ERHLGGFDIIHLR;ESVPLVVLLR;EVMMIVMQR;FEAGNMAMVTGGHNVGR;FVPHPIREEEASYK;GEKAWISLPK;GVPALITHDGR;HLGGFDIIHLR;IAAPHHWMLDK;ISNVFVIGK;ISNVFVIGKGEK;IVDTLKFEAGNMAMVTGGHNVGR;LDLNTGKIVDTLK;LRESVPLVVLLR;MLFDTK;NNEFATR;RIAAPHHWMLDK;TDQCYPAGFMDVISIEK;VGVIVHR;YPHPSIK	1;1;1;1;1;1;1;1;1;1;1;1;1;1;1;1;1;1;1;1;1	21	53	0.5256	10600;32413;32412;20251;20252;20250;20663;21810;21811;20664;21235;22352;21236;35000;34777;34999;35240;34778;35001;34789;34788;34220;20419;20638;20639;20637;25346;25347;25353;27049;27045;15558;15579;25687;42474;29648;28732;28734;28733;28735;8757;8759;11790;11760;30716;30719;30718;38057;38278;38277;9537;11438;11437	| transcript=TGME49_207440-t26_1 | gene=TGME49_207440 | organism=Toxoplasma_gondii_ME49 | gene_product=ribosomal protein RPS4 | transcript_product=ribosomal protein RPS4 | location=TGME49_chrIb:62583-65733(-) | protein_length=312 | sequence_SO=chromosome | SO=protein_coding_gene | is_pseudo=false	1.17397e+09	4.51527e+07
148_1	TGME49_292130-t26_1-p1	22.2509	32728.5	CEDINISGSLHR;DQVAFLQQYGHA;LGDLSSQVGWSHGDLVAR;MVVPSALR;SFAQTTLPK;VVVIDCQGHLLGR	1;1;1;1;1;1	6	9	0.2517	28894;28895;28203;37066;37068;12454;16002;30508;30507	| transcript=TGME49_292130-t26_1 | gene=TGME49_292130 | organism=Toxoplasma_gondii_ME49 | gene_product=ribosomal protein RPL13A | transcript_product=ribosomal protein RPL13A | location=TGME49_chrIX:4567408-4570167(-) | protein_length=286 | sequence_SO=chromosome | SO=protein_coding_gene | is_pseudo=false	1.7752e+07	1.04424e+06
169_1	TGME49_249270-t26_1-p1	19.0695	59902.6	ACGDQLCVLAFLPHILDSK;ALAPTWEEVATALK;GDFSQESINTFLTQLLAGK;RNEYLATLNR;VLASTYGIR	1;1;1;1;1	5	6	0.1298	40048;31232;39189;39187;24486;15624	| transcript=TGME49_249270-t26_1 | gene=TGME49_249270 | organism=Toxoplasma_gondii_ME49 | gene_product=protein disulfide isomerase-related protein (provisional), putative | transcript_product=protein disulfide isomerase-related protein (provisional), putative | location=TGME49_chrXII:4417115-4422515(+) | protein_length=547 | sequence_SO=chromosome | SO=protein_coding_gene | is_pseudo=false	4.11074e+06	128461
565_1	TGME49_284560-t26_1-p1	20.9559	21410.3	ATNVKDEIALTGTDVELVSR;FVYAHFPINVNISGNGTVVEIR;NMFTGVMK;SAALIHQSTLVR;VEMWYGTCTDLSCIR	1;1;1;1;1	5	8	0.4053	39806;39805;42661;42671;42670;14085;25881;36993	| transcript=TGME49_284560-t26_1 | gene=TGME49_284560 | organism=Toxoplasma_gondii_ME49 | gene_product=ribosomal protein RPL9 | transcript_product=ribosomal protein RPL9 | location=TGME49_chrV:2713061-2715476(+) | protein_length=190 | sequence_SO=chromosome | SO=protein_coding_gene | is_pseudo=false	7.56771e+06	630643
350_1	TGME49_215785-t26_1-p1	23.588	49124.5	AAAAIPAAASR;FFLYPR;FIFPFDLVK;FIFPFDLVKDPQK;GGVFLTGFEHLVR;GRLPVFPPDEFPEDVDTNPIYFR;GTDPGDVVIEELFNR;GTVLGQEDPYAYLEATDQETGESFEVHVPYFTERPPSNAIK;HGGSWLEQEAAEEVTPLLNSHTETPTQSPSAFR;LDERDMWVLSR;LLASLHHYGLVHTYLRPVDIVLDQR;LPVFPPDEFPEDVDTNPIYFR;MQSNLQTFGEVLLSHSSTHK;QMKEEVLR;RAAAAIPAAASR;SLVHHAR;TGGSDGGGEPPQTPRPSLPTR;TTSEYMQSAADSLVSTSLWNTGQPFR;VESELGERPR	1;0;0;0;0;1;0;0;1;0;0;1;0;0;1;0;1;0;0	6	15	0.6559	15319;11456;11457;20285;20286;32868;29682;29683;29681;44125;44124;44123;44126;33729;33728;49452;48228;48224;29779;45751;45748;45749;45750;42987;42988;42984;42994;41014;41015;41194;41013;17023;20288;10762;39123;39124;39122;45004;21940;21941	| transcript=TGME49_215785-t26_1 | gene=TGME49_215785 | organism=Toxoplasma_gondii_ME49 | gene_product=rhoptry protein ROP2A | transcript_product=rhoptry protein ROP2A | location=TGME49_chrX:7156744-7158043(+) | protein_length=433 | sequence_SO=chromosome | SO=protein_coding_gene | is_pseudo=false	2.2636e+08	1.25755e+07
167_1	TGME49_238010-t26_1-p1	10.9278	18550.2	LTSDYDALDVANK;TDKYTIVR;VNTLIRPDGLK	1;1;1	3	5	0.1916	29519;29518;16071;23707;23708	| transcript=TGME49_238010-t26_1 | gene=TGME49_238010 | organism=Toxoplasma_gondii_ME49 | gene_product=ribosomal protein RPL23A | transcript_product=ribosomal protein RPL23A | location=TGME49_chrVI:9653-11746(+) | protein_length=167 | sequence_SO=chromosome | SO=protein_coding_gene | is_pseudo=false	1.73963e+06	173963
438_1	TGME49_231210-t26_1-p1	2.74938	66823.4	VDLILLIFDAHK	1	1	1	0.0202	28809	| transcript=TGME49_231210-t26_1 | gene=TGME49_231210 | organism=Toxoplasma_gondii_ME49 | gene_product=sarcalumenin/eps15 family protein | transcript_product=sarcalumenin/eps15 family protein | location=TGME49_chrVIII:1329160-1335865(-) | protein_length=594 | sequence_SO=chromosome | SO=protein_coding_gene | is_pseudo=false	0	0
208_1	TGME49_226050-t26_1-p1	45.3955	83840.8	APEAQPSLSR;EDASPGAAILR;ENQPQGLAGTASQSTYK;GLLQAFGDVLR;LAETAQSTAASLEDASVSSPASAAPPR;LDAAFEEYKK;LSSATLASPLSK;RAPEAQPSLSR;SAAFADVTLGDIAAAISSSDASGAAAAAGR;SAGASAAPFTATSRPENSLADTPDDARPGQDASPHR;TDNDGQELYR;TIEAYADSAGDVVR	1;1;1;1;1;1;1;1;1;1;1;1	12	15	0.2442	17666;19290;35248;22516;43443;43442;23335;23333;22053;23287;43861;43860;48253;23220;30536	| transcript=TGME49_226050-t26_1 | gene=TGME49_226050 | organism=Toxoplasma_gondii_ME49 | gene_product=hypothetical protein | transcript_product=hypothetical protein | location=TGME49_chrX:1845973-1849749(-) | protein_length=774 | sequence_SO=chromosome | SO=protein_coding_gene | is_pseudo=false	1.73519e+08	4.44919e+06
241_1	TGME49_212090-t26_1-p1	13.5347	70142.1	FASGPVAPYAGLQADR;TATELHAPR;VALTEQLVTGNQIYK;VTQPAEGFYSGIK	1;1;1;1	4	4	0.0839	33199;16065;33939;28790	| transcript=TGME49_212090-t26_1 | gene=TGME49_212090 | organism=Toxoplasma_gondii_ME49 | gene_product=hypothetical protein | transcript_product=hypothetical protein | location=TGME49_chrX:4071783-4073681(-) | protein_length=632 | sequence_SO=chromosome | SO=protein_coding_gene | is_pseudo=false	3.87541e+07	1.0765e+06
530_1	TGME49_239760-t26_1-p1	10.0461	15064	FTVDCQKPVDDNIIEAK;VFVTAELPFSKR;YFQMPQEDETAA	1;1;1	3	4	0.3083	38303;38301;28726;30019	| transcript=TGME49_239760-t26_1 | gene=TGME49_239760 | organism=Toxoplasma_gondii_ME49 | gene_product=ribosomal protein RPL22 | transcript_product=ribosomal protein RPL22 | location=TGME49_chrVI:901428-903242(-) | protein_length=133 | sequence_SO=chromosome | SO=protein_coding_gene | is_pseudo=false	2.55028e+06	318786
263_1	TGME49_245460-t26_1-p1	60.9482	23546.6	ADGYILEGEELMFYK;ADGYILEGEELMFYKR;AGQEEEGSR;FELGRPPAMTK;KAGQEEEGSR;KFELGRPPAMTK;LDPLLEEQFNTGR;LDTGNYSWSSQK;LLACISSRPGQSGR;LLGVVYNASNNELVR;NSIVAIDATPFK;NSIVAIDATPFKAWFR;QQGVPKLDPLLEEQFNTGR;SFYGLDLGK;SFYGLDLGKK;TNTLVKNSIVAIDATPFK	1;1;1;1;1;1;1;1;1;1;1;1;1;1;1;1	16	36	0.6341	35203;35204;35205;35470;37793;37794;37612;15081;24416;24418;18991;28156;28154;28155;31834;31833;31835;28480;31259;33736;33744;33745;33746;33735;25283;25285;25284;25309;36139;40164;16174;16176;20351;37597;37596;37604	| transcript=TGME49_245460-t26_1 | gene=TGME49_245460 | organism=Toxoplasma_gondii_ME49 | gene_product=ribosomal protein RPS8 | transcript_product=ribosomal protein RPS8 | location=TGME49_chrXII:2284189-2287999(-) | protein_length=205 | sequence_SO=chromosome | SO=protein_coding_gene | is_pseudo=false	9.39279e+08	7.22522e+07
225_1	TGME49_288360-t26_1-p1	3.25077	77008.9	FIPALQGFK	1	1	1	0.0131	16724	| transcript=TGME49_288360-t26_1 | gene=TGME49_288360 | organism=Toxoplasma_gondii_ME49 | gene_product=tryptophanyl-tRNA synthetase (TrpRS2) | transcript_product=tryptophanyl-tRNA synthetase (TrpRS2) | location=TGME49_chrIX:2473710-2478137(+) | protein_length=689 | sequence_SO=chromosome | SO=protein_coding_gene | is_pseudo=false	0	0
17_1	TGME49_289680-t26_1-p1	3.25077	24980.8	AQIWDTAGQER;IVLIGDSGVGK	0;1	1	1	0.1005	25232;17741	| transcript=TGME49_289680-t26_1 | gene=TGME49_289680 | organism=Toxoplasma_gondii_ME49 | gene_product=Ras-related protein Rab11 | transcript_product=Ras-related protein Rab11 | location=TGME49_chrIX:3373629-3376956(-) | protein_length=219 | sequence_SO=chromosome | SO=protein_coding_gene | is_pseudo=false	1.45562e+06	97041.5
430_1	TGME49_293590-t26_1-p1	35.1031	58357.7	AGFVMGEGAGIMVFETEEHAVR;AMAQGFNDDPK;AMAQGFNDDPKR;AYTSPTPFEAVLSDTLGFGGHNAALLLR;DIGYINAHGTSTPMNDR;IYGEVAGYGASCDAHHITAPAPDGSGLSR;LAMEDAGLSPR;NLIAGTNVIDK;QLLISSTK	1;1;1;1;1;1;1;1;1	9	11	0.2505	41921;22672;27490;27489;45548;36578;45763;45762;21492;21436;12973	| transcript=TGME49_293590-t26_1 | gene=TGME49_293590 | organism=Toxoplasma_gondii_ME49 | gene_product=3-oxoacyl-acyl-carrier protein synthase I/II, putative | transcript_product=3-oxoacyl-acyl-carrier protein synthase I/II, putative | location=TGME49_chrIa:439262-448019(+) | protein_length=551 | sequence_SO=chromosome | SO=protein_coding_gene | is_pseudo=false	1.22089e+07	436032
77_1	TGME49_225550-t26_1-p1	22.5621	48364.3	FDVNVLR;FVVLHLKPK;HMTGETLPVFSSFLK;IDKEPSLR;QPFEYSVGQHVGEFR;TLASVGGIDTEEIRYPLR;VTNPEQNTLK	1;1;1;1;1;1;1	7	7	0.192	12135;18606;34123;14959;35246;38284;20926	| transcript=TGME49_225550-t26_1 | gene=TGME49_225550 | organism=Toxoplasma_gondii_ME49 | gene_product=phosphatidylserine decarboxylase | transcript_product=phosphatidylserine decarboxylase | location=TGME49_chrX:2166480-2170208(+) | protein_length=427 | sequence_SO=chromosome | SO=protein_coding_gene | is_pseudo=false	1.23859e+07	458737
432_1	TGME49_244210-t26_1-p1	11.6241	84648	AASASPAFPSGGR;LGDALSDIR;LLHMLEHPQAEK;QQVAQLANMQLAG	1;1;1;1	4	4	0.06	22076;15016;30043;28064	| transcript=TGME49_244210-t26_1 | gene=TGME49_244210 | organism=Toxoplasma_gondii_ME49 | gene_product=RNA polymerase-associated protein RTF1 | transcript_product=RNA polymerase-associated protein RTF1 | location=TGME49_chrVI:3119206-3125605(-) | protein_length=783 | sequence_SO=chromosome | SO=protein_coding_gene | is_pseudo=false	3.45645e+06	82296.4
265_1	TGME49_218570-t26_1-p1	6.89683	61164.9	TLVVDTGAFLR;VVVGLGPGNPNSNR	1;1	2	2	0.0452	22616;28294	| transcript=TGME49_218570-t26_1 | gene=TGME49_218570 | organism=Toxoplasma_gondii_ME49 | gene_product=Nin one binding (NOB1) Zn-ribbon family protein | transcript_product=Nin one binding (NOB1) Zn-ribbon family protein | location=TGME49_chrXII:1420369-1423485(-) | protein_length=553 | sequence_SO=chromosome | SO=protein_coding_gene | is_pseudo=false	3.25423e+06	130169
340_1	TGME49_289200-t26_1-p1	3.25077	98862.4	NLQLIELYLR	1	1	1	0.0112	25254	| transcript=TGME49_289200-t26_1 | gene=TGME49_289200 | organism=Toxoplasma_gondii_ME49 | gene_product=RAP domain-containing protein | transcript_product=RAP domain-containing protein | location=TGME49_chrIX:3067928-3081281(+) | protein_length=890 | sequence_SO=chromosome | SO=protein_coding_gene | is_pseudo=false	0	0
71_1	TGME49_278990-t26_1-p1	8.7917	53057.9	FGLYEYFK;FYFFEK;TVVAEEGAAGLR	1;1;1	3	3	0.0543	18032;12671;21973	| transcript=TGME49_278990-t26_1 | gene=TGME49_278990 | organism=Toxoplasma_gondii_ME49 | gene_product=phosphate carrier, putative | transcript_product=phosphate carrier, putative | location=TGME49_chrXII:5707610-5711051(-) | protein_length=479 | sequence_SO=chromosome | SO=protein_coding_gene | is_pseudo=false	2.66054e+06	88684.5
227_1	TGME49_215220-t26_1-p1	4.42628	68587.6	ASVAFQGDDAR	1	1	1	0.0175	20659	| transcript=TGME49_215220-t26_1 | gene=TGME49_215220 | organism=Toxoplasma_gondii_ME49 | gene_product=hypothetical protein | transcript_product=hypothetical protein | location=TGME49_chrX:6825368-6827843(+) | protein_length=629 | sequence_SO=chromosome | SO=protein_coding_gene | is_pseudo=false	998393	22690.7
3_1	TGME49_211290-t26_1-p1	44.9929	36565.1	ALVDTGVK;DKHDASLLGLVSSVPDSSILKPEFVGAGAALVAVTR;EDTVDLLLTVDR;HGENRPHSSPF;ILPTSDREPLIAGPQK;LADDDTFEDDR;LADDDTFEDDRLYR;MSAPQAAITKPLTILLAGIPGAHISK;NTDFKDQQEFPQTSAR;QVVLTTK;RPFEAAIPHFILQK;VTEEDLQVLLFEIAHDCK	1;1;1;1;1;1;1;1;1;1;1;1	12	16	0.5345	10244;48248;48249;28568;24931;34630;34631;26340;34730;43501;43502;37314;9811;33801;40075;40076	| transcript=TGME49_211290-t26_1 | gene=TGME49_211290 | organism=Toxoplasma_gondii_ME49 | gene_product=rhoptry protein ROP15 | transcript_product=rhoptry protein ROP15 | location=TGME49_chrIV:1850723-1853193(-) | protein_length=333 | sequence_SO=chromosome | SO=protein_coding_gene | is_pseudo=false	5.36898e+07	2.82578e+06
310_1	TGME49_267060-t26_1-p1	9.60976	17866.7	ALEKDDVIAK;ANMSDFDR;LCFVVDIINQTR	1;1;1	3	3	0.1911	19413;14891;30784	| transcript=TGME49_267060-t26_1 | gene=TGME49_267060 | organism=Toxoplasma_gondii_ME49 | gene_product=ribosomal protein RPL14 | transcript_product=ribosomal protein RPL14 | location=TGME49_chrIX:798309-800212(+) | protein_length=157 | sequence_SO=chromosome | SO=protein_coding_gene | is_pseudo=false	493313	37947.1
53_1	TGME49_255260-t26_1-p1	2.85727	62980.4	ISPFPMELLEK	1	1	1	0.0193	26137	| transcript=TGME49_255260-t26_1 | gene=TGME49_255260 | organism=Toxoplasma_gondii_ME49 | gene_product=apical membrane antigen AMA1 | transcript_product=apical membrane antigen AMA1 | location=TGME49_chrVIIb:4948498-4952962(+) | protein_length=569 | sequence_SO=chromosome | SO=protein_coding_gene | is_pseudo=false	0	0
202_1	TGME49_280560-t26_1-p1	98.7433	137788	AAGVSVHTQWK;ASQIDLPR;DATSLGATPGLR;DLVLVGGGSSHLFVMK;DQAHVDLLQLCQVAGGR;FYPLLFNR;GASVAAETLESGK;GLLPGLLAGAYTR;GPSSAGGEPNAEVK;ILAAVAAADK;ILAAVAAADKQPVEAR;KTFVPFPQK;LADLHAHWR;LLDGVTELMNEGIHSSLLASNAR;LTLVSADTDTPYK;RTDGDDAGETLSR;SCNAHNVFAVGEAAK;SGVSHAECIQTK;SLTAPASLTGGLR;TDGDDAGETLSR;TGAEAELECENFR;TMQELEQADAAQTR;VLMEYVQASSGAR;WEAALGR;WVYAALDLMQVSNR;YQVSPSGLLRPSLLSSK	1;1;1;1;1;1;1;1;1;1;1;1;1;1;1;1;1;1;1;1;1;1;1;1;1;1	26	28	0.2411	22329;13259;21464;33708;36819;36817;18163;23500;26087;26002;26001;14501;33244;19056;20041;42611;29488;28639;32559;26513;24340;24063;31711;32817;29160;10228;33791;36086	| transcript=TGME49_280560-t26_1 | gene=TGME49_280560 | organism=Toxoplasma_gondii_ME49 | gene_product=selenide, water dikinase | transcript_product=selenide, water dikinase | location=TGME49_chrVIIa:296007-305380(-) | protein_length=1298 | sequence_SO=chromosome | SO=protein_coding_gene | is_pseudo=false	9.64432e+07	1.43945e+06
221_1	TGME49_212290-t26_1-p1	23.2315	34969.7	ADAFIALYANHLK;ELAPYDPDWLYIR;HLYIRPDCGVGGFR;WIDYVK;YILQQFEEMGLVESDPEKPGR;YILQQFEEMGLVESDPEKPGRR	1;1;1;1;1;1	6	13	0.2173	30070;30083;30085;33601;33554;33553;10857;42755;42754;42762;42821;42822;43719	| transcript=TGME49_212290-t26_1 | gene=TGME49_212290 | organism=Toxoplasma_gondii_ME49 | gene_product=ribosomal protein RPS19 | transcript_product=ribosomal protein RPS19 | location=TGME49_chrX:3940725-3942425(-) | protein_length=313 | sequence_SO=chromosome | SO=protein_coding_gene | is_pseudo=false	1.54595e+08	8.58861e+06
15_1	TGME49_245580-t26_1-p1	2.40582	248340	RVVIPR	1	1	1	0.0026	8340	| transcript=TGME49_245580-t26_1 | gene=TGME49_245580 | organism=Toxoplasma_gondii_ME49 | gene_product=hypothetical protein | transcript_product=hypothetical protein | location=TGME49_chrXII:2396564-2409401(+) | protein_length=2335 | sequence_SO=chromosome | SO=protein_coding_gene | is_pseudo=false	0	0
32_1	TGME49_258390-t26_1-p1	57.9054	44624.5	DDVTFDGQTMTLYNK;DGDEIVFDGVGEQK;EISFAYEILNNAEK;FKEISFAYEILNNAEK;IGDDLEMSIR;ISLLEALVGFER;KDDVTFDGQTMTLYNK;KGNTSQFGNLR;LGHEPGDLVLVIQELPHK;LGHEPGDLVLVIQELPHKR;LQSGGQQASHPFGDIFSDFFGGGFGGR;QNLYSVLGVK;QVYDEYGEEGLER;SFIHLDNTPVR	1;1;1;1;1;1;1;1;1;1;1;1;1;1	14	21	0.4005	34776;31379;33461;37402;37403;21090;21088;27415;36786;23563;38337;38338;39986;39987;39985;44320;44319;20123;32725;25978;25979	| transcript=TGME49_258390-t26_1 | gene=TGME49_258390 | organism=Toxoplasma_gondii_ME49 | gene_product=DnaJ protein, putative | transcript_product=DnaJ protein, putative | location=TGME49_chrVIIb:3441057-3442643(-) | protein_length=397 | sequence_SO=chromosome | SO=protein_coding_gene | is_pseudo=false	5.1315e+07	2.13813e+06
223_1	TGME49_206590-t26_1-p1	14.3701	86323.6	EDVCWAAFR;ELDHPNVIK;FRQEIAIMK;STSATATLSPQPYTPTPESHR;TVNAAAVASPETR	1;1;1;1;1	5	5	0.0776	21269;17979;20643;40853;25578	| transcript=TGME49_206590-t26_1 | gene=TGME49_206590 | organism=Toxoplasma_gondii_ME49 | gene_product=calcium-dependent protein kinase CDPK2A | transcript_product=calcium-dependent protein kinase CDPK2A | location=TGME49_chrVIIa:800544-807261(-) | protein_length=786 | sequence_SO=chromosome | SO=protein_coding_gene | is_pseudo=false	9.86665e+06	182716
368_1	TGME49_253090-t26_1-p1	7.67705	122237	FVPPVLIFVQSK;GLPTWLLQR	1;1	2	2	0.0189	28133;18725	| transcript=TGME49_253090-t26_1 | gene=TGME49_253090 | organism=Toxoplasma_gondii_ME49 | gene_product=DEAD/DEAH box helicase domain-containing protein | transcript_product=DEAD/DEAH box helicase domain-containing protein | location=TGME49_chrIII:729968-738998(+) | protein_length=1109 | sequence_SO=chromosome | SO=protein_coding_gene | is_pseudo=false	202806	3496.66
312_1	TGME49_269920-t26_1-p1	96.9556	107920	ASIMAPADSLIQNIYTIRPDFK;AVLLTLK;DPLFLR;ENPPSEGAEVLLNLLAAR;GEISHPIIPQVK;GIDATWILLPER;GLLYGFALSHYLLK;IEVQTEPCQGGWEESR;KPVNGVFEQDPTVVLLQLWR;LFVSILYLAPSDYHR;LNNIDLEEAFSMSDKDR;LSWEEEPLGASMR;NLEAGDLLHR;QISMYASGAELEK;QNINGSDSVIR;QSQVSLTATVTPDEQFLFQHPFYGCVGDEK;QVYTPTASQLALFLPSK;SVQEFFTRPINYHVYR;TFASSLKEPSSTLAIR;TFFGVEVTSVSDGTFR;VGTTSTTCAIR;VHSPADWTVTSQTYIPGCTPSVSR;WATENGNLGELVLGQPEVLR;WSWKDPLFLR;YTESYEK	1;1;1;1;1;1;1;1;1;1;1;1;1;1;1;1;1;1;1;1;1;1;1;1;1	25	32	0.3791	42750;42820;8904;9012;37023;37021;26593;28434;32888;32889;37205;41936;35480;35479;38383;38565;31312;20700;20704;29567;23004;23006;47839;36617;39035;34292;34796;21736;43762;40395;27447;13883	| transcript=TGME49_269920-t26_1 | gene=TGME49_269920 | organism=Toxoplasma_gondii_ME49 | gene_product=phosphatidylserine decarboxylase | transcript_product=phosphatidylserine decarboxylase | location=TGME49_chrVIII:5537401-5545827(-) | protein_length=968 | sequence_SO=chromosome | SO=protein_coding_gene | is_pseudo=false	4.3357e+07	760648
34_1	TGME49_266400-t26_1-p1	19.2349	104778	DAVAQQLLGVDEK;ILGLLAGFLSSSGASR;LAAAGAPVDVR;LFAAFDLHNPK;LLAAIFR;SVDGYVEYLTHVK	1;1;1;1;1;1	6	7	0.074	28493;32186;17187;25197;10294;31429;31430	| transcript=TGME49_266400-t26_1 | gene=TGME49_266400 | organism=Toxoplasma_gondii_ME49 | gene_product=hypothetical protein | transcript_product=hypothetical protein | location=TGME49_chrIX:1155997-1168118(+) | protein_length=960 | sequence_SO=chromosome | SO=protein_coding_gene | is_pseudo=false	1.52929e+06	33984.2
200_1	TGME49_258870-t26_1-p1	58.0011	101533	ASQETMDNINHTTQR;CTVGGGYLPVR;ELTPGVTGFILCVENGEKPVFVPR;EVDEGEELLHFADVEYPTSISR;FLNDDQHNHVEEGDGEVGGR;GFVVPVADMVAAVK;GGGVQEFVK;GIQELLVPQPALHLLSYFDAMHPENLR;GQGLFSQYAEYR;GQLAGVLR;ILPTFTVQDIPSGDADVHK;QYAANVLSQK;TSNECIIER;TVVAEVVEDDSKDSR;VAVDQFVIVR;WMDWASGR	1;1;1;1;1;1;1;1;1;1;1;1;1;1;1;1	16	18	0.2544	34754;22186;43825;43172;40726;28969;13923;47021;47022;29339;10568;39007;20145;20139;20132;33576;21014;16404	| transcript=TGME49_258870-t26_1 | gene=TGME49_258870 | organism=Toxoplasma_gondii_ME49 | gene_product=hypothetical protein | transcript_product=hypothetical protein | location=TGME49_chrVIIb:3113941-3118623(-) | protein_length=916 | sequence_SO=chromosome | SO=protein_coding_gene | is_pseudo=false	3.09981e+07	563602
532_1	TGME49_233000-t26_1-p1	2.18637	126168	VIGGELQGMR	1	1	1	0.0086	17797	| transcript=TGME49_233000-t26_1 | gene=TGME49_233000 | organism=Toxoplasma_gondii_ME49 | gene_product=KOW motif domain-containing protein | transcript_product=KOW motif domain-containing protein | location=TGME49_chrVIII:2318408-2332258(-) | protein_length=1169 | sequence_SO=chromosome | SO=protein_coding_gene | is_pseudo=false	0	0
580_1	TGME49_231410-t26_1-p1	22.0705	64687	CLDYLSTFR;LIQGSLQDVMIR;QEAFIQFAK;SRPELHDAAMQSAIQGLSGSDGAMDPVGAHFK;VGFETIHENSIKPVAPLSENSK;VNLSTATADPMGTVVQR	1;1;1;1;1;1	6	6	0.1769	22034;28107;18631;47599;42344;34958	| transcript=TGME49_231410-t26_1 | gene=TGME49_231410 | organism=Toxoplasma_gondii_ME49 | gene_product=hypothetical protein | transcript_product=hypothetical protein | location=TGME49_chrVIII:1406518-1410847(+) | protein_length=571 | sequence_SO=chromosome | SO=protein_coding_gene | is_pseudo=false	1.2151e+07	328405
133_1	TGME49_295610-t26_1-p1	2.00293	557266	LSLLASR	1	1	1	0.0014	8989	| transcript=TGME49_295610-t26_1 | gene=TGME49_295610 | organism=Toxoplasma_gondii_ME49 | gene_product=histone lysine methyltransferase, SET, putative | transcript_product=histone lysine methyltransferase, SET, putative | location=TGME49_chrIa:1680664-1701528(-) | protein_length=5175 | sequence_SO=chromosome | SO=protein_coding_gene | is_pseudo=false	0	0
360_1	TGME49_319550-t26_1-p1	8.85256	36154.5	DGSQESGSTLWGR;SQISTFALAADR	1;1	2	2	0.0729	28277;25408	| transcript=TGME49_319550-t26_1 | gene=TGME49_319550 | organism=Toxoplasma_gondii_ME49 | gene_product=membrane protein C17G8.08c, putative | transcript_product=membrane protein C17G8.08c, putative | location=TGME49_chrIV:916939-921078(+) | protein_length=343 | sequence_SO=chromosome | SO=protein_coding_gene | is_pseudo=false	527068	58563.1
362_1	TGME49_315690-t26_1-p1	23.8091	34133.6	FDGDLTHFFEYIPFSDKEHLPR;HFQELQAAYEVLKDPK;KNATFVETLK;MESLILAIQSNR;NLALLLHPDK;TLYELLR;VSPSASQSEITK	1;1;1;1;1;1;1	7	9	0.3038	44079;44080;44081;37404;21195;28151;20589;13519;23969	| transcript=TGME49_315690-t26_1 | gene=TGME49_315690 | organism=Toxoplasma_gondii_ME49 | gene_product=DnaJ domain-containing protein | transcript_product=DnaJ domain-containing protein | location=TGME49_chrXI:4904888-4907840(+) | protein_length=293 | sequence_SO=chromosome | SO=protein_coding_gene | is_pseudo=false	5.41622e+06	338514
135_1	TGME49_272210-t26_1-p1	3.10823	104407	FFSVAELAHLQR	1	1	1	0.0127	29330	| transcript=TGME49_272210-t26_1 | gene=TGME49_272210 | organism=Toxoplasma_gondii_ME49 | gene_product=hypothetical protein | transcript_product=hypothetical protein | location=TGME49_chrVIII:4134153-4139687(-) | protein_length=946 | sequence_SO=chromosome | SO=protein_coding_gene | is_pseudo=false	0	0
434_1	TGME49_248225-t26_1-p1	2.26213	54545.5	HRQQIETCDLIPLSK	1	1	1	0.0321	36170	| transcript=TGME49_248225-t26_1 | gene=TGME49_248225 | organism=Toxoplasma_gondii_ME49 | gene_product=PF2 arrest specific protein 8/11, putative | transcript_product=PF2 arrest specific protein 8/11, putative | location=TGME49_chrXII:3747903-3751855(+) | protein_length=467 | sequence_SO=chromosome | SO=protein_coding_gene | is_pseudo=false	0	0
318_1	TGME49_205340-t26_1-p1	2.59746	15388.8	NALIHDGLVR	1	1	1	0.0704	19679	| transcript=TGME49_205340-t26_1 | gene=TGME49_205340 | organism=Toxoplasma_gondii_ME49 | gene_product=ribosomal protein RPS12 | transcript_product=ribosomal protein RPS12 | location=TGME49_chrVIIa:1467654-1468859(+) | protein_length=142 | sequence_SO=chromosome | SO=protein_coding_gene | is_pseudo=false	146173	16241.4
582_1	TGME49_226240-t26_1-p1	18.3982	23187.1	DIDQVHADLKK;GKDIDQVHADLK;KGHVNLPVDEDLPGK;LVVAQETPWTHEDAEEAAK;YFINDSALQIHMQTK	1;1;1;1;1	5	5	0.3081	25457;27181;33172;39720;35681	| transcript=TGME49_226240-t26_1 | gene=TGME49_226240 | organism=Toxoplasma_gondii_ME49 | gene_product=bud site selection protein, putative | transcript_product=bud site selection protein, putative | location=TGME49_chrX:1773819-1775473(-) | protein_length=198 | sequence_SO=chromosome | SO=protein_coding_gene | is_pseudo=false	2.18273e+07	1.67902e+06
518_1	TGME49_245620-t26_1-p1	12.2272	17310.1	CGLTYILNAEE;ETCGAGVFMAAHK;FYKVDGNDK;TYTKPK	1;1;1;1	4	6	0.2532	25469;28252;28742;28743;18786;8303	| transcript=TGME49_245620-t26_1 | gene=TGME49_245620 | organism=Toxoplasma_gondii_ME49 | gene_product=ribosomal-ubiquitin protein RPS27A | transcript_product=ribosomal-ubiquitin protein RPS27A | location=TGME49_chrXII:2435543-2437627(-) | protein_length=154 | sequence_SO=chromosome | SO=protein_coding_gene | is_pseudo=false	5.92309e+06	846156
261_1	TGME49_249510-t26_1-p1	4.42628	37223.4	VVLPIAGDHATNLWYIR	1	1	1	0.0511	37656	| transcript=TGME49_249510-t26_1 | gene=TGME49_249510 | organism=Toxoplasma_gondii_ME49 | gene_product=hypothetical protein | transcript_product=hypothetical protein | location=TGME49_chrXII:4584975-4586309(+) | protein_length=333 | sequence_SO=chromosome | SO=protein_coding_gene | is_pseudo=false	0	0
538_1	TGME49_315910-t26_1-p1	2.63207	62678.4	SLQSLFCFVAMATLFLNLCADVTATPAPHPPPSPASVHQK	1	1	1	0.0696	49333	| transcript=TGME49_315910-t26_1 | gene=TGME49_315910 | organism=Toxoplasma_gondii_ME49 | gene_product=hypothetical protein | transcript_product=hypothetical protein | location=TGME49_chrXI:5072112-5073839(+) | protein_length=575 | sequence_SO=chromosome | SO=protein_coding_gene | is_pseudo=false	0	0
75_1	TGME49_223930-t26_1-p1	3.25077	40647	MAFVEFYDLR	1	1	1	0.0262	25673	| transcript=TGME49_223930-t26_1 | gene=TGME49_223930 | organism=Toxoplasma_gondii_ME49 | gene_product=RNA recognition motif-containing protein | transcript_product=RNA recognition motif-containing protein | location=TGME49_chrX:3445014-3449020(-) | protein_length=382 | sequence_SO=chromosome | SO=protein_coding_gene | is_pseudo=false	99134.4	8261.2
436_1	TGME49_225870-t26_1-p1	5.56102	160959	GSAANAEGGADPQPR;TGTAGEAPRSPVQSTETAQPFSGCGMKPEDSGQFR	1;1	2	2	0.0317	28816;48348	| transcript=TGME49_225870-t26_1 | gene=TGME49_225870 | organism=Toxoplasma_gondii_ME49 | gene_product=hypothetical protein | transcript_product=hypothetical protein | location=TGME49_chrX:1979844-1984583(+) | protein_length=1579 | sequence_SO=chromosome | SO=protein_coding_gene | is_pseudo=false	2.1036e+06	37564.3
314_1	TGME49_238250-t26_1-p1	11.9608	11400.6	EELQNVVSAQR;QVAGFAPYER;REELQNVVSAQR	1;1;1	3	4	0.2178	25194;25211;20697;29616	| transcript=TGME49_238250-t26_1 | gene=TGME49_238250 | organism=Toxoplasma_gondii_ME49 | gene_product=ribosomal protein RPL36 | transcript_product=ribosomal protein RPL36 | location=TGME49_chrVI:155358-156516(+) | protein_length=101 | sequence_SO=chromosome | SO=protein_coding_gene | is_pseudo=false	1.98455e+07	2.83507e+06
245_1	TGME49_231350-t26_1-p1	31.632	96652.5	AVDASEVDIYHLPR;DGEIAVVTAQGVGQLEATRPVHR;ETIELSPEPFAHWTLK;FSVVNQVGSLLAR;HTNQYLMLK;MTNCGVYVNAGR;QDAGVLLLSQSGETLDTVR;TLFVLGK;TPVILVLLADQHAASLLNAAQQVK	1;1;1;1;1;1;1;1;1	9	9	0.1526	32705;42391;37090;28594;21064;27237;38441;9495;43025	| transcript=TGME49_231350-t26_1 | gene=TGME49_231350 | organism=Toxoplasma_gondii_ME49 | gene_product=glucosamine-fructose-6-phosphate aminotransferase | transcript_product=glucosamine-fructose-6-phosphate aminotransferase | location=TGME49_chrVIII:1355205-1358289(-) | protein_length=898 | sequence_SO=chromosome | SO=protein_coding_gene | is_pseudo=false	5.90867e+06	107430
338_1	TGME49_224060-t26_1-p1	23.1737	68905.2	FGEDVFFGHVQDPALVNHLR;FRPEEPSNAPGRPR;IMSVNPDSDGR;LVSPPFIAVFSK;RNPAAVAAVESEVSTDPIVR;TVQDMLEWLQSR;TVVGSTFQQIVK	1;1;1;1;1;1;1	7	7	0.1624	41555;33076;22559;26184;39318;31344;26226	| transcript=TGME49_224060-t26_1 | gene=TGME49_224060 | organism=Toxoplasma_gondii_ME49 | gene_product=thioredoxin, putative | transcript_product=thioredoxin, putative | location=TGME49_chrX:3359090-3360958(-) | protein_length=622 | sequence_SO=chromosome | SO=protein_coding_gene | is_pseudo=false	4.32169e+06	105407
243_1	TGME49_230190-t26_1-p1	23.588	31220.2	AAVKPPTLTEER;ASGFGTGACTPQVPR;DYLASQLTGYPFLR;HCILVNK;SGGPQFEMAGTSHR;VTVPSTALPSDSHR	1;1;1;1;1;1	6	8	0.2621	26379;31339;33508;12768;30422;30439;30540;30541	| transcript=TGME49_230190-t26_1 | gene=TGME49_230190 | organism=Toxoplasma_gondii_ME49 | gene_product=hypothetical protein | transcript_product=hypothetical protein | location=TGME49_chrVIII:674834-676018(+) | protein_length=290 | sequence_SO=chromosome | SO=protein_coding_gene | is_pseudo=false	1.31535e+07	939532
321_1	TGME49_315610-t26_1-p1	15.6643	15961.3	AAGSVVLVRPK;DVHVGSAETSNDVAVASTGSGTKPSK;DVHVGSAETSNDVAVASTGSGTKPSKK;KPAPASR	1;1;1;1	4	20	0.2848	19211;19212;42941;42942;42943;42940;42944;42938;42939;42955;42937;42956;43676;43679;43683;43680;43678;7930;7929;7928	| transcript=TGME49_315610-t26_1 | gene=TGME49_315610 | organism=Toxoplasma_gondii_ME49 | gene_product=hypothetical protein | transcript_product=hypothetical protein | location=TGME49_chrXI:4855798-4856274(+) | protein_length=158 | sequence_SO=chromosome | SO=protein_coding_gene | is_pseudo=false	1.96984e+08	2.4623e+07
514_1	TGME49_250710-t26_1-p1	3.25077	23098.8	KQEAVIQELK	1	1	1	0.0505	22415	| transcript=TGME49_250710-t26_1 | gene=TGME49_250710 | organism=Toxoplasma_gondii_ME49 | gene_product=microneme protein MIC10 | transcript_product=microneme protein MIC10 | location=TGME49_chrXII:5143982-5144578(+) | protein_length=198 | sequence_SO=chromosome | SO=protein_coding_gene | is_pseudo=false	917561	114695
584_1	TGME49_235660-t26_1-p1	38.2427	63922.5	AYNIFELYCTGR;EMLKEQEEQR;HLGLSDK;LGQLGSTLQAFSDTSEALDAVILGNK;LVLFMADQSR;MAEVEPLLR;NCFYLHGVLQCLPR;QLMNNNWDLR;VADAWIASVAPLLK;YFVLHPLFR	1;1;1;1;1;1;1;1;1;1	10	10	0.2112	31354;26618;9227;43784;22217;17726;35176;26121;30256;22609	| transcript=TGME49_235660-t26_1 | gene=TGME49_235660 | organism=Toxoplasma_gondii_ME49 | gene_product=hypothetical protein | transcript_product=hypothetical protein | location=TGME49_chrX:5023381-5029202(-) | protein_length=573 | sequence_SO=chromosome | SO=protein_coding_gene | is_pseudo=false	1.46183e+07	504081
336_1	TGME49_292360-t26_1-p1	2.17613	117376	LFDDLPR	1	1	1	0.0066	12535	| transcript=TGME49_292360-t26_1 | gene=TGME49_292360 | organism=Toxoplasma_gondii_ME49 | gene_product=hypothetical protein | transcript_product=hypothetical protein | location=TGME49_chrIX:4706523-4713185(-) | protein_length=1062 | sequence_SO=chromosome | SO=protein_coding_gene | is_pseudo=false	395111	7454.93
364_1	TGME49_233410-t26_1-p1	25.2204	69566.4	APSAPLSTLDVAELELQASSALR;HSKPGAVPYVSVK;KLSAPLMIHR;LSAPLMIHR;NFDPQMHPFER;NPADYVQQKPGQLQR;TEAAAQLGPR;VFQAHDGFVR	1;1;1;1;1;1;1;1	8	9	0.1496	41935;27986;21727;17152;29313;34717;16542;22077;22082	| transcript=TGME49_233410-t26_1 | gene=TGME49_233410 | organism=Toxoplasma_gondii_ME49 | gene_product=Sof1 family domain-containing protein | transcript_product=Sof1 family domain-containing protein | location=TGME49_chrVIII:2630321-2637962(-) | protein_length=615 | sequence_SO=chromosome | SO=protein_coding_gene | is_pseudo=false	1.70952e+07	488435
316_1	TGME49_245640-t26_1-p1	6.04795	46505.7	ETTDTSQPPLER;LAQTEPVQK	1;1	2	2	0.0505	28117;16545	| transcript=TGME49_245640-t26_1 | gene=TGME49_245640 | organism=Toxoplasma_gondii_ME49 | gene_product=hypothetical protein | transcript_product=hypothetical protein | location=TGME49_chrXII:2442082-2444718(-) | protein_length=416 | sequence_SO=chromosome | SO=protein_coding_gene | is_pseudo=false	1.32808e+06	49188
78_1	TGME49_247440-t26_1-p1	3.25077	40157	SIQVWTVWR	1	1	1	0.0238	22043	| transcript=TGME49_247440-t26_1 | gene=TGME49_247440 | organism=Toxoplasma_gondii_ME49 | gene_product=hypothetical protein | transcript_product=hypothetical protein | location=TGME49_chrXII:3338791-3339927(-) | protein_length=378 | sequence_SO=chromosome | SO=protein_coding_gene | is_pseudo=false	0	0
323_1	TGME49_225160-t26_1-p1	2.29017	45415.5	IVEMLETQR	1	1	1	0.0224	20040	| transcript=TGME49_225160-t26_1 | gene=TGME49_225160 | organism=Toxoplasma_gondii_ME49 | gene_product=hypothetical protein | transcript_product=hypothetical protein | location=TGME49_chrX:2445343-2446548(+) | protein_length=401 | sequence_SO=chromosome | SO=protein_coding_gene | is_pseudo=false	1.90812e+08	1.00427e+07
131_1	TGME49_297880-t26_1-p1	6.359	24137.8	GLLQLFTEK;GVGEHIGGTPVDLVLNDLYPLIVK	1;1	2	2	0.1507	17464;43063	| transcript=TGME49_297880-t26_1 | gene=TGME49_297880 | organism=Toxoplasma_gondii_ME49 | gene_product=dense granule protein DG32 | transcript_product=dense granule protein DG32 | location=TGME49_chrII:2093540-2094542(-) | protein_length=219 | sequence_SO=chromosome | SO=protein_coding_gene | is_pseudo=false	0	0
496_1	TGME49_209000-t26_1-p1	2.0311	1.3104e+06	IQSFLK	1	1	1	0.0005	8251	| transcript=TGME49_209000-t26_1 | gene=TGME49_209000 | organism=Toxoplasma_gondii_ME49 | gene_product=HECT-domain (ubiquitin-transferase) domain-containing protein | transcript_product=HECT-domain (ubiquitin-transferase) domain-containing protein | location=TGME49_chrIb:940218-979022(-) | protein_length=12299 | sequence_SO=chromosome | SO=protein_coding_gene | is_pseudo=false	321116	527.284
586_1	TGME49_295720-t26_1-p1	4.42628	92554.2	HGVYDVTDFLEK	1	1	1	0.0142	29455	| transcript=TGME49_295720-t26_1 | gene=TGME49_295720 | organism=Toxoplasma_gondii_ME49 | gene_product=sulfite oxidase, putative | transcript_product=sulfite oxidase, putative | location=TGME49_chrIa:1563486-1569419(+) | protein_length=845 | sequence_SO=chromosome | SO=protein_coding_gene | is_pseudo=false	1.26486e+06	26911.9
334_1	TGME49_318510-t26_1-p1	5.72132	83414.2	NFSGAEIEGLVR;QLLLVTDMAK	1;1	2	2	0.0293	25708;20513	| transcript=TGME49_318510-t26_1 | gene=TGME49_318510 | organism=Toxoplasma_gondii_ME49 | gene_product=N-ethylmaleimide-sensitive fusion protein, putative | transcript_product=N-ethylmaleimide-sensitive fusion protein, putative | location=TGME49_chrIV:1263103-1275655(-) | protein_length=751 | sequence_SO=chromosome | SO=protein_coding_gene | is_pseudo=false	4.64519e+06	89330.6
325_1	TGME49_243910-t26_1-p1	2.63207	40692.1	QVFSLLEER	1	1	1	0.0241	20117	| transcript=TGME49_243910-t26_1 | gene=TGME49_243910 | organism=Toxoplasma_gondii_ME49 | gene_product=Cof family hydrolase subfamily protein | transcript_product=Cof family hydrolase subfamily protein | location=TGME49_chrVI:2878854-2879978(+) | protein_length=374 | sequence_SO=chromosome | SO=protein_coding_gene | is_pseudo=false	682553	31025.1
366_1	TGME49_242330-t26_1-p1	43.8618	21599.3	ESSNAYAIKK;HAFEIIHLMTDK;HAFEIIHLMTDKNPIQVFVNAVENGGPR;LVNSMMMHGR;NPIQVFVNAVENGGPR;QAVDVSPLR;QAVDVSPLRR;RVNQAIYLICTGAR;TIAECLADEIMNCAK;VNQAIYLICTGAR;WSYDDVNVSDLSLVDYIAVK	1;1;1;1;1;1;1;1;1;1;1	11	38	0.5521	19769;30269;30268;47291;47287;47292;47351;47349;47356;47288;47289;47358;47350;47357;22588;22067;22590;22591;22065;23125;22589;22108;22106;22635;34333;34341;34332;15747;15252;20809;33387;34671;34881;34684;34670;30801;30800;41588	| transcript=TGME49_242330-t26_1 | gene=TGME49_242330 | organism=Toxoplasma_gondii_ME49 | gene_product=ribosomal protein RPS5 | transcript_product=ribosomal protein RPS5 | location=TGME49_chrVI:1972872-1973938(-) | protein_length=192 | sequence_SO=chromosome | SO=protein_coding_gene | is_pseudo=false	1.28763e+08	1.07302e+07
57_1	TGME49_251790-t26_1-p1	16.1361	36105.3	AGAAASLLHGSLVQVK;FGAADETELPR;GEGATDSLQDAIK;KHRPPLSLESSR	1;1;1;1	4	5	0.1625	31650;31649;23069;26161;29067	| transcript=TGME49_251790-t26_1 | gene=TGME49_251790 | organism=Toxoplasma_gondii_ME49 | gene_product=hypothetical protein | transcript_product=hypothetical protein | location=TGME49_chrXII:5590588-5591670(+) | protein_length=320 | sequence_SO=chromosome | SO=protein_coding_gene | is_pseudo=false	2.13064e+07	1.42042e+06
115_1	TGME49_262050-t26_1-p1	80.8849	65091.2	APIDWIGCDNPR;CSSLPHSLFADPQTVICR;DGFVAALSR;EPQMVSLR;EPSVGSPGHFSFLQAVGGVGGPPYAGDGSPLLASR;FAVPLYSGR;IMHVFPEDVTPDVLVSR;ITLSAVEPR;LDVLSFYMHSDFFNEGR;LDWQFLQQWHTDEDENAR;LGHWLGSLGR;LLDIDPENR;LLDIDPENRLDVLSFYMHSDFFNEGR;LSQILEDCNMEMVLLLDR;NWPFMGMDYNNDSDTSNTIVLAGLLDR;QLLELVAHLQALGVVHSDLKPENVLVDEAGNLFLADFDK;REPSVGSPGHFSFLQAVGGVGGPPYAGDGSPLLASR;SVAGTGGYNIVVK;VESEIKDLISR;VGGAPDCQVANEMQAAEVVQK	1;1;1;1;1;1;1;1;1;1;1;1;1;1;1;1;1;1;1;1	20	37	0.5119	29236;39390;39389;14321;15012;15011;47757;16437;16436;37846;37845;37844;15779;15776;15778;39430;39254;39255;39429;41856;41855;19168;18749;47258;40373;40374;46786;49297;49298;48011;24953;25638;25637;40457;40631;40459;40632	| transcript=TGME49_262050-t26_1 | gene=TGME49_262050 | organism=Toxoplasma_gondii_ME49 | gene_product=rhoptry kinase family protein ROP39 | transcript_product=rhoptry kinase family protein ROP39 | location=TGME49_chrVIIb:1407193-1408959(+) | protein_length=588 | sequence_SO=chromosome | SO=protein_coding_gene | is_pseudo=false	2.14838e+08	8.59352e+06
495_1	TGME49_226840-t26_1-p1	3.38489	87847.3	NWLSASALK	1	1	1	0.0114	15910	| transcript=TGME49_226840-t26_1 | gene=TGME49_226840 | organism=Toxoplasma_gondii_ME49 | gene_product=hypothetical protein | transcript_product=hypothetical protein | location=TGME49_chrX:1300223-1306663(+) | protein_length=789 | sequence_SO=chromosome | SO=protein_coding_gene | is_pseudo=false	2.69497e+06	64165.8
512_1	TGME49_261580-t26_1-p1	5.92137	14501	AGLQFPVSR;FLGGVTIANGGVMPHVHAVLLPK	1;1	2	2	0.237	15481;41830	| transcript=TGME49_261580-t26_1 | gene=TGME49_261580 | organism=Toxoplasma_gondii_ME49 | gene_product=histone H2AX | transcript_product=histone H2AX | location=TGME49_chrVIIb:1648939-1649346(-) | protein_length=135 | sequence_SO=chromosome | SO=protein_coding_gene | is_pseudo=false	1.14813e+07	1.91355e+06
113_1	TGME49_207840-t26_1-p1	38.661	15219.2	ALDINLPNVVVPSAGRPSNNQNR;ISEEVAVIPSKR;KISEEVAVIPSK;LTLDFQINK;LTLDFQINKK;MDFVPERSEVDVATITVDQDTADMLR;SEVDVATITVDQDTADMLR;VAGFVTHLMK;VAGFVTHLMKR	1;1;1;1;1;1;1;1;1	9	37	0.6212	42660;42651;42654;42663;42664;42662;26871;26872;26027;26026;19054;19053;23537;23534;23536;23510;23511;46094;39288;39285;39460;39287;39459;39286;39292;39289;39290;39301;39298;19449;19451;19447;20049;19448;20047;24764;24763	| transcript=TGME49_207840-t26_1 | gene=TGME49_207840 | organism=Toxoplasma_gondii_ME49 | gene_product=ribosomal protein RPS17 | transcript_product=ribosomal protein RPS17 | location=TGME49_chrIb:327322-329024(-) | protein_length=132 | sequence_SO=chromosome | SO=protein_coding_gene | is_pseudo=false	3.65347e+08	5.21925e+07
493_1	TGME49_310010-t26_1-p1	27.8937	127355	ELYTQQAEVFGVEQLK;EVELEMQALAEQHNFMK;EYILALER;GQALLHVDK;IEELDKPIDIIDAIDKR;NDSEAHDSVASSESSDAER;SPTPSPAPTPAVSTSTTPAK	1;1;1;1;1;1;1	7	8	0.0915	36842;38930;38938;16368;15652;38361;38313;37044	| transcript=TGME49_310010-t26_1 | gene=TGME49_310010 | organism=Toxoplasma_gondii_ME49 | gene_product=rhoptry neck protein RON1 | transcript_product=rhoptry neck protein RON1 | location=TGME49_chrXI:1006816-1012072(+) | protein_length=1158 | sequence_SO=chromosome | SO=protein_coding_gene | is_pseudo=false	4.17903e+06	61456.3
55_1	TGME49_207460-t26_1-p1	4.81845	24660.9	FWVEELK;LYIWDTGGQER	1;1	2	2	0.0789	14746;27133	| transcript=TGME49_207460-t26_1 | gene=TGME49_207460 | organism=Toxoplasma_gondii_ME49 | gene_product=Rab5B protein | transcript_product=Rab5B protein | location=TGME49_chrIb:76632-81878(-) | protein_length=228 | sequence_SO=chromosome | SO=protein_coding_gene | is_pseudo=false	518092	30476
266_1	TGME49_270270-t26_1-p1	2.90112	41623.7	ALVNPQTTSPTAAAQQR	1	1	1	0.0451	34893	| transcript=TGME49_270270-t26_1 | gene=TGME49_270270 | organism=Toxoplasma_gondii_ME49 | gene_product=hypothetical protein | transcript_product=hypothetical protein | location=TGME49_chrVIII:5300947-5305096(+) | protein_length=377 | sequence_SO=chromosome | SO=protein_coding_gene | is_pseudo=false	24084.9	1852.69
510_1	TGME49_237560-t26_1-p1	5.28801	23730.2	HAILDYQK;LQVLVEDGK	1;1	2	2	0.0776	15845;16213	| transcript=TGME49_237560-t26_1 | gene=TGME49_237560 | organism=Toxoplasma_gondii_ME49 | gene_product=iron-sulfur cluster protein ISCU | transcript_product=iron-sulfur cluster protein ISCU | location=TGME49_chrX:5987276-5989380(-) | protein_length=219 | sequence_SO=chromosome | SO=protein_coding_gene | is_pseudo=false	4.56925e+06	268780
247_1	TGME49_219320-t26_1-p1	5.95516	46577.4	ILDYIIVVADR;LVSGTTGETLYTHK	1;1	2	2	0.058	25664;31361	| transcript=TGME49_219320-t26_1 | gene=TGME49_219320 | organism=Toxoplasma_gondii_ME49 | gene_product=acid phosphatase GAP50 | transcript_product=acid phosphatase GAP50 | location=TGME49_chrXII:969580-972474(-) | protein_length=431 | sequence_SO=chromosome | SO=protein_coding_gene | is_pseudo=false	0	0
268_1	TGME49_219200-t26_1-p1	40.6164	107288	AIQDLEYAHPTHIQAACLRPALEGR;APALLHLCTTAYTK;AQDGSLASGPR;EEILAILR;GTLSYQSGAGGR;HQPDIVVATPGR;MTANGPTGGLR;SGVAVTIYHR;TAAFLLPTLER;TVSSTLEQQFVMLQR;YAELHGNLTQQMR	1;1;1;1;1;1;1;1;1;1;1	11	11	0.1476	44582;32374;17753;14937;21277;25661;18423;19445;23904;35041;32383	| transcript=TGME49_219200-t26_1 | gene=TGME49_219200 | organism=Toxoplasma_gondii_ME49 | gene_product=DEAD/DEAH box RNA helicase family protein | transcript_product=DEAD/DEAH box RNA helicase family protein | location=TGME49_chrXII:1076130-1084911(+) | protein_length=962 | sequence_SO=chromosome | SO=protein_coding_gene | is_pseudo=false	2.35893e+08	5.12811e+06
516_1	TGME49_286680-t26_1-p1	7.67705	39148	HAIAAYYATTGDK;TAFAEEGFVK	1;1	2	2	0.0637	28332;19259	| transcript=TGME49_286680-t26_1 | gene=TGME49_286680 | organism=Toxoplasma_gondii_ME49 | gene_product=hypothetical protein | transcript_product=hypothetical protein | location=TGME49_chrV:1727430-1728515(+) | protein_length=361 | sequence_SO=chromosome | SO=protein_coding_gene | is_pseudo=false	2.16356e+06	103026
562_1	TGME49_320490-t26_1-p1	8.55576	126144	IDHNTSLWGGFAVAGPEHK;YGGPGSPDEGR;YTWLGHATGLVNVDGLK	1;1;1	3	3	0.0414	38819;19023;36258	| transcript=TGME49_320490-t26_1 | gene=TGME49_320490 | organism=Toxoplasma_gondii_ME49 | gene_product=N-acyl-phosphatidylethanolamine-hydrolyzing phospholipase D family protein | transcript_product=N-acyl-phosphatidylethanolamine-hydrolyzing phospholipase D family protein | location=TGME49_chrIV:307191-311009(-) | protein_length=1134 | sequence_SO=chromosome | SO=protein_coding_gene | is_pseudo=…	857711	13834
72_1	TGME49_248880-t26_1-p1	6.00014	47682.7	ATIGADFLTK;VIILGDSGVGK	1;1	2	2	0.0486	17120;17738	| transcript=TGME49_248880-t26_1 | gene=TGME49_248880 | organism=Toxoplasma_gondii_ME49 | gene_product=GTPase RAB7 | transcript_product=GTPase RAB7 | location=TGME49_chrXII:4237138-4242327(-) | protein_length=432 | sequence_SO=chromosome | SO=protein_coding_gene | is_pseudo=false	791991	27310

## Sheet: Pru_2
Group_ID	Protein_ID	Protein_Qscore	Protein_Mass	PeptideSeqs	PepIsUnique	Unique_Peptide_Num	Unique_Spectra_Num	Coverage	Peptide_Query	Description	Abundance	iBAQ
206_1	TGME49_232300-t26_1-p1	24.5653	28718.2	DGYLISTGEPSK;FGFAPDSVELFAER;FKDGYLISTGEPSK;GCEVVVSGK;GLCAMAQAESLR;IMLPHDPEGK;MFVDQAIR;RFGFAPDSVELFAER	1;1;1;1;1;1;1;1	8	9	0.2667	25415;33420;32707;13856;27104;26623;20727;15761;35468	| transcript=TGME49_232300-t26_1 | gene=TGME49_232300 | organism=Toxoplasma_gondii_ME49 | gene_product=ribosomal protein RPS3 | transcript_product=ribosomal protein RPS3 | location=TGME49_chrVIII:1998256-1999232(-) | protein_length=255 | sequence_SO=chromosome | SO=protein_coding_gene | is_pseudo=false	2.76935e+07	1.84623e+06
43_1	TGME49_204480-t26_1-p1	6.6762	72157.5	LTQFPQLVGK;VFSLSSDQEIVFLAYRPK	1;1	2	2	0.0425	20518;40566	| transcript=TGME49_204480-t26_1 | gene=TGME49_204480 | organism=Toxoplasma_gondii_ME49 | gene_product=thioredoxin domain-containing protein | transcript_product=thioredoxin domain-containing protein | location=TGME49_chrVIIa:1756017-1763926(-) | protein_length=659 | sequence_SO=chromosome | SO=protein_coding_gene | is_pseudo=false	1.52191e+06	46118.4
126_1	TGME49_212290-t26_1-p1	8.07929	34969.7	ADAFIALYANHLK;ELDVIAR;YILQQFEEMGLVESDPEKPGR	1;1;1	3	4	0.131	30595;9882;43427;43505	| transcript=TGME49_212290-t26_1 | gene=TGME49_212290 | organism=Toxoplasma_gondii_ME49 | gene_product=ribosomal protein RPS19 | transcript_product=ribosomal protein RPS19 | location=TGME49_chrX:3940725-3942425(-) | protein_length=313 | sequence_SO=chromosome | SO=protein_coding_gene | is_pseudo=false	1.85316e+07	1.02953e+06
98_1	TGME49_248340-t26_1-p1	10.535	25981.4	APEIQIDPNLVQEAER;LILVGDGGVGK;SNYNFEKPFLWLAR	1;1;1	3	3	0.179	36575;16731;36046	| transcript=TGME49_248340-t26_1 | gene=TGME49_248340 | organism=Toxoplasma_gondii_ME49 | gene_product=GTP-binding nuclear protein ran/tc4 | transcript_product=GTP-binding nuclear protein ran/tc4 | location=TGME49_chrXII:3816745-3819802(+) | protein_length=229 | sequence_SO=chromosome | SO=protein_coding_gene | is_pseudo=false	4.03773e+06	252358
28_1	TGME49_225080-t26_1-p1	27.1809	17711.6	AGELTADEISKVVAIASTPQQFK;EKVVVALTAIR;HVVANGLDTVWR;HVVANGLDTVWREDLER;HYWGLKVR;IPTWFLNR;VVAIASTPQQFK;VVVALTAIR	1;1;1;1;1;1;1;1	8	13	0.4295	43043;23108;28348;28376;28375;28345;28373;39411;39433;17703;17299;26076;14074	| transcript=TGME49_225080-t26_1 | gene=TGME49_225080 | organism=Toxoplasma_gondii_ME49 | gene_product=ribosomal protein RPS18 | transcript_product=ribosomal protein RPS18 | location=TGME49_chrX:2540172-2541420(+) | protein_length=156 | sequence_SO=chromosome | SO=protein_coding_gene | is_pseudo=false	1.12481e+08	1.02256e+07
156_1	TGME49_250810-t26_1-p1	4.92765	20056.3	KFIPNDLR;VLTVYTQK	1;1	2	2	0.0899	15987;14406	| transcript=TGME49_250810-t26_1 | gene=TGME49_250810 | organism=Toxoplasma_gondii_ME49 | gene_product=ribosomal protein RPL35 | transcript_product=ribosomal protein RPL35 | location=TGME49_chrXII:5238613-5240975(-) | protein_length=178 | sequence_SO=chromosome | SO=protein_coding_gene | is_pseudo=false	5.05791e+07	6.32239e+06
195_1	TGME49_299230-t26_1-p1	2.11025	71110.8	TEEHLR	1	1	1	0.0094	8904	| transcript=TGME49_299230-t26_1 | gene=TGME49_299230 | organism=Toxoplasma_gondii_ME49 | gene_product=F-box domain-containing protein | transcript_product=F-box domain-containing protein | location=TGME49_chrIII:2104619-2106529(+) | protein_length=636 | sequence_SO=chromosome | SO=protein_coding_gene | is_pseudo=false	40975.5	1170.73
154_1	TGME49_226910-t26_1-p1	6.1718	207889	AFDEELLKPFR;QGYWLLR	1;1	2	2	0.0096	28291;13884	| transcript=TGME49_226910-t26_1 | gene=TGME49_226910 | organism=Toxoplasma_gondii_ME49 | gene_product=Amylo-alpha-1,6-glucosidase | transcript_product=Amylo-alpha-1,6-glucosidase | location=TGME49_chrX:1228618-1245169(-) | protein_length=1882 | sequence_SO=chromosome | SO=protein_coding_gene | is_pseudo=false	221545	1877.5
229_1	TGME49_262960-t26_1-p1	20.3886	44748.3	AQLAALMESIK;LDEHFQGR;QLIEEAER;RYGYEELSIQIVK;VDPAAIAAIAR;YGYEELSIQIVK	1;1;1;1;1;1	6	6	0.1294	22261;15933;15527;33624;18044;30489	| transcript=TGME49_262960-t26_1 | gene=TGME49_262960 | organism=Toxoplasma_gondii_ME49 | gene_product=U1 snRNP-associated protein Usp106, putative | transcript_product=U1 snRNP-associated protein Usp106, putative | location=TGME49_chrVIIb:896825-899763(+) | protein_length=394 | sequence_SO=chromosome | SO=protein_coding_gene | is_pseudo=false	8.56375e+06	535234
105_1	TGME49_204400-t26_1-p1	11.5764	62107.4	EAYPGDVFYLHSR;IVDVPIGPGLLGR;VVDALGNPIDGK	1;1;1	3	3	0.0659	32953;26614;23051	| transcript=TGME49_204400-t26_1 | gene=TGME49_204400 | organism=Toxoplasma_gondii_ME49 | gene_product=ATPase synthase subunit alpha, putative | transcript_product=ATPase synthase subunit alpha, putative | location=TGME49_chrVIIa:1815332-1822685(+) | protein_length=577 | sequence_SO=chromosome | SO=protein_coding_gene | is_pseudo=false	7.71818e+06	197902
1_1	TGME49_227560-t26_1-p1	3.85879	54298.1	AFEANDADIQQK	1	1	1	0.0252	27837	| transcript=TGME49_227560-t26_1 | gene=TGME49_227560 | organism=Toxoplasma_gondii_ME49 | gene_product=IWS1 transcription factor, putative | transcript_product=IWS1 transcription factor, putative | location=TGME49_chrX:916274-921316(+) | protein_length=476 | sequence_SO=chromosome | SO=protein_coding_gene | is_pseudo=false	3.56672e+06	122990
186_1	TGME49_261570-t26_1-p1	4.5651	31012.1	LINIELK;YGINHVTDLIEIK	1;1	2	3	0.0725	10790;32166;32163	| transcript=TGME49_261570-t26_1 | gene=TGME49_261570 | organism=Toxoplasma_gondii_ME49 | gene_product=ribosomal protein RPL7A | transcript_product=ribosomal protein RPL7A | location=TGME49_chrVIIb:1652920-1655805(+) | protein_length=276 | sequence_SO=chromosome | SO=protein_coding_gene | is_pseudo=false	365287	15882.1
226_1	TGME49_261950-t26_1-p1	19.8734	59879.1	AAPLFADQSTEPGLLQTGIK;FLSQPFTVAEVFTGKPGR;IGLFGGAGVGK;QIAELGIYPAVDPLDSTSR;VALTALSVAEYFR;VVDTGAPIQVPVGVETLGR	1;1;1;1;1;1	6	6	0.1786	40046;38989;15174;39920;30428;37802	| transcript=TGME49_261950-t26_1 | gene=TGME49_261950 | organism=Toxoplasma_gondii_ME49 | gene_product=ATP synthase beta subunit ATP-B | transcript_product=ATP synthase beta subunit ATP-B | location=TGME49_chrVIIb:1481422-1484519(-) | protein_length=560 | sequence_SO=chromosome | SO=protein_coding_gene | is_pseudo=false	5.60965e+07	1.75302e+06
193_1	TGME49_268640-t26_1-p1	2.25209	64461	VTSVDVYR	1	1	1	0.0141	13957	| transcript=TGME49_268640-t26_1 | gene=TGME49_268640 | organism=Toxoplasma_gondii_ME49 | gene_product=BING4CT (NUC141) domain-containing protein | transcript_product=BING4CT (NUC141) domain-containing protein | location=TGME49_chrVIII:6379544-6386810(-) | protein_length=568 | sequence_SO=chromosome | SO=protein_coding_gene | is_pseudo=false	738558	24618.6
128_1	TGME49_254620-t26_1-p1	2.41684	8269.61	QNRPIPPWIR	1	1	1	0.1471	25721	| transcript=TGME49_254620-t26_1 | gene=TGME49_254620 | organism=Toxoplasma_gondii_ME49 | gene_product=ribosomal protein RPL39 | transcript_product=ribosomal protein RPL39 | location=TGME49_chrIII:1860696-1861757(-) | protein_length=68 | sequence_SO=chromosome | SO=protein_coding_gene | is_pseudo=false	4.25121e+06	1.41707e+06
191_1	TGME49_302050-t26_1-p1	2.8174	44266.6	TIGAGIITDIIK	1	1	1	0.0299	23673	| transcript=TGME49_302050-t26_1 | gene=TGME49_302050 | organism=Toxoplasma_gondii_ME49 | gene_product=elongation factor tu, apicoplast, putative | transcript_product=elongation factor tu, apicoplast, putative | location=KE138841:33883-35088(-) | protein_length=401 | sequence_SO=apicoplast_chromosome | SO=protein_coding_gene | is_pseudo=false	0	0
136_1	TGME49_228170-t26_1-p1	2.8174	170709	LQEELFHR	1	1	1	0.0054	18195	| transcript=TGME49_228170-t26_1 | gene=TGME49_228170 | organism=Toxoplasma_gondii_ME49 | gene_product=inner membrane complex protein IMC2A | transcript_product=inner membrane complex protein IMC2A | location=TGME49_chrX:521898-527392(-) | protein_length=1491 | sequence_SO=chromosome | SO=protein_coding_gene | is_pseudo=false	657684	6996.64
106_2	TGME49_215775-t26_1-p1	22.6758	65872.1	ALLEGFLR;ATISYHR;DAALGGSEWIFR;FIFPFDLVK;GFEPPELEAR;GGVFLTGFEHLVR;GTDPGDVVIEELFNR;LLPLQAMETPEYEQLR;MQSNLQTFGEVLLSHSSTHK;QPVFPPDEFPEDVDTNPIYFR;TTSEYMQSAADSLVSTSLWNTGQPFR;VESELGERPR;VRQPVFPPDEFPEDVDTNPIYFR	1;1;1;0;1;0;0;1;0;1;0;0;1	7	10	0.2939	13396;10936;27085;20297;20298;21046;30223;30224;30222;34458;38259;38258;38465;41844;43718;45441;22119;44861;44852	| transcript=TGME49_215775-t26_1 | gene=TGME49_215775 | organism=Toxoplasma_gondii_ME49 | gene_product=rhoptry protein ROP8 | transcript_product=rhoptry protein ROP8 | location=TGME49_chrX:7152824-7154551(+) | protein_length=575 | sequence_SO=chromosome | SO=protein_coding_gene | is_pseudo=false	1.00097e+08	3.45163e+06
188_1	TGME49_225290-t26_1-p1	3.85879	69712.2	LVSTDAPVFIAGVAILDGIR	1	1	2	0.0311	39710;39711	| transcript=TGME49_225290-t26_1 | gene=TGME49_225290 | organism=Toxoplasma_gondii_ME49 | gene_product=GDA1/CD39 (nucleoside phosphatase) family protein | transcript_product=GDA1/CD39 (nucleoside phosphatase) family protein | location=TGME49_chrX:2332292-2334226(-) | protein_length=644 | sequence_SO=chromosome | SO=protein_coding_gene | is_pseudo=false	0	0
103_1	TGME49_255340-t26_1-p1	2.25209	185551	VLDQLSSASR	1	1	1	0.0059	18393	| transcript=TGME49_255340-t26_1 | gene=TGME49_255340 | organism=Toxoplasma_gondii_ME49 | gene_product=tetratricopeptide repeat-containing protein | transcript_product=tetratricopeptide repeat-containing protein | location=TGME49_chrVIIb:4888514-4896463(+) | protein_length=1697 | sequence_SO=chromosome | SO=protein_coding_gene | is_pseudo=false	903611	9220.53
117_1	TGME49_245570-t26_1-p1	2.11025	95279.3	QLEQLK	1	1	1	0.0068	8173	| transcript=TGME49_245570-t26_1 | gene=TGME49_245570 | organism=Toxoplasma_gondii_ME49 | gene_product=origin recognition complex subunit 2 protein | transcript_product=origin recognition complex subunit 2 protein | location=TGME49_chrXII:2385842-2394510(-) | protein_length=884 | sequence_SO=chromosome | SO=protein_coding_gene | is_pseudo=false	323915	8097.87
59_2	TGME49_295125-t26_1-p1	7.71759	42363.5	DFGSLVR;EGGLYLR;EMEEQLSAASR;LLALQAIETPEYR;LVAHLQDEGVVHGK;VVVPAEYDEYTPPEGR	0;0;0;1;0;1	2	2	0.178	9182;9641;24908;32212;31896;31894;36561	| transcript=TGME49_295125-t26_1 | gene=TGME49_295125 | organism=Toxoplasma_gondii_ME49 | gene_product=rhoptry protein ROP4 | transcript_product=rhoptry protein ROP4 | location=TGME49_chrIa:1413184-1414491(-) | protein_length=382 | sequence_SO=chromosome | SO=protein_coding_gene | is_pseudo=false	2.01765e+06	91711.2
5_1	TGME49_293590-t26_1-p1	2.8174	58357.7	NLIAGTNVIDK	1	1	1	0.02	21570	| transcript=TGME49_293590-t26_1 | gene=TGME49_293590 | organism=Toxoplasma_gondii_ME49 | gene_product=3-oxoacyl-acyl-carrier protein synthase I/II, putative | transcript_product=3-oxoacyl-acyl-carrier protein synthase I/II, putative | location=TGME49_chrIa:439262-448019(+) | protein_length=551 | sequence_SO=chromosome | SO=protein_coding_gene | is_pseudo=false	0	0
177_1	TGME49_290970-t26_1-p1	2.8174	64657.1	WSWIVMELLPVPR	1	1	1	0.0225	33983	| transcript=TGME49_290970-t26_1 | gene=TGME49_290970 | organism=Toxoplasma_gondii_ME49 | gene_product=8-amino-7-oxononanoate synthase | transcript_product=8-amino-7-oxononanoate synthase | location=TGME49_chrIX:4003148-4005052(-) | protein_length=577 | sequence_SO=chromosome | SO=protein_coding_gene | is_pseudo=false	273673	7602.02
158_1	TGME49_247550-t26_1-p1	3.85879	60875.2	LADAVGVTLGPK	1	1	1	0.0209	20889	| transcript=TGME49_247550-t26_1 | gene=TGME49_247550 | organism=Toxoplasma_gondii_ME49 | gene_product=heat shock protein HSP60 | transcript_product=heat shock protein HSP60 | location=TGME49_chrXII:3410667-3414639(-) | protein_length=575 | sequence_SO=chromosome | SO=protein_coding_gene | is_pseudo=false	0	0
62_1	TGME49_229670-t26_1-p1	20.6694	15791.8	DGSLNYIDENDEVLVAGFGR;LGIEAKQPNSAIR;SGHAVGDIPGVR;VAGASLLALFK;VAGASLLALFKEK;VVKVAGASLLALFK	1;1;1;1;1;1	6	17	0.4266	41291;41293;41292;41299;41298;41288;41282;41290;29266;29267;21905;18969;18970;27783;27782;29804;29805	| transcript=TGME49_229670-t26_1 | gene=TGME49_229670 | organism=Toxoplasma_gondii_ME49 | gene_product=ribosomal protein RPS23 | transcript_product=ribosomal protein RPS23 | location=TGME49_chrVIII:371876-374724(+) | protein_length=143 | sequence_SO=chromosome | SO=protein_coding_gene | is_pseudo=false	1.33814e+08	1.33814e+07
111_1	TGME49_221620-t26_1-p1	2.11025	50005	EVDEQMLNVQNK	1	1	1	0.0267	30993	| transcript=TGME49_221620-t26_1 | gene=TGME49_221620 | organism=Toxoplasma_gondii_ME49 | gene_product=beta-tubulin, putative | transcript_product=beta-tubulin, putative | location=TGME49_chrII:489143-491480(-) | protein_length=449 | sequence_SO=chromosome | SO=protein_coding_gene | is_pseudo=false	0	0
4_1	TGME49_211290-t26_1-p1	6.1718	36565.1	EDTVDLLLTVDR;RPFEAAIPHFILQK	1;1	2	2	0.0781	29050;34526	| transcript=TGME49_211290-t26_1 | gene=TGME49_211290 | organism=Toxoplasma_gondii_ME49 | gene_product=rhoptry protein ROP15 | transcript_product=rhoptry protein ROP15 | location=TGME49_chrIV:1850723-1853193(-) | protein_length=333 | sequence_SO=chromosome | SO=protein_coding_gene | is_pseudo=false	655753	34513.3
31_1	TGME49_203490-t26_1-p1	32.9806	76440.8	AEAATDLEPSAESSASASPSNVTAK;ANLLVGVVGYPNVGK;HIQLIDSPGVLFSPSK;LEGFSSPQEMLALLAHR;LILVMNK;LLNALAHTATR;LPEAAGGTGENR;TEPPAASAGAASGEVSR;VLQEADVIIEVLDAR	1;1;1;1;1;1;1;1;1	9	10	0.1923	42951;42953;31867;35442;37666;10369;22463;22113;33029;34722	| transcript=TGME49_203490-t26_1 | gene=TGME49_203490 | organism=Toxoplasma_gondii_ME49 | gene_product=GNL3L/Grn1 GTPase | transcript_product=GNL3L/Grn1 GTPase | location=TGME49_chrVIIa:2472989-2479668(+) | protein_length=702 | sequence_SO=chromosome | SO=protein_coding_gene | is_pseudo=false	6.08111e+06	135136
214_1	TGME49_249900-t26_1-p1	6.27563	35233	GAGGALVLVFYDELKK;GAYFGLFDTAK	1;1	2	2	0.0849	34692;22769	| transcript=TGME49_249900-t26_1 | gene=TGME49_249900 | organism=Toxoplasma_gondii_ME49 | gene_product=adenine nucleotide translocator, putative | transcript_product=adenine nucleotide translocator, putative | location=TGME49_chrXII:4937491-4938447(+) | protein_length=318 | sequence_SO=chromosome | SO=protein_coding_gene | is_pseudo=false	1.4006e+06	66695.5
50_1	TGME49_269920-t26_1-p1	28.0804	107920	ALNNATLGDVQTSLTR;AVLLTLK;ENPPSEGAEVLLNLLAAR;GIDATWILLPER;GLLYGFALSHYLLK;NLEAGDLLHR;SVQEFFTRPINYHVYR;WSWKDPLFLR	1;1;1;1;1;1;1;1	8	8	0.1064	34611;8148;37577;28927;33585;20759;40024;27804	| transcript=TGME49_269920-t26_1 | gene=TGME49_269920 | organism=Toxoplasma_gondii_ME49 | gene_product=phosphatidylserine decarboxylase | transcript_product=phosphatidylserine decarboxylase | location=TGME49_chrVIII:5537401-5545827(-) | protein_length=968 | sequence_SO=chromosome | SO=protein_coding_gene | is_pseudo=false	4.51056e+06	79132.6
140_1	TGME49_215460-t26_1-p1	20.3628	30356.1	KQFGVDILHPSR;LGYVEAKPTK;QFGVDILHPSR;SSGFAMIYDNPNAAK;VSDSQSIVVFGLK;VSDSQSIVVFGLKTAFGGGR	1;1;1;1;1;1	6	9	0.2135	29263;29264;19568;19565;25490;33429;28754;28755;39647	| transcript=TGME49_215460-t26_1 | gene=TGME49_215460 | organism=Toxoplasma_gondii_ME49 | gene_product=ribosomal protein RPS24 | transcript_product=ribosomal protein RPS24 | location=TGME49_chrX:6972021-6973684(-) | protein_length=267 | sequence_SO=chromosome | SO=protein_coding_gene | is_pseudo=false	7.90163e+07	4.64802e+06
201_1	TGME49_265110-t26_1-p1	3.85879	117773	AAEDLQFPDEVDTPLDVEAR	1	1	1	0.0189	41708	| transcript=TGME49_265110-t26_1 | gene=TGME49_265110 | organism=Toxoplasma_gondii_ME49 | gene_product=ribosome biogenesis protein, putative | transcript_product=ribosome biogenesis protein, putative | location=TGME49_chrIX:1760831-1768355(+) | protein_length=1060 | sequence_SO=chromosome | SO=protein_coding_gene | is_pseudo=false	0	0
82_1	TGME49_313390-t26_1-p1	11.0385	31202	ALLASLSK;LLTQYLK;QALPAQFK;SSITPGTVLILLSGGHR	1;1;1;1	4	5	0.1418	9499;12019;12829;35053;35054	| transcript=TGME49_313390-t26_1 | gene=TGME49_313390 | organism=Toxoplasma_gondii_ME49 | gene_product=ribosomal protein RPL6 | transcript_product=ribosomal protein RPL6 | location=TGME49_chrXI:3337418-3338266(+) | protein_length=282 | sequence_SO=chromosome | SO=protein_coding_gene | is_pseudo=false	3.57533e+07	1.78767e+06
61_1	TGME49_315610-t26_1-p1	12.2218	15961.3	AAGSVVLVRPK;DVHVGSAETSNDVAVASTGSGTKPSK;DVHVGSAETSNDVAVASTGSGTKPSKK;KPAPASR	1;1;1;1	4	9	0.2848	19188;43604;43606;43618;43605;43616;44195;44194;7247	| transcript=TGME49_315610-t26_1 | gene=TGME49_315610 | organism=Toxoplasma_gondii_ME49 | gene_product=hypothetical protein | transcript_product=hypothetical protein | location=TGME49_chrXI:4855798-4856274(+) | protein_length=158 | sequence_SO=chromosome | SO=protein_coding_gene | is_pseudo=false	7.77045e+07	9.71306e+06
26_1	TGME49_311240-t26_1-p1	16.0679	47418.8	AYEVLSDPEK;AYEVLSDPEKR;FVLTHLDGR;FYEILEVDR;GDADERPNEIPGDVIFILEQQEHAVFK;QLLIQSPPGTVTKPDAVQIIK	1;1;1;1;1;1	6	6	0.1808	21311;26625;17649;22562;46638;41859	| transcript=TGME49_311240-t26_1 | gene=TGME49_311240 | organism=Toxoplasma_gondii_ME49 | gene_product=DnaJ family chaperone, putative | transcript_product=DnaJ family chaperone, putative | location=TGME49_chrXI:1903328-1908342(-) | protein_length=426 | sequence_SO=chromosome | SO=protein_coding_gene | is_pseudo=false	1.29477e+07	681456
58_1	TGME49_275810-t26_1-p1	6.49836	17387	EGVIVVQK;FSLIPK;TYLHLPPTVFPSTLTK	1;1;1	3	3	0.1974	11773;6632;36486	| transcript=TGME49_275810-t26_1 | gene=TGME49_275810 | organism=Toxoplasma_gondii_ME49 | gene_product=ribosomal protein RPS10 | transcript_product=ribosomal protein RPS10 | location=TGME49_chrIII:214494-216733(+) | protein_length=152 | sequence_SO=chromosome | SO=protein_coding_gene | is_pseudo=false	7.06227e+06	706227
197_1	TGME49_273430-t26_1-p1	2.41684	82004.2	IDEGFLALQLR	1	1	1	0.0145	25665	| transcript=TGME49_273430-t26_1 | gene=TGME49_273430 | organism=Toxoplasma_gondii_ME49 | gene_product=SAM-dependent methyltransferase | transcript_product=SAM-dependent methyltransferase | location=TGME49_chrVIII:3514666-3519355(+) | protein_length=761 | sequence_SO=chromosome | SO=protein_coding_gene | is_pseudo=false	2.64101e+06	66025.2
84_1	TGME49_313400-t26_1-p1	10.0306	31946.5	NFHFADAQR;SAAQAEAEAAAAAAEFER;YDLSDSFGVNGPR	1;1;1	3	3	0.1365	19538;35746;30053	| transcript=TGME49_313400-t26_1 | gene=TGME49_313400 | organism=Toxoplasma_gondii_ME49 | gene_product=DnaJ domain-containing protein | transcript_product=DnaJ domain-containing protein | location=TGME49_chrXI:3340811-3345412(-) | protein_length=293 | sequence_SO=chromosome | SO=protein_coding_gene | is_pseudo=false	2.47138e+06	176527
67_1	TGME49_316110-t26_1-p1	2.41684	73201.2	EAEENEKR	1	1	1	0.0118	16048	| transcript=TGME49_316110-t26_1 | gene=TGME49_316110 | organism=Toxoplasma_gondii_ME49 | gene_product=ribosomal protein RPS15 | transcript_product=ribosomal protein RPS15 | location=TGME49_chrXI:5134697-5138963(-) | protein_length=679 | sequence_SO=chromosome | SO=protein_coding_gene | is_pseudo=false	0	0
33_1	TGME49_209910-t26_1-p1	3.85879	13723.5	TESFALYIYK	1	1	1	0.0813	24352	| transcript=TGME49_209910-t26_1 | gene=TGME49_209910 | organism=Toxoplasma_gondii_ME49 | gene_product=histone H2Bv | transcript_product=histone H2Bv | location=TGME49_chrIb:1546904-1547275(+) | protein_length=123 | sequence_SO=chromosome | SO=protein_coding_gene | is_pseudo=false	392849	49106.1
56_1	TGME49_213350-t26_1-p1	13.7625	17146.2	DLVVVPEMIGSVVGVYNGK;GVELDKLLDMK;MEDLLELFR;QFINVEIKPEMVGYYLGEFSISYKPVR	1;1;1;1	4	5	0.44	38919;25263;22501;47532;47539	| transcript=TGME49_213350-t26_1 | gene=TGME49_213350 | organism=Toxoplasma_gondii_ME49 | gene_product=ribosomal protein RPS15 | transcript_product=ribosomal protein RPS15 | location=TGME49_chrV:949899-951338(-) | protein_length=150 | sequence_SO=chromosome | SO=protein_coding_gene | is_pseudo=false	2.41844e+07	3.02305e+06
24_1	TGME49_312050-t26_1-p1	10.535	24194.3	GAAGALLVYDITR;QHGLIFLETSAK;TAQNVDEAFILTAR	1;1;1	3	3	0.1822	27040;27684;32866	| transcript=TGME49_312050-t26_1 | gene=TGME49_312050 | organism=Toxoplasma_gondii_ME49 | gene_product=small GTPase Rab2, putative | transcript_product=small GTPase Rab2, putative | location=TGME49_chrXI:2396761-2401237(+) | protein_length=214 | sequence_SO=chromosome | SO=protein_coding_gene | is_pseudo=false	3.15666e+06	175370
69_1	TGME49_240400-t26_1-p1	7.71759	44137.3	ASDDPDAFLQQLLDPLHAIR;NAQFDEEPGDAER	1;1	2	2	0.0851	41754;31347	| transcript=TGME49_240400-t26_1 | gene=TGME49_240400 | organism=Toxoplasma_gondii_ME49 | gene_product=hypothetical protein | transcript_product=hypothetical protein | location=TGME49_chrVI:1258833-1259999(+) | protein_length=388 | sequence_SO=chromosome | SO=protein_coding_gene | is_pseudo=false	0	0
161_1	TGME49_230190-t26_1-p1	3.85879	31220.2	SPTGPGAPELGTQEATAGTR	1	1	1	0.069	37648	| transcript=TGME49_230190-t26_1 | gene=TGME49_230190 | organism=Toxoplasma_gondii_ME49 | gene_product=hypothetical protein | transcript_product=hypothetical protein | location=TGME49_chrVIII:674834-676018(+) | protein_length=290 | sequence_SO=chromosome | SO=protein_coding_gene | is_pseudo=false	0	0
152_1	TGME49_251780-t26_1-p1	2.25209	78202.3	TTPSIVAFTSDGQR	1	1	1	0.0192	31388	| transcript=TGME49_251780-t26_1 | gene=TGME49_251780 | organism=Toxoplasma_gondii_ME49 | gene_product=heat shock protein | transcript_product=heat shock protein | location=TGME49_chrXII:5583680-5588646(-) | protein_length=728 | sequence_SO=chromosome | SO=protein_coding_gene | is_pseudo=false	2.25887e+06	44291.6
142_1	TGME49_210690-t26_1-p1	29.5977	28938.3	AQAAAAPKPAEVK;AYKDVLSAYK;DVLSAYKHELR;GSIVGPDLAVLNLVLVK;KLFNLSK;LFNLSKDQDVR;LNLANPQAGMQK;MGAEVAGDSIGDEFK;TVEVDDEK	1;1;1;1;1;1;1;1;1	9	10	0.3555	24977;21564;27356;35039;35038;11017;27502;26417;32387;13854	| transcript=TGME49_210690-t26_1 | gene=TGME49_210690 | organism=Toxoplasma_gondii_ME49 | gene_product=ribosomal protein RPS6 | transcript_product=ribosomal protein RPS6 | location=TGME49_chrIV:2157331-2158101(+) | protein_length=256 | sequence_SO=chromosome | SO=protein_coding_gene | is_pseudo=false	2.04585e+07	1.70487e+06
22_1	TGME49_209030-t26_1-p1	28.387	41880.9	AGVAGDDAPR;AVFPSIVGKPK;EEYDESGPSIVHR;ELTSLAPSTMK;GYGFTTSAEK;IWHHTFYNELR;SYELPDGNIITVGNER;VAPEEHPVLLTEAPLNPK	1;1;1;1;1;1;1;1	8	10	0.266	13673;20980;32222;32221;22353;17770;32185;35919;38564;38563	| transcript=TGME49_209030-t26_1 | gene=TGME49_209030 | organism=Toxoplasma_gondii_ME49 | gene_product=actin ACT1 | transcript_product=actin ACT1 | location=TGME49_chrIb:998462-1000024(+) | protein_length=376 | sequence_SO=chromosome | SO=protein_coding_gene | is_pseudo=false	1.7325e+08	6.66347e+06
47_1	TGME49_249270-t26_1-p1	11.3451	59902.6	ALAPTWEEVATALK;APISELPK;VLASTYGIR;VLSGQQFK	1;1;1;1	4	4	0.0713	31862;11149;15273;12961	| transcript=TGME49_249270-t26_1 | gene=TGME49_249270 | organism=Toxoplasma_gondii_ME49 | gene_product=protein disulfide isomerase-related protein (provisional), putative | transcript_product=protein disulfide isomerase-related protein (provisional), putative | location=TGME49_chrXII:4417115-4422515(+) | protein_length=547 | sequence_SO=chromosome | SO=protein_coding_gene | is_pseudo=false	5.11382e+06	159807
101_1	TGME49_218590-t26_1-p1	2.8174	97576.4	AFGDFLLK	1	1	1	0.0089	13097	| transcript=TGME49_218590-t26_1 | gene=TGME49_218590 | organism=Toxoplasma_gondii_ME49 | gene_product=protein phosphatase 2C domain-containing protein | transcript_product=protein phosphatase 2C domain-containing protein | location=TGME49_chrXII:1392658-1398435(-) | protein_length=900 | sequence_SO=chromosome | SO=protein_coding_gene | is_pseudo=false	296375	5699.51
20_1	TGME49_260440-t26_1-p1	6.6762	33949.7	SALVDFLK;TYVQVIQEGK	1;1	2	2	0.0579	12479;21906	| transcript=TGME49_260440-t26_1 | gene=TGME49_260440 | organism=Toxoplasma_gondii_ME49 | gene_product=nuclear factor NF3 | transcript_product=nuclear factor NF3 | location=TGME49_chrVIIb:2268453-2272974(-) | protein_length=311 | sequence_SO=chromosome | SO=protein_coding_gene | is_pseudo=false	0	0
202_1	TGME49_244840-t26_1-p1	2.8174	24142.4	AQELLVLAR	1	1	1	0.0411	16276	| transcript=TGME49_244840-t26_1 | gene=TGME49_244840 | organism=Toxoplasma_gondii_ME49 | gene_product=zinc knuckle domain-containing protein | transcript_product=zinc knuckle domain-containing protein | location=TGME49_chrVI:3520563-3524591(-) | protein_length=219 | sequence_SO=chromosome | SO=protein_coding_gene | is_pseudo=false	352892	23526.1
109_1	TGME49_310010-t26_1-p1	2.41684	127355	IEELDKPIDIIDAIDKR	1	1	1	0.0147	39197	| transcript=TGME49_310010-t26_1 | gene=TGME49_310010 | organism=Toxoplasma_gondii_ME49 | gene_product=rhoptry neck protein RON1 | transcript_product=rhoptry neck protein RON1 | location=TGME49_chrXI:1006816-1012072(+) | protein_length=1158 | sequence_SO=chromosome | SO=protein_coding_gene | is_pseudo=false	436696	6422.01
86_1	TGME49_314810-t26_1-p1	10.535	30102.5	AVQPFITYGYPTLK;LQANDIVSQHLGK;QANNFLWPFK	1;1;1	3	3	0.1434	33625;29945;25370	| transcript=TGME49_314810-t26_1 | gene=TGME49_314810 | organism=Toxoplasma_gondii_ME49 | gene_product=ribosomal protein RPL7 | transcript_product=ribosomal protein RPL7 | location=TGME49_chrXI:4309840-4313516(+) | protein_length=258 | sequence_SO=chromosome | SO=protein_coding_gene | is_pseudo=false	790477	56462.6
118_1	TGME49_205470-t26_1-p1	2.11025	106504	TDLYIK	1	1	1	0.0063	7967	| transcript=TGME49_205470-t26_1 | gene=TGME49_205470 | organism=Toxoplasma_gondii_ME49 | gene_product=translation elongation factor 2 family protein, putative | transcript_product=translation elongation factor 2 family protein, putative | location=TGME49_chrVIIa:1385098-1389126(+) | protein_length=952 | sequence_SO=chromosome | SO=protein_coding_gene | is_pseudo=false	226279	3709.48
41_1	TGME49_294898-t26_1-p1	2.25209	88578	IQDQIVMNR	1	1	1	0.0109	20033	| transcript=TGME49_294898-t26_1 | gene=TGME49_294898 | organism=Toxoplasma_gondii_ME49 | gene_product=tetratricopeptide repeat-containing protein | transcript_product=tetratricopeptide repeat-containing protein | location=TGME49_chrIa:1251314-1259545(-) | protein_length=827 | sequence_SO=chromosome | SO=protein_coding_gene | is_pseudo=false	2.05865e+06	40365.7
150_1	TGME49_309600-t26_1-p1	2.41684	106456	AALAQALSTLFSQR	1	1	1	0.0146	31344	| transcript=TGME49_309600-t26_1 | gene=TGME49_309600 | organism=Toxoplasma_gondii_ME49 | gene_product=hypothetical protein | transcript_product=hypothetical protein | location=TGME49_chrXI:751293-759036(+) | protein_length=960 | sequence_SO=chromosome | SO=protein_coding_gene | is_pseudo=false	0	0
29_1	TGME49_309930-t26_1-p1	2.8174	108818	FWGDNQGIFANVVAPGR	1	1	1	0.0173	36922	| transcript=TGME49_309930-t26_1 | gene=TGME49_309930 | organism=Toxoplasma_gondii_ME49 | gene_product=melibiase subfamily protein | transcript_product=melibiase subfamily protein | location=TGME49_chrXI:909349-915530(-) | protein_length=982 | sequence_SO=chromosome | SO=protein_coding_gene | is_pseudo=false	1.59007e+06	35334.8
157_1	TGME49_252430-t26_1-p1	25.9491	83790	AFSYVLLLEHQIDHR;ASLEEVLER;ETLLAFANR;IEDFVQQQK;IQDDEGWIR;IQSADLVFLLYPIAEGR;IVTFVVK;KAEEGDDALSALRPSSLLPSSLLLK;QIPTEGAAGAAR	1;1;1;1;1;1;1;1;1	9	10	0.146	36810;17250;16944;20653;20536;37758;37759;9599;44087;20915	| transcript=TGME49_252430-t26_1 | gene=TGME49_252430 | organism=Toxoplasma_gondii_ME49 | gene_product=hypothetical protein | transcript_product=hypothetical protein | location=TGME49_chrIII:569240-572076(+) | protein_length=767 | sequence_SO=chromosome | SO=protein_coding_gene | is_pseudo=false	7.61246e+06	169166
91_1	TGME49_280560-t26_1-p1	19.3585	137788	AAGVSVHTQWK;FYPLLFNR;GLLPGLLAGAYTR;ILAAVAAADK;RTDGDDAGETLSR;VEEPIGYLPK;YFPALSLK	1;1;1;1;1;1;1	7	7	0.0562	22566;18114;26495;14099;29136;21067;13967	| transcript=TGME49_280560-t26_1 | gene=TGME49_280560 | organism=Toxoplasma_gondii_ME49 | gene_product=selenide, water dikinase | transcript_product=selenide, water dikinase | location=TGME49_chrVIIa:296007-305380(-) | protein_length=1298 | sequence_SO=chromosome | SO=protein_coding_gene | is_pseudo=false	1.20175e+07	179366
76_1	TGME49_216860-t26_1-p1	2.8174	49083	DFFLKPELLR	1	1	1	0.023	25754	| transcript=TGME49_216860-t26_1 | gene=TGME49_216860 | organism=Toxoplasma_gondii_ME49 | gene_product=DEAD (Asp-Glu-Ala-Asp) box polypeptide DDX39 | transcript_product=DEAD (Asp-Glu-Ala-Asp) box polypeptide DDX39 | location=TGME49_chrXI:5844665-5848755(+) | protein_length=434 | sequence_SO=chromosome | SO=protein_coding_gene | is_pseudo=false	0	0
39_1	TGME49_215980-t26_1-p1	7.71759	24450.4	ALISILEGMR;LYESVLAFR	1;1	2	3	0.0905	19444;20046;19217	| transcript=TGME49_215980-t26_1 | gene=TGME49_215980 | organism=Toxoplasma_gondii_ME49 | gene_product=hypothetical protein | transcript_product=hypothetical protein | location=TGME49_chrXI:6494435-6495067(+) | protein_length=210 | sequence_SO=chromosome | SO=protein_coding_gene | is_pseudo=false	2.03617e+06	156628
171_1	TGME49_211680-t26_1-p1	6.6762	52768.9	EAPIAFVAELASK;TAEAIVEWIEK	1;1	2	2	0.051	27745;26069	| transcript=TGME49_211680-t26_1 | gene=TGME49_211680 | organism=Toxoplasma_gondii_ME49 | gene_product=protein disulfide isomerase | transcript_product=protein disulfide isomerase | location=TGME49_chrIV:1626551-1628375(+) | protein_length=471 | sequence_SO=chromosome | SO=protein_coding_gene | is_pseudo=false	750140	26790.7
160_1	TGME49_308090-t26_1-p1	16.504	61064	GPASSVPVTYAPR;GTADGAGVADETHQGPRPPLR;LEDFALK;TNDLASGTPHVAR;VPASSTTTSASEGIFR	1;1;1;1;1	5	5	0.1275	26480;40602;10538;27566;33798	| transcript=TGME49_308090-t26_1 | gene=TGME49_308090 | organism=Toxoplasma_gondii_ME49 | gene_product=rhoptry protein ROP5 | transcript_product=rhoptry protein ROP5 | location=TGME49_chrXII:566721-568370(-) | protein_length=549 | sequence_SO=chromosome | SO=protein_coding_gene | is_pseudo=false	2.06284e+07	736729
196_1	TGME49_300190-t26_1-p1	2.13602	10397.6	QAVGIWK	1	1	1	0.0729	9451	| transcript=TGME49_300190-t26_1 | gene=TGME49_300190 | organism=Toxoplasma_gondii_ME49 | gene_product=ribosomal protein RPL37A | transcript_product=ribosomal protein RPL37A | location=TGME49_chrXII:164207-166479(+) | protein_length=96 | sequence_SO=chromosome | SO=protein_coding_gene | is_pseudo=false	4.14879e+07	5.92684e+06
211_1	TGME49_286720-t26_1-p1	26.6642	31073.7	ASLTNGVLQVHVPK;DEKQQQEEGFYLQER;FYHQHFNSAAPFMR;NAAQTPMAIEGGSSR;QGPSPASPWDVMPFAWGGR;QQQEEGFYLQER;RDHGEEDFVR;VDVHDGVLR	1;1;1;1;1;1;1;1	8	14	0.3478	31006;31023;31020;31021;31005;38147;35805;31618;31965;40064;32965;25219;25217;16178	| transcript=TGME49_286720-t26_1 | gene=TGME49_286720 | organism=Toxoplasma_gondii_ME49 | gene_product=heat shock protein HSP28 | transcript_product=heat shock protein HSP28 | location=TGME49_chrV:1710404-1711234(+) | protein_length=276 | sequence_SO=chromosome | SO=protein_coding_gene | is_pseudo=false	4.23453e+07	2.11726e+06
99_1	TGME49_311430-t26_1-p1	3.85879	31968.8	AGGWFVISIK	1	1	1	0.0329	18469	| transcript=TGME49_311430-t26_1 | gene=TGME49_311430 | organism=Toxoplasma_gondii_ME49 | gene_product=fibrillarin | transcript_product=fibrillarin | location=TGME49_chrXI:2068034-2069622(-) | protein_length=304 | sequence_SO=chromosome | SO=protein_coding_gene | is_pseudo=false	40198.5	2233.25
213_1	TGME49_269885-t26_1-p1	6.27563	181895	IGHALFTFLR;LADLFSAPLLK	1;1	2	2	0.0128	22269;22727	| transcript=TGME49_269885-t26_1 | gene=TGME49_269885 | organism=Toxoplasma_gondii_ME49 | gene_product=rhoptry metalloprotease toxolysin TLN1 | transcript_product=rhoptry metalloprotease toxolysin TLN1 | location=TGME49_chrVIII:5564529-5572655(+) | protein_length=1645 | sequence_SO=chromosome | SO=protein_coding_gene | is_pseudo=false	109561	1141.26
8_2	TGME49_321710-t26_1-p1	3.85879	35680.7	LGATVQLIQLLAALHTR;SVLLFSHGLLYLSDLGR	1;0	1	1	0.1024	36524;37548;37549	| transcript=TGME49_321710-t26_1 | gene=TGME49_321710 | organism=Toxoplasma_gondii_ME49 | gene_product=hypothetical protein | transcript_product=hypothetical protein | location=TGME49_chrIb:1619973-1621908(-) | protein_length=332 | sequence_SO=chromosome | SO=protein_coding_gene | is_pseudo=false	0	0
8_3	TGME49_209985-t26_1-p1	21.07	61761	ASSSLVDVINFLR;FTTGMAGVTDR;IVLLGATVQLIQLLAALHTR;LLAPIETLVYR;LPFDLGTPGVDSSEK;SGDASAFDDR;SVLLFSHGLLYLSDLGR;TTESMSVAETEAR	1;0;1;1;1;1;0;1	6	7	0.1926	29898;21476;41030;26053;26054;33073;17089;37548;37549;29685	| transcript=TGME49_209985-t26_1 | gene=TGME49_209985 | organism=Toxoplasma_gondii_ME49 | gene_product=cAMP-dependent protein kinase | transcript_product=cAMP-dependent protein kinase | location=TGME49_chrIb:1612770-1614485(-) | protein_length=571 | sequence_SO=chromosome | SO=protein_coding_gene | is_pseudo=false	6.32139e+06	263391
8_1	TGME49_210095-t26_1-p1	2.11025	42720.7	FTTGMAGVTDR;LLAPIETLAYR	0;1	1	1	0.0551	21476;25244	| transcript=TGME49_210095-t26_1 | gene=TGME49_210095 | organism=Toxoplasma_gondii_ME49 | gene_product=hypothetical protein | transcript_product=hypothetical protein | location=TGME49_chrIb:1616193-1617392(-) | protein_length=399 | sequence_SO=chromosome | SO=protein_coding_gene | is_pseudo=false	28990.1	1932.67
228_1	TGME49_305140-t26_1-p1	2.25209	276972	EQMAK	1	1	1	0.0019	6167	| transcript=TGME49_305140-t26_1 | gene=TGME49_305140 | organism=Toxoplasma_gondii_ME49 | gene_product=phospholipase, patatin family protein | transcript_product=phospholipase, patatin family protein | location=TGME49_chrIX:5230659-5241912(+) | protein_length=2579 | sequence_SO=chromosome | SO=protein_coding_gene | is_pseudo=false	13597.9	109.661
102_1	TGME49_269010-t26_1-p1	3.85879	89206.2	AAAAGLLFSDLQR	1	1	1	0.0149	27404	| transcript=TGME49_269010-t26_1 | gene=TGME49_269010 | organism=Toxoplasma_gondii_ME49 | gene_product=AP2 domain transcription factor AP2VIII-7 | transcript_product=AP2 domain transcription factor AP2VIII-7 | location=TGME49_chrVIII:6140816-6144090(+) | protein_length=870 | sequence_SO=chromosome | SO=protein_coding_gene | is_pseudo=false	0	0
144_1	TGME49_313690-t26_1-p1	2.8174	111605	WLWSAFGDLWGGEERK	1	1	1	0.0158	38308	| transcript=TGME49_313690-t26_1 | gene=TGME49_313690 | organism=Toxoplasma_gondii_ME49 | gene_product=Sel1 repeat-containing protein | transcript_product=Sel1 repeat-containing protein | location=TGME49_chrXI:3611327-3622770(-) | protein_length=1012 | sequence_SO=chromosome | SO=protein_coding_gene | is_pseudo=false	1.42115e+06	25839.1
110_1	TGME49_211670-t26_1-p1	3.85879	42191.4	TPELDSIHQGTVR	1	1	1	0.0344	30756	| transcript=TGME49_211670-t26_1 | gene=TGME49_211670 | organism=Toxoplasma_gondii_ME49 | gene_product=S1 RNA binding domain-containing protein | transcript_product=S1 RNA binding domain-containing protein | location=TGME49_chrIV:1630615-1632693(-) | protein_length=378 | sequence_SO=chromosome | SO=protein_coding_gene | is_pseudo=false	1.03838e+07	451468
155_1	TGME49_229010-t26_1-p1	3.85879	107110	ATTDVLFR	1	1	1	0.0081	13493	| transcript=TGME49_229010-t26_1 | gene=TGME49_229010 | organism=Toxoplasma_gondii_ME49 | gene_product=rhoptry neck protein RON4 | transcript_product=rhoptry neck protein RON4 | location=TGME49_chrVIII:20265-26992(+) | protein_length=984 | sequence_SO=chromosome | SO=protein_coding_gene | is_pseudo=false	3.65846e+06	81299.2
104_1	TGME49_214770-t26_1-p1	5.99481	22865.4	LLLIGDSGVGK;LQIWDTAGQER	1;1	2	2	0.1089	18230;26923	| transcript=TGME49_214770-t26_1 | gene=TGME49_214770 | organism=Toxoplasma_gondii_ME49 | gene_product=small GTP binding protein rab1a, putative | transcript_product=small GTP binding protein rab1a, putative | location=TGME49_chrX:6486806-6490475(+) | protein_length=202 | sequence_SO=chromosome | SO=protein_coding_gene | is_pseudo=false	1.28117e+06	64058.6
173_1	TGME49_205250-t26_1-p1	3.85879	62626.2	LFLGDFGTYR	1	1	1	0.0181	22740	| transcript=TGME49_205250-t26_1 | gene=TGME49_205250 | organism=Toxoplasma_gondii_ME49 | gene_product=rhoptry protein ROP18 | transcript_product=rhoptry protein ROP18 | location=TGME49_chrVIIa:1514449-1516113(-) | protein_length=554 | sequence_SO=chromosome | SO=protein_coding_gene | is_pseudo=false	1.57249e+06	49140.3
9_1	TGME49_258060-t26_1-p1	3.85879	23337	AVLLDLVEGK	1	1	1	0.0481	17618	| transcript=TGME49_258060-t26_1 | gene=TGME49_258060 | organism=Toxoplasma_gondii_ME49 | gene_product=myosin heavy chain, putative | transcript_product=myosin heavy chain, putative | location=TGME49_chrVIIb:3614194-3618107(+) | protein_length=208 | sequence_SO=chromosome | SO=protein_coding_gene | is_pseudo=false	0	0
54_1	TGME49_262380-t26_1-p1	16.2453	59591.5	ADLPLIIPVESVLSIPGK;AQIAALEMFR;EHILLSK;LVVYLNK;VEQGTAKPNEAIEIVGGR	1;1;1;1;1	5	5	0.1087	37157;21280;10685;10985;37255	| transcript=TGME49_262380-t26_1 | gene=TGME49_262380 | organism=Toxoplasma_gondii_ME49 | gene_product=elongation factor Tu, putative | transcript_product=elongation factor Tu, putative | location=TGME49_chrVIIb:1315955-1319614(-) | protein_length=552 | sequence_SO=chromosome | SO=protein_coding_gene | is_pseudo=false	5.63219e+06	160920
80_1	TGME49_305160-t26_1-p1	4.24626	12593.8	LVLPGELAK;QVHPETGISK	1;1	2	2	0.1638	14018;19126	| transcript=TGME49_305160-t26_1 | gene=TGME49_305160 | organism=Toxoplasma_gondii_ME49 | gene_product=histone H2Ba | transcript_product=histone H2Ba | location=TGME49_chrIX:5259734-5260084(+) | protein_length=116 | sequence_SO=chromosome | SO=protein_coding_gene | is_pseudo=false	3.7416e+06	467700
63_1	TGME49_266970-t26_1-p1	30.5732	35116.7	APIDFDDSFFK;APIDFDDSFFKDIIK;IQDHFLLDDLK;KYGIPAGELWLR;LGPSSLTGLNADNILMYIR;LNGISINSK;QEQPGRPLEGLQIR;VINLEDDSK;YNFHLDISFLTVESLKEDLINR	1;1;1;1;1;1;1;1;1	9	14	0.3627	26466;35821;28076;28075;29444;39944;40142;39945;39953;14208;33919;16882;44371;44370	| transcript=TGME49_266970-t26_1 | gene=TGME49_266970 | organism=Toxoplasma_gondii_ME49 | gene_product=hypothetical protein | transcript_product=hypothetical protein | location=TGME49_chrIX:864770-866762(+) | protein_length=306 | sequence_SO=chromosome | SO=protein_coding_gene | is_pseudo=false	1.82478e+07	912389
106_1	TGME49_215785-t26_1-p1	9.96968	49124.5	FIFPFDLVK;GGVFLTGFEHLVR;GRLPVFPPDEFPEDVDTNPIYFR;GTDPGDVVIEELFNR;LPVFPPDEFPEDVDTNPIYFR;MQSNLQTFGEVLLSHSSTHK;TGGSDGGGEPPQTPRPSLPTR;TTSEYMQSAADSLVSTSLWNTGQPFR;VESELGERPR	0;0;1;0;1;0;1;0;0	3	7	0.3164	20297;20298;30223;30224;30222;44612;44611;34458;43636;43635;43638;41844;40140;40141;45441;22119	| transcript=TGME49_215785-t26_1 | gene=TGME49_215785 | organism=Toxoplasma_gondii_ME49 | gene_product=rhoptry protein ROP2A | transcript_product=rhoptry protein ROP2A | location=TGME49_chrX:7156744-7158043(+) | protein_length=433 | sequence_SO=chromosome | SO=protein_coding_gene | is_pseudo=false	4.48402e+07	2.49112e+06
164_1	TGME49_231350-t26_1-p1	2.8174	96652.5	FSVVNQVGSLLAR	1	1	1	0.0145	29071	| transcript=TGME49_231350-t26_1 | gene=TGME49_231350 | organism=Toxoplasma_gondii_ME49 | gene_product=glucosamine-fructose-6-phosphate aminotransferase | transcript_product=glucosamine-fructose-6-phosphate aminotransferase | location=TGME49_chrVIII:1355205-1358289(-) | protein_length=898 | sequence_SO=chromosome | SO=protein_coding_gene | is_pseudo=false	124457	2262.86
146_1	TGME49_276140-t26_1-p1	3.85879	62033	DAVLLIFANK	1	1	1	0.0181	19489	| transcript=TGME49_276140-t26_1 | gene=TGME49_276140 | organism=Toxoplasma_gondii_ME49 | gene_product=ADP ribosylation factor ARF1 | transcript_product=ADP ribosylation factor ARF1 | location=TGME49_chrIII:120193-123713(-) | protein_length=554 | sequence_SO=chromosome | SO=protein_coding_gene | is_pseudo=false	230451	5909.01
95_1	TGME49_308890-t26_1-p1	27.5475	365805	DYVATYIQPR;EAPALEALALNR;EFLTSFDEHVR;EVAGSGAIGEAVDAR;NTSLVVR;QAEAAEAAEWER;TLQDPLAELAGLWSEGR;VLLTSVGK;VVEVELLPIFK	1;1;1;1;1;1;1;1;1	9	10	0.0314	24030;25452;28766;28764;29395;9049;28193;37106;9953;26000	| transcript=TGME49_308890-t26_1 | gene=TGME49_308890 | organism=Toxoplasma_gondii_ME49 | gene_product=transcription elongation factor SPT6 | transcript_product=transcription elongation factor SPT6 | location=TGME49_chrXI:333208-351035(+) | protein_length=3276 | sequence_SO=chromosome | SO=protein_coding_gene | is_pseudo=false	1.75657e+07	107108
65_1	TGME49_201520-t26_1-p1	12.7871	42067.5	DNPSPSPITAKPDVR;EDWTFK;IQETGDEVKVER;SFGDFGK	1;1;1;1	4	4	0.1072	33568;10183;29424;8113	| transcript=TGME49_201520-t26_1 | gene=TGME49_201520 | organism=Toxoplasma_gondii_ME49 | gene_product=protein phosphatase 2C domain-containing protein | transcript_product=protein phosphatase 2C domain-containing protein | location=TGME49_chrVIIa:3893030-3897733(+) | protein_length=373 | sequence_SO=chromosome | SO=protein_coding_gene | is_pseudo=false	409688	17070.3
52_1	TGME49_220490-t26_1-p1	2.13602	32804.3	AFLLGFEVR	1	1	1	0.0305	17441	| transcript=TGME49_220490-t26_1 | gene=TGME49_220490 | organism=Toxoplasma_gondii_ME49 | gene_product=pre-rRNA-processing protein PNO1, putative | transcript_product=pre-rRNA-processing protein PNO1, putative | location=TGME49_chrV:414846-415733(+) | protein_length=295 | sequence_SO=chromosome | SO=protein_coding_gene | is_pseudo=false	0	0
227_1	TGME49_291960-t26_1-p1	12.1408	57911.5	EHVEPEDAVVR;GQQVISLGPSLK;VLDVETIEGAPSQLDR;VLSIFGVADGK	1;1;1;1	4	4	0.0952	25804;24077;35484;19567	| transcript=TGME49_291960-t26_1 | gene=TGME49_291960 | organism=Toxoplasma_gondii_ME49 | gene_product=rhoptry kinase family protein ROP40 (incomplete catalytic triad) | transcript_product=rhoptry kinase family protein ROP40 (incomplete catalytic triad) | location=TGME49_chrIX:4435031-4438065(+) | protein_length=525 | sequence_SO=chromosome | SO=protein_coding_gene | is_pseudo=false	3.14841e+06	104947
36_1	TGME49_243570-t26_1-p1	7.71759	12717.6	EASVYNTYTLPK;RPQGGQQGQGNN	1;1	2	4	0.2143	28980;28981;24547;24582	| transcript=TGME49_243570-t26_1 | gene=TGME49_243570 | organism=Toxoplasma_gondii_ME49 | gene_product=ribosomal protein RPS26 | transcript_product=ribosomal protein RPS26 | location=TGME49_chrVI:2725178-2726419(-) | protein_length=112 | sequence_SO=chromosome | SO=protein_coding_gene | is_pseudo=false	4.81174e+07	8.01957e+06
138_1	TGME49_261580-t26_1-p1	2.25209	14501	AGLQFPVSR	1	1	1	0.0667	15137	| transcript=TGME49_261580-t26_1 | gene=TGME49_261580 | organism=Toxoplasma_gondii_ME49 | gene_product=histone H2AX | transcript_product=histone H2AX | location=TGME49_chrVIIb:1648939-1649346(-) | protein_length=135 | sequence_SO=chromosome | SO=protein_coding_gene | is_pseudo=false	4.21515e+06	702525
68_1	TGME49_240090-t26_1-p1	3.85879	61629.6	TDVYSLGVAFR	1	1	1	0.0199	24108	| transcript=TGME49_240090-t26_1 | gene=TGME49_240090 | organism=Toxoplasma_gondii_ME49 | gene_product=rhoptry kinase family protein ROP34, putative | transcript_product=rhoptry kinase family protein ROP34, putative | location=TGME49_chrVI:1057698-1060095(+) | protein_length=553 | sequence_SO=chromosome | SO=protein_coding_gene | is_pseudo=false	270452	8195.52
176_1	TGME49_305940-t26_1-p1	18.893	68815.9	DALDATASHPAR;EGQEVDVGVK;HSNLSEFFITFK;ILAEAGEKEEER;VFNQHTHIVANR;YFDDTIFHR	1;1;1;1;1;1	6	8	0.1095	23994;17725;31176;28581;28582;30375;30330;23597	| transcript=TGME49_305940-t26_1 | gene=TGME49_305940 | organism=Toxoplasma_gondii_ME49 | gene_product=peptidyl-prolyl cis-trans isomerase, cyclophilin-type domain-containing protein | transcript_product=peptidyl-prolyl cis-trans isomerase, cyclophilin-type domain-containing protein | location=TGME49_chrIX:5681004-5687592(+) | protein_length=612 | sequence_SO=chromosome | SO=protein_coding_gene |…	5.05587e+06	120378
51_1	TGME49_325800-t26_1-p1	3.85879	28301.8	EVVSESLAPSFAVTETHSSVQSPSK	1	1	1	0.0929	44047	| transcript=TGME49_325800-t26_1 | gene=TGME49_325800 | organism=Toxoplasma_gondii_ME49 | gene_product=EGF family domain-containing protein | transcript_product=EGF family domain-containing protein | location=KE139555:9-818(-) | protein_length=269 | sequence_SO=supercontig | SO=protein_coding_gene | is_pseudo=false	0	0
231_1	TGME49_290670-t26_1-p1	3.85879	83183.7	LTLADALVYAEK	1	1	1	0.0154	26634	| transcript=TGME49_290670-t26_1 | gene=TGME49_290670 | organism=Toxoplasma_gondii_ME49 | gene_product=leucyl aminopeptidase LAP | transcript_product=leucyl aminopeptidase LAP | location=TGME49_chrIX:3829311-3834438(+) | protein_length=781 | sequence_SO=chromosome | SO=protein_coding_gene | is_pseudo=false	0	0
141_1	TGME49_226580-t26_1-p1	4.55286	42726.1	ILNVWALK;NIDVTDTER	1;1	2	2	0.0447	14553;17846	| transcript=TGME49_226580-t26_1 | gene=TGME49_226580 | organism=Toxoplasma_gondii_ME49 | gene_product=hypothetical protein | transcript_product=hypothetical protein | location=TGME49_chrX:1524179-1529076(-) | protein_length=380 | sequence_SO=chromosome | SO=protein_coding_gene | is_pseudo=false	672497	24907.3
209_1	TGME49_207990-t26_1-p1	26.9451	109392	AELAALLK;DVFLALGLR;EGIFFGSR;KGQFAELVR;LAEGDEADDGEAAKEEEEDEER;SKDPTTLLVEQAR;VTVDEFFR;YAFNDDALPEWFAEDEEAHTRPELPVTK	1;1;1;1;1;1;1;1	8	10	0.107	10301;16017;13151;17332;43257;30884;30885;16254;47875;47876	| transcript=TGME49_207990-t26_1 | gene=TGME49_207990 | organism=Toxoplasma_gondii_ME49 | gene_product=ribosomal RNA large subunit methyltransferase J protein | transcript_product=ribosomal RNA large subunit methyltransferase J protein | location=TGME49_chrIb:500176-508930(-) | protein_length=981 | sequence_SO=chromosome | SO=protein_coding_gene | is_pseudo=false	9.28275e+06	189444
132_1	TGME49_208370-t26_1-p1	2.25209	124737	GAEQVPPASQRSTHEATNGTWWSHGLLLGVALGICIPFVIAIIALIR	1	1	1	0.0418	49917	| transcript=TGME49_208370-t26_1 | gene=TGME49_208370 | organism=Toxoplasma_gondii_ME49 | gene_product=myosin heavy chain, putative | transcript_product=myosin heavy chain, putative | location=TGME49_chrIb:636374-641145(+) | protein_length=1124 | sequence_SO=chromosome | SO=protein_coding_gene | is_pseudo=false	244345	3490.64
143_1	TGME49_242800-t26_1-p1	10.1344	30133.6	SAEPEQAPDGAVPAYLLDR;TTFHLDIVGVK;WQVPLPK	1;1;1	3	4	0.1423	39225;24188;24189;11592	| transcript=TGME49_242800-t26_1 | gene=TGME49_242800 | organism=Toxoplasma_gondii_ME49 | gene_product=ribosome biogenesis protein NSA2, putative | transcript_product=ribosome biogenesis protein NSA2, putative | location=TGME49_chrVI:2309164-2311797(-) | protein_length=260 | sequence_SO=chromosome | SO=protein_coding_gene | is_pseudo=false	1.07513e+07	827026
170_1	TGME49_314750-t26_1-p1	8.86236	49963.9	ALAAAFTFFAEDAK;HGAGAGNASVLAAK;LTPVLGK	1;1;1	3	3	0.0746	31256;23975;7302	| transcript=TGME49_314750-t26_1 | gene=TGME49_314750 | organism=Toxoplasma_gondii_ME49 | gene_product=hypothetical protein | transcript_product=hypothetical protein | location=TGME49_chrXI:4267861-4270243(-) | protein_length=469 | sequence_SO=chromosome | SO=protein_coding_gene | is_pseudo=false	639728	18815.5
19_1	TGME49_248390-t26_1-p1	17.2112	16298.9	ANGETVTIGIHPSK;DKANGETVTIGIHPSK;FSSQVSSSR;KDDEVMVVR;KWVIHIER	1;1;1;1;1	5	13	0.2979	30005;30009;34536;34524;34538;34523;34522;15410;15412;19594;19597;18561;18562	| transcript=TGME49_248390-t26_1 | gene=TGME49_248390 | organism=Toxoplasma_gondii_ME49 | gene_product=ribosomal protein RPL26 | transcript_product=ribosomal protein RPL26 | location=TGME49_chrXII:3830586-3831607(-) | protein_length=141 | sequence_SO=chromosome | SO=protein_coding_gene | is_pseudo=false	5.57427e+07	6.96784e+06
162_1	TGME49_258850-t26_1-p1	2.41684	32729.7	YYNLELFEAK	1	1	1	0.0362	26101	| transcript=TGME49_258850-t26_1 | gene=TGME49_258850 | organism=Toxoplasma_gondii_ME49 | gene_product=hypothetical protein | transcript_product=hypothetical protein | location=TGME49_chrVIIb:3129213-3133909(+) | protein_length=276 | sequence_SO=chromosome | SO=protein_coding_gene | is_pseudo=false	92696	5793.5
220_1	TGME49_219590-t26_1-p1	5.96904	52917	EAAGLVVDLIK;LAGQALLFAGPVGSGK	1;1	2	2	0.0549	20382;31538	| transcript=TGME49_219590-t26_1 | gene=TGME49_219590 | organism=Toxoplasma_gondii_ME49 | gene_product=RuvB family 1 protein | transcript_product=RuvB family 1 protein | location=TGME49_chrXII:840604-847215(+) | protein_length=492 | sequence_SO=chromosome | SO=protein_coding_gene | is_pseudo=false	320316	13346.5
30_1	TGME49_201840-t26_1-p1	9.96968	66858.5	DLQLEIEGQDYPIK;GLGTAFFFGK;MIIDSGTSLIVGPLDEVKR	1;1;1	3	3	0.0695	34459;17217;39898	| transcript=TGME49_201840-t26_1 | gene=TGME49_201840 | organism=Toxoplasma_gondii_ME49 | gene_product=aspartyl protease ASP1 | transcript_product=aspartyl protease ASP1 | location=TGME49_chrVIIa:3748798-3754934(+) | protein_length=619 | sequence_SO=chromosome | SO=protein_coding_gene | is_pseudo=false	0	0
148_1	TGME49_227360-t26_1-p1	8.41165	44028.2	ALEPVNLK;NATTESDLTEK;NATTESDLTEKR	1;1;1	3	4	0.0514	12160;23429;28281;28282	| transcript=TGME49_227360-t26_1 | gene=TGME49_227360 | organism=Toxoplasma_gondii_ME49 | gene_product=ribosomal protein RPL3 | transcript_product=ribosomal protein RPL3 | location=TGME49_chrX:994273-996966(-) | protein_length=389 | sequence_SO=chromosome | SO=protein_coding_gene | is_pseudo=false	5.69494e+06	219036
124_1	TGME49_277690-t26_1-p1	2.8174	71467.3	DPVAFFR	1	1	1	0.011	11055	| transcript=TGME49_277690-t26_1 | gene=TGME49_277690 | organism=Toxoplasma_gondii_ME49 | gene_product=hypothetical protein | transcript_product=hypothetical protein | location=TGME49_chrXII:6569055-6573041(+) | protein_length=639 | sequence_SO=chromosome | SO=protein_coding_gene | is_pseudo=false	162488	4642.5
234_1	TGME49_235660-t26_1-p1	3.85879	63922.5	VADAWIASVAPLLK	1	1	1	0.0244	30796	| transcript=TGME49_235660-t26_1 | gene=TGME49_235660 | organism=Toxoplasma_gondii_ME49 | gene_product=hypothetical protein | transcript_product=hypothetical protein | location=TGME49_chrX:5023381-5029202(-) | protein_length=573 | sequence_SO=chromosome | SO=protein_coding_gene | is_pseudo=false	250536	8639.18
153_1	TGME49_252290-t26_1-p1	3.85879	59323.2	IVSVALEALENILR	1	1	1	0.0257	32678	| transcript=TGME49_252290-t26_1 | gene=TGME49_252290 | organism=Toxoplasma_gondii_ME49 | gene_product=importin alpha, putative | transcript_product=importin alpha, putative | location=TGME49_chrIII:468624-477891(+) | protein_length=545 | sequence_SO=chromosome | SO=protein_coding_gene | is_pseudo=false	0	0
169_1	TGME49_249670-t26_1-p1	2.8174	62437.1	ATSAYSLR	1	1	1	0.014	11641	| transcript=TGME49_249670-t26_1 | gene=TGME49_249670 | organism=Toxoplasma_gondii_ME49 | gene_product=cathepsin B | transcript_product=cathepsin B | location=TGME49_chrXII:4722040-4727155(-) | protein_length=572 | sequence_SO=chromosome | SO=protein_coding_gene | is_pseudo=false	353909	12639.6
192_1	TGME49_263050-t26_1-p1	12.7871	39657.5	GFTLEELK;KGLAGIPADTPK;LGVVPSGLLRPIVHPPTQR;VALSIGVAVDHR	1;1;1;1	4	6	0.1437	13910;21994;21993;39790;39791;24433	| transcript=TGME49_263050-t26_1 | gene=TGME49_263050 | organism=Toxoplasma_gondii_ME49 | gene_product=ribosomal protein RPL13 | transcript_product=ribosomal protein RPL13 | location=TGME49_chrVIIb:852938-856438(-) | protein_length=355 | sequence_SO=chromosome | SO=protein_coding_gene | is_pseudo=false	8.56971e+06	428486
215_1	TGME49_226970-t26_1-p1	13.3524	18665	CPFTGNVSIR;DVGLGFQTPR;LHLTGQK;NYLHFVPK	1;1;1;1	4	4	0.2174	21312;18949;9249;16436	| transcript=TGME49_226970-t26_1 | gene=TGME49_226970 | organism=Toxoplasma_gondii_ME49 | gene_product=ribosomal protein RPS11 | transcript_product=ribosomal protein RPS11 | location=TGME49_chrX:1180402-1183277(-) | protein_length=161 | sequence_SO=chromosome | SO=protein_coding_gene | is_pseudo=false	4.82967e+07	4.82967e+06
232_1	TGME49_305270-t26_1-p1	69.0842	82263.3	ELDESVLLSEIAAKDEPLLLSPK;FTPAYTAIVTDPSGSLYHVPLGR;GSGYDYSADFYSTTESLNK;HLLAISEVIK;HLLAISEVIKDR;KIEHVQEPPSPPVPPESTEGR;LGQPFPVYAGR;LQPVFGGTSLR;LTELGPQVEAR;MAIELLQDTLR;QIVPSYVPLGGFR;RDADLALGQLSSMLVK;RIYQHLPR;RVVSLFFTNPFAK;TGPNDAFAR;TSVLTHIDLR;VLNMGQVWR;VSDALLAIRPFIR;VSLQTLLLIPTPDDRPLDTHDPPHADGLVTYNFVQPFR;VVSLFFTNPFAK;YYQAQETPFDVPPAEPVAIPVAVPPR	1;1;1;1;1;1;1;1;1;1;1;1;1;1;1;1;1;1;1;1;1	21	29	0.4024	43647;43646;43410;43412;40625;20167;29201;29200;42349;42341;23326;22263;23585;26530;27006;30263;35173;35171;18635;32395;14279;21455;19432;31216;31218;49487;49488;28457;45194	| transcript=TGME49_305270-t26_1 | gene=TGME49_305270 | organism=Toxoplasma_gondii_ME49 | gene_product=hypothetical protein | transcript_product=hypothetical protein | location=TGME49_chrIX:5326221-5330716(+) | protein_length=738 | sequence_SO=chromosome | SO=protein_coding_gene | is_pseudo=false	3.03065e+08	9.1838e+06
93_1	TGME49_270710-t26_1-p1	3.85879	61048.6	FDDEFILK	1	1	1	0.0143	16685	| transcript=TGME49_270710-t26_1 | gene=TGME49_270710 | organism=Toxoplasma_gondii_ME49 | gene_product=WW domain binding protein 11 | transcript_product=WW domain binding protein 11 | location=TGME49_chrVIII:5057504-5063747(-) | protein_length=561 | sequence_SO=chromosome | SO=protein_coding_gene | is_pseudo=false	86980.8	3345.41
74_1	TGME49_276210-t26_1-p1	10.1344	91859.7	ASSSSQGLASAAGEENTAQLR;HAESEFNEWR;LTVDDHAQETLR	1;1;1	3	3	0.0521	39784;26567;29292	| transcript=TGME49_276210-t26_1 | gene=TGME49_276210 | organism=Toxoplasma_gondii_ME49 | gene_product=phosphoglycerate mutase family protein | transcript_product=phosphoglycerate mutase family protein | location=TGME49_chrIII:43348-46358(+) | protein_length=825 | sequence_SO=chromosome | SO=protein_coding_gene | is_pseudo=false	673967	13215
230_1	TGME49_256770-t26_1-p1	2.8174	45097	VLIATDVWGR	1	1	1	0.0253	20472	| transcript=TGME49_256770-t26_1 | gene=TGME49_256770 | organism=Toxoplasma_gondii_ME49 | gene_product=eukaryotic translation initiation factor 4A, isoform 3, putative | transcript_product=eukaryotic translation initiation factor 4A, isoform 3, putative | location=TGME49_chrVIIb:4476055-4479046(+) | protein_length=395 | sequence_SO=chromosome | SO=protein_coding_gene | is_pseudo=false	822815	31646.7
204_1	TGME49_263070-t26_1-p1	8.52773	59786.6	AASASSAGTTAGEAAR;LIDWGLAEFYHPGR;YYIFQILK	1;1;1	3	3	0.0705	28734;34604;18870	| transcript=TGME49_263070-t26_1 | gene=TGME49_263070 | organism=Toxoplasma_gondii_ME49 | gene_product=CMGC kinase, CK2 family | transcript_product=CMGC kinase, CK2 family | location=TGME49_chrVIIb:827321-832243(+) | protein_length=539 | sequence_SO=chromosome | SO=protein_coding_gene | is_pseudo=false	411077	13260.5
205_1	TGME49_219200-t26_1-p1	13.6201	107288	LAHQTSLLFK;LLHSPGVR;NVIVFFQTK;SGVAVTIYHR;TAAFLLPTLER	1;1;1;1;1	5	5	0.0499	21574;12016;19139;19435;24256	| transcript=TGME49_219200-t26_1 | gene=TGME49_219200 | organism=Toxoplasma_gondii_ME49 | gene_product=DEAD/DEAH box RNA helicase family protein | transcript_product=DEAD/DEAH box RNA helicase family protein | location=TGME49_chrXII:1076130-1084911(+) | protein_length=962 | sequence_SO=chromosome | SO=protein_coding_gene | is_pseudo=false	2.20067e+06	47840.7
151_1	TGME49_260520-t26_1-p1	3.85879	77047.9	ASSDLTVAGVSR	1	1	1	0.0162	21814	| transcript=TGME49_260520-t26_1 | gene=TGME49_260520 | organism=Toxoplasma_gondii_ME49 | gene_product=hypothetical protein | transcript_product=hypothetical protein | location=TGME49_chrVIIb:2190204-2192639(-) | protein_length=742 | sequence_SO=chromosome | SO=protein_coding_gene | is_pseudo=false	2.20434e+07	760117
145_1	TGME49_294560-t26_1-p1	6.6762	83533	LPWALGQVFAR;LQLISIVK	1;1	2	2	0.0245	25171;13211	| transcript=TGME49_294560-t26_1 | gene=TGME49_294560 | organism=Toxoplasma_gondii_ME49 | gene_product=rhoptry kinase family protein ROP37 (incomplete catalytic triad) | transcript_product=rhoptry kinase family protein ROP37 (incomplete catalytic triad) | location=TGME49_chrIa:965153-967483(-) | protein_length=776 | sequence_SO=chromosome | SO=protein_coding_gene | is_pseudo=false	189708	5579.66
172_1	TGME49_219820-t26_1-p1	6.11089	68538.9	ESTLHLVLR;TLSDYNIQK	1;1	2	3	0.0295	18045;18042;18580	| transcript=TGME49_219820-t26_1 | gene=TGME49_219820 | organism=Toxoplasma_gondii_ME49 | gene_product=polyubiquitin UbC, putative | transcript_product=polyubiquitin UbC, putative | location=TGME49_chrXII:621317-623152(-) | protein_length=611 | sequence_SO=chromosome | SO=protein_coding_gene | is_pseudo=false	3.90237e+06	69685.1
217_1	TGME49_316660-t26_1-p1	5.96904	91468.1	DFEASLVNALLR;VSIQGLR	1;1	2	2	0.0235	27808;8579	| transcript=TGME49_316660-t26_1 | gene=TGME49_316660 | organism=Toxoplasma_gondii_ME49 | gene_product=cullin family protein | transcript_product=cullin family protein | location=TGME49_chrXI:5469429-5480676(+) | protein_length=808 | sequence_SO=chromosome | SO=protein_coding_gene | is_pseudo=false	586158	11493.3
38_1	TGME49_227810-t26_1-p1	22.2144	57997.6	FPVVDVR;LQLTHLDITDENVLVGR;LSNEGLVLAMDGSGK;QQELPEVPEAELLSQLAEEQLR;TPAMDEFVVMR;VFATPEGDTSLPYTMER;VLQLAANLER	1;1;1;1;1;1;1	7	9	0.1886	10392;38303;38304;31652;43840;43841;26254;37979;20339	| transcript=TGME49_227810-t26_1 | gene=TGME49_227810 | organism=Toxoplasma_gondii_ME49 | gene_product=rhoptry kinase family protein ROP11 (incomplete catalytic triad) | transcript_product=rhoptry kinase family protein ROP11 (incomplete catalytic triad) | location=TGME49_chrX:805942-807519(+) | protein_length=525 | sequence_SO=chromosome | SO=protein_coding_gene | is_pseudo=false	1.09799e+07	406665
210_1	TGME49_202200-t26_1-p1	6.92102	86988.7	EELGQDFTVALR;ISQFFYSR;SDHIPFSFVVHLFGSR	1;1;1	3	3	0.0454	28717;17320;36888	| transcript=TGME49_202200-t26_1 | gene=TGME49_202200 | organism=Toxoplasma_gondii_ME49 | gene_product=hypothetical protein | transcript_product=hypothetical protein | location=TGME49_chrVIIa:3522799-3526928(-) | protein_length=793 | sequence_SO=chromosome | SO=protein_coding_gene | is_pseudo=false	1.64357e+06	37354
219_1	TGME49_267710-t26_1-p1	11.2792	223893	DETTILATALR;LPLDDLLFPPR;LVSHALEVSR;NHEAGSSLFSGVR	1;1;1;1	4	4	0.0216	23289;26270;19745;28197	| transcript=TGME49_267710-t26_1 | gene=TGME49_267710 | organism=Toxoplasma_gondii_ME49 | gene_product=CPSF A subunit region protein | transcript_product=CPSF A subunit region protein | location=TGME49_chrIX:427457-442035(+) | protein_length=2082 | sequence_SO=chromosome | SO=protein_coding_gene | is_pseudo=false	2.37169e+06	24965.2
120_1	TGME49_252270-t26_1-p1	2.11025	65458.5	VFQAFLPLAPK	1	1	1	0.0181	24237	| transcript=TGME49_252270-t26_1 | gene=TGME49_252270 | organism=Toxoplasma_gondii_ME49 | gene_product=L1P family of ribosomal protein | transcript_product=L1P family of ribosomal protein | location=TGME49_chrIII:451392-458019(+) | protein_length=607 | sequence_SO=chromosome | SO=protein_coding_gene | is_pseudo=false	78061.5	3002.36
13_1	TGME49_228470-t26_1-p1	2.41684	24310.4	YLEELWK	1	1	1	0.0341	15293	| transcript=TGME49_228470-t26_1 | gene=TGME49_228470 | organism=Toxoplasma_gondii_ME49 | gene_product=ribosomal protein RPL15 | transcript_product=ribosomal protein RPL15 | location=TGME49_chrX:295200-297430(+) | protein_length=205 | sequence_SO=chromosome | SO=protein_coding_gene | is_pseudo=false	0	0
92_1	TGME49_289550-t26_1-p1	2.8174	57235.7	AANAALVWSLR	1	1	1	0.0208	22167	| transcript=TGME49_289550-t26_1 | gene=TGME49_289550 | organism=Toxoplasma_gondii_ME49 | gene_product=WD domain, G-beta repeat-containing protein | transcript_product=WD domain, G-beta repeat-containing protein | location=TGME49_chrIX:3297601-3302423(-) | protein_length=530 | sequence_SO=chromosome | SO=protein_coding_gene | is_pseudo=false	705885	33613.6
224_1	TGME49_239330-t26_1-p1	2.11025	11213.9	TYNWSEK	1	1	1	0.0714	13633	| transcript=TGME49_239330-t26_1 | gene=TGME49_239330 | organism=Toxoplasma_gondii_ME49 | gene_product=ribosomal protein RPL37 | transcript_product=ribosomal protein RPL37 | location=TGME49_chrVI:551539-553786(+) | protein_length=98 | sequence_SO=chromosome | SO=protein_coding_gene | is_pseudo=false	3.36958e+07	5.61597e+06
181_1	TGME49_204020-t26_1-p1	16.1698	28237.1	GAPLAEVSFR;LRPLDFAER;MPEGTVVSNVEEK;NAALTIGNILPLNK;TSGTYATIVGHSDDGSK	1;1;1;1;1	5	6	0.2423	17294;19965;29851;30737;34876;34875	| transcript=TGME49_204020-t26_1 | gene=TGME49_204020 | organism=Toxoplasma_gondii_ME49 | gene_product=ribosomal protein RPL8 | transcript_product=ribosomal protein RPL8 | location=TGME49_chrVIIa:2046086-2048555(+) | protein_length=260 | sequence_SO=chromosome | SO=protein_coding_gene | is_pseudo=false	1.61196e+07	1.07464e+06
77_1	TGME49_228630-t26_1-p1	25.5696	34790.3	EGEGLFDDLGFDHDEL;EGRPVTYGSAVSLVHVLSGFK;GTLQATGASSPISSQK;ISWGSGSGQQAVTATPSGDK;LGTNLQAK;SSASSEPAPALVTPGAAGEPVR;SSWGWSTPPDQWK	1;1;1;1;1;1;1	7	8	0.3537	36367;41466;32526;38279;10855;10851;39974;33070	| transcript=TGME49_228630-t26_1 | gene=TGME49_228630 | organism=Toxoplasma_gondii_ME49 | gene_product=hypothetical protein | transcript_product=hypothetical protein | location=TGME49_chrX:269462-272003(+) | protein_length=328 | sequence_SO=chromosome | SO=protein_coding_gene | is_pseudo=false	4.39608e+06	231373
96_1	TGME49_300000-t26_1-p1	16.8106	21156.7	AGGECLTFDQLALR;EDHIAVLVGSVTDDIR;FNAVVLK;FNAVVLKR;GKEDHIAVLVGSVTDDIR	1;1;1;1;1	5	6	0.2139	32901;35441;9108;14249;38118;38116	| transcript=TGME49_300000-t26_1 | gene=TGME49_300000 | organism=Toxoplasma_gondii_ME49 | gene_product=ribosomal protein RPL18 | transcript_product=ribosomal protein RPL18 | location=TGME49_chrXII:290951-294019(+) | protein_length=187 | sequence_SO=chromosome | SO=protein_coding_gene | is_pseudo=false	2.10035e+07	1.7503e+06
198_1	TGME49_227280-t26_1-p1	3.85879	23860.6	AVILSLGTSALIAGR	1	1	1	0.0682	30495	| transcript=TGME49_227280-t26_1 | gene=TGME49_227280 | organism=Toxoplasma_gondii_ME49 | gene_product=dense granule protein GRA3 | transcript_product=dense granule protein GRA3 | location=TGME49_chrX:1049243-1049905(-) | protein_length=220 | sequence_SO=chromosome | SO=protein_coding_gene | is_pseudo=false	903910	100434
79_1	TGME49_309120-t26_1-p1	2.13602	49227.2	VDSLNLLQLAPGGALGR	1	1	1	0.0379	34866	| transcript=TGME49_309120-t26_1 | gene=TGME49_309120 | organism=Toxoplasma_gondii_ME49 | gene_product=ribosomal protein RPL4 | transcript_product=ribosomal protein RPL4 | location=TGME49_chrXI:513855-515201(-) | protein_length=448 | sequence_SO=chromosome | SO=protein_coding_gene | is_pseudo=false	0	0
45_1	TGME49_263700-t26_1-p1	18.893	16291.5	ADRDESSPYAAMMAAADVAAR;DGEIVFGVAHIYASFNDTFIHVTDLSGR;ELGISAVHVK;IEDVTPIPTDSTR;IEDVTPIPTDSTRR;SKTPGPGAQSALR	1;1;1;1;1;1	6	10	0.5513	41198;41199;46736;46735;17459;17460;30527;33658;25514;25517	| transcript=TGME49_263700-t26_1 | gene=TGME49_263700 | organism=Toxoplasma_gondii_ME49 | gene_product=ribosomal protein RPS14 | transcript_product=ribosomal protein RPS14 | location=TGME49_chrVIIb:385908-387618(+) | protein_length=156 | sequence_SO=chromosome | SO=protein_coding_gene | is_pseudo=false	4.61222e+07	5.76527e+06
183_1	TGME49_240850-t26_1-p1	11.5764	59329.7	AIASSPSLLLTGSTDESIR;GLEIVGLEELGADAR;TAALEVETVKDDEK	1;1;1	3	3	0.0876	38035;32711;32855	| transcript=TGME49_240850-t26_1 | gene=TGME49_240850 | organism=Toxoplasma_gondii_ME49 | gene_product=WD domain, G-beta repeat-containing protein | transcript_product=WD domain, G-beta repeat-containing protein | location=TGME49_chrVI:1474817-1480047(+) | protein_length=548 | sequence_SO=chromosome | SO=protein_coding_gene | is_pseudo=false	241177	7779.91
71_1	TGME49_231080-t26_1-p1	3.85879	9577.39	YLYTFVVEDR	1	1	1	0.119	26572	| transcript=TGME49_231080-t26_1 | gene=TGME49_231080 | organism=Toxoplasma_gondii_ME49 | gene_product=ribosomal protein RPL38 | transcript_product=ribosomal protein RPL38 | location=TGME49_chrVIII:1230906-1231160(+) | protein_length=84 | sequence_SO=chromosome | SO=protein_coding_gene | is_pseudo=false	1.24518e+06	249035
11_1	TGME49_210370-t26_1-p1	17.852	52399.7	AASGVAQVGVVVDLLLLK;EVLLHIASTAATDTPGTGPAHDAR;FDDVAYELLLLHR;GTSSLASSFAWK;RFDDVAYELLLLHR	1;1;1;1;1	5	6	0.142	35607;43031;33713;33715;24596;35692	| transcript=TGME49_210370-t26_1 | gene=TGME49_210370 | organism=Toxoplasma_gondii_ME49 | gene_product=hypothetical protein | transcript_product=hypothetical protein | location=TGME49_chrIX:4841495-4842934(-) | protein_length=479 | sequence_SO=chromosome | SO=protein_coding_gene | is_pseudo=false	1.14306e+06	45722.4
90_1	TGME49_236650-t26_1-p1	2.25209	59930.2	LIDFLESR	1	1	1	0.0145	15694	| transcript=TGME49_236650-t26_1 | gene=TGME49_236650 | organism=Toxoplasma_gondii_ME49 | gene_product=DEAD (Asp-Glu-Ala-Asp) box polypeptide 17 | transcript_product=DEAD (Asp-Glu-Ala-Asp) box polypeptide 17 | location=TGME49_chrX:5471350-5474968(-) | protein_length=550 | sequence_SO=chromosome | SO=protein_coding_gene | is_pseudo=false	177462	5915.41
3_1	TGME49_301440-t26_1-p1	6.27563	65380	DLKPENLLLESK;LAQAALLYMGSK	1;1	2	2	0.0412	29336;25399	| transcript=TGME49_301440-t26_1 | gene=TGME49_301440 | organism=Toxoplasma_gondii_ME49 | gene_product=calcium-dependent protein kinase CDPK1 | transcript_product=calcium-dependent protein kinase CDPK1 | location=TGME49_chrIV:2480948-2486303(+) | protein_length=582 | sequence_SO=chromosome | SO=protein_coding_gene | is_pseudo=false	2.12098e+06	58916.1
64_2	TGME49_311720-t26_1-p1	46.1777	73208	DAGAIAGLNVIR;DKDLLPYEIINK;GVPQIEVTFDVDR;IINEPTAAAIAYGLDK;ITPSYVAFTDDDR;ITPSYVAFTDDDRK;NAVVTVPAYFNDAQR;NEATINPTNTLFDVK;NGILSVSAVDK;QVLEDADLQK;SQVDEIVLVGGSTR;TTVEDKDK;VDIIPNDQGNR;VLAPEEVSAMVLTK;VTEAQEWLNTNPDADAEETRDK	1;1;1;0;1;1;1;1;1;1;1;1;1;1;1	14	16	0.2799	22051;30957;30959;31296;34449;34448;31847;34006;34007;34496;34656;19478;21624;30930;13877;24561;31555;43769	| transcript=TGME49_311720-t26_1 | gene=TGME49_311720 | organism=Toxoplasma_gondii_ME49 | gene_product=chaperonin protein BiP | transcript_product=chaperonin protein BiP | location=TGME49_chrXI:2225360-2228735(-) | protein_length=668 | sequence_SO=chromosome | SO=protein_coding_gene | is_pseudo=false	3.26858e+07	860154
64_1	TGME49_273760-t26_1-p1	36.7919	72834.5	AIQEALDWLDK;ATAGDTHLGGEDFDNR;DAGTIAGLSVLR;EAVITVPAYFNDSQR;IINEPTAAAIAYGLDK;LSASEIDR;NDAVEIIANDQGNR;NPENTIFDAK;SINPDEAVAYGAAVQAAILK;SQTFTTYADNQPGVLIQVYEGER;SVSEVVLVGGSTR;TFHPEEVSAMVLGK	1;1;1;1;0;1;1;1;1;1;1;1	11	12	0.2552	26472;34632;22174;35083;34449;34448;12417;32449;21216;39277;39278;44133;26108;32775	| transcript=TGME49_273760-t26_1 | gene=TGME49_273760 | organism=Toxoplasma_gondii_ME49 | gene_product=heat shock protein HSP70 | transcript_product=heat shock protein HSP70 | location=TGME49_chrVIII:3289228-3291252(-) | protein_length=674 | sequence_SO=chromosome | SO=protein_coding_gene | is_pseudo=false	2.36642e+07	622741
53_1	TGME49_205540-t26_1-p1	40.1127	116515	AFVSFVR;APHSPEYVVFLNQVLER;EHQLSFLLPFQNLDLGR;FVEETVLLR;GLSIAAYANAER;LAGLSDALEQR;LASSASAQQVQQR;LATAFALLR;LPFLVDFIK;QIFSIVQSHVR;TLAFVLPVVER;VLLATDVAAR	1;1;1;1;1;1;1;1;1;1;1;1	12	14	0.1272	10191;39218;39706;39705;19564;24381;22158;28585;15182;19030;26828;26298;24719;16766	| transcript=TGME49_205540-t26_1 | gene=TGME49_205540 | organism=Toxoplasma_gondii_ME49 | gene_product=DEAD/DEAH box helicase domain-containing protein | transcript_product=DEAD/DEAH box helicase domain-containing protein | location=TGME49_chrVIIa:1346394-1353413(+) | protein_length=1069 | sequence_SO=chromosome | SO=protein_coding_gene | is_pseudo=false	1.57104e+07	314209
89_1	TGME49_249990-t26_1-p1	3.85879	92529.2	LGLLTEALEK	1	1	1	0.0119	18818	| transcript=TGME49_249990-t26_1 | gene=TGME49_249990 | organism=Toxoplasma_gondii_ME49 | gene_product=hypothetical protein | transcript_product=hypothetical protein | location=TGME49_chrXII:4973183-4977966(-) | protein_length=838 | sequence_SO=chromosome | SO=protein_coding_gene | is_pseudo=false	99429.7	1841.29
2_1	TGME49_215470-t26_1-p1	3.85879	24587.4	KYDAFLASQVLIPQIPR	1	1	1	0.0783	38627	| transcript=TGME49_215470-t26_1 | gene=TGME49_215470 | organism=Toxoplasma_gondii_ME49 | gene_product=ribosomal protein RPL10A | transcript_product=ribosomal protein RPL10A | location=TGME49_chrX:6973901-6975798(+) | protein_length=217 | sequence_SO=chromosome | SO=protein_coding_gene | is_pseudo=false	213936	14262.4
212_1	TGME49_207440-t26_1-p1	42.537	35484	ERHLGGFDIIHLR;ESVPLVVLLR;EVMMIVMQR;FVPHPIREEEASYK;GVPALITHDGR;HLGGFDIIHLR;IAAPHHWMLDK;ISNVFVIGKGEK;LDLNTGKIVDTLK;LRESVPLVVLLR;LSIMENR;NNEFATR;YPHPSIK	1;1;1;1;1;1;1;1;1;1;1;1;1	13	19	0.3718	33091;20262;20263;21361;34950;20695;20696;20694;20697;25750;26999;27455;26136;26135;30166;29203;12004;11080;10751	| transcript=TGME49_207440-t26_1 | gene=TGME49_207440 | organism=Toxoplasma_gondii_ME49 | gene_product=ribosomal protein RPS4 | transcript_product=ribosomal protein RPS4 | location=TGME49_chrIb:62583-65733(-) | protein_length=312 | sequence_SO=chromosome | SO=protein_coding_gene | is_pseudo=false	1.67414e+08	6.43902e+06
165_1	TGME49_282170-t26_1-p1	2.11025	61117.2	SLVIYR	1	1	1	0.0104	7937	| transcript=TGME49_282170-t26_1 | gene=TGME49_282170 | organism=Toxoplasma_gondii_ME49 | gene_product=hypothetical protein | transcript_product=hypothetical protein | location=TGME49_chrVIIa:4418212-4422201(-) | protein_length=575 | sequence_SO=chromosome | SO=protein_coding_gene | is_pseudo=false	0	0
17_1	TGME49_267810-t26_1-p1	2.41684	26487	FEIWDTAGQER	1	1	1	0.0456	27884	| transcript=TGME49_267810-t26_1 | gene=TGME49_267810 | organism=Toxoplasma_gondii_ME49 | gene_product=Rab 5 | transcript_product=Rab 5 | location=TGME49_chrIX:340233-343561(+) | protein_length=241 | sequence_SO=chromosome | SO=protein_coding_gene | is_pseudo=false	365197	21482.2
59_1	TGME49_295110-t26_1-p1	6.6762	63355.7	DFGSLVR;EGGLYLR;EMEEQLSAASR;GSDDAAEVSR;HQALAIGLFQK;LVAHLQDEGVVHGK	0;0;0;1;1;0	2	2	0.1043	9182;9641;24908;16076;24044;31896;31894	| transcript=TGME49_295110-t26_1 | gene=TGME49_295110 | organism=Toxoplasma_gondii_ME49 | gene_product=rhoptry protein ROP7 | transcript_product=rhoptry protein ROP7 | location=TGME49_chrIa:1409060-1410787(-) | protein_length=575 | sequence_SO=chromosome | SO=protein_coding_gene | is_pseudo=false	1.99376e+06	73842.9
225_1	TGME49_239260-t26_1-p1	3.85879	11432.4	DNIQGITKPAIR	1	1	2	0.1165	27220;27221	| transcript=TGME49_239260-t26_1 | gene=TGME49_239260 | organism=Toxoplasma_gondii_ME49 | gene_product=histone H4 | transcript_product=histone H4 | location=TGME49_chrVI:498086-498397(-) | protein_length=103 | sequence_SO=chromosome | SO=protein_coding_gene | is_pseudo=false	2.11976e+06	353293
32_1	TGME49_201710-t26_1-p1	6.6762	59682.9	IAQQFLSQLAAR;SGTAFAPIASSLSLSPAPLAFLR	1;1	2	2	0.0631	27748;42054	| transcript=TGME49_201710-t26_1 | gene=TGME49_201710 | organism=Toxoplasma_gondii_ME49 | gene_product=WD domain, G-beta repeat-containing protein | transcript_product=WD domain, G-beta repeat-containing protein | location=TGME49_chrVIIa:3834672-3838654(+) | protein_length=555 | sequence_SO=chromosome | SO=protein_coding_gene | is_pseudo=false	0	0
100_1	TGME49_241170-t26_1-p1	7.71759	139603	DPPVVLGIDNR;LSANVIGAVMEGVNAVISK	1;1	2	3	0.0235	22944;37356;37355	| transcript=TGME49_241170-t26_1 | gene=TGME49_241170 | organism=Toxoplasma_gondii_ME49 | gene_product=hypothetical protein | transcript_product=hypothetical protein | location=TGME49_chrVI:1669204-1673422(+) | protein_length=1275 | sequence_SO=chromosome | SO=protein_coding_gene | is_pseudo=false	1.35339e+06	19902.8
15_1	TGME49_292130-t26_1-p1	7.71759	32728.5	DQVAFLQQYGHA;LGDLSSQVGWSHGDLVAR	1;1	2	2	0.1049	28679;37631	| transcript=TGME49_292130-t26_1 | gene=TGME49_292130 | organism=Toxoplasma_gondii_ME49 | gene_product=ribosomal protein RPL13A | transcript_product=ribosomal protein RPL13A | location=TGME49_chrIX:4567408-4570167(-) | protein_length=286 | sequence_SO=chromosome | SO=protein_coding_gene | is_pseudo=false	3.09993e+06	182349
94_1	TGME49_288380-t26_1-p1	3.85879	81881.5	ELISNASDALDK	1	1	1	0.0169	25682	| transcript=TGME49_288380-t26_1 | gene=TGME49_288380 | organism=Toxoplasma_gondii_ME49 | gene_product=heat shock protein HSP90 | transcript_product=heat shock protein HSP90 | location=TGME49_chrIX:2483404-2487798(+) | protein_length=708 | sequence_SO=chromosome | SO=protein_coding_gene | is_pseudo=false	6.85565e+07	1.6323e+06
194_1	TGME49_245460-t26_1-p1	30.8704	23546.6	ADGYILEGEELMFYK;ADGYILEGEELMFYKR;LDPLLEEQFNTGR;LLGVVYNASNNELVR;NSIVAIDATPFK;NSIVAIDATPFKAWFR;SFYGLDLGKK;TNTLVKNSIVAIDATPFK	1;1;1;1;1;1;1;1	8	16	0.3707	35937;38281;38280;32503;32505;32523;32504;32506;34463;34471;25686;25708;36745;20372;38270;38269	| transcript=TGME49_245460-t26_1 | gene=TGME49_245460 | organism=Toxoplasma_gondii_ME49 | gene_product=ribosomal protein RPS8 | transcript_product=ribosomal protein RPS8 | location=TGME49_chrXII:2284189-2287999(-) | protein_length=205 | sequence_SO=chromosome | SO=protein_coding_gene | is_pseudo=false	9.33215e+07	7.17858e+06
130_1	TGME49_315690-t26_1-p1	4.29641	34133.6	KTLYELLR;TLYELLR	1;1	2	2	0.0273	16971;12999	| transcript=TGME49_315690-t26_1 | gene=TGME49_315690 | organism=Toxoplasma_gondii_ME49 | gene_product=DnaJ domain-containing protein | transcript_product=DnaJ domain-containing protein | location=TGME49_chrXI:4904888-4907840(+) | protein_length=293 | sequence_SO=chromosome | SO=protein_coding_gene | is_pseudo=false	47065.6	2941.6
34_1	TGME49_248480-t26_1-p1	35.2325	21670.9	ELLTLEEKDPR;HIVDIPSFMVR;HVDYAITSPFGGGRPGR;LDYVLGLTVAK;LDYVLGLTVAKFLER;LGLLGESEQKLDYVLGLTVAK;LLGEYGLK;RVFQGTALLR;VDSEKHVDYAITSPFGGGRPGR;VFQGTALLR;VQYALAKIR	1;1;1;1;1;1;1;1;1;1;1	11	15	0.5106	27664;26825;26821;36061;36063;22847;35417;41857;41856;12480;21748;42613;16041;16040;17840	| transcript=TGME49_248480-t26_1 | gene=TGME49_248480 | organism=Toxoplasma_gondii_ME49 | gene_product=ribosomal protein RPS9 | transcript_product=ribosomal protein RPS9 | location=TGME49_chrXII:3884353-3886214(+) | protein_length=188 | sequence_SO=chromosome | SO=protein_coding_gene | is_pseudo=false	3.74575e+08	3.40523e+07
147_1	TGME49_312090-t26_1-p1	2.8174	14808.8	NLYIIAVK	1	1	1	0.0576	13844	| transcript=TGME49_312090-t26_1 | gene=TGME49_312090 | organism=Toxoplasma_gondii_ME49 | gene_product=ribosomal protein RPL23 | transcript_product=ribosomal protein RPL23 | location=TGME49_chrXI:2419184-2421277(-) | protein_length=139 | sequence_SO=chromosome | SO=protein_coding_gene | is_pseudo=false	190807	17346.1
149_1	TGME49_245620-t26_1-p1	2.25209	17310.1	TYTKPK	1	1	1	0.039	7582	| transcript=TGME49_245620-t26_1 | gene=TGME49_245620 | organism=Toxoplasma_gondii_ME49 | gene_product=ribosomal-ubiquitin protein RPS27A | transcript_product=ribosomal-ubiquitin protein RPS27A | location=TGME49_chrXII:2435543-2437627(-) | protein_length=154 | sequence_SO=chromosome | SO=protein_coding_gene | is_pseudo=false	833706	119101
133_1	TGME49_306195-t26_1-p1	7.71759	25629.2	EQGTASAQDSSSAVSTVSR;LAAPHTQAAEGPADHK	1;1	2	2	0.1483	37250;33827	| transcript=TGME49_306195-t26_1 | gene=TGME49_306195 | organism=Toxoplasma_gondii_ME49 | gene_product=hypothetical protein | transcript_product=hypothetical protein | location=TGME49_chrIX:5825475-5826709(-) | protein_length=236 | sequence_SO=chromosome | SO=protein_coding_gene | is_pseudo=false	0	0
139_1	TGME49_242330-t26_1-p1	19.294	21599.3	HAFEIIHLMTDK;HAFEIIHLMTDKNPIQVFVNAVENGGPR;NPIQVFVNAVENGGPR;VNQAIYLICTGAR;WSYDDVNVSDLSLVDYIAVK	1;1;1;1;1	5	8	0.3177	30809;47152;47153;47151;35097;35096;31370;42289	| transcript=TGME49_242330-t26_1 | gene=TGME49_242330 | organism=Toxoplasma_gondii_ME49 | gene_product=ribosomal protein RPS5 | transcript_product=ribosomal protein RPS5 | location=TGME49_chrVI:1972872-1973938(-) | protein_length=192 | sequence_SO=chromosome | SO=protein_coding_gene | is_pseudo=false	3.26265e+06	271887
37_1	TGME49_258390-t26_1-p1	44.2228	44624.5	DGDEIVFDGVGEQK;EISFAYEILNNAEK;FKEISFAYEILNNAEK;FMVSYPAALDEK;IGDDLEMSIR;ISLLEALVGFER;KGNTSQFGNLR;LGHEPGDLVLVIQELPHK;LGHEPGDLVLVIQELPHKR;QNLYSVLGVK;QVYDEYGEEGLER;SFIHLDNTPVR	1;1;1;1;1;1;1;1;1;1;1;1	12	13	0.3224	32007;34174;38007;28473;21217;27781;23925;39172;41077;41076;20110;33446;26353	| transcript=TGME49_258390-t26_1 | gene=TGME49_258390 | organism=Toxoplasma_gondii_ME49 | gene_product=DnaJ protein, putative | transcript_product=DnaJ protein, putative | location=TGME49_chrVIIb:3441057-3442643(-) | protein_length=397 | sequence_SO=chromosome | SO=protein_coding_gene | is_pseudo=false	6.68452e+06	278522
14_1	TGME49_243920-t26_1-p1	46.5958	88156.6	AGINTVLNSR;FDLIFLLR;GDINVLLLGDPGVAK;GSSAAGLTAAVLR;HSLVFEGLSPAEQK;LAQSQNILDK;LIIHGVLTTNVATPAVR;LRGDINVLLLGDPGVAK;MIISLPEWR;QAEEAVLGR;QLAASLALGGTAGR;SAILPPR;VSFMSLAR;VYQHHVSEADLK	1;1;1;1;1;1;1;1;1;1;1;1;1;1	14	14	0.1864	17223;17000;31424;22214;32709;20469;35894;35585;21064;15057;25495;8006;13093;30038	| transcript=TGME49_243920-t26_1 | gene=TGME49_243920 | organism=Toxoplasma_gondii_ME49 | gene_product=DNA replication licensing factor MCM5, putative | transcript_product=DNA replication licensing factor MCM5, putative | location=TGME49_chrVI:2882722-2892002(+) | protein_length=794 | sequence_SO=chromosome | SO=protein_coding_gene | is_pseudo=false	3.22562e+07	576004
174_1	TGME49_316400-t26_1-p1	16.2785	50081.5	EIVDLSLDR;FDLMYAK;GHYTIGK;LIAQVISSLTASLR;LSVDYGK;NLDIERPTYTNLNR	1;1;1;1;1;1	6	7	0.128	17734;12289;8643;31249;8812;35198;35199	| transcript=TGME49_316400-t26_1 | gene=TGME49_316400 | organism=Toxoplasma_gondii_ME49 | gene_product=alpha tubulin TUBA1 | transcript_product=alpha tubulin TUBA1 | location=TGME49_chrXI:5274572-5276593(+) | protein_length=453 | sequence_SO=chromosome | SO=protein_coding_gene | is_pseudo=false	7.3224e+06	332836
114_1	TGME49_278990-t26_1-p1	2.11025	53057.9	FGLYEYFK	1	1	1	0.0167	17980	| transcript=TGME49_278990-t26_1 | gene=TGME49_278990 | organism=Toxoplasma_gondii_ME49 | gene_product=phosphate carrier, putative | transcript_product=phosphate carrier, putative | location=TGME49_chrXII:5707610-5711051(-) | protein_length=479 | sequence_SO=chromosome | SO=protein_coding_gene | is_pseudo=false	0	0
135_1	TGME49_317720-t26_1-p1	2.0626	68724.5	LNRPAALGFEAVK	1	1	1	0.0213	28991	| transcript=TGME49_317720-t26_1 | gene=TGME49_317720 | organism=Toxoplasma_gondii_ME49 | gene_product=eukaryotic translation initiation factor 3 subunit 7, putative | transcript_product=eukaryotic translation initiation factor 3 subunit 7, putative | location=TGME49_chrIV:2669610-2676153(+) | protein_length=609 | sequence_SO=chromosome | SO=protein_coding_gene | is_pseudo=false	0	0
233_1	TGME49_264660-t26_1-p1	2.8174	262304	EASLILNVR	1	1	1	0.0037	16335	| transcript=TGME49_264660-t26_1 | gene=TGME49_264660 | organism=Toxoplasma_gondii_ME49 | gene_product=SAG-related sequence SRS44 | transcript_product=SAG-related sequence SRS44 | location=TGME49_chrIX:2135664-2143297(+) | protein_length=2451 | sequence_SO=chromosome | SO=protein_coding_gene | is_pseudo=false	811750	5447.98
112_1	TGME49_288820-t26_1-p1	2.8174	79894	LGSVVKNPGWVWGMLLTAVLDPISTFVALLFAPATIVAPFAGMHIFWGCVLAVVCLK	1	1	1	0.0759	50520	| transcript=TGME49_288820-t26_1 | gene=TGME49_288820 | organism=Toxoplasma_gondii_ME49 | gene_product=hypothetical protein | transcript_product=hypothetical protein | location=TGME49_chrIX:2747003-2749258(-) | protein_length=751 | sequence_SO=chromosome | SO=protein_coding_gene | is_pseudo=false	374003	8904.83
179_1	TGME49_227600-t26_1-p1	6.94392	15373.4	AFLVEEQK;ALPGIPAVAPHR;VVFHNVGK	1;1;1	3	3	0.209	14745;23104;12719	| transcript=TGME49_227600-t26_1 | gene=TGME49_227600 | organism=Toxoplasma_gondii_ME49 | gene_product=ribosomal protein RPL34 | transcript_product=ribosomal protein RPL34 | location=TGME49_chrX:894289-896541(-) | protein_length=134 | sequence_SO=chromosome | SO=protein_coding_gene | is_pseudo=false	6.95825e+06	773139
73_1	TGME49_207620-t26_1-p1	3.85879	71114.2	LDNILLRPLK	1	1	1	0.0151	22958	| transcript=TGME49_207620-t26_1 | gene=TGME49_207620 | organism=Toxoplasma_gondii_ME49 | gene_product=pyridine nucleotide-disulfide oxidoreductase domain-containing protein | transcript_product=pyridine nucleotide-disulfide oxidoreductase domain-containing protein | location=TGME49_chrIb:156062-163682(-) | protein_length=664 | sequence_SO=chromosome | SO=protein_coding_gene | is_pseudo=false	0	0
107_1	TGME49_269980-t26_1-p1	3.85879	52130.9	DSSLVQVLNR	1	1	1	0.0211	20499	| transcript=TGME49_269980-t26_1 | gene=TGME49_269980 | organism=Toxoplasma_gondii_ME49 | gene_product=preprotein translocase Sec61, putative | transcript_product=preprotein translocase Sec61, putative | location=TGME49_chrVIII:5484256-5488792(-) | protein_length=473 | sequence_SO=chromosome | SO=protein_coding_gene | is_pseudo=false	476942	25102.2
49_1	TGME49_273920-t26_1-p1	2.8174	58666.4	EMHVK	1	1	1	0.0093	6231	| transcript=TGME49_273920-t26_1 | gene=TGME49_273920 | organism=Toxoplasma_gondii_ME49 | gene_product=aldose reductase, putative | transcript_product=aldose reductase, putative | location=TGME49_chrVIII:3173268-3177529(+) | protein_length=537 | sequence_SO=chromosome | SO=protein_coding_gene | is_pseudo=false	19120.8	616.8
221_1	TGME49_312260-t26_1-p1	2.25209	97285.1	LEEAAAEAEK	1	1	1	0.0109	17773	| transcript=TGME49_312260-t26_1 | gene=TGME49_312260 | organism=Toxoplasma_gondii_ME49 | gene_product=hypothetical protein | transcript_product=hypothetical protein | location=TGME49_chrXI:2549114-2553635(-) | protein_length=915 | sequence_SO=chromosome | SO=protein_coding_gene | is_pseudo=false	3.0308e+07	721618
185_1	TGME49_262050-t26_1-p1	33.9555	65091.2	FAVPLYSGR;GAPILPLR;IMHVFPEDVTPDVLVSR;LDVLSFYMHSDFFNEGR;LDWQFLQQWHTDEDENAR;LGHWLGSLGR;LLDIDPENR;LSQILEDCNMEMVLLLDR;SVAGTGGYNIVVK;VESEIKDLISR	1;1;1;1;1;1;1;1;1;1	10	13	0.2211	16181;10604;38560;38561;40263;42490;42489;19135;19133;18718;41370;25376;26072	| transcript=TGME49_262050-t26_1 | gene=TGME49_262050 | organism=Toxoplasma_gondii_ME49 | gene_product=rhoptry kinase family protein ROP39 | transcript_product=rhoptry kinase family protein ROP39 | location=TGME49_chrVIIb:1407193-1408959(+) | protein_length=588 | sequence_SO=chromosome | SO=protein_coding_gene | is_pseudo=false	5.65553e+07	2.26221e+06
122_1	TGME49_239100-t26_1-p1	40.724	22573.4	AFVVFVPHAVYQK;DAVFSFPQHVY;DNIEDKLETFAAVYK;HLVISSVK;IVKPQGVEPTEIENEVAK;KIVKPQGVEPTEIENEVAK;LETFAAVYK;LTNKDAVFSFPQHVY;TLTAVQDGMLEDIVSPTEIVGK;TLTAVQDGMLEDIVSPTEIVGKR;TMLPLDFK	1;1;1;1;1;1;1;1;1;1;1	11	13	0.5153	31962;26694;26695;35642;12126;38971;40657;17134;35774;42399;42400;43475;15294	| transcript=TGME49_239100-t26_1 | gene=TGME49_239100 | organism=Toxoplasma_gondii_ME49 | gene_product=ribosomal protein RPS7 | transcript_product=ribosomal protein RPS7 | location=TGME49_chrVI:463641-464737(+) | protein_length=196 | sequence_SO=chromosome | SO=protein_coding_gene | is_pseudo=false	2.92211e+07	2.24778e+06
134_1	TGME49_215220-t26_1-p1	3.85879	68587.6	ASVAFQGDDAR	1	1	1	0.0175	20718	| transcript=TGME49_215220-t26_1 | gene=TGME49_215220 | organism=Toxoplasma_gondii_ME49 | gene_product=hypothetical protein | transcript_product=hypothetical protein | location=TGME49_chrX:6825368-6827843(+) | protein_length=629 | sequence_SO=chromosome | SO=protein_coding_gene | is_pseudo=false	637706	14493.3
203_1	TGME49_234450-t26_1-p1	5.9214	26571.7	GYIGDFEIVDDHR;IVIELLGR	1;1	2	2	0.0909	32596;13173	| transcript=TGME49_234450-t26_1 | gene=TGME49_234450 | organism=Toxoplasma_gondii_ME49 | gene_product=ribosomal protein RPS15A | transcript_product=ribosomal protein RPS15A | location=TGME49_chrX:4397204-4399086(+) | protein_length=231 | sequence_SO=chromosome | SO=protein_coding_gene | is_pseudo=false	1.15332e+06	72082.4
216_1	TGME49_306030-t26_1-p1	3.85879	37806.5	GALAVLGTASLLAPR	1	1	1	0.045	29638	| transcript=TGME49_306030-t26_1 | gene=TGME49_306030 | organism=Toxoplasma_gondii_ME49 | gene_product=glutathione s-transferase, n-terminal domain containing protein | transcript_product=glutathione s-transferase, n-terminal domain containing protein | location=TGME49_chrIX:5757516-5763619(-) | protein_length=333 | sequence_SO=chromosome | SO=protein_coding_gene | is_pseudo=false	791930	34431.7
75_1	TGME49_286420-t26_1-p1	24.5731	48974.3	EHALLAFTLGVK;GCATFLAQVIVLNHPGEIK;QTVAVGVIK;STTTGHLIYK;THINLVVIGHVDSGK;TLEEAPK;VPFVAISGFVGDNMVEK;YAWVLDK;YHYTVIDAPGHR	1;1;1;1;1;1;1;1;1	9	9	0.2411	26367;40182;12655;20102;33493;9000;36388;12558;30121	| transcript=TGME49_286420-t26_1 | gene=TGME49_286420 | organism=Toxoplasma_gondii_ME49 | gene_product=elongation factor 1-alpha (EF-1-ALPHA), putative | transcript_product=elongation factor 1-alpha (EF-1-ALPHA), putative | location=TGME49_chrV:1836346-1838282(-) | protein_length=448 | sequence_SO=chromosome | SO=protein_coding_gene | is_pseudo=false >TGME49_294800-t26_1-p1 | transcript=TGME49_29…	1.93861e+07	646202
97_1	TGME49_255670-t26_1-p1	2.31301	29120.5	VFGTIYLIVAR	1	1	1	0.0428	24978	| transcript=TGME49_255670-t26_1 | gene=TGME49_255670 | organism=Toxoplasma_gondii_ME49 | gene_product=methyltransferase domain-containing protein | transcript_product=methyltransferase domain-containing protein | location=TGME49_chrVIIb:4741540-4748038(+) | protein_length=257 | sequence_SO=chromosome | SO=protein_coding_gene | is_pseudo=false	100888	7760.65
[truncated: 60 more rows]

## Sheet: Pru_3
Group_ID	Protein_ID	Protein_Qscore	Protein_Mass	PeptideSeqs	PepIsUnique	Unique_Peptide_Num	Unique_Spectra_Num	Coverage	Peptide_Query	Description	Abundance	iBAQ
[truncated: 237 more rows]

## Sheet: AP2XI-2-mAID-6HA_1
Group_ID	Protein_ID	Protein_Qscore	Protein_Mass	PeptideSeqs	PepIsUnique	Unique_Peptide_Num	Unique_Spectra_Num	Coverage	Peptide_Query	Description	Abundance	iBAQ
[truncated: 731 more rows]

## Sheet: AP2XI-2-mAID-6HA_2
Group_ID	Protein_ID	Protein_Qscore	Protein_Mass	PeptideSeqs	PepIsUnique	Unique_Peptide_Num	Unique_Spectra_Num	Coverage	Peptide_Query	Description	Abundance	iBAQ
[truncated: 200 more rows]

[truncated: 1 more sheets: AP2XI-2-mAID-6HA_3]
