# Supplementary material for: The transcription factor AP2XI-2 is a key negative regulator of Toxoplasma gondii merogony
Source: Nat Commun. 2024 Jan 26;15:793. doi: 10.1038/s41467-024-44967-z (PMC10817966; doi:10.1038/s41467-024-44967-z)
Supplement: Supplementary file 6 — Supplementary Data 3 [file 41467_2024_44967_MOESM6_ESM.xlsx]

## Sheet: AP2XI-2-mAID-6HA
Chromosome	Start	End	Width	Score	Signal Value	-log10pvalue	-log10qvalue	Peak_summit	Annotation	Gene Start	Gene End	Gene Length	Gene Strand	Gene Id	Distance To TSS
TGME49_chrVIII	6770552	6771356	805	150	2.81824	17.1154	15.0792	350	Promoter (1-2kb)	6769906	6772752	2847	-	TGME49_200280	1396
TGME49_chrVIII	6822435	6822822	388	32	1.66282	4.69486	3.289	189	Promoter (1-2kb)	6824308	6825403	1096	+	TGME49_200360	-1486
TGME49_chrVIII	6898246	6898450	205	30	1.84481	4.47006	3.07952	104	Promoter (1-2kb)	6889595	6897057	7463	-	TGME49_200450	-1189
TGME49_chrVIII	6898246	6898450	205	36	1.92331	5.08023	3.62917	187	Promoter (1-2kb)	6889595	6897057	7463	-	TGME49_200450	-1189
TGME49_chrVIII	6898605	6899246	642	27	1.79547	4.12103	2.77843	320	Promoter (1-2kb)	6889595	6897057	7463	-	TGME49_200450	-1548
TGME49_chrVIII	6914347	6915078	732	38	1.78765	5.35764	3.88899	104	Promoter (1-2kb)	6916849	6917687	839	+	TGME49_200480	-1771
TGME49_chrVIII	6914347	6915078	732	29	1.67477	4.2778	2.91188	351	Promoter (1-2kb)	6916849	6917687	839	+	TGME49_200480	-1771
TGME49_chrX	77652	78010	359	13	1.53022	2.42348	1.30948	49	Promoter (1-2kb)	71897	76300	4404	-	TGME49_200590	-1352
TGME49_chrVIIa	4018196	4018459	264	21	1.61692	3.4011	2.1402	197	Promoter (1-2kb)	4019644	4026659	7016	+	TGME49_201130	-1185
TGME49_chrVIIa	3975184	3975394	211	71	2.34009	8.90107	7.18363	185	Promoter (1-2kb)	3971965	3976534	4570	-	TGME49_201210	1140
TGME49_chrVIIa	3948048	3948944	897	140	2.42291	16.0513	14.046	530	Promoter (1-2kb)	3947168	3950847	3680	-	TGME49_201240	1903
TGME49_chrVIIa	3939616	3940055	440	86	2.1631	10.4684	8.67066	280	Promoter (1-2kb)	3937763	3946531	8769	+	TGME49_201250	1853
TGME49_chrVIIa	3926316	3926873	558	95	2.44311	11.3566	9.51993	100	Promoter (1-2kb)	3917877	3925271	7395	-	TGME49_201270	-1045
TGME49_chrVIIa	3926316	3926873	558	29	1.76271	4.3066	2.93863	410	Promoter (1-2kb)	3917877	3925271	7395	-	TGME49_201270	-1045
TGME49_chrVIIa	3909330	3909844	515	18	1.36555	3.02681	1.82584	101	Promoter (1-2kb)	3908769	3911287	2519	-	TGME49_201390	1443
TGME49_chrVIIa	3909330	3909844	515	109	1.92457	12.8652	10.9657	416	Promoter (1-2kb)	3908769	3911287	2519	-	TGME49_201390	1443
TGME49_chrVIIa	3907877	3908499	623	46	1.61155	6.18356	4.64082	99	Promoter (1-2kb)	3901155	3906794	5640	-	TGME49_201400	-1083
TGME49_chrVIIa	3907877	3908499	623	192	2.31046	21.4495	19.2998	385	Promoter (1-2kb)	3901155	3906794	5640	-	TGME49_201400	-1083
TGME49_chrVIIa	3877852	3878176	325	37	1.88881	5.17475	3.71777	85	Promoter (1-2kb)	3874499	3879890	5392	-	TGME49_201650	1714
TGME49_chrVIIa	3869348	3869806	459	58	2.19807	7.47195	5.83576	105	Promoter (1-2kb)	3868786	3871788	3003	-	TGME49_201660	1982
TGME49_chrVIIa	3873307	3873506	200	45	1.97011	6.11463	4.57572	161	Promoter (1-2kb)	3868786	3871788	3003	-	TGME49_201660	-1519
TGME49_chrVIIa	3790727	3791096	370	69	2.13904	8.70792	6.99887	124	Promoter (1-2kb)	3783502	3789193	5692	-	TGME49_201790	-1534
TGME49_chrVIIa	3777278	3777644	367	26	1.6745	4.01662	2.6818	175	Promoter (1-2kb)	3779121	3782719	3599	+	TGME49_201800	-1477
TGME49_chrVIIa	3780338	3780598	261	37	1.88612	5.15752	3.70153	87	Promoter (1-2kb)	3774970	3779323	4354	-	TGME49_201810	-1015
TGME49_chrVIIa	3699283	3699815	533	74	2.14205	9.14033	7.40801	382	Promoter (1-2kb)	3697912	3707681	9770	+	TGME49_202020	1371
TGME49_chrVIIa	3471884	3472475	592	25	1.7663	3.89451	2.56891	54	Promoter (1-2kb)	3467544	3470233	2690	-	TGME49_202260	-1651
TGME49_chrVIIa	3471884	3472475	592	30	1.84481	4.47006	3.07952	340	Promoter (1-2kb)	3467544	3470233	2690	-	TGME49_202260	-1651
TGME49_chrVIIa	3275872	3276071	200	18	1.58835	3.05321	1.84988	57	Promoter (1-2kb)	3273584	3277493	3910	-	TGME49_202500	1422
TGME49_chrVIIa	3180500	3181493	994	16	1.59091	2.80473	1.63868	92	Promoter (1-2kb)	3183461	3188349	4889	+	TGME49_202590	-1968
TGME49_chrVIIa	3180500	3181493	994	20	1.67046	3.31583	2.07579	415	Promoter (1-2kb)	3183461	3188349	4889	+	TGME49_202590	-1968
TGME49_chrVIIa	3180500	3181493	994	53	2.13013	6.91893	5.32301	724	Promoter (1-2kb)	3183461	3188349	4889	+	TGME49_202590	-1968
TGME49_chrVIIa	2904932	2905131	200	30	1.84481	4.47006	3.07952	97	Promoter (1-2kb)	2901981	2906240	4260	-	TGME49_202975	1109
TGME49_chrVIIa	2872526	2872824	299	22	1.63882	3.48731	2.21926	58	Promoter (1-2kb)	2864556	2874761	10206	-	TGME49_203010	1937
TGME49_chrVIIa	2876758	2877004	247	43	1.90718	5.83087	4.31626	103	Promoter (1-2kb)	2864556	2874761	10206	-	TGME49_203010	-1997
TGME49_chrVIIa	2836956	2837191	236	28	1.73429	4.18719	2.82793	100	Promoter (1-2kb)	2838890	2842004	3115	+	TGME49_203040	-1699
TGME49_chrVIIa	2840829	2841062	234	18	1.64706	3.09116	1.87713	194	Promoter (1-2kb)	2838890	2842004	3115	+	TGME49_203040	1939
TGME49_chrVIIa	2817847	2818927	1081	39	1.82783	5.39864	3.91855	97	Promoter (1-2kb)	2819953	2821147	1195	+	TGME49_203070	-1026
TGME49_chrVIIa	2817847	2818927	1081	25	1.65217	3.86672	2.55555	309	Promoter (1-2kb)	2819953	2821147	1195	+	TGME49_203070	-1026
TGME49_chrVIIa	2817847	2818927	1081	51	1.93622	6.67717	5.10057	413	Promoter (1-2kb)	2819953	2821147	1195	+	TGME49_203070	-1026
TGME49_chrVIIa	2817847	2818927	1081	91	2.25201	11.0139	9.19272	761	Promoter (1-2kb)	2819953	2821147	1195	+	TGME49_203070	-1026
TGME49_chrVIIa	2817847	2818927	1081	104	2.31362	12.3225	10.4468	986	Promoter (1-2kb)	2819953	2821147	1195	+	TGME49_203070	-1026
TGME49_chrVIIa	2711977	2713026	1050	22	1.70543	3.50358	2.23421	253	Promoter (1-2kb)	2710823	2721810	10988	+	TGME49_203170	1154
TGME49_chrVIIa	2711977	2713026	1050	14	1.56006	2.56702	1.43896	549	Promoter (1-2kb)	2710823	2721810	10988	+	TGME49_203170	1154
TGME49_chrVIIa	2711977	2713026	1050	36	1.91706	5.04288	3.60362	915	Promoter (1-2kb)	2710823	2721810	10988	+	TGME49_203170	1154
TGME49_chrVIIa	2645253	2645848	596	18	1.63326	3.11713	1.8939	83	Promoter (1-2kb)	2643428	2646708	3281	+	TGME49_203250	1825
TGME49_chrVIIa	2645253	2645848	596	40	1.97368	5.54994	4.06064	456	Promoter (1-2kb)	2643428	2646708	3281	+	TGME49_203250	1825
TGME49_chrVIIa	2617739	2619578	1840	152	2.21078	17.3402	15.2965	302	Promoter (1-2kb)	2617427	2620860	3434	-	TGME49_203290	1282
TGME49_chrVIIa	2617739	2619578	1840	216	2.48764	23.8491	21.6444	696	Promoter (1-2kb)	2617427	2620860	3434	-	TGME49_203290	1282
TGME49_chrVIIa	2617739	2619578	1840	137	2.20441	15.7321	13.7352	1430	Promoter (1-2kb)	2617427	2620860	3434	-	TGME49_203290	1282
TGME49_chrVIIa	2617739	2619578	1840	59	1.77414	7.59725	5.95511	1763	Promoter (1-2kb)	2617427	2620860	3434	-	TGME49_203290	1282
TGME49_chrVIIa	2604883	2605533	651	47	1.42407	6.27429	4.72688	105	Promoter (1-2kb)	2607323	2617842	10520	+	TGME49_203300	-1790
TGME49_chrVIIa	2604883	2605533	651	43	1.40526	5.83107	4.31643	569	Promoter (1-2kb)	2607323	2617842	10520	+	TGME49_203300	-1790
TGME49_chrVIIa	2608617	2608881	265	20	1.30442	3.34098	2.09764	8	Promoter (1-2kb)	2607323	2617842	10520	+	TGME49_203300	1294
TGME49_chrVIIa	2570363	2570713	351	20	1.6878	3.35481	2.09764	132	Promoter (1-2kb)	2569428	2572353	2926	-	TGME49_203330	1640
TGME49_chrVIIa	2567077	2567811	735	38	1.89133	5.34153	3.87377	162	Promoter (1-2kb)	2565986	2569550	3565	+	TGME49_203340	1091
TGME49_chrVIIa	2567077	2567811	735	25	1.72293	3.88566	2.56891	516	Promoter (1-2kb)	2565986	2569550	3565	+	TGME49_203340	1091
TGME49_chrVIIa	2442199	2444204	2006	93	2.20953	11.1492	9.31984	204	Promoter (1-2kb)	2433624	2441166	7543	-	TGME49_203540	-1033
TGME49_chrVIIa	2442199	2444204	2006	85	2.14815	10.3188	8.52706	603	Promoter (1-2kb)	2433624	2441166	7543	-	TGME49_203540	-1033
TGME49_chrVIIa	2442199	2444204	2006	203	2.88414	22.5403	20.3669	878	Promoter (1-2kb)	2433624	2441166	7543	-	TGME49_203540	-1033
TGME49_chrVIIa	2442199	2444204	2006	136	2.52037	15.6726	13.6797	1352	Promoter (1-2kb)	2433624	2441166	7543	-	TGME49_203540	-1033
TGME49_chrVIIa	2442199	2444204	2006	33	1.70719	4.73405	3.32549	1541	Promoter (1-2kb)	2433624	2441166	7543	-	TGME49_203540	-1033
TGME49_chrVIIa	2442199	2444204	2006	96	2.25989	11.5461	9.69936	1851	Promoter (1-2kb)	2433624	2441166	7543	-	TGME49_203540	-1033
TGME49_chrVIIa	2431720	2431930	211	34	1.8123	4.88494	3.45616	151	Promoter (1-2kb)	2432772	2433448	677	-	TGME49_203560	1518
TGME49_chrVIIa	2423041	2423251	211	55	2.15219	7.16709	5.55225	86	Promoter (1-2kb)	2421087	2425987	4901	+	TGME49_203570	1954
TGME49_chrVIIa	2418604	2418913	310	72	2.35507	9.00515	7.27837	127	Promoter (1-2kb)	2416718	2420957	4240	+	TGME49_203580	1886
TGME49_chrVIIa	2408292	2409814	1523	39	1.72806	5.46642	3.98206	111	Promoter (1-2kb)	2405173	2411022	5850	-	TGME49_203600	1208
TGME49_chrVIIa	2408292	2409814	1523	90	2.14187	10.8642	9.04836	641	Promoter (1-2kb)	2405173	2411022	5850	-	TGME49_203600	1208
TGME49_chrVIIa	2408292	2409814	1523	271	3.13076	29.4569	27.1394	959	Promoter (1-2kb)	2405173	2411022	5850	-	TGME49_203600	1208
TGME49_chrVIIa	2408292	2409814	1523	292	3.22878	31.5973	29.24	1205	Promoter (1-2kb)	2405173	2411022	5850	-	TGME49_203600	1208
TGME49_chrVIIa	2345723	2346051	329	51	2.11956	6.74952	5.16208	165	Promoter (1-2kb)	2344033	2347735	3703	-	TGME49_203685	1684
TGME49_chrVIIa	2346195	2346518	324	72	2.35507	9.00515	7.27837	141	Promoter (1-2kb)	2344033	2347735	3703	-	TGME49_203685	1217
TGME49_chrVIIa	2331955	2332174	220	37	1.91036	5.23545	3.77458	116	Promoter (1-2kb)	2320097	2330891	10795	-	TGME49_203690	-1064
TGME49_chrVIIa	2221930	2223583	1654	869	3.77422	90.0736	86.9906	421	Promoter (1-2kb)	2216404	2220785	4382	-	TGME49_203810	-1145
TGME49_chrVIIa	2221930	2223583	1654	1616	5.07263	165.29	161.654	691	Promoter (1-2kb)	2216404	2220785	4382	-	TGME49_203810	-1145
TGME49_chrVIIa	2221930	2223583	1654	1579	5.03265	161.541	157.93	959	Promoter (1-2kb)	2216404	2220785	4382	-	TGME49_203810	-1145
TGME49_chrVIIa	2221930	2223583	1654	872	3.78348	90.3436	87.2588	1157	Promoter (1-2kb)	2216404	2220785	4382	-	TGME49_203810	-1145
TGME49_chrVIIa	2221930	2223583	1654	177	2.09844	19.8102	17.7009	1452	Promoter (1-2kb)	2216404	2220785	4382	-	TGME49_203810	-1145
TGME49_chrVIIa	2181167	2181490	324	23	1.72705	3.6201	2.32819	222	Promoter (1-2kb)	2179962	2188025	8064	+	TGME49_203840	1205
TGME49_chrVIIa	2153465	2153881	417	20	1.6878	3.35481	2.09764	75	Promoter (1-2kb)	2142445	2152054	9610	-	TGME49_203900	-1411
TGME49_chrVIIa	2153465	2153881	417	16	1.6093	2.85226	1.66704	297	Promoter (1-2kb)	2142445	2152054	9610	-	TGME49_203900	-1411
TGME49_chrVIIa	2097120	2097490	371	18	1.63447	3.12359	1.8998	250	Promoter (1-2kb)	2095151	2108281	13131	+	TGME49_203950	1969
TGME49_chrVIIa	2041823	2042094	272	43	1.79009	5.82319	4.30899	239	Promoter (1-2kb)	2038332	2040493	2162	-	TGME49_204045	-1330
TGME49_chrVIIa	1973797	1974143	347	55	1.95334	7.14044	5.52699	247	Promoter (1-2kb)	1960861	1972704	11844	-	TGME49_204130	-1093
TGME49_chrVIIa	1961649	1962274	626	45	1.94805	6.12385	4.58438	208	Promoter (1-2kb)	1950105	1959969	9865	-	TGME49_204140	-1680
TGME49_chrVIIa	1961649	1962274	626	65	2.15686	8.23628	6.55303	475	Promoter (1-2kb)	1950105	1959969	9865	-	TGME49_204140	-1680
TGME49_chrVIIa	1949303	1949852	550	33	1.88406	4.77089	3.34967	165	Promoter (1-2kb)	1945661	1947797	2137	-	TGME49_204150	-1506
TGME49_chrVIIa	1946230	1946617	388	51	2.10728	6.76884	5.1805	279	Promoter (1-2kb)	1935843	1945229	9387	-	TGME49_204160	-1001
TGME49_chrVIIa	1920354	1920710	357	24	1.62075	3.79569	2.48995	313	Promoter (1-2kb)	1922292	1930164	7873	+	TGME49_204280	-1582
TGME49_chrVIIa	1916511	1916712	202	21	1.52065	3.35997	2.10235	102	Promoter (1-2kb)	1915435	1918585	3151	+	TGME49_204290	1076
TGME49_chrVIIa	1885916	1886384	469	31	1.79806	4.52845	3.1339	68	Promoter (1-2kb)	1887392	1909019	21628	+	TGME49_204310	-1008
TGME49_chrVIIa	1885916	1886384	469	45	1.98192	6.11168	4.57296	338	Promoter (1-2kb)	1887392	1909019	21628	+	TGME49_204310	-1008
TGME49_chrVIIa	1864828	1865119	292	18	1.64855	3.09881	1.87713	172	Promoter (1-2kb)	1858897	1866539	7643	-	TGME49_204350	1420
TGME49_chrVIIa	1849117	1849316	200	41	1.90039	5.63007	4.13592	166	Promoter (1-2kb)	1850364	1858615	8252	+	TGME49_204360	-1048
TGME49_chrVIIa	1798932	1799324	393	16	1.51163	2.76436	1.60208	70	Promoter (1-2kb)	1797462	1803994	6533	+	TGME49_204420	1470
TGME49_chrVIIa	1773684	1774120	437	20	1.6878	3.35481	2.09764	133	Promoter (1-2kb)	1775434	1780099	4666	+	TGME49_204460	-1314
TGME49_chrVIIa	1773684	1774120	437	48	2.08031	6.39977	4.83781	301	Promoter (1-2kb)	1775434	1780099	4666	+	TGME49_204460	-1314
TGME49_chrVIIa	1754903	1755427	525	36	1.92331	5.08023	3.62917	330	Promoter (1-2kb)	1750230	1753088	2859	-	TGME49_204490	-1815
TGME49_chrVIIa	1700078	1700306	229	28	1.80555	4.17788	2.8193	188	Promoter (1-2kb)	1698443	1721297	22855	+	TGME49_204560	1635
TGME49_chrVIIa	1672197	1672768	572	58	2.18894	7.51884	5.88036	136	Promoter (1-2kb)	1667855	1670643	2789	-	TGME49_205020	-1554
TGME49_chrVIIa	1658098	1658297	200	15	1.53695	2.72491	1.56639	53	Promoter (1-2kb)	1649557	1656584	7028	-	TGME49_205050	-1514
TGME49_chrVIIa	1494523	1495091	569	56	1.80215	7.28527	5.66474	258	Promoter (1-2kb)	1488564	1496424	7861	-	TGME49_205290	1333
TGME49_chrVIIa	1463402	1464966	1565	70	1.96375	8.79138	7.07874	97	Promoter (1-2kb)	1460352	1466217	5866	-	TGME49_205350	1251
TGME49_chrVIIa	1463402	1464966	1565	18	1.46382	3.03283	1.83133	378	Promoter (1-2kb)	1460352	1466217	5866	-	TGME49_205350	1251
TGME49_chrVIIa	1463402	1464966	1565	32	1.61812	4.69022	3.28465	671	Promoter (1-2kb)	1460352	1466217	5866	-	TGME49_205350	1251
TGME49_chrVIIa	1463402	1464966	1565	347	3.23713	37.2039	34.7524	1139	Promoter (1-2kb)	1460352	1466217	5866	-	TGME49_205350	1251
TGME49_chrVIIa	1463402	1464966	1565	79	1.96759	9.73773	7.97633	1376	Promoter (1-2kb)	1460352	1466217	5866	-	TGME49_205350	1251
TGME49_chrVIIa	1363970	1364212	243	14	1.57005	2.61532	1.46668	68	Promoter (1-2kb)	1359695	1365659	5965	-	TGME49_205510	1447
TGME49_chrVIIa	1357709	1357912	204	20	1.6878	3.35481	2.09764	95	Promoter (1-2kb)	1354203	1355766	1564	-	TGME49_205530	-1943
TGME49_chrVIIa	1191612	1192196	585	25	1.7663	3.89451	2.56891	236	Promoter (1-2kb)	1178802	1193361	14560	-	TGME49_205740	1165
TGME49_chrVIIa	773225	773823	599	58	2.13138	7.53413	5.89496	314	Promoter (1-2kb)	768994	775054	6061	-	TGME49_206630	1231
TGME49_chrVIIa	743315	743792	478	20	1.58684	3.34632	2.09764	126	Promoter (1-2kb)	742159	745929	3771	+	TGME49_206660	1156
TGME49_chrVIIa	723701	724017	317	49	1.94961	6.54139	4.97198	180	Promoter (1-2kb)	722626	724904	2279	+	TGME49_206690	1075
TGME49_chrX	7330997	7331495	499	67	1.88244	8.44721	6.75457	300	Promoter (1-2kb)	7333086	7334939	1854	+	TGME49_207010	-1591
TGME49_chrX	7340832	7341448	617	67	2.11561	8.4121	6.72116	98	Promoter (1-2kb)	7338883	7341116	2234	+	TGME49_207015	1949
TGME49_chrX	7340832	7341448	617	41	1.85294	5.65462	4.15899	301	Promoter (1-2kb)	7338883	7341116	2234	+	TGME49_207015	1949
TGME49_chrX	7340832	7341448	617	34	1.76783	4.83379	3.40844	520	Promoter (1-2kb)	7338883	7341116	2234	+	TGME49_207015	1949
TGME49_chrX	7342582	7342936	355	56	2.05523	7.26186	5.64251	248	Promoter (1-2kb)	7342648	7344849	2202	-	TGME49_207020	1913
TGME49_chrX	7358743	7359141	399	17	1.46224	2.93042	1.73812	96	Promoter (1-2kb)	7358272	7360580	2309	-	TGME49_207050	1439
TGME49_chrX	7358743	7359141	399	15	1.43603	2.71393	1.55638	163	Promoter (1-2kb)	7358272	7360580	2309	-	TGME49_207050	1439
TGME49_chrX	7453388	7453735	348	35	1.70982	4.97542	3.5408	184	Promoter (1-2kb)	7452069	7452914	846	+	TGME49_207210	1319
TGME49_chrX	7470063	7470523	461	13	1.3912	2.42571	1.31155	76	Promoter (1-2kb)	7462009	7468576	6568	-	TGME49_207250	-1487
TGME49_chrX	7470063	7470523	461	13	1.3912	2.42571	1.31155	269	Promoter (1-2kb)	7462009	7468576	6568	-	TGME49_207250	-1487
TGME49_chrX	7470063	7470523	461	13	1.3912	2.42571	1.31155	270	Promoter (1-2kb)	7462009	7468576	6568	-	TGME49_207250	-1487
TGME49_chrIb	34626	34988	363	43	1.84082	5.91083	4.39151	116	Promoter (1-2kb)	36716	37587	872	+	TGME49_207403	-1728
TGME49_chrIb	35260	35530	271	13	1.45251	2.41712	1.30383	167	Promoter (1-2kb)	36716	37587	872	+	TGME49_207403	-1186
TGME49_chrIb	47294	47493	200	89	2.08599	10.7434	8.93205	94	Promoter (1-2kb)	47509	48670	1162	-	TGME49_207420	1177
TGME49_chrIb	84786	84997	212	23	1.72705	3.6201	2.32819	116	Promoter (1-2kb)	86846	91224	4379	+	TGME49_207470	-1849
TGME49_chrIb	85158	85504	347	25	1.7663	3.89451	2.56891	108	Promoter (1-2kb)	86846	91224	4379	+	TGME49_207470	-1342
TGME49_chrIb	139955	140313	359	76	2.39432	9.4062	7.65847	118	Promoter (1-2kb)	141986	145927	3942	+	TGME49_207590	-1673
TGME49_chrIb	143149	143348	200	57	2.18579	7.3905	5.7646	98	Promoter (1-2kb)	141986	145927	3942	+	TGME49_207590	1163
TGME49_chrIb	153437	153642	206	48	2.06738	6.4118	4.84913	124	Promoter (1-2kb)	152055	153929	1875	+	TGME49_207610	1382
TGME49_chrIb	308976	309217	242	15	1.43469	2.7321	1.57295	239	Promoter (1-2kb)	307969	308050	82	+	TGME49_207810	1007
TGME49_chrIb	309831	310512	682	39	1.70604	5.38226	3.91198	96	Promoter (1-2kb)	307969	308050	82	+	TGME49_207810	1862
TGME49_chrIb	309831	310512	682	20	1.51178	3.329	2.08787	441	Promoter (1-2kb)	307969	308050	82	+	TGME49_207810	1862
TGME49_chrIb	310776	311874	1099	40	1.73502	5.58535	4.09394	97	Promoter (1-2kb)	313288	319260	5973	+	TGME49_207820	-1414
TGME49_chrIb	310776	311874	1099	251	3.01124	27.4655	25.1857	314	Promoter (1-2kb)	313288	319260	5973	+	TGME49_207820	-1414
TGME49_chrIb	310776	311874	1099	114	2.28921	13.3621	11.4446	540	Promoter (1-2kb)	313288	319260	5973	+	TGME49_207820	-1414
TGME49_chrIb	310776	311874	1099	204	2.79673	22.6748	20.4971	756	Promoter (1-2kb)	313288	319260	5973	+	TGME49_207820	-1414
TGME49_chrIb	331060	331317	258	28	1.78838	4.2101	2.84918	102	Promoter (1-2kb)	332856	369803	36948	+	TGME49_207865	-1539
TGME49_chrIb	369284	369483	200	19	1.61512	3.15963	1.93281	96	Promoter (1-2kb)	371019	382847	11829	+	TGME49_207875	-1536
TGME49_chrIb	518068	519505	1438	239	2.51591	26.1619	23.9077	246	Promoter (1-2kb)	517009	529250	12242	+	TGME49_208020	1059
TGME49_chrIb	518068	519505	1438	1164	4.88895	119.804	116.461	546	Promoter (1-2kb)	517009	529250	12242	+	TGME49_208020	1059
TGME49_chrIb	518068	519505	1438	600	3.57143	62.8651	60.0718	916	Promoter (1-2kb)	517009	529250	12242	+	TGME49_208020	1059
TGME49_chrIb	518068	519505	1438	251	2.53664	27.4019	25.1233	1302	Promoter (1-2kb)	517009	529250	12242	+	TGME49_208020	1059
TGME49_chrIb	529237	529633	397	14	1.40472	2.56975	1.44135	105	Promoter (1-2kb)	531351	534471	3121	+	TGME49_208030	-1718
TGME49_chrIb	710885	711095	211	35	1.69027	5.02894	3.59063	98	Promoter (1-2kb)	709804	711311	1508	+	TGME49_208440	1081
TGME49_chrIb	711380	711579	200	27	1.5894	4.09192	2.75154	97	Promoter (1-2kb)	709804	711311	1508	+	TGME49_208440	1576
TGME49_chrIb	822611	822810	200	48	2.0195	6.45746	4.89245	170	Promoter (1-2kb)	813500	820890	7391	-	TGME49_208710	-1721
TGME49_chrIb	823700	824081	382	23	1.66889	3.61836	2.32819	222	Promoter (1-2kb)	823660	825937	2278	-	TGME49_208718	1856
TGME49_chrIb	823700	824081	382	27	1.73449	4.12995	2.78658	300	Promoter (1-2kb)	823660	825937	2278	-	TGME49_208718	1856
TGME49_chrIb	888306	888774	469	14	1.48987	2.56866	1.44038	105	Promoter (1-2kb)	875353	887192	11840	-	TGME49_208820	-1114
TGME49_chrIb	888306	888774	469	17	1.52738	2.89533	1.70622	398	Promoter (1-2kb)	875353	887192	11840	-	TGME49_208820	-1114
TGME49_chrIb	893056	893757	702	35	1.88679	4.93704	3.50482	306	Promoter (1-2kb)	888008	891283	3276	-	TGME49_208830	-1773
TGME49_chrIb	893056	893757	702	20	1.6876	3.35374	2.09764	543	Promoter (1-2kb)	888008	891283	3276	-	TGME49_208830	-1773
TGME49_chrIb	908613	909093	481	24	1.74689	3.78746	2.48232	103	Promoter (1-2kb)	910663	923143	12481	+	TGME49_208910	-1570
TGME49_chrIb	908613	909093	481	38	1.94099	5.26679	3.80385	387	Promoter (1-2kb)	910663	923143	12481	+	TGME49_208910	-1570
TGME49_chrIb	980533	981175	643	58	2.19807	7.47195	5.83576	98	Promoter (1-2kb)	981260	982520	1261	-	TGME49_209005	1345
TGME49_chrIb	1013992	1015076	1085	37	1.87202	5.21357	3.75412	59	Promoter (1-2kb)	1009857	1016913	7057	-	TGME49_209050	1837
TGME49_chrIb	1013992	1015076	1085	17	1.5775	2.90693	1.71677	248	Promoter (1-2kb)	1009857	1016913	7057	-	TGME49_209050	1837
TGME49_chrIb	1013992	1015076	1085	73	2.27591	9.03572	7.3077	541	Promoter (1-2kb)	1009857	1016913	7057	-	TGME49_209050	1837
TGME49_chrIb	1013992	1015076	1085	167	3.07143	18.8526	16.7679	904	Promoter (1-2kb)	1009857	1016913	7057	-	TGME49_209050	1837
TGME49_chrIb	1015237	1015436	200	82	2.37589	10.0394	8.26225	158	Promoter (1-2kb)	1009857	1016913	7057	-	TGME49_209050	1477
TGME49_chrIb	1076550	1076881	332	30	1.84481	4.47006	3.07952	189	Promoter (1-2kb)	1075531	1080179	4649	+	TGME49_209150	1019
TGME49_chrIb	1118967	1119351	385	84	2.47283	10.2288	8.44031	251	Promoter (1-2kb)	1121324	1134687	13364	+	TGME49_209210	-1973
TGME49_chrIb	1143924	1144170	247	63	2.1216	8.06289	6.39309	218	Promoter (1-2kb)	1142575	1152465	9891	+	TGME49_209250	1349
TGME49_chrIb	1144377	1144715	339	31	1.75439	4.4966	3.10424	213	Promoter (1-2kb)	1142575	1152465	9891	+	TGME49_209250	1802
TGME49_chrIb	1178779	1179030	252	14	1.57005	2.61532	1.46668	91	Promoter (1-2kb)	1177494	1188103	10610	+	TGME49_209280	1285
TGME49_chrIb	1284915	1285297	383	13	1.51089	2.43909	1.32363	71	Promoter (1-2kb)	1283563	1285791	2229	+	TGME49_209510	1352
TGME49_chrIb	1335387	1336066	680	20	1.67315	3.27777	2.04093	137	Promoter (1-2kb)	1332259	1333698	1440	-	TGME49_209560	-1689
TGME49_chrIb	1335387	1336066	680	17	1.61414	2.92286	1.73124	554	Promoter (1-2kb)	1332259	1333698	1440	-	TGME49_209560	-1689
TGME49_chrIb	1412934	1413617	684	28	1.80555	4.17788	2.8193	180	Promoter (1-2kb)	1411084	1413174	2091	+	TGME49_209720	1850
TGME49_chrIb	1412934	1413617	684	30	1.84481	4.47006	3.07952	573	Promoter (1-2kb)	1411084	1413174	2091	+	TGME49_209720	1850
TGME49_chrIb	1547608	1547807	200	17	1.56556	2.92406	1.73235	94	Promoter (1-2kb)	1549006	1553167	4162	+	TGME49_209920	-1199
TGME49_chrIb	1550654	1550853	200	28	1.75741	4.21239	2.85127	81	Promoter (1-2kb)	1549006	1553167	4162	+	TGME49_209920	1648
TGME49_chrIb	1556227	1556426	200	32	1.86191	4.64096	3.23864	182	Promoter (1-2kb)	1557624	1564402	6779	+	TGME49_209940	-1198
TGME49_chrIb	1558921	1559666	746	17	1.60568	2.92524	1.73337	57	Promoter (1-2kb)	1557624	1564402	6779	+	TGME49_209940	1297
TGME49_chrIb	1558921	1559666	746	77	2.35641	9.51493	7.76272	607	Promoter (1-2kb)	1557624	1564402	6779	+	TGME49_209940	1297
TGME49_chrIb	1612724	1613187	464	35	1.8125	5.01959	3.58192	114	Promoter (1-2kb)	1612261	1614656	2396	-	TGME49_209985	1469
TGME49_chrIX	4840074	4840434	361	65	2.07852	8.19877	6.52256	143	Promoter (1-2kb)	4826763	4839019	12257	-	TGME49_210380	-1055
TGME49_chrIX	4822958	4823628	671	33	1.88406	4.77089	3.34967	74	Promoter (1-2kb)	4821528	4825942	4415	+	TGME49_210390	1430
TGME49_chrIX	4822958	4823628	671	14	1.57005	2.61532	1.46668	502	Promoter (1-2kb)	4821528	4825942	4415	+	TGME49_210390	1430
TGME49_chrIX	4803033	4803337	305	13	1.48359	2.43409	1.31915	81	Promoter (1-2kb)	4791104	4802029	10926	-	TGME49_210430	-1004
TGME49_chrIX	4746115	4746336	222	13	1.50666	2.41769	1.30429	64	Promoter (1-2kb)	4744196	4748020	3825	-	TGME49_210482	1684
TGME49_chrIV	1876305	1876768	464	13	1.46893	2.51261	1.3899	47	Promoter (1-2kb)	1860733	1878549	17817	-	TGME49_211270	1781
TGME49_chrIV	1776531	1776826	296	67	2.21147	8.43861	6.74639	166	Promoter (1-2kb)	1778539	1781933	3395	+	TGME49_211380	-1713
TGME49_chrIV	1772433	1773104	672	28	1.80555	4.17788	2.8193	181	Promoter (1-2kb)	1771226	1772454	1229	+	TGME49_211385	1207
TGME49_chrIV	1772433	1773104	672	38	1.95312	5.34057	3.87293	503	Promoter (1-2kb)	1771226	1772454	1229	+	TGME49_211385	1207
TGME49_chrIV	1737467	1737666	200	36	1.92331	5.08023	3.62917	98	Promoter (1-2kb)	1736320	1747966	11647	+	TGME49_211410	1147
TGME49_chrIV	1738211	1739059	849	42	2.00181	5.72384	4.21545	92	Promoter (1-2kb)	1736320	1747966	11647	+	TGME49_211410	1891
TGME49_chrIV	1738211	1739059	849	45	2.04106	6.05783	4.52217	432	Promoter (1-2kb)	1736320	1747966	11647	+	TGME49_211410	1891
TGME49_chrIV	1738211	1739059	849	72	2.35507	9.00515	7.27837	615	Promoter (1-2kb)	1736320	1747966	11647	+	TGME49_211410	1891
TGME49_chrIV	1553682	1554271	590	15	1.4827	2.65863	1.50618	58	Promoter (1-2kb)	1555361	1567706	12346	+	TGME49_211730	-1090
TGME49_chrIV	1553682	1554271	590	27	1.67147	4.04783	2.71076	311	Promoter (1-2kb)	1555361	1567706	12346	+	TGME49_211730	-1090
TGME49_chrIV	1553682	1554271	590	16	1.52851	2.86507	1.67877	441	Promoter (1-2kb)	1555361	1567706	12346	+	TGME49_211730	-1090
TGME49_chrX	4086861	4087085	225	54	2.15882	7.10695	5.49514	154	Promoter (1-2kb)	4087181	4088688	1508	-	TGME49_212060	1603
TGME49_chrX	4005653	4005876	224	76	2.38654	9.3516	7.61051	109	Promoter (1-2kb)	4004531	4006869	2339	+	TGME49_212160	1122
TGME49_chrX	3986820	3987759	940	194	3.07503	21.6387	19.4854	369	Promoter (1-2kb)	3985744	3993494	7751	+	TGME49_212190	1076
TGME49_chrX	3986820	3987759	940	66	2.1225	8.36947	6.68053	640	Promoter (1-2kb)	3985744	3993494	7751	+	TGME49_212190	1076
TGME49_chrX	3986820	3987759	940	50	1.95783	6.60477	5.03211	861	Promoter (1-2kb)	3985744	3993494	7751	+	TGME49_212190	1076
TGME49_chrX	3955346	3955602	257	43	1.89255	5.87626	4.35898	170	Promoter (1-2kb)	3957370	3963235	5866	+	TGME49_212250	-1768
TGME49_chrX	3940443	3940642	200	36	1.75252	5.08471	3.63338	151	Promoter (1-2kb)	3942555	3944845	2291	+	TGME49_212280	-1913
KE139818	2999	3421	423	20	1.6878	3.35481	2.09764	82	Promoter (1-2kb)	724	4669	3946	-	TGME49_212735	1248
TGME49_chrV	580052	580551	500	29	1.80995	4.3364	2.96638	120	Promoter (1-2kb)	581487	581559	73	-	TGME49_212750	1008
TGME49_chrV	580052	580551	500	32	1.84502	4.68295	3.2779	308	Promoter (1-2kb)	581487	581559	73	-	TGME49_212750	1008
TGME49_chrV	690023	690707	685	13	1.48395	2.50203	1.38043	110	Promoter (1-2kb)	659732	688702	28971	-	TGME49_212880	-1321
TGME49_chrV	690023	690707	685	104	2.4266	12.2772	10.403	333	Promoter (1-2kb)	659732	688702	28971	-	TGME49_212880	-1321
TGME49_chrV	690023	690707	685	25	1.66468	3.89971	2.57377	572	Promoter (1-2kb)	659732	688702	28971	-	TGME49_212880	-1321
TGME49_chrV	747295	747748	454	106	2.58682	12.5277	10.6421	103	Promoter (1-2kb)	733934	745743	11810	-	TGME49_212970	-1552
TGME49_chrV	820019	821265	1247	18	1.51592	3.07611	1.87091	174	Promoter (1-2kb)	822368	838121	15754	+	TGME49_213060	-1103
TGME49_chrV	820019	821265	1247	68	2.02601	8.5577	6.86009	462	Promoter (1-2kb)	822368	838121	15754	+	TGME49_213060	-1103
TGME49_chrV	820019	821265	1247	24	1.59521	3.79252	2.48701	713	Promoter (1-2kb)	822368	838121	15754	+	TGME49_213060	-1103
TGME49_chrV	820019	821265	1247	48	1.85278	6.42976	4.86614	1059	Promoter (1-2kb)	822368	838121	15754	+	TGME49_213060	-1103
TGME49_chrV	839062	839261	200	35	1.73306	4.99169	3.55597	121	Promoter (1-2kb)	837804	839122	1319	+	TGME49_213065	1258
TGME49_chrV	869567	870425	859	58	2.19807	7.47195	5.83576	330	Promoter (1-2kb)	867762	871952	4191	-	TGME49_213240	1527
TGME49_chrV	869567	870425	859	20	1.6878	3.35481	2.09764	750	Promoter (1-2kb)	867762	871952	4191	-	TGME49_213240	1527
TGME49_chrV	892099	892631	533	14	1.52807	2.52622	1.40226	107	Promoter (1-2kb)	874421	891060	16640	-	TGME49_213255	-1039
TGME49_chrV	892099	892631	533	58	2.12544	7.49128	5.85417	397	Promoter (1-2kb)	874421	891060	16640	-	TGME49_213255	-1039
TGME49_chrV	894095	894345	251	63	2.12355	7.97826	6.31231	125	Promoter (1-2kb)	892962	895548	2587	-	TGME49_213280	1203
TGME49_chrV	954253	954538	286	41	1.94665	5.62676	4.13281	184	Promoter (1-2kb)	952642	955912	3271	-	TGME49_213360	1374
TGME49_chrV	1175780	1176528	749	275	3.8961	29.8894	27.5634	209	Promoter (1-2kb)	1177588	1187260	9673	+	TGME49_213620	-1060
TGME49_chrV	1215702	1215901	200	37	1.93349	5.22114	3.76117	95	Promoter (1-2kb)	1207254	1217147	9894	-	TGME49_213660	1246
TGME49_chrV	1271619	1272026	408	54	2.15882	7.10695	5.49514	297	Promoter (1-2kb)	1270569	1282322	11754	+	TGME49_213740	1050
TGME49_chrV	1293518	1293905	388	30	1.84481	4.47006	3.07952	125	Promoter (1-2kb)	1286940	1292313	5374	-	TGME49_213752	-1205
TGME49_chrV	1464771	1464970	200	30	1.80945	4.40018	3.0256	83	Promoter (1-2kb)	1463630	1469354	5725	+	TGME49_213970	1141
TGME49_chrX	6029526	6029760	235	33	1.88406	4.77089	3.34967	126	Promoter (1-2kb)	6031184	6033549	2366	+	TGME49_214100	-1424
TGME49_chrX	6044565	6044852	288	18	1.62122	3.05313	1.84982	205	Promoter (1-2kb)	6041921	6043065	1145	-	TGME49_214115	-1500
TGME49_chrX	6057254	6057757	504	60	1.80591	7.65019	6.00548	152	Promoter (1-2kb)	6056165	6071142	14978	+	TGME49_214140	1089
TGME49_chrX	6057254	6057757	504	135	2.25373	15.5578	13.5677	375	Promoter (1-2kb)	6056165	6071142	14978	+	TGME49_214140	1089
TGME49_chrX	6083367	6083720	354	16	1.6093	2.85226	1.66704	185	Promoter (1-2kb)	6085150	6094666	9517	+	TGME49_214180	-1430
TGME49_chrX	6176985	6177421	437	30	1.78326	4.43551	3.05832	98	Promoter (1-2kb)	6175750	6177542	1793	+	TGME49_214250	1235
TGME49_chrX	6176985	6177421	437	28	1.75137	4.17523	2.8193	318	Promoter (1-2kb)	6175750	6177542	1793	+	TGME49_214250	1235
TGME49_chrX	6267157	6267361	205	37	1.80902	5.19393	3.73565	7	Promoter (1-2kb)	6265942	6266014	73	+	TGME49_214360	1215
TGME49_chrX	6267564	6268051	488	126	2.57009	14.5967	12.6382	178	Promoter (1-2kb)	6265942	6266014	73	+	TGME49_214360	1622
TGME49_chrX	6289667	6289911	245	41	1.43517	5.60503	4.11236	103	Promoter (1-2kb)	6291066	6296711	5646	+	TGME49_214440	-1155
TGME49_chrX	6319296	6319585	290	42	2.00181	5.72384	4.21545	185	Promoter (1-2kb)	6310526	6320728	10203	-	TGME49_214490	1143
TGME49_chrX	6327792	6328033	242	18	1.64855	3.09881	1.87713	53	Promoter (1-2kb)	6325902	6330022	4121	-	TGME49_214510	1989
TGME49_chrX	6331457	6331809	353	16	1.60911	2.85129	1.66704	49	Promoter (1-2kb)	6325902	6330022	4121	-	TGME49_214510	-1435
TGME49_chrX	6331457	6331809	353	23	1.72678	3.67674	2.38037	178	Promoter (1-2kb)	6325902	6330022	4121	-	TGME49_214510	-1435
TGME49_chrX	6338382	6338936	555	70	2.2929	8.80874	7.09535	229	Promoter (1-2kb)	6330834	6337376	6543	-	TGME49_214520	-1006
TGME49_chrX	6338382	6338936	555	50	2.07407	6.64537	5.07044	443	Promoter (1-2kb)	6330834	6337376	6543	-	TGME49_214520	-1006
TGME49_chrX	6385234	6385433	200	16	1.6093	2.85226	1.66704	180	Promoter (1-2kb)	6374370	6384134	9765	-	TGME49_214580	-1100
TGME49_chrX	6436551	6437078	528	100	2.62983	11.9535	10.0898	156	Promoter (1-2kb)	6416565	6435404	18840	-	TGME49_214610	-1147
TGME49_chrX	6436551	6437078	528	30	1.84481	4.47006	3.07952	427	Promoter (1-2kb)	6416565	6435404	18840	-	TGME49_214610	-1147
TGME49_chrX	6501951	6502152	202	96	2.35433	11.493	9.6517	183	Promoter (1-2kb)	6499311	6503926	4616	-	TGME49_214800	1774
TGME49_chrX	6557231	6557430	200	16	1.6093	2.85226	1.66704	58	Promoter (1-2kb)	6556013	6559219	3207	+	TGME49_214870	1218
TGME49_chrX	6568138	6568558	421	20	1.56334	3.31798	2.07784	99	Promoter (1-2kb)	6561860	6570186	8327	-	TGME49_214880	1628
TGME49_chrX	6568138	6568558	421	29	1.67375	4.32206	2.95302	359	Promoter (1-2kb)	6561860	6570186	8327	-	TGME49_214880	1628
TGME49_chrX	6673350	6673796	447	53	2.13178	6.92978	5.33329	94	Promoter (1-2kb)	6660299	6672312	12014	-	TGME49_214990	-1038
TGME49_chrX	6893751	6894084	334	13	1.52159	2.49326	1.37249	169	Promoter (1-2kb)	6889587	6895853	6267	-	TGME49_215320	1769
TGME49_chrX	6897262	6897659	398	20	1.65663	3.24179	2.00802	99	Promoter (1-2kb)	6889587	6895853	6267	-	TGME49_215320	-1409
TGME49_chrX	6910476	6911091	616	50	2.03938	6.59526	5.02307	130	Promoter (1-2kb)	6908563	6912598	4036	-	TGME49_215340	1507
TGME49_chrX	6910476	6911091	616	55	2.09644	7.18457	5.5689	302	Promoter (1-2kb)	6908563	6912598	4036	-	TGME49_215340	1507
TGME49_chrX	6915132	6915342	211	26	1.63072	3.95969	2.6292	195	Promoter (1-2kb)	6913360	6916917	3558	-	TGME49_215343	1575
TGME49_chrX	6929943	6930359	417	48	2.08031	6.39977	4.83781	101	Promoter (1-2kb)	6928936	6934056	5121	+	TGME49_215370	1007
TGME49_chrX	6986829	6987231	403	17	1.54452	2.92227	1.73072	47	Promoter (1-2kb)	6985034	6989084	4051	+	TGME49_215500	1795
TGME49_chrX	6986829	6987231	403	38	1.8315	5.28863	3.82432	390	Promoter (1-2kb)	6985034	6989084	4051	+	TGME49_215500	1795
TGME49_chrX	7005407	7006139	733	21	1.60714	3.43144	2.168	144	Promoter (1-2kb)	7005992	7007264	1273	-	TGME49_215540	1125
TGME49_chrX	7005407	7006139	733	21	1.60801	3.39175	2.13158	516	Promoter (1-2kb)	7005992	7007264	1273	-	TGME49_215540	1125
TGME49_chrX	7154082	7154805	724	29	1.75381	4.31134	2.94306	102	Promoter (1-2kb)	7156315	7158043	1729	+	TGME49_215785	-1510
TGME49_chrX	7154082	7154805	724	116	2.63699	13.5467	11.6238	526	Promoter (1-2kb)	7156315	7158043	1729	+	TGME49_215785	-1510
TGME49_chrXI	6499816	6500907	1092	37	1.47852	5.22586	3.76566	108	Promoter (1-2kb)	6498686	6500293	1608	+	TGME49_215955	1130
TGME49_chrXI	6499816	6500907	1092	25	1.39806	3.89579	2.57006	409	Promoter (1-2kb)	6498686	6500293	1608	+	TGME49_215955	1130
TGME49_chrXI	6499816	6500907	1092	26	1.40971	4.0159	2.68111	628	Promoter (1-2kb)	6498686	6500293	1608	+	TGME49_215955	1130
TGME49_chrXI	6499816	6500907	1092	56	1.60278	7.2783	5.65808	962	Promoter (1-2kb)	6498686	6500293	1608	+	TGME49_215955	1130
TGME49_chrXI	6496602	6497326	725	436	2.57872	46.215	43.6315	334	Promoter (1-2kb)	6495565	6496581	1017	+	TGME49_215970	1037
TGME49_chrXI	6492273	6492636	364	81	1.79272	9.89972	8.12818	134	Promoter (1-2kb)	6494435	6495067	633	+	TGME49_215980	-1799
TGME49_chrXI	6383524	6384151	628	27	1.7219	4.10845	2.76682	516	Promoter (1-2kb)	6382106	6387431	5326	+	TGME49_216140	1418
TGME49_chrXI	6315630	6316697	1068	47	2.03102	6.26626	4.7192	92	Promoter (1-2kb)	6311174	6314419	3246	-	TGME49_216220	-1211
TGME49_chrXI	6315630	6316697	1068	40	1.97216	5.54051	4.05173	944	Promoter (1-2kb)	6311174	6314419	3246	-	TGME49_216220	-1211
TGME49_chrXI	6309294	6309892	599	65	2.27657	8.22413	6.54145	142	Promoter (1-2kb)	6309654	6310986	1333	-	TGME49_216230	1094
TGME49_chrXI	6309294	6309892	599	14	1.57005	2.61532	1.46668	464	Promoter (1-2kb)	6309654	6310986	1333	-	TGME49_216230	1094
TGME49_chrXI	6312275	6312768	494	67	2.22772	8.44877	6.75608	137	Promoter (1-2kb)	6309654	6310986	1333	-	TGME49_216230	-1289
TGME49_chrXI	6136160	6136544	385	25	1.72171	3.87848	2.56637	105	Promoter (1-2kb)	6138532	6142565	4034	+	TGME49_216450	-1988
TGME49_chrXI	5985534	5986201	668	23	1.68185	3.58984	2.31352	83	Promoter (1-2kb)	5981782	5987438	5657	-	TGME49_216650	1237
TGME49_chrXI	5985534	5986201	668	45	1.98864	6.07185	4.53535	437	Promoter (1-2kb)	5981782	5987438	5657	-	TGME49_216650	1237
TGME49_chrXI	5943229	5943438	210	47	1.89694	6.28613	4.73798	95	Promoter (1-2kb)	5944501	5946901	2401	+	TGME49_216720	-1063
TGME49_chrXI	5875473	5876229	757	35	1.77854	5.03587	3.59702	91	Promoter (1-2kb)	5871236	5874465	3230	-	TGME49_216810	-1008
TGME49_chrXI	5875473	5876229	757	101	2.38095	11.9883	10.1234	393	Promoter (1-2kb)	5871236	5874465	3230	-	TGME49_216810	-1008
TGME49_chrXI	5875473	5876229	757	43	1.87354	5.88185	4.36422	648	Promoter (1-2kb)	5871236	5874465	3230	-	TGME49_216810	-1008
TGME49_chrXI	5867578	5868290	713	28	1.69393	4.20145	2.84117	94	Promoter (1-2kb)	5863092	5869619	6528	-	TGME49_216820	1329
TGME49_chrXI	5867578	5868290	713	68	2.10253	8.4986	6.80361	345	Promoter (1-2kb)	5863092	5869619	6528	-	TGME49_216820	1329
TGME49_chrXI	5859804	5860190	387	37	1.92604	5.17583	3.71873	65	Promoter (1-2kb)	5859125	5861897	2773	-	TGME49_216830	1707
TGME49_chrXI	5783923	5784150	228	14	1.57005	2.61532	1.46668	126	Promoter (1-2kb)	5782331	5784368	2038	+	TGME49_216940	1592
TGME49_chrXII	1801143	1801342	200	23	1.66449	3.6432	2.34939	88	Promoter (1-2kb)	1796123	1802649	6527	-	TGME49_217390	1307
TGME49_chrXII	1836615	1836888	274	32	1.83585	4.69669	3.29059	96	Promoter (1-2kb)	1831652	1835325	3674	-	TGME49_217430	-1290
TGME49_chrXII	1862808	1863048	241	40	1.87898	5.55499	4.06533	104	Promoter (1-2kb)	1865036	1875216	10181	+	TGME49_217480	-1988
TGME49_chrXII	1979167	1979588	422	109	2.70833	12.8541	10.955	122	Promoter (1-2kb)	1977323	1980101	2779	+	TGME49_217660	1844
TGME49_chrXII	2022543	2022859	317	15	1.43967	2.65515	1.5031	50	Promoter (1-2kb)	2016846	2021477	4632	-	TGME49_217688	-1066
TGME49_chrXII	2022543	2022859	317	15	1.43967	2.65515	1.5031	174	Promoter (1-2kb)	2016846	2021477	4632	-	TGME49_217688	-1066
TGME49_chrXII	2015459	2016034	576	29	1.79619	4.3211	2.95209	110	Promoter (1-2kb)	2008412	2013673	5262	-	TGME49_217692	-1786
TGME49_chrXII	2015459	2016034	576	42	1.97513	5.81228	4.29867	451	Promoter (1-2kb)	2008412	2013673	5262	-	TGME49_217692	-1786
TGME49_chrXII	2027656	2027855	200	41	1.80371	5.61339	4.12022	122	Promoter (1-2kb)	2026158	2031651	5494	+	TGME49_217700	1498
TGME49_chrXII	2038096	2038311	216	37	1.858	5.19229	3.73416	92	Promoter (1-2kb)	2039622	2045619	5998	+	TGME49_217720	-1311
TGME49_chrXII	2201556	2201766	211	36	1.6384	5.11064	3.65764	99	Promoter (1-2kb)	2200494	2201732	1239	+	TGME49_217880	1062
TGME49_chrXII	2201929	2202410	482	13	1.38515	2.49906	1.37771	169	Promoter (1-2kb)	2200494	2201732	1239	+	TGME49_217880	1435
TGME49_chrXII	2204364	2204788	425	35	1.6317	4.99984	3.56349	110	Promoter (1-2kb)	2203786	2206320	2535	-	TGME49_217890	1532
TGME49_chrXII	2225642	2226112	471	48	2.04461	6.356	4.80389	139	Promoter (1-2kb)	2224467	2226900	2434	+	TGME49_217915	1175
TGME49_chrXII	2225642	2226112	471	29	1.81543	4.36848	2.99607	361	Promoter (1-2kb)	2224467	2226900	2434	+	TGME49_217915	1175
KE138862	587	2064	1478	164	2.85628	18.5246	16.4492	149	Promoter (1-2kb)	3518	3937	420	-	TGME49_217951	1873
KE138862	587	2064	1478	366	3.94814	39.109	36.628	720	Promoter (1-2kb)	3518	3937	420	-	TGME49_217951	1873
KE138862	587	2064	1478	196	3.01449	21.791	19.6345	1026	Promoter (1-2kb)	3518	3937	420	-	TGME49_217951	1873
KE138862	587	2064	1478	29	1.69256	4.35336	2.98204	1350	Promoter (1-2kb)	3518	3937	420	-	TGME49_217951	1873
KE138862	7162	8135	974	98	2.19278	11.7264	9.8736	124	Promoter (1-2kb)	6047	8598	2552	+	TGME49_217961	1115
KE138862	7162	8135	974	49	1.83099	6.5128	4.94483	350	Promoter (1-2kb)	6047	8598	2552	+	TGME49_217961	1115
KE138862	7162	8135	974	201	2.84949	22.3002	20.1317	770	Promoter (1-2kb)	6047	8598	2552	+	TGME49_217961	1115
TGME49_chrXII	1691735	1692165	431	25	1.7663	3.89451	2.56891	94	Promoter (1-2kb)	1690397	1697214	6818	+	TGME49_218210	1338
TGME49_chrXII	1659455	1659659	205	45	2.04106	6.05783	4.52217	51	Promoter (1-2kb)	1651080	1657929	6850	-	TGME49_218240	-1526
TGME49_chrXII	1593759	1593969	211	49	2	6.49594	4.92877	130	Promoter (1-2kb)	1595137	1606313	11177	+	TGME49_218310	-1168
TGME49_chrXII	1514915	1515457	543	29	1.74382	4.36659	2.99438	72	Promoter (1-2kb)	1513768	1518546	4779	+	TGME49_218470	1147
TGME49_chrXII	1514915	1515457	543	20	1.60075	3.25763	2.02252	330	Promoter (1-2kb)	1513768	1518546	4779	+	TGME49_218470	1147
TGME49_chrXII	1515611	1515888	278	17	1.54854	2.9853	1.78808	87	Promoter (1-2kb)	1513768	1518546	4779	+	TGME49_218470	1843
TGME49_chrXII	1509215	1509592	378	18	1.64855	3.09881	1.87713	97	Promoter (1-2kb)	1496816	1511124	14309	-	TGME49_218490	1532
TGME49_chrXII	1495347	1495630	284	54	2.15882	7.10695	5.49514	199	Promoter (1-2kb)	1486957	1493469	6513	-	TGME49_218500	-1878
TGME49_chrXII	1281507	1281994	488	21	1.66305	3.37879	2.1196	94	Promoter (1-2kb)	1283107	1288584	5478	+	TGME49_218810	-1113
TGME49_chrXII	1281507	1281994	488	37	1.90896	5.22661	3.76634	378	Promoter (1-2kb)	1283107	1288584	5478	+	TGME49_218810	-1113
TGME49_chrXII	1169363	1169623	261	33	1.88406	4.77089	3.34967	149	Promoter (1-2kb)	1143265	1171045	27781	-	TGME49_219070	1422
TGME49_chrXII	1172716	1173980	1265	32	1.79387	4.69648	3.29044	93	Promoter (1-2kb)	1143265	1171045	27781	-	TGME49_219070	-1671
TGME49_chrXII	1172716	1173980	1265	70	2.17941	8.72853	7.01864	387	Promoter (1-2kb)	1143265	1171045	27781	-	TGME49_219070	-1671
TGME49_chrXII	1172716	1173980	1265	57	2.03895	7.41114	5.78413	786	Promoter (1-2kb)	1143265	1171045	27781	-	TGME49_219070	-1671
TGME49_chrXII	1172716	1173980	1265	135	2.65197	15.5359	13.5464	1066	Promoter (1-2kb)	1143265	1171045	27781	-	TGME49_219070	-1671
TGME49_chrXII	1137822	1138021	200	28	1.80555	4.17788	2.8193	188	Promoter (1-2kb)	1135341	1135980	640	-	TGME49_219090	-1842
TGME49_chrXII	1133506	1133705	200	13	1.53285	2.51242	1.38973	94	Promoter (1-2kb)	1131918	1134971	3054	-	TGME49_219100	1266
TGME49_chrXII	1066344	1067050	707	26	1.73513	3.95798	2.62764	91	Promoter (1-2kb)	1058680	1068533	9854	-	TGME49_219218	1483
TGME49_chrXII	1066344	1067050	707	56	2.12383	7.27915	5.65888	377	Promoter (1-2kb)	1058680	1068533	9854	-	TGME49_219218	1483
TGME49_chrXII	1040464	1040678	215	20	1.6878	3.35481	2.09764	104	Promoter (1-2kb)	1034868	1042270	7403	-	TGME49_219250	1592
TGME49_chrXII	975067	975322	256	29	1.69683	4.3298	2.96018	179	Promoter (1-2kb)	976865	984910	8046	+	TGME49_219310	-1543
TGME49_chrXII	964483	964682	200	48	2.08031	6.39977	4.83781	99	Promoter (1-2kb)	963604	966516	2913	-	TGME49_219370	1834
TGME49_chrXII	965041	965448	408	76	2.39432	9.4062	7.65847	258	Promoter (1-2kb)	963604	966516	2913	-	TGME49_219370	1068
TGME49_chrXII	925100	925321	222	68	2.16975	8.54589	6.84879	111	Promoter (1-2kb)	923809	928034	4226	+	TGME49_219460	1291
TGME49_chrXII	919447	919657	211	46	1.96798	6.18325	4.64053	65	Promoter (1-2kb)	909925	920726	10802	-	TGME49_219485	1069
TGME49_chrXII	851616	851997	382	21	1.66305	3.37879	2.1196	104	Promoter (1-2kb)	850422	850493	72	-	TGME49_219560	-1123
TGME49_chrXII	851616	851997	382	21	1.66305	3.37879	2.1196	221	Promoter (1-2kb)	850422	850493	72	-	TGME49_219560	-1123
TGME49_chrXII	801402	801601	200	30	1.84481	4.47006	3.07952	98	Promoter (1-2kb)	803184	816707	13524	+	TGME49_219630	-1583
TGME49_chrXII	682238	683279	1042	75	1.92525	9.24123	7.50465	193	Promoter (1-2kb)	685224	688559	3336	+	TGME49_219730	-1945
TGME49_chrXII	682238	683279	1042	187	2.54173	20.9223	18.7851	549	Promoter (1-2kb)	685224	688559	3336	+	TGME49_219730	-1945
TGME49_chrXII	682238	683279	1042	70	1.90042	8.80007	7.08706	849	Promoter (1-2kb)	685224	688559	3336	+	TGME49_219730	-1945
TGME49_chrXII	634674	635116	443	64	1.93505	8.17328	6.49829	98	Promoter (1-2kb)	624820	636851	12032	-	TGME49_219810	1735
TGME49_chrX	1860215	1860446	232	16	1.5534	2.8555	1.66999	83	Promoter (1-2kb)	1858503	1864033	5531	+	TGME49_220025	1712
TGME49_chrV	53940	54461	522	151	3.06159	17.2012	15.161	187	Promoter (1-2kb)	55888	58254	2367	+	TGME49_220060	-1427
TGME49_chrV	53940	54461	522	18	1.64855	3.09881	1.87713	495	Promoter (1-2kb)	55888	58254	2367	+	TGME49_220060	-1427
TGME49_chrV	56955	57325	371	69	2.31582	8.61109	6.90625	257	Promoter (1-2kb)	55888	58254	2367	+	TGME49_220060	1067
TGME49_chrV	99432	99895	464	20	1.6878	3.35481	2.09764	149	Promoter (1-2kb)	96607	100997	4391	-	TGME49_220070	1102
TGME49_chrV	99432	99895	464	16	1.6093	2.85226	1.66704	349	Promoter (1-2kb)	96607	100997	4391	-	TGME49_220070	1102
TGME49_chrV	121013	121212	200	42	1.89753	5.7617	4.25107	108	Promoter (1-2kb)	122839	127521	4683	+	TGME49_220090	-1627
TGME49_chrV	201242	201441	200	14	1.57005	2.61532	1.46668	97	Promoter (1-2kb)	199839	203899	4061	+	TGME49_220200	1403
TGME49_chrV	264168	264622	455	84	2.47283	10.2288	8.44031	98	Promoter (1-2kb)	262737	274730	11994	+	TGME49_220290	1431
TGME49_chrV	311993	312375	383	24	1.73077	3.69866	2.40065	132	Promoter (1-2kb)	310715	318211	7497	+	TGME49_220350	1278
TGME49_chrV	317276	318116	841	124	2.69625	14.363	12.4113	114	Promoter (1-2kb)	319301	331333	12033	+	TGME49_220360	-1185
TGME49_chrV	317276	318116	841	24	1.69316	3.70963	2.41072	463	Promoter (1-2kb)	319301	331333	12033	+	TGME49_220360	-1185
TGME49_chrV	317276	318116	841	34	1.83773	4.84746	3.42118	718	Promoter (1-2kb)	319301	331333	12033	+	TGME49_220360	-1185
TGME49_chrV	333487	334230	744	88	2.37938	10.7027	8.89295	209	Promoter (1-2kb)	332269	339763	7495	+	TGME49_220370	1218
TGME49_chrV	333487	334230	744	95	2.42623	11.3496	9.51326	306	Promoter (1-2kb)	332269	339763	7495	+	TGME49_220370	1218
TGME49_chrV	404213	404754	542	92	2.27778	11.0285	9.20682	104	Promoter (1-2kb)	399052	406186	7135	-	TGME49_220470	1432
TGME49_chrV	404213	404754	542	93	2.27772	11.1441	9.31491	391	Promoter (1-2kb)	399052	406186	7135	-	TGME49_220470	1432
TGME49_chrV	426752	427403	652	39	1.90088	5.48107	3.99584	272	Promoter (1-2kb)	425686	430295	4610	+	TGME49_220510	1066
TGME49_chrV	431007	431451	445	61	2.09506	7.85398	6.19354	93	Promoter (1-2kb)	432815	440479	7665	+	TGME49_220520	-1364
TGME49_chrV	431007	431451	445	18	1.58028	3.09246	1.87713	426	Promoter (1-2kb)	432815	440479	7665	+	TGME49_220520	-1364
TGME49_chrV	489117	489428	312	19	1.56874	3.23082	1.99793	95	Promoter (1-2kb)	485290	490816	5527	-	TGME49_220610	1388
KE138892	17451	17674	224	54	1.54051	7.02338	5.42222	116	Promoter (1-2kb)	19020	24183	5164	+	TGME49_220740	-1346
TGME49_chrII	20547	20746	200	40	1.90866	5.53343	4.04507	167	Promoter (1-2kb)	17422	22256	4835	-	TGME49_220840	1510
TGME49_chrII	320029	321840	1812	58	1.49827	7.50831	5.87034	62	Promoter (1-2kb)	323429	331569	8141	+	TGME49_221410	-1589
TGME49_chrII	320029	321840	1812	25	1.32391	3.83473	2.52611	244	Promoter (1-2kb)	323429	331569	8141	+	TGME49_221410	-1589
TGME49_chrII	320029	321840	1812	85	1.60872	10.3133	8.52169	491	Promoter (1-2kb)	323429	331569	8141	+	TGME49_221410	-1589
TGME49_chrII	320029	321840	1812	197	1.95539	21.9516	19.7918	682	Promoter (1-2kb)	323429	331569	8141	+	TGME49_221410	-1589
TGME49_chrII	320029	321840	1812	1091	3.55377	112.461	109.181	967	Promoter (1-2kb)	323429	331569	8141	+	TGME49_221410	-1589
TGME49_chrII	320029	321840	1812	953	3.36658	98.4587	95.304	1179	Promoter (1-2kb)	323429	331569	8141	+	TGME49_221410	-1589
TGME49_chrII	320029	321840	1812	754	3.08143	78.445	75.4785	1475	Promoter (1-2kb)	323429	331569	8141	+	TGME49_221410	-1589
TGME49_chrII	392573	392796	224	65	2	8.22608	6.54332	107	Promoter (1-2kb)	386704	394457	7754	-	TGME49_221480	1661
TGME49_chrII	478322	478735	414	23	1.72705	3.6201	2.32819	77	Promoter (1-2kb)	477178	486237	9060	+	TGME49_221610	1144
TGME49_chrII	478322	478735	414	16	1.6093	2.85226	1.66704	268	Promoter (1-2kb)	477178	486237	9060	+	TGME49_221610	1144
TGME49_chrII	489848	490612	765	110	2.55069	12.9607	11.0582	164	Promoter (1-2kb)	488773	491888	3116	-	TGME49_221620	1276
TGME49_chrII	489848	490612	765	57	2.0712	7.3827	5.75724	485	Promoter (1-2kb)	488773	491888	3116	-	TGME49_221620	1276
TGME49_chrII	686465	686939	475	100	2.62983	11.9535	10.0898	213	Promoter (1-2kb)	688437	692303	3867	+	TGME49_221910	-1498
TGME49_chrII	763011	763365	355	16	1.6093	2.85226	1.66704	110	Promoter (1-2kb)	761396	767399	6004	+	TGME49_222020	1615
TGME49_chrII	860147	860452	306	45	1.87394	6.03084	4.50458	115	Promoter (1-2kb)	860032	861950	1919	-	TGME49_222080	1498
TGME49_chrII	875145	875369	225	28	1.79116	4.16158	2.81575	108	Promoter (1-2kb)	876512	883255	6744	+	TGME49_222110	-1143
TGME49_chrII	937036	937235	200	26	1.71486	3.95095	2.62109	36	Promoter (1-2kb)	935362	938606	3245	+	TGME49_222188	1674
TGME49_chrII	985255	986424	1170	85	2.24559	10.3886	8.5941	290	Promoter (1-2kb)	987751	990822	3072	+	TGME49_222240	-1327
TGME49_chrII	985255	986424	1170	230	3.18725	25.2412	23.007	623	Promoter (1-2kb)	987751	990822	3072	+	TGME49_222240	-1327
TGME49_chrII	985255	986424	1170	14	1.48233	2.59113	1.4606	1021	Promoter (1-2kb)	987751	990822	3072	+	TGME49_222240	-1327
TGME49_chrII	989114	989367	254	18	1.5731	3.09209	1.87713	113	Promoter (1-2kb)	987751	990822	3072	+	TGME49_222240	1363
TGME49_chrII	992124	992497	374	23	1.72705	3.6201	2.32819	161	Promoter (1-2kb)	991107	993984	2878	+	TGME49_222245	1017
TGME49_chrII	1119660	1120394	735	20	1.6878	3.35481	2.09764	140	Promoter (1-2kb)	1121931	1133818	11888	+	TGME49_222410	-1537
TGME49_chrII	1119660	1120394	735	39	1.96256	5.39793	3.91788	363	Promoter (1-2kb)	1121931	1133818	11888	+	TGME49_222410	-1537
TGME49_chrII	1119660	1120394	735	23	1.72705	3.6201	2.32819	677	Promoter (1-2kb)	1121931	1133818	11888	+	TGME49_222410	-1537
TGME49_chrII	1309610	1309809	200	40	1.93966	5.5812	4.08994	92	Promoter (1-2kb)	1311345	1313132	1788	+	TGME49_222920	-1536
TGME49_chrII	1313263	1313462	200	26	1.69811	4.01227	2.67777	107	Promoter (1-2kb)	1311345	1313132	1788	+	TGME49_222920	1918
TGME49_chrII	1391583	1392076	494	36	1.90015	5.09473	3.64275	64	Promoter (1-2kb)	1390571	1418447	27877	+	TGME49_223060	1012
TGME49_chrII	1391583	1392076	494	33	1.86428	4.80009	3.37688	378	Promoter (1-2kb)	1390571	1418447	27877	+	TGME49_223060	1012
TGME49_chrII	1448563	1449041	479	33	1.83138	4.80681	3.38319	109	Promoter (1-2kb)	1444629	1446893	2265	-	TGME49_223095	-1670
TGME49_chrX	3905909	3906224	316	13	1.50582	2.4488	1.33241	81	Promoter (1-2kb)	3901303	3908090	6788	-	TGME49_223262	1866
TGME49_chrX	3853072	3853271	200	36	1.86883	5.0467	3.60722	69	Promoter (1-2kb)	3850738	3854319	3582	-	TGME49_223430	1048
TGME49_chrX	3841117	3841898	782	18	1.64855	3.09881	1.87713	90	Promoter (1-2kb)	3824771	3839375	14605	-	TGME49_223450	-1742
TGME49_chrX	3841117	3841898	782	28	1.80555	4.17788	2.8193	345	Promoter (1-2kb)	3824771	3839375	14605	-	TGME49_223450	-1742
TGME49_chrX	3841117	3841898	782	20	1.6878	3.35481	2.09764	614	Promoter (1-2kb)	3824771	3839375	14605	-	TGME49_223450	-1742
TGME49_chrX	3721472	3721802	331	51	2.11956	6.74952	5.16208	180	Promoter (1-2kb)	3723673	3729112	5440	+	TGME49_223580	-1871
TGME49_chrX	3703801	3704668	868	67	2.19446	8.41897	6.72764	146	Promoter (1-2kb)	3696441	3701807	5367	-	TGME49_223610	-1994
TGME49_chrX	3703801	3704668	868	57	2.09885	7.39681	5.77058	359	Promoter (1-2kb)	3696441	3701807	5367	-	TGME49_223610	-1994
TGME49_chrX	3703801	3704668	868	17	1.57534	2.89513	1.70605	728	Promoter (1-2kb)	3696441	3701807	5367	-	TGME49_223610	-1994
TGME49_chrX	3657605	3657804	200	41	1.91019	5.62097	4.12736	102	Promoter (1-2kb)	3655910	3657341	1432	+	TGME49_223685	1695
TGME49_chrX	3645384	3645845	462	14	1.57005	2.61532	1.46668	61	Promoter (1-2kb)	3637900	3647195	9296	-	TGME49_223710	1350
TGME49_chrX	3645384	3645845	462	14	1.57005	2.61532	1.46668	356	Promoter (1-2kb)	3637900	3647195	9296	-	TGME49_223710	1350
TGME49_chrX	3607889	3608111	223	45	2.04106	6.05783	4.52217	168	Promoter (1-2kb)	3602059	3610111	8053	-	TGME49_223760	2000
TGME49_chrX	3601746	3602269	524	47	2.02605	6.32329	4.77307	216	Promoter (1-2kb)	3600233	3601254	1022	+	TGME49_223770	1513
TGME49_chrX	3551502	3551836	335	16	1.45479	2.81741	1.65024	186	Promoter (1-2kb)	3548620	3553711	5092	-	TGME49_223830	1875
TGME49_chrX	3510926	3511968	1043	198	3.41485	21.9913	19.8289	400	Promoter (1-2kb)	3488612	3509735	21124	-	TGME49_223880	-1191
TGME49_chrX	3510926	3511968	1043	84	2.47253	10.2267	8.44031	741	Promoter (1-2kb)	3488612	3509735	21124	-	TGME49_223880	-1191
TGME49_chrX	3466593	3466792	200	25	1.7663	3.89451	2.56891	180	Promoter (1-2kb)	3465497	3466568	1072	+	TGME49_223915	1096
TGME49_chrX	3448738	3449356	619	89	2.1793	10.7357	8.92468	267	Promoter (1-2kb)	3444404	3451102	6699	-	TGME49_223930	1746
TGME49_chrX	3448738	3449356	619	71	2.04591	8.8364	7.12176	454	Promoter (1-2kb)	3444404	3451102	6699	-	TGME49_223930	1746
TGME49_chrX	3440456	3441158	703	163	2.77934	18.4285	16.3553	262	Promoter (1-2kb)	3439188	3443010	3823	-	TGME49_223940	1852
TGME49_chrX	3440456	3441158	703	14	1.48026	2.64383	1.4927	598	Promoter (1-2kb)	3439188	3443010	3823	-	TGME49_223940	1852
TGME49_chrX	3344961	3345187	227	30	1.84481	4.47006	3.07952	96	Promoter (1-2kb)	3346634	3356120	9487	+	TGME49_224070	-1447
TGME49_chrX	3214702	3214914	213	16	1.6093	2.85226	1.66704	103	Promoter (1-2kb)	3216153	3223592	7440	+	TGME49_224220	-1239
TGME49_chrX	3194836	3195251	416	25	1.62304	3.90451	2.57819	55	Promoter (1-2kb)	3196620	3200729	4110	+	TGME49_224235	-1369
TGME49_chrX	3194836	3195251	416	62	1.96947	7.94116	6.27685	321	Promoter (1-2kb)	3196620	3200729	4110	+	TGME49_224235	-1369
TGME49_chrX	3134305	3134909	605	69	2.31582	8.61109	6.90625	253	Promoter (1-2kb)	3118875	3136289	17415	-	TGME49_224280	1380
TGME49_chrX	3084936	3085150	215	28	1.80555	4.17788	2.8193	106	Promoter (1-2kb)	3086688	3096117	9430	+	TGME49_224320	-1538
TGME49_chrX	3071717	3072189	473	20	1.6878	3.35481	2.09764	245	Promoter (1-2kb)	3062276	3073347	11072	-	TGME49_224350	1158
TGME49_chrX	2999686	2999885	200	30	1.84481	4.47006	3.07952	188	Promoter (1-2kb)	2977229	2998629	21401	-	TGME49_224540	-1057
TGME49_chrX	2828151	2828602	452	18	1.45068	3.07887	1.87338	92	Promoter (1-2kb)	2827513	2829792	2280	-	TGME49_224790	1190
TGME49_chrX	2819225	2819697	473	25	1.7663	3.89451	2.56891	50	Promoter (1-2kb)	2810148	2821094	10947	-	TGME49_224810	1397
TGME49_chrX	2819225	2819697	473	92	2.55133	11.0782	9.25131	312	Promoter (1-2kb)	2810148	2821094	10947	-	TGME49_224810	1397
TGME49_chrX	2773618	2773872	255	62	1.76752	7.94282	6.27844	183	Promoter (1-2kb)	2771800	2780642	8843	+	TGME49_224850	1818
TGME49_chrX	2729840	2730735	896	24	1.71283	3.71306	2.41385	176	Promoter (1-2kb)	2727980	2764455	36476	+	TGME49_224870	1860
TGME49_chrX	2729840	2730735	896	51	2.07726	6.76207	5.17406	495	Promoter (1-2kb)	2727980	2764455	36476	+	TGME49_224870	1860
TGME49_chrX	2729840	2730735	896	28	1.77023	4.16652	2.8193	732	Promoter (1-2kb)	2727980	2764455	36476	+	TGME49_224870	1860
TGME49_chrX	2723525	2724313	789	64	2.24676	8.13493	6.46166	196	Promoter (1-2kb)	2714527	2722323	7797	-	TGME49_224880	-1202
TGME49_chrX	2723525	2724313	789	100	2.60936	11.9531	10.0898	438	Promoter (1-2kb)	2714527	2722323	7797	-	TGME49_224880	-1202
TGME49_chrX	2667905	2668625	721	16	1.6093	2.85226	1.66704	57	Promoter (1-2kb)	2666958	2670323	3366	-	TGME49_224932	1698
TGME49_chrX	2667905	2668625	721	61	2.23732	7.84438	6.18433	405	Promoter (1-2kb)	2666958	2670323	3366	-	TGME49_224932	1698
TGME49_chrX	2667905	2668625	721	45	2.04106	6.05783	4.52217	573	Promoter (1-2kb)	2666958	2670323	3366	-	TGME49_224932	1698
TGME49_chrX	2667905	2668625	721	42	2.00181	5.72384	4.21545	690	Promoter (1-2kb)	2666958	2670323	3366	-	TGME49_224932	1698
TGME49_chrX	2595739	2596333	595	88	2.51208	10.6502	8.84237	161	Promoter (1-2kb)	2594193	2596142	1950	+	TGME49_225005	1546
TGME49_chrX	2595739	2596333	595	28	1.80555	4.17788	2.8193	461	Promoter (1-2kb)	2594193	2596142	1950	+	TGME49_225005	1546
TGME49_chrX	2583104	2583673	570	14	1.55421	2.57913	1.44979	82	Promoter (1-2kb)	2578511	2585103	6593	-	TGME49_225020	1430
TGME49_chrX	2583104	2583673	570	38	1.93182	5.29084	3.82633	317	Promoter (1-2kb)	2578511	2585103	6593	-	TGME49_225020	1430
TGME49_chrX	2541771	2542229	459	37	1.77419	5.25299	3.79099	96	Promoter (1-2kb)	2539786	2542354	2569	+	TGME49_225080	1985
TGME49_chrX	2541771	2542229	459	28	1.66042	4.17385	2.8193	343	Promoter (1-2kb)	2539786	2542354	2569	+	TGME49_225080	1985
TGME49_chrX	2528353	2528822	470	65	2.27657	8.22413	6.54145	299	Promoter (1-2kb)	2526813	2528191	1379	+	TGME49_225098	1540
TGME49_chrX	2500540	2500773	234	14	1.49385	2.6252	1.4758	65	Promoter (1-2kb)	2501868	2513521	11654	+	TGME49_225108	-1095
TGME49_chrX	2457120	2458104	985	88	2.48661	10.6048	8.80217	184	Promoter (1-2kb)	2453780	2456056	2277	-	TGME49_225140	-1064
TGME49_chrX	2457120	2458104	985	70	2.31481	8.72499	7.01522	380	Promoter (1-2kb)	2453780	2456056	2277	-	TGME49_225140	-1064
TGME49_chrX	2457120	2458104	985	54	2.15882	7.10695	5.49514	727	Promoter (1-2kb)	2453780	2456056	2277	-	TGME49_225140	-1064
TGME49_chrX	2457120	2458104	985	39	1.96256	5.39793	3.91788	860	Promoter (1-2kb)	2453780	2456056	2277	-	TGME49_225140	-1064
TGME49_chrX	2442151	2442473	323	30	1.83206	4.46593	3.07952	213	Promoter (1-2kb)	2441782	2443741	1960	-	TGME49_225170	1268
TGME49_chrX	2390653	2392828	2176	498	2.84268	52.5386	49.8681	515	Promoter (1-2kb)	2387093	2389500	2408	-	TGME49_225230	-1153
TGME49_chrX	2390653	2392828	2176	1876	5.11441	191.438	187.675	963	Promoter (1-2kb)	2387093	2389500	2408	-	TGME49_225230	-1153
TGME49_chrX	2390653	2392828	2176	1209	4.13005	124.285	120.909	1219	Promoter (1-2kb)	2387093	2389500	2408	-	TGME49_225230	-1153
TGME49_chrX	2390653	2392828	2176	213	2.15064	23.5527	21.3559	1557	Promoter (1-2kb)	2387093	2389500	2408	-	TGME49_225230	-1153
TGME49_chrX	2390653	2392828	2176	175	2.03292	19.6507	17.5463	1692	Promoter (1-2kb)	2387093	2389500	2408	-	TGME49_225230	-1153
TGME49_chrX	2330214	2330413	200	17	1.57859	2.91285	1.72211	122	Promoter (1-2kb)	2325623	2331587	5965	-	TGME49_225300	1174
TGME49_chrX	2256243	2256750	508	33	1.88406	4.77089	3.34967	134	Promoter (1-2kb)	2251588	2254870	3283	-	TGME49_225413	-1373
TGME49_chrX	2228031	2228230	200	20	1.6878	3.35481	2.09764	97	Promoter (1-2kb)	2224657	2226755	2099	-	TGME49_225460	-1276
TGME49_chrX	2158405	2158615	211	41	1.97418	5.63744	4.14285	98	Promoter (1-2kb)	2151925	2159861	7937	-	TGME49_225560	1246
TGME49_chrX	2124668	2124891	224	39	1.96256	5.39793	3.91788	110	Promoter (1-2kb)	2125900	2130985	5086	+	TGME49_225680	-1009
TGME49_chrX	2119210	2119555	346	23	1.68733	3.67524	2.37902	142	Promoter (1-2kb)	2117359	2123953	6595	+	TGME49_225690	1851
TGME49_chrX	2039805	2040084	280	28	1.79775	4.26496	2.89997	148	Promoter (1-2kb)	2038334	2041690	3357	+	TGME49_225790	1471
TGME49_chrX	2020077	2020800	724	198	3.41485	21.9913	19.8289	199	Promoter (1-2kb)	2018129	2022673	4545	+	TGME49_225830	1948
TGME49_chrX	2020077	2020800	724	177	3.25785	19.8107	17.7009	387	Promoter (1-2kb)	2018129	2022673	4545	+	TGME49_225830	1948
TGME49_chrX	1999588	1999844	257	23	1.72705	3.6201	2.32819	48	Promoter (1-2kb)	1998100	2009906	11807	+	TGME49_225850	1488
TGME49_chrX	1962901	1963100	200	58	2.19608	7.45875	5.82937	104	Promoter (1-2kb)	1954413	1964181	9769	-	TGME49_225890	1081
TGME49_chrX	1941951	1942255	305	20	1.6878	3.35481	2.09764	120	Promoter (1-2kb)	1940383	1945451	5069	+	TGME49_225910	1568
TGME49_chrX	1941951	1942255	305	14	1.57005	2.61532	1.46668	155	Promoter (1-2kb)	1940383	1945451	5069	+	TGME49_225910	1568
TGME49_chrX	1917312	1917715	404	13	1.50788	2.45943	1.34204	49	Promoter (1-2kb)	1913649	1915866	2218	-	TGME49_225953	-1446
TGME49_chrX	1917312	1917715	404	26	1.71731	4.02264	2.68732	356	Promoter (1-2kb)	1913649	1915866	2218	-	TGME49_225953	-1446
TGME49_chrX	1798535	1798735	201	42	2.00181	5.72384	4.21545	161	Promoter (1-2kb)	1797048	1801552	4505	+	TGME49_226100	1487
TGME49_chrX	1767404	1767646	243	26	1.69705	4.0054	2.67143	193	Promoter (1-2kb)	1768844	1771462	2619	+	TGME49_226245	-1198
TGME49_chrX	1770345	1770544	200	16	1.59939	2.84779	1.66704	57	Promoter (1-2kb)	1768844	1771462	2619	+	TGME49_226245	1501
TGME49_chrX	1731846	1732217	372	57	2.11073	7.38512	5.75954	229	Promoter (1-2kb)	1725363	1730427	5065	-	TGME49_226310	-1419
TGME49_chrX	1673264	1673463	200	19	1.55719	3.15746	1.93082	96	Promoter (1-2kb)	1674639	1678229	3591	+	TGME49_226380	-1176
TGME49_chrX	1676435	1676717	283	34	1.76437	4.93182	3.49998	114	Promoter (1-2kb)	1674639	1678229	3591	+	TGME49_226380	1796
TGME49_chrX	1669781	1670076	296	25	1.69221	3.92033	2.59282	126	Promoter (1-2kb)	1670607	1671836	1230	-	TGME49_226385	1760
TGME49_chrX	1662425	1662762	338	108	2.52101	12.7042	10.813	144	Promoter (1-2kb)	1659632	1664682	5051	-	TGME49_226400	1920
TGME49_chrX	1605178	1606248	1071	19	1.58924	3.23191	1.99897	207	Promoter (1-2kb)	1607575	1618478	10904	+	TGME49_226470	-1327
TGME49_chrX	1605178	1606248	1071	34	1.79005	4.92817	3.49655	529	Promoter (1-2kb)	1607575	1618478	10904	+	TGME49_226470	-1327
TGME49_chrX	1605178	1606248	1071	62	2.0936	7.93918	6.27495	719	Promoter (1-2kb)	1607575	1618478	10904	+	TGME49_226470	-1327
TGME49_chrX	1605178	1606248	1071	54	2.01989	7.08278	5.47852	960	Promoter (1-2kb)	1607575	1618478	10904	+	TGME49_226470	-1327
TGME49_chrX	1454415	1454740	326	22	1.70713	3.56875	2.29406	98	Promoter (1-2kb)	1450309	1453212	2904	-	TGME49_226670	-1203
TGME49_chrX	1389368	1389697	330	73	2.29062	9.02853	7.30083	217	Promoter (1-2kb)	1390819	1399850	9032	+	TGME49_226740	-1122
TGME49_chrX	1366685	1367605	921	80	2.43357	9.81413	8.04576	107	Promoter (1-2kb)	1365653	1371417	5765	+	TGME49_226780	1032
TGME49_chrX	1366685	1367605	921	14	1.5674	2.60249	1.46668	388	Promoter (1-2kb)	1365653	1371417	5765	+	TGME49_226780	1032
TGME49_chrX	1366685	1367605	921	43	2.00617	5.83868	4.32359	594	Promoter (1-2kb)	1365653	1371417	5765	+	TGME49_226780	1032
TGME49_chrX	1312818	1313319	502	48	2.08031	6.39977	4.83781	191	Promoter (1-2kb)	1314834	1317859	3026	+	TGME49_226825	-1515
TGME49_chrX	1250146	1250537	392	28	1.80555	4.17788	2.8193	185	Promoter (1-2kb)	1228585	1248505	19921	-	TGME49_226910	-1641
TGME49_chrX	1182974	1183585	612	38	1.89607	5.2971	3.8322	171	Promoter (1-2kb)	1180076	1184831	4756	-	TGME49_226970	1246
TGME49_chrX	1182974	1183585	612	60	2.17077	7.71238	6.06457	553	Promoter (1-2kb)	1180076	1184831	4756	-	TGME49_226970	1246
TGME49_chrX	1186533	1187056	524	23	1.72009	3.58258	2.30683	90	Promoter (1-2kb)	1180076	1184831	4756	-	TGME49_226970	-1702
TGME49_chrX	1178416	1178615	200	14	1.57005	2.61532	1.46668	60	Promoter (1-2kb)	1172097	1177408	5312	-	TGME49_226980	-1008
TGME49_chrX	1066688	1067056	369	50	2.07254	6.63509	5.06075	182	Promoter (1-2kb)	1065558	1070788	5231	+	TGME49_227150	1130
TGME49_chrX	922243	922442	200	18	1.64855	3.09881	1.87713	73	Promoter (1-2kb)	923711	933204	9494	+	TGME49_227450	-1269
TGME49_chrX	911096	911451	356	25	1.7663	3.89451	2.56891	47	Promoter (1-2kb)	908131	912881	4751	-	TGME49_227570	1430
TGME49_chrX	911096	911451	356	42	2.00181	5.72384	4.21545	257	Promoter (1-2kb)	908131	912881	4751	-	TGME49_227570	1430
TGME49_chrX	802523	802810	288	61	2.11726	7.83012	6.17653	111	Promoter (1-2kb)	804735	808540	3806	+	TGME49_227810	-1925
TGME49_chrX	791206	791756	551	76	2.39432	9.4062	7.65847	166	Promoter (1-2kb)	785742	792814	7073	-	TGME49_227830	1058
TGME49_chrX	760249	760939	691	46	2.04082	6.23944	4.69372	91	Promoter (1-2kb)	757838	758894	1057	-	TGME49_227875	-1355
TGME49_chrX	760249	760939	691	33	1.86567	4.80855	3.38479	394	Promoter (1-2kb)	757838	758894	1057	-	TGME49_227875	-1355
TGME49_chrX	736571	736856	286	26	1.72764	4.02936	2.69364	214	Promoter (1-2kb)	727877	735451	7575	-	TGME49_227930	-1120
TGME49_chrX	729054	729761	708	14	1.57005	2.61532	1.46668	530	Promoter (1-2kb)	727149	727778	630	-	TGME49_227940	-1276
TGME49_chrX	700457	700656	200	14	1.52916	2.53175	1.40728	48	Promoter (1-2kb)	699143	702050	2908	+	TGME49_227970	1314
TGME49_chrX	695833	696303	471	21	1.6703	3.41911	2.1567	112	Promoter (1-2kb)	694702	698592	3891	+	TGME49_227980	1131
TGME49_chrX	695833	696303	471	56	2.13392	7.24833	5.6296	359	Promoter (1-2kb)	694702	698592	3891	+	TGME49_227980	1131
TGME49_chrX	662916	663452	537	61	2.23732	7.84438	6.18433	394	Promoter (1-2kb)	656736	661123	4388	-	TGME49_228040	-1793
TGME49_chrX	655976	656176	201	18	1.64855	3.09881	1.87713	86	Promoter (1-2kb)	651597	654169	2573	-	TGME49_228050	-1807
TGME49_chrX	560225	560716	492	33	1.81696	4.78183	3.35988	177	Promoter (1-2kb)	558458	578033	19576	+	TGME49_228120	1767
TGME49_chrX	467587	468050	464	15	1.43158	2.73722	1.57765	120	Promoter (1-2kb)	465841	475853	10013	+	TGME49_228230	1746
TGME49_chrX	467587	468050	464	13	1.39535	2.43055	1.31589	246	Promoter (1-2kb)	465841	475853	10013	+	TGME49_228230	1746
TGME49_chrX	341530	342210	681	19	1.54584	3.20182	1.97156	116	Promoter (1-2kb)	344002	350936	6935	+	TGME49_228395	-1792
TGME49_chrX	341530	342210	681	104	2.34167	12.3617	10.4847	364	Promoter (1-2kb)	344002	350936	6935	+	TGME49_228395	-1792
TGME49_chrX	158172	158653	482	13	1.46889	2.48104	1.36145	200	Promoter (1-2kb)	153991	157049	3059	-	TGME49_228760	-1123
TGME49_chrX	158172	158653	482	20	1.5873	3.30623	2.067	451	Promoter (1-2kb)	153991	157049	3059	-	TGME49_228760	-1123
TGME49_chrX	141489	141883	395	41	1.93254	5.61456	4.12131	85	Promoter (1-2kb)	137206	139810	2605	-	TGME49_228780	-1679
TGME49_chrVIII	3982	4585	604	159	2.63813	18.0134	15.9516	147	Promoter (1-2kb)	978	2404	1427	-	TGME49_228980	-1578
TGME49_chrVIII	3982	4585	604	20	1.54879	3.29919	2.06064	464	Promoter (1-2kb)	978	2404	1427	-	TGME49_228980	-1578
TGME49_chrVIII	37044	37386	343	42	2.00181	5.72384	4.21545	181	Promoter (1-2kb)	27563	35866	8304	-	TGME49_229020	-1178
TGME49_chrVIII	51894	52141	248	33	1.88406	4.77089	3.34967	52	Promoter (1-2kb)	44726	50367	5642	-	TGME49_229140	-1527
TGME49_chrVIII	210296	210803	508	25	1.7663	3.89451	2.56891	165	Promoter (1-2kb)	209067	216935	7869	+	TGME49_229370	1229
TGME49_chrVIII	225539	225755	217	39	1.96256	5.39793	3.91788	160	Promoter (1-2kb)	227610	230889	3280	+	TGME49_229390	-1855
TGME49_chrVIII	261988	262556	569	69	2.31582	8.61109	6.90625	141	Promoter (1-2kb)	251372	260657	9286	-	TGME49_229440	-1331
TGME49_chrVIII	297833	298292	460	45	2.04106	6.05783	4.52217	152	Promoter (1-2kb)	299452	305992	6541	+	TGME49_229490	-1160
TGME49_chrVIII	297833	298292	460	39	1.96256	5.39793	3.91788	354	Promoter (1-2kb)	299452	305992	6541	+	TGME49_229490	-1160
TGME49_chrVIII	379323	379832	510	28	1.80555	4.17788	2.8193	108	Promoter (1-2kb)	376936	378023	1088	-	TGME49_229680	-1300
TGME49_chrVIII	379323	379832	510	45	2.04106	6.05783	4.52217	324	Promoter (1-2kb)	376936	378023	1088	-	TGME49_229680	-1300
TGME49_chrVIII	432327	432580	254	113	2.74758	13.3136	11.3976	136	Promoter (1-2kb)	430530	434564	4035	+	TGME49_229770	1797
TGME49_chrVIII	476124	476537	414	55	2.14125	7.19649	5.58022	155	Promoter (1-2kb)	478249	483294	5046	+	TGME49_229940	-1712
TGME49_chrVIII	650086	650528	443	42	1.73856	5.733	4.22406	314	Promoter (1-2kb)	640365	648757	8393	-	TGME49_230150	-1329
TGME49_chrVIII	805786	806070	285	18	1.64855	3.09881	1.87713	72	Promoter (1-2kb)	800766	807073	6308	-	TGME49_230460	1003
TGME49_chrVIII	891120	891319	200	23	1.72705	3.6201	2.32819	96	Promoter (1-2kb)	892321	892992	672	+	TGME49_230598	-1002
TGME49_chrVIII	926886	927244	359	14	1.57005	2.61532	1.46668	252	Promoter (1-2kb)	926939	928659	1721	-	TGME49_230640	1415
TGME49_chrVIII	944539	945031	493	16	1.6093	2.85226	1.66704	60	Promoter (1-2kb)	938481	943428	4948	-	TGME49_230660	-1111
TGME49_chrVIII	944539	945031	493	18	1.64855	3.09881	1.87713	363	Promoter (1-2kb)	938481	943428	4948	-	TGME49_230660	-1111
TGME49_chrVIII	1106118	1106458	341	30	1.84481	4.47006	3.07952	115	Promoter (1-2kb)	1099135	1104126	4992	-	TGME49_230910	-1992
TGME49_chrVIII	1107188	1107810	623	33	1.88406	4.77089	3.34967	315	Promoter (1-2kb)	1108979	1111958	2980	+	TGME49_230920	-1169
TGME49_chrVIII	1107188	1107810	623	42	2.00181	5.72384	4.21545	509	Promoter (1-2kb)	1108979	1111958	2980	+	TGME49_230920	-1169
TGME49_chrVIII	1150891	1151331	441	18	1.64855	3.09881	1.87713	231	Promoter (1-2kb)	1152853	1154662	1810	+	TGME49_230970	-1522
TGME49_chrVIII	1154293	1154638	346	23	1.72705	3.6201	2.32819	138	Promoter (1-2kb)	1152853	1154662	1810	+	TGME49_230970	1440
TGME49_chrVIII	1193070	1193821	752	127	2.86534	14.7282	12.7634	191	Promoter (1-2kb)	1180347	1191790	11444	-	TGME49_231000	-1280
TGME49_chrVIII	1193070	1193821	752	16	1.6093	2.85226	1.66704	628	Promoter (1-2kb)	1180347	1191790	11444	-	TGME49_231000	-1280
TGME49_chrVIII	1216074	1216283	210	30	1.78204	4.42784	3.05116	180	Promoter (1-2kb)	1214949	1216065	1117	+	TGME49_231055	1125
TGME49_chrVIII	1224938	1225356	419	50	1.90758	6.67639	5.09982	98	Promoter (1-2kb)	1223766	1228252	4487	+	TGME49_231070	1172
TGME49_chrVIII	1265874	1266122	249	31	1.85042	4.57359	3.17583	98	Promoter (1-2kb)	1264250	1266106	1857	+	TGME49_231140	1624
TGME49_chrVIII	1501960	1502178	219	65	2.27657	8.22413	6.54145	106	Promoter (1-2kb)	1503327	1505001	1675	+	TGME49_231620	-1149
TGME49_chrVIII	1535219	1535457	239	51	2.11956	6.74952	5.16208	127	Promoter (1-2kb)	1533261	1536653	3393	-	TGME49_231780	1196
TGME49_chrVIII	1577186	1577646	461	92	2.55133	11.0782	9.25131	114	Promoter (1-2kb)	1578976	1583937	4962	+	TGME49_231840	-1330
TGME49_chrVIII	1679100	1680994	1895	38	1.6471	5.29067	3.8262	99	Promoter (1-2kb)	1682051	1697426	15376	+	TGME49_231970	-1057
TGME49_chrVIII	1679100	1680994	1895	58	1.8221	7.43425	5.80608	253	Promoter (1-2kb)	1682051	1697426	15376	+	TGME49_231970	-1057
TGME49_chrVIII	1679100	1680994	1895	157	2.53363	17.8139	15.7568	873	Promoter (1-2kb)	1682051	1697426	15376	+	TGME49_231970	-1057
TGME49_chrVIII	1679100	1680994	1895	41	1.75196	5.67699	4.17988	1335	Promoter (1-2kb)	1682051	1697426	15376	+	TGME49_231970	-1057
TGME49_chrVIII	1679100	1680994	1895	92	2.15877	11.0444	9.22211	1642	Promoter (1-2kb)	1682051	1697426	15376	+	TGME49_231970	-1057
TGME49_chrVIII	1777278	1777785	508	27	1.74216	4.05916	2.72122	96	Promoter (1-2kb)	1776244	1779705	3462	+	TGME49_232035	1034
TGME49_chrVIII	1800230	1800538	309	33	1.85048	4.71617	3.30881	205	Promoter (1-2kb)	1801590	1806999	5410	+	TGME49_232060	-1052
TGME49_chrVIII	1809268	1809633	366	67	2.27445	8.44278	6.75036	180	Promoter (1-2kb)	1807833	1807904	72	-	TGME49_232070	-1364
TGME49_chrVIII	1881568	1882387	820	83	2.13026	10.1397	8.35862	131	Promoter (1-2kb)	1880341	1884539	4199	+	TGME49_232130	1227
TGME49_chrVIII	1881568	1882387	820	31	1.66994	4.54983	3.15376	353	Promoter (1-2kb)	1880341	1884539	4199	+	TGME49_232130	1227
TGME49_chrVIII	1881568	1882387	820	39	1.75482	5.40275	3.9224	717	Promoter (1-2kb)	1880341	1884539	4199	+	TGME49_232130	1227
TGME49_chrVIII	1885580	1885996	417	25	1.64586	3.87335	2.56161	162	Promoter (1-2kb)	1886053	1887186	1134	-	TGME49_232140	1190
TGME49_chrVIII	1909212	1909880	669	98	2.34822	11.6851	9.83357	137	Promoter (1-2kb)	1903425	1907836	4412	-	TGME49_232160	-1376
TGME49_chrVIII	1909212	1909880	669	92	2.30814	11.0732	9.25001	543	Promoter (1-2kb)	1903425	1907836	4412	-	TGME49_232160	-1376
TGME49_chrVIII	1931216	1931578	363	42	2.00181	5.72384	4.21545	204	Promoter (1-2kb)	1933235	1949425	16191	+	TGME49_232190	-1657
TGME49_chrVIII	2048821	2050677	1857	39	1.89573	5.44639	3.96335	109	Promoter (1-2kb)	2033578	2047651	14074	-	TGME49_232360	-1170
TGME49_chrVIII	2048821	2050677	1857	26	1.71949	3.97932	2.64742	326	Promoter (1-2kb)	2033578	2047651	14074	-	TGME49_232360	-1170
TGME49_chrVIII	2048821	2050677	1857	26	1.71371	3.94389	2.61466	489	Promoter (1-2kb)	2033578	2047651	14074	-	TGME49_232360	-1170
TGME49_chrVIII	2048821	2050677	1857	45	1.96477	6.07754	4.54074	666	Promoter (1-2kb)	2033578	2047651	14074	-	TGME49_232360	-1170
TGME49_chrVIII	2048821	2050677	1857	210	3.30157	23.2184	21.0281	958	Promoter (1-2kb)	2033578	2047651	14074	-	TGME49_232360	-1170
TGME49_chrVIII	2048821	2050677	1857	55	2.06943	7.18075	5.56528	1254	Promoter (1-2kb)	2033578	2047651	14074	-	TGME49_232360	-1170
TGME49_chrVIII	2073206	2073418	213	26	1.43949	4.03541	2.69924	129	Promoter (1-2kb)	2073453	2074694	1242	-	TGME49_232400	1276
TGME49_chrVIII	2092065	2092613	549	110	2.59875	12.924	11.0227	127	Promoter (1-2kb)	2086759	2090890	4132	-	TGME49_232430	-1175
TGME49_chrVIII	2092065	2092613	549	48	2.01529	6.42825	4.86471	436	Promoter (1-2kb)	2086759	2090890	4132	-	TGME49_232430	-1175
TGME49_chrVIII	2138487	2138686	200	23	1.72705	3.6201	2.32819	98	Promoter (1-2kb)	2135264	2137331	2068	-	TGME49_232520	-1156
TGME49_chrVIII	2200792	2201362	571	17	1.49975	2.93334	1.74078	53	Promoter (1-2kb)	2199926	2202411	2486	-	TGME49_232630	1049
TGME49_chrVIII	2200792	2201362	571	29	1.65986	4.3203	2.95143	345	Promoter (1-2kb)	2199926	2202411	2486	-	TGME49_232630	1049
TGME49_chrVIII	2227640	2227839	200	22	1.63882	3.48731	2.21926	57	Promoter (1-2kb)	2220827	2229753	8927	-	TGME49_232680	1914
TGME49_chrVIII	2256750	2257030	281	24	1.70494	3.77923	2.47474	145	Promoter (1-2kb)	2255371	2255737	367	+	TGME49_232770	1379
TGME49_chrVIII	2267017	2268011	995	26	1.60897	3.98324	2.65102	77	Promoter (1-2kb)	2269041	2273905	4865	+	TGME49_232800	-1030
TGME49_chrVIII	2267017	2268011	995	45	1.81195	6.0759	4.53918	422	Promoter (1-2kb)	2269041	2273905	4865	+	TGME49_232800	-1030
TGME49_chrVIII	2267017	2268011	995	66	1.98933	8.29653	6.61079	706	Promoter (1-2kb)	2269041	2273905	4865	+	TGME49_232800	-1030
TGME49_chrVIII	2299775	2300042	268	65	2.04301	8.2633	6.57904	158	Promoter (1-2kb)	2301088	2305701	4614	+	TGME49_232970	-1046
TGME49_chrVIII	2439627	2440440	814	425	4.79294	45.1547	42.5849	213	Promoter (1-2kb)	2430556	2438067	7512	-	TGME49_233120	-1560
TGME49_chrVIII	2439627	2440440	814	408	4.71407	43.4081	40.8616	418	Promoter (1-2kb)	2430556	2438067	7512	-	TGME49_233120	-1560
TGME49_chrVIII	2439627	2440440	814	120	2.78854	13.9615	12.024	653	Promoter (1-2kb)	2430556	2438067	7512	-	TGME49_233120	-1560
TGME49_chrVIII	2441915	2442200	286	32	1.83718	4.70488	3.29824	111	Promoter (1-2kb)	2443530	2445829	2300	+	TGME49_233130	-1330
TGME49_chrVIII	2463459	2463912	454	31	1.77398	4.50262	3.10983	244	Promoter (1-2kb)	2465097	2465801	705	-	TGME49_233157	1889
TGME49_chrVIII	2463459	2463912	454	67	2.18978	8.49056	6.79599	336	Promoter (1-2kb)	2465097	2465801	705	-	TGME49_233157	1889
TGME49_chrVIII	2464083	2464470	388	18	1.57895	2.99984	1.80129	61	Promoter (1-2kb)	2465097	2465801	705	-	TGME49_233157	1331
TGME49_chrVIII	2464083	2464470	388	18	1.58103	3.01163	1.81202	344	Promoter (1-2kb)	2465097	2465801	705	-	TGME49_233157	1331
TGME49_chrVIII	2467613	2468200	588	90	2.47781	10.8157	9.00162	123	Promoter (1-2kb)	2466138	2474759	8622	+	TGME49_233160	1475
TGME49_chrVIII	2542629	2542828	200	36	1.92331	5.08023	3.62917	165	Promoter (1-2kb)	2528475	2540810	12336	-	TGME49_233245	-1819
TGME49_chrVIII	2560611	2561038	428	37	1.90198	5.18262	3.72514	106	Promoter (1-2kb)	2557424	2558689	1266	-	TGME49_233270	-1922
TGME49_chrVIII	2560611	2561038	428	24	1.71784	3.74164	2.44019	304	Promoter (1-2kb)	2557424	2558689	1266	-	TGME49_233270	-1922
TGME49_chrVIII	2603436	2603642	207	45	2.04082	6.05629	4.52217	99	Promoter (1-2kb)	2599736	2604789	5054	-	TGME49_233340	1147
TGME49_chrVIII	2622567	2623414	848	36	1.7064	5.11208	3.65902	178	Promoter (1-2kb)	2621303	2626463	5161	+	TGME49_233390	1264
TGME49_chrVIII	2622567	2623414	848	45	1.79669	6.07255	4.53603	545	Promoter (1-2kb)	2621303	2626463	5161	+	TGME49_233390	1264
TGME49_chrVIII	2622567	2623414	848	34	1.69209	4.88464	3.4559	696	Promoter (1-2kb)	2621303	2626463	5161	+	TGME49_233390	1264
TGME49_chrVIII	2625602	2625824	223	46	1.85874	6.197	4.6535	114	Promoter (1-2kb)	2626189	2627422	1234	-	TGME49_233400	1598
TGME49_chrVIII	2628748	2629213	466	49	1.97327	6.47231	4.90646	273	Promoter (1-2kb)	2627636	2629413	1778	+	TGME49_233405	1112
TGME49_chrVIII	2671905	2672422	518	44	1.51389	5.99839	4.47408	79	Promoter (1-2kb)	2670839	2673590	2752	+	TGME49_233480	1066
TGME49_chrVIII	2671905	2672422	518	70	1.65368	8.74265	7.03207	368	Promoter (1-2kb)	2670839	2673590	2752	+	TGME49_233480	1066
TGME49_chrVIII	2687251	2687498	248	59	1.88019	7.54632	5.90647	170	Promoter (1-2kb)	2682525	2688704	6180	-	TGME49_233500	1206
TGME49_chrVIII	2723997	2724372	376	52	1.94915	6.86213	5.26896	123	Promoter (1-2kb)	2725389	2727578	2190	+	TGME49_233680	-1017
TGME49_chrVIII	2895446	2895671	226	41	1.93662	5.64161	4.14673	117	Promoter (1-2kb)	2894135	2896732	2598	-	TGME49_233920	1061
TGME49_chrVIII	2898493	2899008	516	21	1.60142	3.39529	2.13487	141	Promoter (1-2kb)	2894135	2896732	2598	-	TGME49_233920	-1761
TGME49_chrVIII	2898493	2899008	516	39	1.84737	5.47246	3.98778	424	Promoter (1-2kb)	2894135	2896732	2598	-	TGME49_233920	-1761
TGME49_chrX	4183812	4184011	200	47	2.06386	6.29494	4.74633	173	Promoter (1-2kb)	4177285	4182280	4996	-	TGME49_234190	-1532
TGME49_chrX	4225968	4227289	1322	79	2.00837	9.69533	7.93569	116	Promoter (1-2kb)	4207706	4228971	21266	-	TGME49_234230	1682
TGME49_chrX	4225968	4227289	1322	427	3.60804	45.3633	42.7912	556	Promoter (1-2kb)	4207706	4228971	21266	-	TGME49_234230	1682
TGME49_chrX	4225968	4227289	1322	328	3.19361	35.2667	32.847	851	Promoter (1-2kb)	4207706	4228971	21266	-	TGME49_234230	1682
TGME49_chrX	4438783	4439041	259	128	2.56118	14.8024	12.8355	136	Promoter (1-2kb)	4440706	4442927	2222	+	TGME49_234530	-1665
TGME49_chrX	4449041	4449803	763	25	1.71329	3.82859	2.52033	83	Promoter (1-2kb)	4449178	4451221	2044	-	TGME49_234550	1418
TGME49_chrX	4449041	4449803	763	16	1.57368	2.80189	1.63608	461	Promoter (1-2kb)	4449178	4451221	2044	-	TGME49_234550	1418
TGME49_chrX	4500108	4500312	205	68	2.07764	8.57055	6.87235	170	Promoter (1-2kb)	4501441	4501512	72	+	TGME49_234617	-1129
TGME49_chrX	4514890	4515219	330	28	1.72414	4.18001	2.82126	91	Promoter (1-2kb)	4516301	4516373	73	+	TGME49_234660	-1082
TGME49_chrX	4600180	4600440	261	61	2.23732	7.84438	6.18433	169	Promoter (1-2kb)	4593129	4601972	8844	-	TGME49_235000	1532
TGME49_chrX	4724326	4724525	200	31	1.78571	4.57877	3.18061	97	Promoter (1-2kb)	4722739	4744112	21374	+	TGME49_235187	1587
TGME49_chrX	4772207	4772594	388	20	1.6878	3.35481	2.09764	265	Promoter (1-2kb)	4771126	4782511	11386	+	TGME49_235315	1081
TGME49_chrX	4772753	4773298	546	39	1.96256	5.39793	3.91788	201	Promoter (1-2kb)	4771126	4782511	11386	+	TGME49_235315	1627
TGME49_chrX	4782828	4783190	363	104	2.44798	12.337	10.4608	186	Promoter (1-2kb)	4784549	4793692	9144	+	TGME49_235340	-1359
TGME49_chrX	4955888	4956098	211	65	2.27657	8.22413	6.54145	194	Promoter (1-2kb)	4946015	4954633	8619	-	TGME49_235560	-1255
TGME49_chrX	5012745	5012959	215	33	1.88406	4.77089	3.34967	185	Promoter (1-2kb)	5014292	5022754	8463	+	TGME49_235650	-1333
TGME49_chrX	5063264	5063677	414	60	2.15092	7.67491	6.02896	97	Promoter (1-2kb)	5061899	5064201	2303	+	TGME49_235690	1365
TGME49_chrX	5063264	5063677	414	13	1.52284	2.46254	1.34485	356	Promoter (1-2kb)	5061899	5064201	2303	+	TGME49_235690	1365
TGME49_chrX	5183032	5183231	200	66	2.10933	8.35991	6.67132	168	Promoter (1-2kb)	5140329	5184565	44237	-	TGME49_235920	1334
TGME49_chrX	5244443	5244642	200	41	1.80563	5.62873	4.13467	73	Promoter (1-2kb)	5238512	5242986	4475	-	TGME49_236010	-1457
TGME49_chrX	5240345	5241395	1051	86	2.37772	10.435	8.63859	104	Promoter (1-2kb)	5242742	5245843	3102	+	TGME49_236020	-1347
TGME49_chrX	5240345	5241395	1051	313	3.93566	33.7872	31.3919	540	Promoter (1-2kb)	5242742	5245843	3102	+	TGME49_236020	-1347
TGME49_chrX	5388163	5388363	201	57	2.08895	7.32416	5.70161	181	Promoter (1-2kb)	5384221	5386960	2740	-	TGME49_236400	-1203
TGME49_chrX	5433108	5433556	449	60	2.11978	7.65002	6.00533	312	Promoter (1-2kb)	5431605	5435555	3951	+	TGME49_236570	1503
TGME49_chrX	5445610	5445831	222	33	1.88406	4.77089	3.34967	146	Promoter (1-2kb)	5440378	5447732	7355	-	TGME49_236595	1901
TGME49_chrX	5459768	5460074	307	22	1.6129	3.55914	2.28522	172	Promoter (1-2kb)	5457632	5461659	4028	-	TGME49_236630	1585
TGME49_chrX	5492885	5493084	200	37	1.82324	5.16181	3.70565	163	Promoter (1-2kb)	5494126	5503907	9782	+	TGME49_236780	-1042
TGME49_chrX	5547689	5548363	675	60	2.18195	7.68496	6.03851	127	Promoter (1-2kb)	5549569	5557720	8152	+	TGME49_236860	-1206
TGME49_chrX	5547689	5548363	675	32	1.84488	4.61162	3.21129	454	Promoter (1-2kb)	5549569	5557720	8152	+	TGME49_236860	-1206
TGME49_chrX	5600448	5600652	205	55	1.86182	7.14963	5.53572	35	Promoter (1-2kb)	5599025	5601851	2827	-	TGME49_236940	1199
TGME49_chrX	5670939	5671298	360	49	1.75473	6.47706	4.91091	240	Promoter (1-2kb)	5663971	5672445	8475	-	TGME49_237010	1147
TGME49_chrX	5703966	5704181	216	21	1.54468	3.46315	2.19709	82	Promoter (1-2kb)	5702209	5712160	9952	+	TGME49_237090	1757
TGME49_chrX	5764705	5764986	282	13	1.52838	2.49015	1.36975	53	Promoter (1-2kb)	5763082	5768771	5690	+	TGME49_237170	1623
TGME49_chrX	5775839	5776038	200	25	1.72293	3.88566	2.56891	161	Promoter (1-2kb)	5772581	5777584	5004	-	TGME49_237195	1546
TGME49_chrX	5803732	5804013	282	30	1.71512	4.40305	3.02816	166	Promoter (1-2kb)	5797694	5802422	4729	-	TGME49_237230	-1310
TGME49_chrX	5809378	5810277	900	22	1.6644	3.54028	2.26793	71	Promoter (1-2kb)	5807705	5812201	4497	+	TGME49_237250	1673
TGME49_chrX	5809378	5810277	900	38	1.88046	5.3435	3.87562	429	Promoter (1-2kb)	5807705	5812201	4497	+	TGME49_237250	1673
TGME49_chrX	5809378	5810277	900	23	1.6735	3.59376	2.31705	762	Promoter (1-2kb)	5807705	5812201	4497	+	TGME49_237250	1673
TGME49_chrX	5842967	5843518	552	36	1.79294	5.14175	3.68678	105	Promoter (1-2kb)	5832116	5845460	13345	-	TGME49_237290	1942
TGME49_chrX	5843682	5844245	564	88	2.25989	10.6324	8.82879	160	Promoter (1-2kb)	5832116	5845460	13345	-	TGME49_237290	1215
TGME49_chrX	5895473	5895891	419	14	1.57005	2.61532	1.46668	149	Promoter (1-2kb)	5893553	5902997	9445	+	TGME49_237470	1920
TGME49_chrX	5945540	5946258	719	30	1.84169	4.45214	3.07368	94	Promoter (1-2kb)	5934635	5943856	9222	-	TGME49_237510	-1684
TGME49_chrX	5945540	5946258	719	92	2.55133	11.0782	9.25131	558	Promoter (1-2kb)	5934635	5943856	9222	-	TGME49_237510	-1684
TGME49_chrVI	133526	134077	552	51	1.82418	6.78661	5.19729	122	Promoter (1-2kb)	132068	134894	2827	+	TGME49_238210	1458
TGME49_chrVI	133526	134077	552	38	1.70959	5.3592	3.89035	418	Promoter (1-2kb)	132068	134894	2827	+	TGME49_238210	1458
TGME49_chrVI	137499	137698	200	48	1.89978	6.45997	4.89475	165	Promoter (1-2kb)	136013	138533	2521	+	TGME49_238220	1486
TGME49_chrVI	162243	162737	495	15	1.57303	2.71427	1.55667	139	Promoter (1-2kb)	159531	164347	4817	-	TGME49_238270	1610
TGME49_chrVI	168503	168809	307	21	1.64159	3.35757	2.10019	105	Promoter (1-2kb)	170423	178315	7893	+	TGME49_238380	-1614
TGME49_chrVI	266234	266755	522	555	4.13985	58.315	55.5738	215	Promoter (1-2kb)	264384	265051	668	-	TGME49_238520	-1183
TGME49_chrVI	303695	303900	206	32	1.79387	4.69648	3.29044	105	Promoter (1-2kb)	298259	305160	6902	-	TGME49_238895	1260
TGME49_chrVI	354405	354846	442	41	1.98908	5.64515	4.15007	293	Promoter (1-2kb)	352814	365020	12207	+	TGME49_238970	1591
TGME49_chrVI	354405	354846	442	50	2.09627	6.59894	5.02659	426	Promoter (1-2kb)	352814	365020	12207	+	TGME49_238970	1591
TGME49_chrVI	370624	370987	364	13	1.46299	2.44719	1.33101	64	Promoter (1-2kb)	369524	374194	4671	+	TGME49_238980	1100
TGME49_chrVI	376019	376548	530	58	2.08469	7.48474	5.84798	143	Promoter (1-2kb)	377867	390605	12739	+	TGME49_238995	-1319
TGME49_chrVI	464942	465446	505	68	2.2404	8.54205	6.84513	121	Promoter (1-2kb)	466979	469346	2368	+	TGME49_239110	-1533
TGME49_chrVI	464942	465446	505	52	2.07736	6.85812	5.26511	379	Promoter (1-2kb)	466979	469346	2368	+	TGME49_239110	-1533
TGME49_chrVI	496244	496480	237	38	1.59935	5.34299	3.87516	130	Promoter (1-2kb)	483499	494939	11441	-	TGME49_239250	-1305
TGME49_chrVI	652366	654268	1903	820	3.7727	85.1255	82.0904	415	Promoter (1-2kb)	655716	658681	2966	+	TGME49_239430	-1448
TGME49_chrVI	652366	654268	1903	976	4.07373	100.855	97.6778	678	Promoter (1-2kb)	655716	658681	2966	+	TGME49_239430	-1448
TGME49_chrVI	652366	654268	1903	242	2.33999	26.4913	24.2314	1096	Promoter (1-2kb)	655716	658681	2966	+	TGME49_239430	-1448
TGME49_chrVI	652366	654268	1903	102	1.82886	12.1243	10.2551	1424	Promoter (1-2kb)	655716	658681	2966	+	TGME49_239430	-1448
TGME49_chrVI	652366	654268	1903	19	1.34926	3.21103	1.97986	1779	Promoter (1-2kb)	655716	658681	2966	+	TGME49_239430	-1448
TGME49_chrVI	795221	795892	672	23	1.72705	3.6201	2.32819	164	Promoter (1-2kb)	793968	797321	3354	+	TGME49_239600	1253
TGME49_chrVI	795221	795892	672	25	1.7663	3.89451	2.56891	427	Promoter (1-2kb)	793968	797321	3354	+	TGME49_239600	1253
TGME49_chrVI	815199	815607	409	25	1.7663	3.89451	2.56891	72	Promoter (1-2kb)	813638	818657	5020	+	TGME49_239630	1561
TGME49_chrVI	879223	880408	1186	18	1.55104	3.11851	1.89517	48	Promoter (1-2kb)	874555	882021	7467	-	TGME49_239730	1613
TGME49_chrVI	879223	880408	1186	13	1.4649	2.52006	1.39673	392	Promoter (1-2kb)	874555	882021	7467	-	TGME49_239730	1613
TGME49_chrVI	879223	880408	1186	56	1.95921	7.27214	5.65224	696	Promoter (1-2kb)	874555	882021	7467	-	TGME49_239730	1613
TGME49_chrVI	879223	880408	1186	56	1.96448	7.31735	5.69512	955	Promoter (1-2kb)	874555	882021	7467	-	TGME49_239730	1613
TGME49_chrVI	880630	880829	200	65	2.0155	8.19484	6.51881	183	Promoter (1-2kb)	874555	882021	7467	-	TGME49_239730	1192
TGME49_chrVI	897906	898246	341	42	2.00181	5.72384	4.21545	165	Promoter (1-2kb)	896796	899295	2500	-	TGME49_239755	1049
TGME49_chrVI	969432	969791	360	54	2.15882	7.10695	5.49514	91	Promoter (1-2kb)	968351	972815	4465	+	TGME49_239855	1081
TGME49_chrVI	985111	985456	346	27	1.77384	4.12509	2.78211	111	Promoter (1-2kb)	973821	983473	9653	-	TGME49_239870	-1638
TGME49_chrVI	1054457	1055010	554	107	2.34864	12.678	10.7877	432	Promoter (1-2kb)	1045797	1053272	7476	-	TGME49_240080	-1185
TGME49_chrVI	1055462	1055918	457	13	1.4485	2.45262	1.33588	94	Promoter (1-2kb)	1057698	1061688	3991	+	TGME49_240090	-1780
TGME49_chrVI	1085880	1086741	862	25	1.7663	3.89451	2.56891	81	Promoter (1-2kb)	1088618	1091778	3161	+	TGME49_240230	-1877
TGME49_chrVI	1085880	1086741	862	54	2.15882	7.10695	5.49514	396	Promoter (1-2kb)	1088618	1091778	3161	+	TGME49_240230	-1877
TGME49_chrVI	1085880	1086741	862	74	2.33962	9.14456	7.41206	721	Promoter (1-2kb)	1088618	1091778	3161	+	TGME49_240230	-1877
TGME49_chrVI	1092119	1092318	200	86	2.17725	10.3993	8.60432	116	Promoter (1-2kb)	1094140	1102611	8472	+	TGME49_240240	-1822
TGME49_chrVI	1148110	1148343	234	33	1.88406	4.77089	3.34967	98	Promoter (1-2kb)	1143918	1146466	2549	-	TGME49_240285	-1644
TGME49_chrVI	1168182	1168400	219	64	2.23824	8.07592	6.40546	119	Promoter (1-2kb)	1161640	1166229	4590	-	TGME49_240310	-1953
TGME49_chrVI	1199990	1200490	501	16	1.51771	2.8727	1.68562	135	Promoter (1-2kb)	1194042	1198560	4519	-	TGME49_240350	-1430
TGME49_chrVI	1199990	1200490	501	24	1.63288	3.78531	2.4804	200	Promoter (1-2kb)	1194042	1198560	4519	-	TGME49_240350	-1430
TGME49_chrVI	1199990	1200490	501	85	2.22965	10.3551	8.5619	362	Promoter (1-2kb)	1194042	1198560	4519	-	TGME49_240350	-1430
TGME49_chrVI	1215470	1216153	684	20	1.60277	3.26973	2.0336	97	Promoter (1-2kb)	1217424	1243414	25991	+	TGME49_240380	-1271
TGME49_chrVI	1215470	1216153	684	70	2.18078	8.73961	7.02919	399	Promoter (1-2kb)	1217424	1243414	25991	+	TGME49_240380	-1271
TGME49_chrVI	1256355	1256728	374	38	1.89524	5.36744	3.89809	99	Promoter (1-2kb)	1258324	1260540	2217	+	TGME49_240400	-1596
TGME49_chrVI	1256355	1256728	374	18	1.60056	3.03324	1.83169	319	Promoter (1-2kb)	1258324	1260540	2217	+	TGME49_240400	-1596
TGME49_chrVI	1289726	1290118	393	38	1.88172	5.35202	3.8836	106	Promoter (1-2kb)	1288028	1289222	1195	+	TGME49_240460	1698
TGME49_chrVI	1301494	1302029	536	42	1.988	5.81023	4.29678	197	Promoter (1-2kb)	1299220	1303680	4461	-	TGME49_240510	1651
TGME49_chrVI	1339119	1339513	395	23	1.70118	3.59142	2.31492	129	Promoter (1-2kb)	1338722	1340525	1804	-	TGME49_240610	1012
TGME49_chrVI	1347201	1347400	200	51	1.93603	6.75522	5.16756	99	Promoter (1-2kb)	1348593	1354690	6098	+	TGME49_240640	-1193
TGME49_chrVI	1350130	1350532	403	42	1.8617	5.72023	4.21545	94	Promoter (1-2kb)	1348593	1354690	6098	+	TGME49_240640	1537
TGME49_chrVI	1385134	1385584	451	16	1.6093	2.85226	1.66704	126	Promoter (1-2kb)	1382225	1383916	1692	-	TGME49_240680	-1218
TGME49_chrVI	1385134	1385584	451	42	2.00181	5.72384	4.21545	346	Promoter (1-2kb)	1382225	1383916	1692	-	TGME49_240680	-1218
TGME49_chrVI	1505533	1505855	323	30	1.46257	4.44818	3.07009	68	Promoter (1-2kb)	1504117	1513286	9170	+	TGME49_240880	1416
TGME49_chrVI	1546591	1548029	1439	13	1.37996	2.48352	1.36379	79	Promoter (1-2kb)	1539091	1549849	10759	-	TGME49_240900	1820
TGME49_chrVI	1546591	1548029	1439	195	2.58819	21.7389	19.5834	522	Promoter (1-2kb)	1539091	1549849	10759	-	TGME49_240900	1820
TGME49_chrVI	1546591	1548029	1439	90	2.0428	10.8902	9.0733	961	Promoter (1-2kb)	1539091	1549849	10759	-	TGME49_240900	1820
TGME49_chrVI	1546591	1548029	1439	92	2.06206	11.1217	9.29331	1225	Promoter (1-2kb)	1539091	1549849	10759	-	TGME49_240900	1820
TGME49_chrVI	1581973	1582194	222	53	1.8732	6.89723	5.30236	101	Promoter (1-2kb)	1579942	1580917	976	-	TGME49_240940	-1056
TGME49_chrVI	1585133	1585720	588	29	1.67277	4.36633	2.99415	155	Promoter (1-2kb)	1583490	1586937	3448	-	TGME49_240960	1217
TGME49_chrVI	1585133	1585720	588	56	1.96292	7.22163	5.6042	415	Promoter (1-2kb)	1583490	1586937	3448	-	TGME49_240960	1217
TGME49_chrVI	1588151	1588370	220	43	1.89371	5.8848	4.36701	69	Promoter (1-2kb)	1583490	1586937	3448	-	TGME49_240960	-1214
TGME49_chrVI	1599844	1600498	655	42	2.00181	5.72384	4.21545	127	Promoter (1-2kb)	1601753	1613369	11617	+	TGME49_240980	-1255
TGME49_chrVI	1599844	1600498	655	28	1.80555	4.17788	2.8193	356	Promoter (1-2kb)	1601753	1613369	11617	+	TGME49_240980	-1255
TGME49_chrVI	1599844	1600498	655	42	2.00181	5.72384	4.21545	499	Promoter (1-2kb)	1601753	1613369	11617	+	TGME49_240980	-1255
TGME49_chrVI	1628147	1628356	210	43	1.95667	5.85678	4.34065	98	Promoter (1-2kb)	1626197	1636071	9875	+	TGME49_241130	1950
TGME49_chrVI	1664829	1665154	326	42	1.90815	5.76091	4.25042	132	Promoter (1-2kb)	1663276	1666705	3430	-	TGME49_241165	1551
TGME49_chrVI	1678679	1679046	368	21	1.69231	3.43303	2.1694	99	Promoter (1-2kb)	1677470	1678120	651	+	TGME49_241175	1209
TGME49_chrVI	1687400	1687851	452	104	2.21141	12.365	10.4879	222	Promoter (1-2kb)	1685869	1694419	8551	+	TGME49_241240	1531
TGME49_chrVI	1712163	1712782	620	51	2.01853	6.71736	5.1384	113	Promoter (1-2kb)	1710616	1713597	2982	+	TGME49_241610	1547
TGME49_chrVI	1712163	1712782	620	26	1.71391	4.00146	2.66781	562	Promoter (1-2kb)	1710616	1713597	2982	+	TGME49_241610	1547
TGME49_chrVI	1907656	1908114	459	23	1.72705	3.6201	2.32819	97	Promoter (1-2kb)	1909300	1911468	2169	+	TGME49_242118	-1186
TGME49_chrVI	1907656	1908114	459	76	2.39432	9.4062	7.65847	355	Promoter (1-2kb)	1909300	1911468	2169	+	TGME49_242118	-1186
TGME49_chrVI	1922755	1923055	301	137	2.94384	15.7005	13.7044	173	Promoter (1-2kb)	1921126	1922781	1656	+	TGME49_242250	1629
TGME49_chrVI	1938915	1939290	376	26	1.74165	3.93727	2.60848	232	Promoter (1-2kb)	1941221	1947816	6596	+	TGME49_242290	-1931
TGME49_chrVI	2074506	2074906	401	22	1.55354	3.52809	2.25676	308	Promoter (1-2kb)	2070151	2075942	5792	-	TGME49_242570	1036
TGME49_chrVI	2199184	2200571	1388	33	1.88406	4.77089	3.34967	96	Promoter (1-2kb)	2201801	2203625	1825	+	TGME49_242710	-1230
TGME49_chrVI	2199184	2200571	1388	14	1.57005	2.61532	1.46668	342	Promoter (1-2kb)	2201801	2203625	1825	+	TGME49_242710	-1230
TGME49_chrVI	2199184	2200571	1388	80	2.43357	9.81413	8.04576	598	Promoter (1-2kb)	2201801	2203625	1825	+	TGME49_242710	-1230
TGME49_chrVI	2199184	2200571	1388	88	2.51208	10.6502	8.84237	1169	Promoter (1-2kb)	2201801	2203625	1825	+	TGME49_242710	-1230
TGME49_chrVI	2227311	2227514	204	45	2.04106	6.05783	4.52217	99	Promoter (1-2kb)	2225941	2239480	13540	+	TGME49_242750	1370
TGME49_chrVI	2419479	2419684	206	39	1.76923	5.39927	3.91916	159	Promoter (1-2kb)	2418425	2420571	2147	+	TGME49_243150	1054
TGME49_chrVI	2546318	2546544	227	42	2.00181	5.72384	4.21545	118	Promoter (1-2kb)	2548013	2557375	9363	+	TGME49_243330	-1469
TGME49_chrVI	2619364	2619813	450	19	1.58932	3.14564	1.91997	240	Promoter (1-2kb)	2618216	2619237	1022	+	TGME49_243420	1148
TGME49_chrVI	2627476	2628427	952	21	1.59363	3.43335	2.16969	78	Promoter (1-2kb)	2618862	2629456	10595	-	TGME49_243430	1029
TGME49_chrVI	2627476	2628427	952	164	2.8352	18.4887	16.4141	334	Promoter (1-2kb)	2618862	2629456	10595	-	TGME49_243430	1029
TGME49_chrVI	2627476	2628427	952	84	2.2619	10.1926	8.40951	628	Promoter (1-2kb)	2618862	2629456	10595	-	TGME49_243430	1029
TGME49_chrVI	2651463	2651816	354	185	2.30527	20.6458	18.5164	174	Promoter (1-2kb)	2644920	2653492	8573	-	TGME49_243460	1676
TGME49_chrVI	2655742	2657247	1506	301	2.66649	32.5192	30.1463	317	Promoter (1-2kb)	2653634	2654518	885	-	TGME49_243465	-1224
TGME49_chrVI	2655742	2657247	1506	584	3.45903	61.2403	58.4657	639	Promoter (1-2kb)	2653634	2654518	885	-	TGME49_243465	-1224
TGME49_chrVI	2655742	2657247	1506	873	4.20298	90.4107	87.3254	965	Promoter (1-2kb)	2653634	2654518	885	-	TGME49_243465	-1224
TGME49_chrVI	2655742	2657247	1506	221	2.44216	24.3823	22.1657	1217	Promoter (1-2kb)	2653634	2654518	885	-	TGME49_243465	-1224
TGME49_chrVIII	3471199	3471793	595	58	2.19807	7.47195	5.83576	99	Promoter (1-2kb)	3453582	3470052	16471	-	TGME49_243482	-1147
TGME49_chrVIII	3471199	3471793	595	36	1.92331	5.08023	3.62917	543	Promoter (1-2kb)	3453582	3470052	16471	-	TGME49_243482	-1147
TGME49_chrVI	2724938	2725394	457	47	1.90531	6.27615	4.72858	174	Promoter (1-2kb)	2726766	2729354	2589	+	TGME49_243580	-1372
TGME49_chrVI	2724938	2725394	457	60	2.0432	7.71839	6.07022	335	Promoter (1-2kb)	2726766	2729354	2589	+	TGME49_243580	-1372
TGME49_chrVI	2826627	2826869	243	29	1.81187	4.28061	2.91447	99	Promoter (1-2kb)	2825415	2833585	8171	+	TGME49_243740	1212
TGME49_chrVI	2846895	2847128	234	30	1.84481	4.47006	3.07952	75	Promoter (1-2kb)	2844281	2848774	4494	-	TGME49_243760	1646
TGME49_chrVI	3045931	3046313	383	14	1.57005	2.61532	1.46668	66	Promoter (1-2kb)	3036941	3047856	10916	-	TGME49_244120	1543
TGME49_chrVI	3091972	3092232	261	22	1.6678	3.56026	2.28629	162	Promoter (1-2kb)	3091299	3093452	2154	-	TGME49_244180	1220
TGME49_chrVI	3145572	3145879	308	20	1.6523	3.31905	2.07867	129	Promoter (1-2kb)	3144015	3145228	1214	+	TGME49_244260	1557
TGME49_chrVI	3226919	3227118	200	30	1.84481	4.47006	3.07952	166	Promoter (1-2kb)	3222552	3228710	6159	-	TGME49_244380	1592
TGME49_chrVI	3236251	3236599	349	30	1.84025	4.44384	3.06602	117	Promoter (1-2kb)	3230373	3237863	7491	-	TGME49_244390	1264
TGME49_chrVI	3287534	3287971	438	40	1.84304	5.51082	4.02378	78	Promoter (1-2kb)	3275165	3286391	11227	-	TGME49_244460	-1143
TGME49_chrVI	3323577	3325171	1595	23	1.41026	3.63073	2.338	81	Promoter (1-2kb)	3326779	3331060	4282	+	TGME49_244510	-1608
TGME49_chrVI	3323577	3325171	1595	542	3.2893	57.021	54.2954	566	Promoter (1-2kb)	3326779	3331060	4282	+	TGME49_244510	-1608
TGME49_chrVI	3323577	3325171	1595	1857	5.86643	189.468	185.711	1091	Promoter (1-2kb)	3326779	3331060	4282	+	TGME49_244510	-1608
TGME49_chrVI	3393629	3393902	274	25	1.7663	3.89451	2.56891	94	Promoter (1-2kb)	3391640	3395964	4325	+	TGME49_244610	1989
TGME49_chrVI	3474872	3475517	646	27	1.75	4.04626	2.70926	58	Promoter (1-2kb)	3471055	3473016	1962	-	TGME49_244715	-1856
TGME49_chrVI	3474872	3475517	646	16	1.59851	2.88809	1.69966	428	Promoter (1-2kb)	3471055	3473016	1962	-	TGME49_244715	-1856
TGME49_chrVI	3580727	3581112	386	26	1.75182	3.99657	2.66323	92	Promoter (1-2kb)	3582991	3584470	1480	+	TGME49_244890	-1879
TGME49_chrVI	3585878	3586217	340	20	1.65077	3.26056	2.02522	63	Promoter (1-2kb)	3587847	3589101	1255	+	TGME49_244900	-1630
TGME49_chrXII	2272243	2273436	1194	24	1.71551	3.78508	2.48018	88	Promoter (1-2kb)	2268401	2270523	2123	-	TGME49_245440	-1720
TGME49_chrXII	2272243	2273436	1194	40	1.92847	5.58762	4.09603	544	Promoter (1-2kb)	2268401	2270523	2123	-	TGME49_245440	-1720
TGME49_chrXII	2272243	2273436	1194	49	2.04009	6.50885	4.941	913	Promoter (1-2kb)	2268401	2270523	2123	-	TGME49_245440	-1720
TGME49_chrXII	2298973	2299799	827	25	1.46794	3.91402	2.58702	93	Promoter (1-2kb)	2295994	2297271	1278	-	TGME49_245480	-1702
TGME49_chrXII	2298973	2299799	827	45	1.61384	6.03506	4.5085	545	Promoter (1-2kb)	2295994	2297271	1278	-	TGME49_245480	-1702
TGME49_chrXII	2298973	2299799	827	14	1.3415	2.56387	1.4361	720	Promoter (1-2kb)	2295994	2297271	1278	-	TGME49_245480	-1702
TGME49_chrXII	2307535	2307734	200	20	1.49765	3.29013	2.05226	95	Promoter (1-2kb)	2306394	2309968	3575	+	TGME49_245490	1141
TGME49_chrXII	2349151	2349393	243	43	1.88909	5.85071	4.33484	134	Promoter (1-2kb)	2347646	2350082	2437	+	TGME49_245520	1505
TGME49_chrXII	2435532	2435908	377	30	1.75944	4.46939	3.07952	164	Promoter (1-2kb)	2433784	2437758	3975	-	TGME49_245620	1850
TGME49_chrXII	2451052	2451375	324	49	2.02232	6.47698	4.91084	189	Promoter (1-2kb)	2447237	2449807	2571	-	TGME49_245650	-1245
TGME49_chrXII	2459883	2460082	200	48	2.01249	6.40885	4.84642	151	Promoter (1-2kb)	2458250	2464366	6117	+	TGME49_245670	1633
TGME49_chrXII	2469050	2469609	560	79	2.16676	9.67123	7.9125	177	Promoter (1-2kb)	2467509	2467581	73	-	TGME49_245700	-1469
TGME49_chrXII	2469050	2469609	560	22	1.59218	3.46735	2.20099	544	Promoter (1-2kb)	2467509	2467581	73	-	TGME49_245700	-1469
TGME49_chrXII	2644686	2645311	626	18	1.61409	3.01524	1.81527	209	Promoter (1-2kb)	2642619	2646429	3811	-	TGME49_246070	1118
TGME49_chrXII	2644686	2645311	626	102	2.57246	12.117	10.2479	451	Promoter (1-2kb)	2642619	2646429	3811	-	TGME49_246070	1118
TGME49_chrXII	2647974	2648230	257	13	1.53328	2.4764	1.35728	135	Promoter (1-2kb)	2642619	2646429	3811	-	TGME49_246070	-1545
TGME49_chrXII	2696763	2697377	615	105	2.32318	12.4197	10.5377	182	Promoter (1-2kb)	2695061	2714492	19432	+	TGME49_246170	1702
TGME49_chrXII	2696763	2697377	615	27	1.63892	4.06669	2.72819	536	Promoter (1-2kb)	2695061	2714492	19432	+	TGME49_246170	1702
TGME49_chrXII	2990344	2990568	225	33	1.88406	4.77089	3.34967	98	Promoter (1-2kb)	2988508	2995147	6640	+	TGME49_246770	1836
TGME49_chrXII	3056206	3056405	200	14	1.57005	2.61532	1.46668	49	Promoter (1-2kb)	3042604	3054774	12171	-	TGME49_246970	-1432
TGME49_chrXII	3126770	3127127	358	13	1.3165	2.43114	1.31648	260	Promoter (1-2kb)	3120313	3128324	8012	-	TGME49_247040	1197
TGME49_chrXII	3250654	3250905	252	36	1.75866	5.07176	3.62917	149	Promoter (1-2kb)	3248938	3252040	3103	+	TGME49_247310	1716
TGME49_chrXII	3277157	3277551	395	39	1.72101	5.4045	3.92405	220	Promoter (1-2kb)	3275463	3279180	3718	-	TGME49_247350	1629
TGME49_chrXII	3277157	3277551	395	23	1.55196	3.67243	2.37639	342	Promoter (1-2kb)	3275463	3279180	3718	-	TGME49_247350	1629
TGME49_chrXII	3326788	3327326	539	74	2.16628	9.14519	7.41267	99	Promoter (1-2kb)	3325732	3328232	2501	+	TGME49_247400	1056
TGME49_chrXII	3326788	3327326	539	69	2.12704	8.70734	6.99835	446	Promoter (1-2kb)	3325732	3328232	2501	+	TGME49_247400	1056
TGME49_chrXII	3520768	3521144	377	86	2.46026	10.4109	8.61542	166	Promoter (1-2kb)	3507570	3519428	11859	-	TGME49_247700	-1340
TGME49_chrXII	3521404	3521879	476	57	2.17226	7.40623	5.77949	108	Promoter (1-2kb)	3507570	3519428	11859	-	TGME49_247700	-1976
TGME49_chrXII	3541982	3542286	305	15	1.52068	2.74537	1.58491	162	Promoter (1-2kb)	3533790	3543801	10012	-	TGME49_247730	1515
TGME49_chrXII	3545607	3545907	301	35	1.8407	5.00613	3.56938	96	Promoter (1-2kb)	3546944	3559681	12738	+	TGME49_247740	-1037
TGME49_chrXII	3558634	3558833	200	36	1.92331	5.08023	3.62917	177	Promoter (1-2kb)	3560314	3562562	2249	+	TGME49_247750	-1481
TGME49_chrXII	3561847	3562286	440	46	2.04633	6.1831	4.64039	92	Promoter (1-2kb)	3560314	3562562	2249	+	TGME49_247750	1533
TGME49_chrXII	3590277	3590703	427	58	2.07403	7.49881	5.86136	58	Promoter (1-2kb)	3588445	3599212	10768	+	TGME49_247790	1832
TGME49_chrXII	3647090	3647581	492	27	1.71958	4.03681	2.70051	112	Promoter (1-2kb)	3645161	3653431	8271	+	TGME49_247970	1929
TGME49_chrXII	3649252	3649840	589	67	2.27964	8.47909	6.78502	176	Promoter (1-2kb)	3651270	3660510	9241	+	TGME49_248100	-1430
TGME49_chrXII	3740060	3740290	231	39	1.96256	5.39793	3.91788	126	Promoter (1-2kb)	3738710	3744083	5374	+	TGME49_248200	1350
TGME49_chrXII	3754939	3755354	416	23	1.72705	3.6201	2.32819	96	Promoter (1-2kb)	3753916	3761140	7225	+	TGME49_248240	1023
TGME49_chrXII	3768550	3769970	1421	512	4.13569	53.9245	51.2363	682	Promoter (1-2kb)	3771010	3773775	2766	+	TGME49_248270	-1040
TGME49_chrXII	3768550	3769970	1421	469	3.95584	49.6082	46.9771	977	Promoter (1-2kb)	3771010	3773775	2766	+	TGME49_248270	-1040
TGME49_chrXII	3768550	3769970	1421	46	1.78094	6.18339	4.64066	1386	Promoter (1-2kb)	3771010	3773775	2766	+	TGME49_248270	-1040
TGME49_chrXII	3778572	3778808	237	38	1.81347	5.35937	3.89051	84	Promoter (1-2kb)	3780569	3793544	12976	+	TGME49_248290	-1761
TGME49_chrXII	3824476	3824785	310	14	1.51611	2.64682	1.49541	42	Promoter (1-2kb)	3826245	3828828	2584	+	TGME49_248370	-1460
TGME49_chrXII	3851225	3852093	869	38	1.95465	5.34985	3.88162	254	Promoter (1-2kb)	3849608	3854723	5116	+	TGME49_248440	1617
TGME49_chrXII	3851225	3852093	869	28	1.80555	4.17788	2.8193	501	Promoter (1-2kb)	3849608	3854723	5116	+	TGME49_248440	1617
TGME49_chrXII	3860280	3860545	266	39	1.96256	5.39793	3.91788	175	Promoter (1-2kb)	3861774	3868161	6388	+	TGME49_248450	-1229
TGME49_chrXII	4030482	4030681	200	28	1.80555	4.17788	2.8193	143	Promoter (1-2kb)	4028889	4034257	5369	+	TGME49_248610	1593
TGME49_chrXII	4031927	4032355	429	18	1.64855	3.09881	1.87713	76	Promoter (1-2kb)	4032968	4033984	1017	-	TGME49_248620	1629
TGME49_chrXII	4031927	4032355	429	23	1.72705	3.6201	2.32819	331	Promoter (1-2kb)	4032968	4033984	1017	-	TGME49_248620	1629
TGME49_chrXII	4042568	4043206	639	39	1.96256	5.39793	3.91788	224	Promoter (1-2kb)	4040930	4066170	25241	+	TGME49_248640	1638
TGME49_chrXII	4042568	4043206	639	14	1.56495	2.59063	1.46022	485	Promoter (1-2kb)	4040930	4066170	25241	+	TGME49_248640	1638
TGME49_chrXII	4094685	4095074	390	57	2.1049	7.34303	5.71955	263	Promoter (1-2kb)	4093375	4099143	5769	+	TGME49_248690	1310
TGME49_chrXII	4102227	4102923	697	99	2.42902	11.7701	9.9158	102	Promoter (1-2kb)	4103933	4117215	13283	+	TGME49_248710	-1010
TGME49_chrXII	4102227	4102923	697	80	2.28149	9.7795	8.01661	421	Promoter (1-2kb)	4103933	4117215	13283	+	TGME49_248710	-1010
TGME49_chrXII	4117756	4118097	342	16	1.57343	2.84265	1.66704	83	Promoter (1-2kb)	4115908	4128969	13062	+	TGME49_248720	1848
TGME49_chrXII	4117756	4118097	342	16	1.57453	2.84855	1.66704	239	Promoter (1-2kb)	4115908	4128969	13062	+	TGME49_248720	1848
TGME49_chrXII	4133768	4133979	212	58	2.19807	7.47195	5.83576	73	Promoter (1-2kb)	4129137	4132029	2893	-	TGME49_248730	-1739
TGME49_chrXII	4218679	4218897	219	28	1.80555	4.17788	2.8193	137	Promoter (1-2kb)	4215272	4220697	5426	-	TGME49_248840	1800
TGME49_chrXII	4290686	4290926	241	26	1.62875	3.99248	2.65953	132	Promoter (1-2kb)	4288915	4292019	3105	+	TGME49_248990	1771
TGME49_chrXII	4300813	4301151	339	20	1.56757	3.34612	2.09764	122	Promoter (1-2kb)	4298641	4302865	4225	-	TGME49_249010	1714
TGME49_chrXII	4366795	4367143	349	33	1.55945	4.79309	3.37032	92	Promoter (1-2kb)	4361979	4369012	7034	-	TGME49_249180	1869
TGME49_chrXII	4366795	4367143	349	64	1.81034	8.09191	6.42063	245	Promoter (1-2kb)	4361979	4369012	7034	-	TGME49_249180	1869
TGME49_chrXII	4398260	4398470	211	13	1.43443	2.42484	1.31073	95	Promoter (1-2kb)	4397156	4399321	2166	+	TGME49_249250	1104
TGME49_chrXII	4426897	4427210	314	16	1.6093	2.85226	1.66704	198	Promoter (1-2kb)	4423531	4425206	1676	-	TGME49_249280	-1691
TGME49_chrXII	4471649	4471853	205	44	1.97461	5.9775	4.45444	127	Promoter (1-2kb)	4468254	4473121	4868	-	TGME49_249340	1268
TGME49_chrXII	4588760	4589192	433	35	1.72156	5.01456	3.57723	102	Promoter (1-2kb)	4587164	4588114	951	+	TGME49_249520	1596
TGME49_chrXII	4588760	4589192	433	50	1.9409	6.63467	5.06038	347	Promoter (1-2kb)	4587164	4588114	951	+	TGME49_249520	1596
TGME49_chrXII	4607411	4608525	1115	37	1.86047	5.20891	3.74981	120	Promoter (1-2kb)	4606042	4607583	1542	+	TGME49_249535	1369
TGME49_chrXII	4607411	4608525	1115	33	1.79833	4.79113	3.3685	438	Promoter (1-2kb)	4606042	4607583	1542	+	TGME49_249535	1369
TGME49_chrXII	4607411	4608525	1115	67	2.14153	8.42334	6.73187	831	Promoter (1-2kb)	4606042	4607583	1542	+	TGME49_249535	1369
TGME49_chrXII	4681318	4681581	264	24	1.56747	3.79275	2.48723	87	Promoter (1-2kb)	4675076	4679843	4768	-	TGME49_249600	-1475
TGME49_chrXII	4758209	4758500	292	30	1.84481	4.47006	3.07952	110	Promoter (1-2kb)	4757892	4759629	1738	-	TGME49_249720	1129
TGME49_chrXII	4796732	4797038	307	23	1.72705	3.6201	2.32819	239	Promoter (1-2kb)	4798194	4803235	5042	+	TGME49_249790	-1156
TGME49_chrXII	4969813	4970103	291	14	1.42405	2.54959	1.42328	79	Promoter (1-2kb)	4966687	4967814	1128	-	TGME49_249980	-1999
TGME49_chrXII	5032633	5032958	326	26	1.48943	3.974	2.64248	152	Promoter (1-2kb)	5030735	5037424	6690	+	TGME49_250115	1898
TGME49_chrXII	5166007	5166444	438	30	1.84481	4.47006	3.07952	329	Promoter (1-2kb)	5157908	5164493	6586	-	TGME49_250740	-1514
TGME49_chrXII	5302535	5303007	473	45	1.99572	6.11951	4.58031	118	Promoter (1-2kb)	5304704	5310274	5571	+	TGME49_250900	-1697
TGME49_chrXII	5302535	5303007	473	19	1.62774	3.18305	1.95427	369	Promoter (1-2kb)	5304704	5310274	5571	+	TGME49_250900	-1697
TGME49_chrXII	5321954	5322408	455	30	1.84481	4.47006	3.07952	115	Promoter (1-2kb)	5320935	5323794	2860	-	TGME49_250920	1386
TGME49_chrXII	5321954	5322408	455	18	1.64855	3.09881	1.87713	318	Promoter (1-2kb)	5320935	5323794	2860	-	TGME49_250920	1386
TGME49_chrXII	5382412	5382626	215	33	1.79621	4.71196	3.30486	112	Promoter (1-2kb)	5384556	5386886	2331	+	TGME49_251430	-1930
TGME49_chrXII	5407117	5407972	856	61	2.23732	7.84438	6.18433	104	Promoter (1-2kb)	5402789	5409759	6971	-	TGME49_251460	1787
TGME49_chrXII	5407117	5407972	856	58	2.19807	7.47195	5.83576	340	Promoter (1-2kb)	5402789	5409759	6971	-	TGME49_251460	1787
TGME49_chrXII	5407117	5407972	856	16	1.6093	2.85226	1.66704	691	Promoter (1-2kb)	5402789	5409759	6971	-	TGME49_251460	1787
TGME49_chrXII	5433374	5433729	356	14	1.54753	2.58591	1.4559	246	Promoter (1-2kb)	5431564	5434833	3270	+	TGME49_251500	1810
TGME49_chrXII	5537749	5537948	200	18	1.55699	3.07628	1.87107	60	Promoter (1-2kb)	5539462	5539534	73	-	TGME49_251720	1586
TGME49_chrXII	5572102	5573735	1634	63	2.11356	7.99971	6.33279	103	Promoter (1-2kb)	5565200	5570206	5007	-	TGME49_251760	-1896
TGME49_chrXII	5572102	5573735	1634	59	2.07678	7.6149	5.9719	376	Promoter (1-2kb)	5565200	5570206	5007	-	TGME49_251760	-1896
TGME49_chrXII	5572102	5573735	1634	20	1.60681	3.29402	2.05578	756	Promoter (1-2kb)	5565200	5570206	5007	-	TGME49_251760	-1896
TGME49_chrXII	5572102	5573735	1634	33	1.77792	4.71714	3.30972	987	Promoter (1-2kb)	5565200	5570206	5007	-	TGME49_251760	-1896
TGME49_chrXII	5572102	5573735	1634	60	2.08071	7.64546	6.00096	1290	Promoter (1-2kb)	5565200	5570206	5007	-	TGME49_251760	-1896
TGME49_chrXII	5572102	5573735	1634	26	1.69067	3.9644	2.63367	1516	Promoter (1-2kb)	5565200	5570206	5007	-	TGME49_251760	-1896
TGME49_chrXII	5609497	5609727	231	37	1.66802	5.24422	3.7828	78	Promoter (1-2kb)	5611029	5626277	15249	+	TGME49_251850	-1302
TGME49_chrXII	5658693	5659131	439	29	1.81327	4.28865	2.92195	95	Promoter (1-2kb)	5657263	5658096	834	+	TGME49_251900	1430
TGME49_chrXII	5658693	5659131	439	39	1.95552	5.43757	3.95509	329	Promoter (1-2kb)	5657263	5658096	834	+	TGME49_251900	1430
TGME49_chrXII	5684746	5684965	220	20	1.56863	3.27117	2.03489	93	Promoter (1-2kb)	5684629	5686700	2072	-	TGME49_251958	1735
TGME49_chrXII	5689042	5689567	526	21	1.53346	3.41842	2.15611	199	Promoter (1-2kb)	5689279	5691524	2246	-	TGME49_251962	1957
TGME49_chrIII	369406	369745	340	16	1.6093	2.85226	1.66704	191	Promoter (1-2kb)	367580	371015	3436	-	TGME49_252065	1270
TGME49_chrIII	350649	351412	764	29	1.80412	4.36841	2.99604	473	Promoter (1-2kb)	351799	352570	772	-	TGME49_252090	1158
TGME49_chrIII	350649	351412	764	26	1.75439	4.01151	2.6771	611	Promoter (1-2kb)	351799	352570	772	-	TGME49_252090	1158
TGME49_chrIII	379713	381742	2030	48	1.78341	6.39454	4.83781	97	Promoter (1-2kb)	375018	378618	3601	-	TGME49_252190	-1095
TGME49_chrIII	379713	381742	2030	21	1.50487	3.37988	2.12065	428	Promoter (1-2kb)	375018	378618	3601	-	TGME49_252190	-1095
TGME49_chrIII	379713	381742	2030	284	3.08147	30.7642	28.423	790	Promoter (1-2kb)	375018	378618	3601	-	TGME49_252190	-1095
TGME49_chrIII	379713	381742	2030	145	2.42141	16.5566	14.5361	902	Promoter (1-2kb)	375018	378618	3601	-	TGME49_252190	-1095
TGME49_chrIII	379713	381742	2030	571	4.16843	59.9298	57.1707	1091	Promoter (1-2kb)	375018	378618	3601	-	TGME49_252190	-1095
TGME49_chrIII	379713	381742	2030	130	2.31368	15.0744	13.0998	1685	Promoter (1-2kb)	375018	378618	3601	-	TGME49_252190	-1095
TGME49_chrIII	419104	419372	269	27	1.69753	4.063	2.72482	132	Promoter (1-2kb)	417275	421074	3800	+	TGME49_252230	1829
TGME49_chrIII	452819	453055	237	20	1.6878	3.35481	2.09764	149	Promoter (1-2kb)	450847	458766	7920	+	TGME49_252270	1972
TGME49_chrIII	467164	467616	453	30	1.84481	4.47006	3.07952	256	Promoter (1-2kb)	468624	477956	9333	+	TGME49_252290	-1008
TGME49_chrIII	545765	545985	221	29	1.7991	4.27285	2.90728	64	Promoter (1-2kb)	543876	549447	5572	+	TGME49_252395	1889
TGME49_chrIII	554772	555148	377	96	2.59058	11.5127	9.66714	143	Promoter (1-2kb)	550721	556775	6055	-	TGME49_252400	1627
TGME49_chrIII	596322	596532	211	63	2.12355	7.97826	6.31231	110	Promoter (1-2kb)	592388	594765	2378	-	TGME49_252490	-1557
TGME49_chrIII	609371	609586	216	66	1.94346	8.33813	6.65055	110	Promoter (1-2kb)	600682	607826	7145	-	TGME49_252510	-1545
TGME49_chrIII	609794	610230	437	178	2.65668	19.9319	17.8195	251	Promoter (1-2kb)	600682	607826	7145	-	TGME49_252510	-1968
TGME49_chrIII	620495	620789	295	20	1.6878	3.35481	2.09764	117	Promoter (1-2kb)	619157	622442	3286	-	TGME49_252630	1653
TGME49_chrIII	629079	629487	409	36	1.92331	5.08023	3.62917	220	Promoter (1-2kb)	622840	627740	4901	-	TGME49_252640	-1339
TGME49_chrIII	657818	658048	231	42	2.00181	5.72384	4.21545	184	Promoter (1-2kb)	647982	659508	11527	-	TGME49_252880	1460
TGME49_chrIII	677915	678539	625	64	2.17539	8.16817	6.49342	356	Promoter (1-2kb)	676528	676600	73	+	TGME49_253010	1387
TGME49_chrIII	782964	783163	200	23	1.72705	3.6201	2.32819	93	Promoter (1-2kb)	781696	791947	10252	+	TGME49_253150	1268
KE138861	1734	2837	1104	1108	8.125	114.167	110.872	323	Promoter (1-2kb)	286	3123	2838	+	TGME49_253180	1448
KE138861	1734	2837	1104	842	6.94746	87.3004	84.2431	645	Promoter (1-2kb)	286	3123	2838	+	TGME49_253180	1448
TGME49_chrIII	858575	859147	573	30	1.79598	4.38505	3.01148	190	Promoter (1-2kb)	857863	860334	2472	-	TGME49_253330	1187
TGME49_chrIII	858575	859147	573	42	1.96793	5.7654	4.25456	474	Promoter (1-2kb)	857863	860334	2472	-	TGME49_253330	1187
TGME49_chrIII	917620	917981	362	44	1.97984	5.92785	4.40757	167	Promoter (1-2kb)	918697	919350	654	-	TGME49_253390	1369
TGME49_chrIII	943831	944417	587	59	2.17231	7.61778	5.9747	278	Promoter (1-2kb)	942629	953298	10670	+	TGME49_253430	1202
TGME49_chrIII	959877	960562	686	231	2.77341	25.3781	23.1415	282	Promoter (1-2kb)	961744	973590	11847	+	TGME49_253440	-1182
TGME49_chrIII	959877	960562	686	189	2.58077	21.0428	18.9031	504	Promoter (1-2kb)	961744	973590	11847	+	TGME49_253440	-1182
TGME49_chrIII	962800	962999	200	56	1.85345	7.27949	5.65921	186	Promoter (1-2kb)	961744	973590	11847	+	TGME49_253440	1056
TGME49_chrIII	963332	963985	654	26	1.58059	3.97855	2.64675	97	Promoter (1-2kb)	961744	973590	11847	+	TGME49_253440	1588
TGME49_chrIII	963332	963985	654	44	1.76418	5.96726	4.44481	351	Promoter (1-2kb)	961744	973590	11847	+	TGME49_253440	1588
TGME49_chrIII	973693	973959	267	67	2.04896	8.40777	6.71698	136	Promoter (1-2kb)	974007	975054	1048	-	TGME49_253460	1095
TGME49_chrIII	1087146	1087603	458	32	1.822	4.67897	3.27418	321	Promoter (1-2kb)	1082224	1088859	6636	-	TGME49_253650	1256
TGME49_chrIII	1114311	1114860	550	103	2.58182	12.1906	10.3192	173	Promoter (1-2kb)	1103850	1113290	9441	-	TGME49_253700	-1021
TGME49_chrIII	1230888	1231132	245	39	1.92308	5.39439	3.91788	116	Promoter (1-2kb)	1229207	1232157	2951	+	TGME49_253850	1681
TGME49_chrIII	1241395	1241914	520	21	1.6586	3.45555	2.19011	103	Promoter (1-2kb)	1233043	1243773	10731	-	TGME49_253860	1859
TGME49_chrIII	1245173	1245659	487	77	2.32558	9.53097	7.7781	153	Promoter (1-2kb)	1233043	1243773	10731	-	TGME49_253860	-1400
TGME49_chrIII	1308661	1308866	206	28	1.75983	4.22732	2.8651	138	Promoter (1-2kb)	1310415	1313505	3091	+	TGME49_253925	-1549
TGME49_chrIII	1312114	1312913	800	40	1.87032	5.56667	4.07629	129	Promoter (1-2kb)	1310415	1313505	3091	+	TGME49_253925	1699
TGME49_chrIII	1312114	1312913	800	30	1.74312	4.48049	3.08923	400	Promoter (1-2kb)	1310415	1313505	3091	+	TGME49_253925	1699
TGME49_chrIII	1413940	1414480	541	16	1.6093	2.85226	1.66704	51	Promoter (1-2kb)	1406562	1416139	9578	-	TGME49_254020	1659
TGME49_chrIII	1413940	1414480	541	22	1.71741	3.5681	2.29348	328	Promoter (1-2kb)	1406562	1416139	9578	-	TGME49_254020	1659
TGME49_chrIII	1472306	1472705	400	14	1.57005	2.61532	1.46668	48	Promoter (1-2kb)	1470341	1472245	1905	+	TGME49_254140	1965
TGME49_chrIII	1472306	1472705	400	25	1.7663	3.89451	2.56891	172	Promoter (1-2kb)	1470341	1472245	1905	+	TGME49_254140	1965
TGME49_chrIII	1611012	1611394	383	21	1.68666	3.45651	2.19097	56	Promoter (1-2kb)	1609777	1611476	1700	+	TGME49_254320	1235
TGME49_chrIII	1707755	1708565	811	84	2.47283	10.2288	8.44031	406	Promoter (1-2kb)	1699735	1709703	9969	-	TGME49_254390	1138
TGME49_chrIII	1707755	1708565	811	54	2.15882	7.10695	5.49514	672	Promoter (1-2kb)	1699735	1709703	9969	-	TGME49_254390	1138
TGME49_chrIII	1735677	1736753	1077	109	2.70833	12.8541	10.955	182	Promoter (1-2kb)	1735173	1738664	3492	-	TGME49_254430	1911
TGME49_chrIII	1735677	1736753	1077	182	3.2971	20.3483	18.2251	444	Promoter (1-2kb)	1735173	1738664	3492	-	TGME49_254430	1911
TGME49_chrIII	1735677	1736753	1077	14	1.57005	2.61532	1.46668	893	Promoter (1-2kb)	1735173	1738664	3492	-	TGME49_254430	1911
TGME49_chrIII	1862819	1863314	496	31	1.82972	4.52113	3.12702	95	Promoter (1-2kb)	1860696	1861757	1062	-	TGME49_254620	-1062
TGME49_chrIII	1932885	1933095	211	54	2.11424	7.01341	5.41275	99	Promoter (1-2kb)	1927912	1934245	6334	-	TGME49_254790	1150
TGME49_chrIII	2026433	2026795	363	78	2.15401	9.6577	7.89954	184	Promoter (1-2kb)	2022446	2025343	2898	-	TGME49_254910	-1090
TGME49_chrIII	2027040	2028330	1291	79	2.16914	9.69296	7.93342	152	Promoter (1-2kb)	2025518	2029762	4245	-	TGME49_254915	1432
TGME49_chrIII	2027040	2028330	1291	281	3.41598	30.4408	28.1045	351	Promoter (1-2kb)	2025518	2029762	4245	-	TGME49_254915	1432
TGME49_chrIII	2027040	2028330	1291	64	2.03473	8.09961	6.42797	619	Promoter (1-2kb)	2025518	2029762	4245	-	TGME49_254915	1432
TGME49_chrIII	2027040	2028330	1291	109	2.3913	12.8529	10.955	956	Promoter (1-2kb)	2025518	2029762	4245	-	TGME49_254915	1432
TGME49_chrIII	2034404	2034679	276	24	1.74284	3.76509	2.46169	161	Promoter (1-2kb)	2035981	2044068	8088	+	TGME49_254930	-1302
TGME49_chrVIIb	5053868	5054345	478	210	3.02617	23.2569	21.0659	142	Promoter (1-2kb)	5052399	5053544	1146	+	TGME49_255175	1469
TGME49_chrVIIb	5045699	5046000	302	20	1.6878	3.35481	2.09764	130	Promoter (1-2kb)	5028130	5047504	19375	-	TGME49_255180	1504
TGME49_chrVIIb	5048611	5048934	324	52	2.01692	6.79426	5.20454	92	Promoter (1-2kb)	5028130	5047504	19375	-	TGME49_255180	-1107
TGME49_chrVIIb	4945602	4945892	291	18	1.54581	3.08544	1.87713	228	Promoter (1-2kb)	4947538	4954014	6477	+	TGME49_255260	-1646
TGME49_chrVIIb	4910154	4910353	200	22	1.70807	3.51783	2.24734	174	Promoter (1-2kb)	4908769	4911402	2634	+	TGME49_255310	1385
TGME49_chrVIIb	4890448	4890831	384	23	1.72705	3.6201	2.32819	341	Promoter (1-2kb)	4888514	4896463	7950	+	TGME49_255340	1934
TGME49_chrVIIb	4813630	4813976	347	62	1.85547	7.93243	6.26851	65	Promoter (1-2kb)	4815674	4821018	5345	+	TGME49_255450	-1698
TGME49_chrVIIb	4814185	4814501	317	16	1.42802	2.87293	1.68583	56	Promoter (1-2kb)	4815674	4821018	5345	+	TGME49_255450	-1173
TGME49_chrVIIb	4699452	4699717	266	30	1.84481	4.47006	3.07952	132	Promoter (1-2kb)	4699916	4701292	1377	-	TGME49_255720	1575
TGME49_chrVIIb	4697652	4698013	362	19	1.62925	3.14364	1.91816	57	Promoter (1-2kb)	4696076	4697978	1903	+	TGME49_255730	1576
TGME49_chrVIIb	4681516	4681715	200	21	1.57633	3.36281	2.10503	97	Promoter (1-2kb)	4676363	4680277	3915	-	TGME49_255860	-1239
TGME49_chrVIIb	4681980	4682416	437	143	2.77778	16.399	14.3826	223	Promoter (1-2kb)	4676363	4680277	3915	-	TGME49_255860	-1703
TGME49_chrVIIb	4641984	4642517	534	43	1.94274	5.84373	4.32829	131	Promoter (1-2kb)	4638424	4640463	2040	-	TGME49_255895	-1521
TGME49_chrVIIb	4621400	4621841	442	36	1.92331	5.08023	3.62917	329	Promoter (1-2kb)	4623625	4627377	3753	+	TGME49_255920	-1784
TGME49_chrVIIb	4526369	4527191	823	20	1.68232	3.32595	2.08501	104	Promoter (1-2kb)	4525507	4528811	3305	-	TGME49_256080	1620
TGME49_chrVIIb	4526369	4527191	823	80	2.43357	9.81413	8.04576	367	Promoter (1-2kb)	4525507	4528811	3305	-	TGME49_256080	1620
TGME49_chrVIIb	4526369	4527191	823	20	1.67576	3.29148	2.0535	638	Promoter (1-2kb)	4525507	4528811	3305	-	TGME49_256080	1620
TGME49_chrVIIb	4499622	4501109	1488	52	2.03063	6.80515	5.21481	130	Promoter (1-2kb)	4502519	4504310	1792	+	TGME49_256650	-1410
TGME49_chrVIIb	4499622	4501109	1488	103	2.49836	12.2285	10.3559	344	Promoter (1-2kb)	4502519	4504310	1792	+	TGME49_256650	-1410
TGME49_chrVIIb	4499622	4501109	1488	94	2.41514	11.257	9.42372	600	Promoter (1-2kb)	4502519	4504310	1792	+	TGME49_256650	-1410
TGME49_chrVIIb	4499622	4501109	1488	486	4.70664	51.3065	48.6508	1153	Promoter (1-2kb)	4502519	4504310	1792	+	TGME49_256650	-1410
TGME49_chrVIIb	4503678	4504390	713	235	3.50877	25.8424	23.5957	367	Promoter (1-2kb)	4502519	4504310	1792	+	TGME49_256650	1159
TGME49_chrVIIb	4292486	4292728	243	24	1.7192	3.80652	2.49999	73	Promoter (1-2kb)	4293910	4298660	4751	+	TGME49_256990	-1182
TGME49_chrVIIb	4289181	4289450	270	35	1.86751	5.03826	3.59929	153	Promoter (1-2kb)	4287689	4290621	2933	-	TGME49_257000	1171
TGME49_chrVIIb	4274272	4274691	420	18	1.62142	3.0071	1.80783	97	Promoter (1-2kb)	4271928	4275996	4069	-	TGME49_257030	1305
TGME49_chrVIIb	4257675	4257913	239	21	1.68161	3.42891	2.1657	90	Promoter (1-2kb)	4256192	4266442	10251	+	TGME49_257050	1483
TGME49_chrVIIb	4215267	4215513	247	39	1.96256	5.39793	3.91788	176	Promoter (1-2kb)	4206258	4213725	7468	-	TGME49_257120	-1542
TGME49_chrVIIb	4118114	4118542	429	14	1.57005	2.61532	1.46668	99	Promoter (1-2kb)	4119768	4124276	4509	+	TGME49_257340	-1226
TGME49_chrVIIb	4118114	4118542	429	23	1.72705	3.6201	2.32819	227	Promoter (1-2kb)	4119768	4124276	4509	+	TGME49_257340	-1226
TGME49_chrVIIb	4085972	4086329	358	82	2.35294	9.98789	8.21283	253	Promoter (1-2kb)	4087544	4093726	6183	+	TGME49_257370	-1215
TGME49_chrVIIb	4079312	4079526	215	22	1.70675	3.51069	2.24079	90	Promoter (1-2kb)	4080603	4084884	4282	+	TGME49_257380	-1077
TGME49_chrVIIb	4081953	4082221	269	75	2.27273	9.24386	7.50716	110	Promoter (1-2kb)	4080603	4084884	4282	+	TGME49_257380	1350
TGME49_chrVIIb	4050131	4050527	397	65	2.07622	8.27408	6.58934	308	Promoter (1-2kb)	4044319	4048422	4104	-	TGME49_257440	-1709
TGME49_chrVIIb	3965803	3966016	214	30	1.46396	4.43557	3.05834	119	Promoter (1-2kb)	3962517	3964436	1920	-	TGME49_257580	-1367
TGME49_chrVIIb	3810408	3811070	663	29	1.81132	4.3444	2.97375	168	Promoter (1-2kb)	3804843	3812867	8025	-	TGME49_257800	1797
TGME49_chrVIIb	3810408	3811070	663	18	1.62362	3.06584	1.86141	348	Promoter (1-2kb)	3804843	3812867	8025	-	TGME49_257800	1797
TGME49_chrVIIb	3751472	3752430	959	243	3.72886	26.5851	24.3221	186	Promoter (1-2kb)	3753437	3766855	13419	+	TGME49_257910	-1007
TGME49_chrVIIb	3751472	3752430	959	146	3.02234	16.6954	14.6696	622	Promoter (1-2kb)	3753437	3766855	13419	+	TGME49_257910	-1007
TGME49_chrVIIb	3715529	3715755	227	13	1.50685	2.45412	1.33719	99	Promoter (1-2kb)	3703843	3717160	13318	-	TGME49_257945	1405
TGME49_chrVIIb	3700146	3700383	238	23	1.72705	3.6201	2.32819	157	Promoter (1-2kb)	3694153	3699053	4901	-	TGME49_257960	-1093
TGME49_chrVIIb	3589394	3589760	367	51	2.11956	6.74952	5.16208	181	Promoter (1-2kb)	3590244	3591281	1038	-	TGME49_258085	1521
TGME49_chrVIIb	3589050	3589249	200	54	2.15882	7.10695	5.49514	97	Promoter (1-2kb)	3578545	3587693	9149	-	TGME49_258090	-1357
TGME49_chrVIIb	3540389	3540883	495	45	2.04106	6.05783	4.52217	103	Promoter (1-2kb)	3542477	3546594	4118	+	TGME49_258160	-1594
TGME49_chrVIIb	3519918	3520260	343	28	1.80555	4.17788	2.8193	240	Promoter (1-2kb)	3521575	3525038	3464	+	TGME49_258200	-1315
TGME49_chrVIIb	3523229	3523428	200	25	1.7663	3.89451	2.56891	81	Promoter (1-2kb)	3521575	3525038	3464	+	TGME49_258200	1654
TGME49_chrVIIb	3489903	3490143	241	30	1.80505	4.44014	3.06264	121	Promoter (1-2kb)	3469975	3488073	18099	-	TGME49_258240	-1830
TGME49_chrVIIb	3452396	3453091	696	24	1.72035	3.756	2.45342	95	Promoter (1-2kb)	3449104	3451188	2085	-	TGME49_258370	-1208
TGME49_chrVIIb	3452396	3453091	696	42	1.97513	5.81228	4.29867	370	Promoter (1-2kb)	3449104	3451188	2085	-	TGME49_258370	-1208
TGME49_chrVIIb	3452396	3453091	696	33	1.85051	4.78737	3.36504	592	Promoter (1-2kb)	3449104	3451188	2085	-	TGME49_258370	-1208
TGME49_chrVIIb	3414964	3415349	386	16	1.56576	2.80164	1.6359	56	Promoter (1-2kb)	3413789	3423357	9569	+	TGME49_258450	1175
TGME49_chrVIIb	3377336	3377758	423	39	1.96256	5.39793	3.91788	61	Promoter (1-2kb)	3376033	3380909	4877	+	TGME49_258508	1303
TGME49_chrVIIb	3360821	3361221	401	21	1.64609	3.38348	2.124	161	Promoter (1-2kb)	3359131	3362848	3718	+	TGME49_258530	1690
TGME49_chrVIIb	3339787	3340737	951	271	3.51682	29.4733	27.1555	162	Promoter (1-2kb)	3334632	3338726	4095	-	TGME49_258560	-1061
TGME49_chrVIIb	3339787	3340737	951	112	2.50458	13.1224	11.215	321	Promoter (1-2kb)	3334632	3338726	4095	-	TGME49_258560	-1061
TGME49_chrVIIb	3339787	3340737	951	141	2.71341	16.1243	14.1169	646	Promoter (1-2kb)	3334632	3338726	4095	-	TGME49_258560	-1061
TGME49_chrVIIb	3312584	3312799	216	14	1.57005	2.61532	1.46668	68	Promoter (1-2kb)	3313900	3320829	6930	+	TGME49_258590	-1101
TGME49_chrVIIb	3224030	3224323	294	33	1.88406	4.77089	3.34967	183	Promoter (1-2kb)	3226098	3227479	1382	+	TGME49_258720	-1775
TGME49_chrVIIb	3222678	3223052	375	20	1.6878	3.35481	2.09764	77	Promoter (1-2kb)	3220931	3223083	2153	+	TGME49_258730	1747
TGME49_chrVIIb	3191566	3192729	1164	40	1.9471	5.54832	4.05911	111	Promoter (1-2kb)	3194469	3202505	8037	+	TGME49_258770	-1740
TGME49_chrVIIb	3191566	3192729	1164	111	2.67261	13.0578	11.1524	464	Promoter (1-2kb)	3194469	3202505	8037	+	TGME49_258770	-1740
TGME49_chrVIIb	3191566	3192729	1164	50	2.07407	6.64537	5.07044	762	Promoter (1-2kb)	3194469	3202505	8037	+	TGME49_258770	-1740
TGME49_chrVIIb	3191566	3192729	1164	34	1.87688	4.87672	3.44842	1045	Promoter (1-2kb)	3194469	3202505	8037	+	TGME49_258770	-1740
TGME49_chrVIIb	3193079	3193278	200	29	1.81467	4.2967	2.92939	96	Promoter (1-2kb)	3194469	3202505	8037	+	TGME49_258770	-1191
TGME49_chrVIIb	3127338	3127621	284	61	2.13415	7.75672	6.10656	137	Promoter (1-2kb)	3129213	3134875	5663	+	TGME49_258850	-1592
TGME49_chrVIIb	2995744	2996318	575	51	2.11956	6.74952	5.16208	98	Promoter (1-2kb)	2994627	2997662	3036	+	TGME49_259040	1117
TGME49_chrVIIb	2995744	2996318	575	30	1.84481	4.47006	3.07952	441	Promoter (1-2kb)	2994627	2997662	3036	+	TGME49_259040	1117
TGME49_chrVIIb	2992013	2992419	407	25	1.7663	3.89451	2.56891	59	Promoter (1-2kb)	2988344	2990212	1869	-	TGME49_259050	-1801
TGME49_chrVIIb	2992013	2992419	407	30	1.84481	4.47006	3.07952	237	Promoter (1-2kb)	2988344	2990212	1869	-	TGME49_259050	-1801
TGME49_chrVIIb	2934958	2935157	200	16	1.6093	2.85226	1.66704	85	Promoter (1-2kb)	2933537	2937151	3615	-	TGME49_259155	1994
TGME49_chrVIIb	2904359	2904772	414	18	1.64855	3.09881	1.87713	202	Promoter (1-2kb)	2897279	2903136	5858	-	TGME49_259190	-1223
TGME49_chrVIIb	2825892	2826235	344	35	1.82342	5.0275	3.58927	221	Promoter (1-2kb)	2824490	2825962	1473	+	TGME49_259270	1402
TGME49_chrVIIb	2800693	2800928	236	25	1.7663	3.89451	2.56891	106	Promoter (1-2kb)	2793136	2798856	5721	-	TGME49_259520	-1837
TGME49_chrVIIb	2664282	2664639	358	14	1.57005	2.61532	1.46668	93	Promoter (1-2kb)	2662578	2668728	6151	+	TGME49_259850	1704
TGME49_chrVIIb	2625672	2626426	755	30	1.84481	4.47006	3.07952	124	Promoter (1-2kb)	2627358	2628025	668	-	TGME49_259895	1599
TGME49_chrVIIb	2625672	2626426	755	25	1.7663	3.89451	2.56891	375	Promoter (1-2kb)	2627358	2628025	668	-	TGME49_259895	1599
TGME49_chrVIIb	2625672	2626426	755	18	1.64855	3.09881	1.87713	640	Promoter (1-2kb)	2627358	2628025	668	-	TGME49_259895	1599
TGME49_chrVIIb	2575488	2575801	314	47	2.02802	6.24647	4.7004	210	Promoter (1-2kb)	2574243	2582960	8718	+	TGME49_259965	1245
TGME49_chrVIIb	2568021	2568627	607	28	1.80555	4.17788	2.8193	221	Promoter (1-2kb)	2569634	2572100	2467	+	TGME49_259970	-1007
TGME49_chrVIIb	2433402	2433860	459	39	1.96256	5.39793	3.91788	144	Promoter (1-2kb)	2435254	2440983	5730	+	TGME49_260230	-1394
TGME49_chrVIIb	2426539	2427817	1279	110	2.61669	12.92	11.0189	259	Promoter (1-2kb)	2429119	2433850	4732	+	TGME49_260240	-1302
TGME49_chrVIIb	2426539	2427817	1279	185	3.16852	20.7206	18.5895	539	Promoter (1-2kb)	2429119	2433850	4732	+	TGME49_260240	-1302
TGME49_chrVIIb	2426539	2427817	1279	39	1.9018	5.41087	3.93004	989	Promoter (1-2kb)	2429119	2433850	4732	+	TGME49_260240	-1302
TGME49_chrVIIb	2297720	2298103	384	20	1.6878	3.35481	2.09764	259	Promoter (1-2kb)	2286223	2296644	10422	-	TGME49_260420	-1076
TGME49_chrVIIb	2261574	2262111	538	88	2.46821	10.6063	8.80354	321	Promoter (1-2kb)	2259664	2267030	7367	+	TGME49_260450	1910
TGME49_chrVIIb	2253396	2253611	216	64	2.19858	8.12564	6.45282	98	Promoter (1-2kb)	2250656	2251666	1011	-	TGME49_260460	-1730
TGME49_chrVIIb	2217892	2218671	780	96	2.59058	11.5127	9.66714	167	Promoter (1-2kb)	2216446	2231203	14758	+	TGME49_260480	1446
TGME49_chrVIIb	2217892	2218671	780	65	2.27657	8.22413	6.54145	495	Promoter (1-2kb)	2216446	2231203	14758	+	TGME49_260480	1446
TGME49_chrVIIb	2178696	2179110	415	140	2.9148	16.0175	14.0131	229	Promoter (1-2kb)	2176915	2183999	7085	+	TGME49_260530	1781
TGME49_chrVIIb	2142462	2143311	850	33	1.79028	4.73711	3.32829	185	Promoter (1-2kb)	2145018	2151532	6515	+	TGME49_260580	-1707
TGME49_chrVIIb	2142462	2143311	850	38	1.85185	5.29271	3.82809	405	Promoter (1-2kb)	2145018	2151532	6515	+	TGME49_260580	-1707
TGME49_chrVIIb	2142462	2143311	850	24	1.6731	3.74769	2.44574	728	Promoter (1-2kb)	2145018	2151532	6515	+	TGME49_260580	-1707
TGME49_chrVIIb	2143582	2143927	346	34	1.80038	4.87025	3.44233	87	Promoter (1-2kb)	2145018	2151532	6515	+	TGME49_260580	-1091
TGME49_chrVIIb	2120922	2121132	211	79	2.03501	9.72089	7.96023	195	Promoter (1-2kb)	2116965	2119421	2457	-	TGME49_260620	-1501
TGME49_chrVIIb	1967139	1967790	652	88	2.51208	10.6502	8.84237	129	Promoter (1-2kb)	1962816	1969192	6377	-	TGME49_261018	1402
TGME49_chrVIIb	1967139	1967790	652	30	1.84481	4.47006	3.07952	330	Promoter (1-2kb)	1962816	1969192	6377	-	TGME49_261018	1402
TGME49_chrVIIb	1821355	1821557	203	15	1.41254	2.72799	1.56914	48	Promoter (1-2kb)	1813290	1819931	6642	-	TGME49_261230	-1424
TGME49_chrVIIb	1591068	1591434	367	23	1.72705	3.6201	2.32819	49	Promoter (1-2kb)	1580907	1589852	8946	-	TGME49_261680	-1216
TGME49_chrVIIb	1591068	1591434	367	42	2.00181	5.72384	4.21545	171	Promoter (1-2kb)	1580907	1589852	8946	-	TGME49_261680	-1216
TGME49_chrVIIb	1553024	1553352	329	39	1.80131	5.464	3.97985	140	Promoter (1-2kb)	1552958	1554576	1619	-	TGME49_261740	1224
TGME49_chrVIIb	1551716	1552098	383	39	1.80155	5.40074	3.92053	156	Promoter (1-2kb)	1545934	1550693	4760	-	TGME49_261750	-1023
TGME49_chrVIIb	1533310	1533660	351	24	1.72285	3.7127	2.41357	160	Promoter (1-2kb)	1530296	1535331	5036	-	TGME49_261780	1671
TGME49_chrVIIb	1480391	1480787	397	33	1.88406	4.77089	3.34967	114	Promoter (1-2kb)	1463164	1478471	15308	-	TGME49_261955	-1920
TGME49_chrVIIb	1456560	1456807	248	40	1.96226	5.56241	4.0723	181	Promoter (1-2kb)	1458169	1461795	3627	+	TGME49_261960	-1362
TGME49_chrVIIb	1404311	1405067	757	74	2.27901	9.17582	7.44189	265	Promoter (1-2kb)	1406941	1409624	2684	+	TGME49_262050	-1874
TGME49_chrVIIb	1404311	1405067	757	100	2.49494	11.921	10.0615	624	Promoter (1-2kb)	1406941	1409624	2684	+	TGME49_262050	-1874
TGME49_chrVIIb	1373566	1373766	201	45	2.03846	6.13285	4.59289	160	Promoter (1-2kb)	1372539	1376253	3715	+	TGME49_262110	1027
TGME49_chrVIIb	1373958	1374293	336	29	1.81327	4.28865	2.92195	99	Promoter (1-2kb)	1372539	1376253	3715	+	TGME49_262110	1419
TGME49_chrVIIb	1361230	1362034	805	168	3.05907	18.9401	16.8536	307	Promoter (1-2kb)	1363306	1370772	7467	+	TGME49_262120	-1272
TGME49_chrVIIb	1361230	1362034	805	72	2.28571	8.99208	7.27069	618	Promoter (1-2kb)	1363306	1370772	7467	+	TGME49_262120	-1272
TGME49_chrVIIb	1359938	1360430	493	73	2.2972	9.07732	7.34771	337	Promoter (1-2kb)	1357560	1358543	984	-	TGME49_262125	-1395
TGME49_chrVIIb	1342621	1343015	395	14	1.57005	2.61532	1.46668	49	Promoter (1-2kb)	1344027	1350123	6097	+	TGME49_262140	-1012
TGME49_chrVIIb	1342621	1343015	395	80	2.43357	9.81413	8.04576	315	Promoter (1-2kb)	1344027	1350123	6097	+	TGME49_262140	-1012
TGME49_chrVIIb	1321742	1323026	1285	195	3.0466	21.7403	19.5848	220	Promoter (1-2kb)	1315447	1319873	4427	-	TGME49_262380	-1869
TGME49_chrVIIb	1321742	1323026	1285	98	2.3753	11.6829	9.8315	682	Promoter (1-2kb)	1315447	1319873	4427	-	TGME49_262380	-1869
TGME49_chrVIIb	1321742	1323026	1285	210	3.11216	23.2112	21.0211	1094	Promoter (1-2kb)	1315447	1319873	4427	-	TGME49_262380	-1869
TGME49_chrVIIb	1301791	1302178	388	42	1.7285	5.81199	4.29844	69	Promoter (1-2kb)	1290906	1299909	9004	-	TGME49_262400	-1882
TGME49_chrVIIb	1301791	1302178	388	32	1.62447	4.60938	3.20918	266	Promoter (1-2kb)	1290906	1299909	9004	-	TGME49_262400	-1882
TGME49_chrVIIb	1248696	1249775	1080	17	1.57859	2.91285	1.72211	104	Promoter (1-2kb)	1250840	1259104	8265	+	TGME49_262430	-1065
TGME49_chrVIIb	1248696	1249775	1080	47	2.00281	6.25445	4.70798	408	Promoter (1-2kb)	1250840	1259104	8265	+	TGME49_262430	-1065
TGME49_chrVIIb	1248696	1249775	1080	39	1.92445	5.48209	3.9968	804	Promoter (1-2kb)	1250840	1259104	8265	+	TGME49_262430	-1065
TGME49_chrVIIb	1241321	1241937	617	19	1.65767	3.19653	1.96662	119	Promoter (1-2kb)	1232466	1239706	7241	-	TGME49_262450	-1615
TGME49_chrVIIb	1241321	1241937	617	34	1.86986	4.83401	3.40862	311	Promoter (1-2kb)	1232466	1239706	7241	-	TGME49_262450	-1615
TGME49_chrVIIb	1180920	1181451	532	72	2.35507	9.00515	7.27837	353	Promoter (1-2kb)	1174764	1179564	4801	-	TGME49_262540	-1356
TGME49_chrVIIb	1160644	1160898	255	23	1.60843	3.62004	2.32819	174	Promoter (1-2kb)	1159428	1163114	3687	+	TGME49_262560	1216
TGME49_chrVIIb	1157065	1157565	501	27	1.71743	4.08011	2.74064	351	Promoter (1-2kb)	1152553	1155831	3279	-	TGME49_262575	-1234
TGME49_chrVIIb	1109113	1109513	401	38	1.90141	5.33192	3.86483	99	Promoter (1-2kb)	1110972	1113720	2749	+	TGME49_262640	-1459
TGME49_chrVIIb	1109113	1109513	401	22	1.66667	3.50208	2.23281	315	Promoter (1-2kb)	1110972	1113720	2749	+	TGME49_262640	-1459
TGME49_chrVIIb	916600	916893	294	34	1.87547	4.86814	3.44036	118	Promoter (1-2kb)	914288	918124	3837	-	TGME49_262933	1231
TGME49_chrVIIb	908815	909071	257	18	1.62003	3.04679	1.84403	124	Promoter (1-2kb)	907367	910110	2744	+	TGME49_262940	1448
TGME49_chrVIIb	893662	893898	237	42	1.71134	5.70538	4.20657	98	Promoter (1-2kb)	890623	895014	4392	-	TGME49_262970	1116
TGME49_chrVIIb	887398	887687	290	42	1.86833	5.76985	4.25879	130	Promoter (1-2kb)	885691	888864	3174	+	TGME49_262980	1707
TGME49_chrVIIb	881176	881754	579	47	2.03102	6.26626	4.7192	120	Promoter (1-2kb)	877262	883251	5990	-	TGME49_262990	1497
TGME49_chrVIIb	881176	881754	579	36	1.89591	5.06849	3.62762	422	Promoter (1-2kb)	877262	883251	5990	-	TGME49_262990	1497
TGME49_chrVIIb	862971	863366	396	23	1.70909	3.69175	2.39421	125	Promoter (1-2kb)	861463	863902	2440	+	TGME49_263010	1508
TGME49_chrVIIb	857559	858050	492	30	1.66253	4.4412	3.06359	85	Promoter (1-2kb)	856510	858837	2328	+	TGME49_263040	1049
TGME49_chrVIIb	857559	858050	492	66	2.00594	8.36837	6.67946	315	Promoter (1-2kb)	856510	858837	2328	+	TGME49_263040	1049
TGME49_chrVIIb	851105	851445	341	25	1.72051	3.87132	2.55979	130	Promoter (1-2kb)	834384	849810	15427	-	TGME49_263060	-1295
TGME49_chrVIIb	819297	819825	529	38	1.83073	5.3516	3.88322	84	Promoter (1-2kb)	819191	821627	2437	-	TGME49_263085	1802
TGME49_chrVIIb	689915	690437	523	129	2.61733	14.8985	12.9289	112	Promoter (1-2kb)	692432	695107	2676	+	TGME49_263230	-1995
TGME49_chrVIIb	689915	690437	523	19	1.57832	3.20763	1.97684	424	Promoter (1-2kb)	692432	695107	2676	+	TGME49_263230	-1995
TGME49_chrVIIb	681165	682503	1339	285	2.92926	30.9095	28.5644	144	Promoter (1-2kb)	683056	683868	813	-	TGME49_263250	1365
TGME49_chrVIIb	681165	682503	1339	535	3.7926	56.3009	53.5842	346	Promoter (1-2kb)	683056	683868	813	-	TGME49_263250	1365
TGME49_chrVIIb	681165	682503	1339	533	3.7509	56.0635	53.3491	603	Promoter (1-2kb)	683056	683868	813	-	TGME49_263250	1365
TGME49_chrVIIb	681165	682503	1339	39	1.6379	5.48365	3.99829	1207	Promoter (1-2kb)	683056	683868	813	-	TGME49_263250	1365
TGME49_chrVIIb	680787	681007	221	23	1.49417	3.66002	2.36492	108	Promoter (1-2kb)	675110	679250	4141	-	TGME49_263260	-1537
TGME49_chrVIIb	657652	657899	248	29	1.82312	4.34527	2.97451	146	Promoter (1-2kb)	658976	660464	1489	+	TGME49_263280	-1077
TGME49_chrVIIb	660018	660307	290	26	1.75055	3.98911	2.65641	125	Promoter (1-2kb)	658976	660464	1489	+	TGME49_263280	1042
TGME49_chrVIIb	638555	639294	740	27	1.71743	4.08011	2.74064	105	Promoter (1-2kb)	638018	641074	3057	-	TGME49_263320	1780
TGME49_chrVIIb	638555	639294	740	129	2.67176	14.9399	12.9691	490	Promoter (1-2kb)	638018	641074	3057	-	TGME49_263320	1780
TGME49_chrVIIb	581444	581910	467	35	1.83946	4.99797	3.56187	112	Promoter (1-2kb)	580938	583213	2276	-	TGME49_263400	1303
TGME49_chrVIIb	581444	581910	467	26	1.71141	3.92979	2.60158	320	Promoter (1-2kb)	580938	583213	2276	-	TGME49_263400	1303
TGME49_chrVIIb	580518	580984	467	34	1.81347	4.89283	3.46351	94	Promoter (1-2kb)	573369	579048	5680	-	TGME49_263410	-1470
TGME49_chrVIIb	580518	580984	467	51	2.01299	6.76531	5.17714	404	Promoter (1-2kb)	573369	579048	5680	-	TGME49_263410	-1470
TGME49_chrVIIb	490267	490616	350	25	1.73661	3.90789	2.58125	57	Promoter (1-2kb)	488472	491732	3261	+	TGME49_263540	1795
TGME49_chrVIIb	302749	303473	725	132	2.41047	15.2512	13.2694	311	Promoter (1-2kb)	294291	301723	7433	-	TGME49_263840	-1026
TGME49_chrVIIb	302749	303473	725	206	2.79657	22.842	20.6609	596	Promoter (1-2kb)	294291	301723	7433	-	TGME49_263840	-1026
TGME49_chrVIIb	293947	294400	454	33	1.88406	4.77089	3.34967	89	Promoter (1-2kb)	288970	292549	3580	-	TGME49_263850	-1398
TGME49_chrVIIb	285433	285720	288	18	1.64855	3.09881	1.87713	51	Promoter (1-2kb)	283670	287388	3719	+	TGME49_263860	1763
TGME49_chrVIIb	203885	204378	494	59	2.07026	7.5642	5.92356	359	Promoter (1-2kb)	203459	205737	2279	-	TGME49_264080	1359
TGME49_chrVIIb	170760	171231	472	20	1.6878	3.35481	2.09764	360	Promoter (1-2kb)	169420	178321	8902	+	TGME49_264120	1340
TGME49_chrVIIb	166720	166931	212	20	1.6878	3.35481	2.09764	183	Promoter (1-2kb)	161098	165342	4245	-	TGME49_264130	-1378
TGME49_chrVIIb	116324	116619	296	23	1.70118	3.59142	2.31492	150	Promoter (1-2kb)	117180	117819	640	-	TGME49_264175	1200
TGME49_chrVIIb	110464	110704	241	20	1.6878	3.35481	2.09764	78	Promoter (1-2kb)	100153	112587	12435	-	TGME49_264178	1883
TGME49_chrIX	2178353	2180354	2002	44	1.80488	6.01471	4.48939	164	Promoter (1-2kb)	2170825	2181670	10846	-	TGME49_264610	1316
TGME49_chrIX	2178353	2180354	2002	100	2.24609	11.8583	10.001	647	Promoter (1-2kb)	2170825	2181670	10846	-	TGME49_264610	1316
TGME49_chrIX	2178353	2180354	2002	159	2.62512	18.0174	15.9555	842	Promoter (1-2kb)	2170825	2181670	10846	-	TGME49_264610	1316
TGME49_chrIX	2178353	2180354	2002	39	1.75743	5.42436	3.94265	1319	Promoter (1-2kb)	2170825	2181670	10846	-	TGME49_264610	1316
TGME49_chrIX	2178353	2180354	2002	39	1.765	5.42616	3.94436	1581	Promoter (1-2kb)	2170825	2181670	10846	-	TGME49_264610	1316
TGME49_chrIX	2178353	2180354	2002	37	1.74684	5.21829	3.75856	1875	Promoter (1-2kb)	2170825	2181670	10846	-	TGME49_264610	1316
TGME49_chrIX	2165954	2166153	200	14	1.35956	2.58074	1.45126	99	Promoter (1-2kb)	2161629	2164734	3106	-	TGME49_264630	-1220
TGME49_chrIX	2157799	2157998	200	25	1.39309	3.88022	2.5679	111	Promoter (1-2kb)	2154374	2159092	4719	-	TGME49_264640	1094
TGME49_chrIX	2100373	2100731	359	14	1.57005	2.61532	1.46668	225	Promoter (1-2kb)	2102365	2105171	2807	+	TGME49_264700	-1634
TGME49_chrIX	2104250	2104449	200	54	2.15882	7.10695	5.49514	99	Promoter (1-2kb)	2102365	2105171	2807	+	TGME49_264700	1885
TGME49_chrIX	2071993	2072332	340	23	1.67785	3.67203	2.37602	99	Promoter (1-2kb)	2070711	2071523	813	+	TGME49_264745	1282
TGME49_chrIX	1943554	1943911	358	42	1.988	5.81023	4.29678	225	Promoter (1-2kb)	1940882	1941820	939	-	TGME49_264875	-1734
TGME49_chrIX	1823782	1824007	226	51	2.11956	6.74952	5.16208	103	Promoter (1-2kb)	1822877	1825778	2902	-	TGME49_265040	1771
TGME49_chrIX	1729180	1729554	375	42	2.00181	5.72384	4.21545	176	Promoter (1-2kb)	1727137	1731421	4285	-	TGME49_265180	1867
TGME49_chrIX	1705987	1706186	200	20	1.6878	3.35481	2.09764	99	Promoter (1-2kb)	1695191	1704879	9689	-	TGME49_265205	-1108
TGME49_chrIX	1655998	1658461	2464	466	3.06795	49.3054	46.6778	139	Promoter (1-2kb)	1660047	1670035	9989	+	TGME49_265250	-1586
TGME49_chrIX	1655998	1658461	2464	859	3.97871	89.0542	85.9803	470	Promoter (1-2kb)	1660047	1670035	9989	+	TGME49_265250	-1586
TGME49_chrIX	1655998	1658461	2464	343	2.73938	36.7806	34.3348	804	Promoter (1-2kb)	1660047	1670035	9989	+	TGME49_265250	-1586
TGME49_chrIX	1655998	1658461	2464	49	1.60668	6.55767	4.98745	1200	Promoter (1-2kb)	1660047	1670035	9989	+	TGME49_265250	-1586
TGME49_chrIX	1655998	1658461	2464	27	1.45022	4.10213	2.76102	1487	Promoter (1-2kb)	1660047	1670035	9989	+	TGME49_265250	-1586
TGME49_chrIX	1655998	1658461	2464	224	2.39744	24.7017	22.4792	1941	Promoter (1-2kb)	1660047	1670035	9989	+	TGME49_265250	-1586
TGME49_chrIX	1655998	1658461	2464	123	2.0016	14.247	12.3011	2185	Promoter (1-2kb)	1660047	1670035	9989	+	TGME49_265250	-1586
TGME49_chrIX	1627860	1628513	654	30	1.84481	4.47006	3.07952	318	Promoter (1-2kb)	1629793	1631548	1756	+	TGME49_265290	-1280
TGME49_chrIX	1627860	1628513	654	33	1.88406	4.77089	3.34967	547	Promoter (1-2kb)	1629793	1631548	1756	+	TGME49_265290	-1280
TGME49_chrIX	1605521	1605876	356	89	2.30815	10.7149	8.90465	229	Promoter (1-2kb)	1607565	1610076	2512	+	TGME49_265360	-1689
TGME49_chrIX	1451612	1451811	200	29	1.65746	4.35205	2.98089	87	Promoter (1-2kb)	1453596	1467919	14324	+	TGME49_265780	-1785
TGME49_chrIX	1452245	1452527	283	41	1.80345	5.67653	4.17943	98	Promoter (1-2kb)	1453596	1467919	14324	+	TGME49_265780	-1069
TGME49_chrIX	1312513	1313600	1088	110	2.2333	12.9464	11.0443	97	Promoter (1-2kb)	1314712	1319300	4589	+	TGME49_266080	-1112
TGME49_chrIX	1312513	1313600	1088	283	3.09168	30.7136	28.3731	548	Promoter (1-2kb)	1314712	1319300	4589	+	TGME49_266080	-1112
TGME49_chrIX	1312513	1313600	1088	126	2.31619	14.6271	12.6677	869	Promoter (1-2kb)	1314712	1319300	4589	+	TGME49_266080	-1112
TGME49_chrIX	1301382	1301702	321	61	2.23732	7.84438	6.18433	220	Promoter (1-2kb)	1300200	1302805	2606	-	TGME49_266105	1103
TGME49_chrIX	1271398	1271743	346	28	1.80555	4.17788	2.8193	52	Promoter (1-2kb)	1266854	1269529	2676	-	TGME49_266150	-1869
TGME49_chrIX	1214887	1215432	546	18	1.59214	3.03093	1.82959	89	Promoter (1-2kb)	1213718	1214205	488	+	TGME49_266335	1169
TGME49_chrIX	1214887	1215432	546	47	1.98253	6.28588	4.7378	379	Promoter (1-2kb)	1213718	1214205	488	+	TGME49_266335	1169
TGME49_chrIX	1203884	1204117	234	24	1.73847	3.80035	2.49423	99	Promoter (1-2kb)	1202778	1204704	1927	+	TGME49_266360	1106
TGME49_chrIX	1204721	1204968	248	45	2.04106	6.05783	4.52217	125	Promoter (1-2kb)	1202778	1204704	1927	+	TGME49_266360	1943
TGME49_chrIX	1121907	1122294	388	14	1.57005	2.61532	1.46668	51	Promoter (1-2kb)	1123719	1150129	26411	+	TGME49_266435	-1425
TGME49_chrIX	1026926	1027197	272	23	1.72705	3.6201	2.32819	236	Promoter (1-2kb)	1025016	1025858	843	+	TGME49_266675	1910
TGME49_chrIX	920220	920433	214	29	1.76033	4.29164	2.92471	110	Promoter (1-2kb)	918373	920820	2448	+	TGME49_266870	1847
TGME49_chrIX	913030	913393	364	34	1.69903	4.88768	3.45867	290	Promoter (1-2kb)	915352	918285	2934	+	TGME49_266880	-1959
TGME49_chrIX	729327	729541	215	28	1.80555	4.17788	2.8193	114	Promoter (1-2kb)	725003	727730	2728	-	TGME49_267312	-1597
TGME49_chrIX	668333	668550	218	22	1.61197	3.55307	2.27966	201	Promoter (1-2kb)	663750	667115	3366	-	TGME49_267420	-1218
TGME49_chrIX	603848	604089	242	30	1.84481	4.47006	3.07952	123	Promoter (1-2kb)	602300	603555	1256	+	TGME49_267520	1548
TGME49_chrIX	596070	596303	234	45	2.04106	6.05783	4.52217	99	Promoter (1-2kb)	589230	594926	5697	-	TGME49_267540	-1144
TGME49_chrIX	400565	400837	273	18	1.63623	3.08432	1.87713	83	Promoter (1-2kb)	395460	402385	6926	-	TGME49_267730	1548
TGME49_chrIX	396951	397310	360	35	1.86514	4.9505	3.51747	126	Promoter (1-2kb)	395435	398405	2971	+	TGME49_267740	1516
TGME49_chrVIII	6752348	6752667	320	23	1.72705	3.6201	2.32819	194	Promoter (1-2kb)	6750415	6752383	1969	+	TGME49_267960	1933
TGME49_chrVIII	6741086	6741416	331	37	1.79897	5.25107	3.78916	104	Promoter (1-2kb)	6739927	6741133	1207	+	TGME49_267980	1159
TGME49_chrVIII	6720512	6721181	670	51	2.11956	6.74952	5.16208	98	Promoter (1-2kb)	6706647	6719158	12512	-	TGME49_268010	-1354
TGME49_chrVIII	6720512	6721181	670	84	2.47283	10.2288	8.44031	469	Promoter (1-2kb)	6706647	6719158	12512	-	TGME49_268010	-1354
TGME49_chrVIII	6669900	6670293	394	13	1.47232	2.46899	1.3507	174	Promoter (1-2kb)	6668429	6671260	2832	+	TGME49_268176	1471
TGME49_chrVIII	6669900	6670293	394	13	1.47232	2.46899	1.3507	204	Promoter (1-2kb)	6668429	6671260	2832	+	TGME49_268176	1471
TGME49_chrVIII	6647200	6648563	1364	341	3.68764	36.5544	34.1133	229	Promoter (1-2kb)	6650217	6653313	3097	+	TGME49_268200	-1654
TGME49_chrVIII	6647200	6648563	1364	124	2.49053	14.3797	12.4276	513	Promoter (1-2kb)	6650217	6653313	3097	+	TGME49_268200	-1654
TGME49_chrVIII	6647200	6648563	1364	70	2.08672	8.74676	7.03603	709	Promoter (1-2kb)	6650217	6653313	3097	+	TGME49_268200	-1654
TGME49_chrVIII	6647200	6648563	1364	86	2.21741	10.462	8.66446	1180	Promoter (1-2kb)	6650217	6653313	3097	+	TGME49_268200	-1654
TGME49_chrVIII	6629452	6629653	202	54	2.12928	7.01438	5.41361	106	Promoter (1-2kb)	6631349	6636865	5517	+	TGME49_268220	-1696
TGME49_chrVIII	6555586	6556246	661	187	3.23166	20.8657	18.7316	185	Promoter (1-2kb)	6553874	6557638	3765	-	TGME49_268310	1392
TGME49_chrVIII	6480141	6482202	2062	1116	5.13972	114.962	111.662	571	Promoter (1-2kb)	6470706	6478531	7826	-	TGME49_268380	-1610
TGME49_chrVIII	6480141	6482202	2062	1063	5.02169	109.574	106.32	899	Promoter (1-2kb)	6470706	6478531	7826	-	TGME49_268380	-1610
TGME49_chrVIII	6480141	6482202	2062	53	1.73301	6.94068	5.3437	1627	Promoter (1-2kb)	6470706	6478531	7826	-	TGME49_268380	-1610
TGME49_chrVIII	6480141	6482202	2062	42	1.64988	5.7053	4.2065	1826	Promoter (1-2kb)	6470706	6478531	7826	-	TGME49_268380	-1610
TGME49_chrVIII	6428504	6428703	200	38	1.79473	5.28387	3.81986	126	Promoter (1-2kb)	6424402	6430030	5629	-	TGME49_268570	1327
TGME49_chrVIII	6412648	6413046	399	63	2.15779	8.03592	6.36732	263	Promoter (1-2kb)	6406304	6411004	4701	-	TGME49_268590	-1644
TGME49_chrVIII	6412648	6413046	399	52	2.04499	6.81764	5.22668	382	Promoter (1-2kb)	6406304	6411004	4701	-	TGME49_268590	-1644
TGME49_chrVIII	6341604	6342058	455	17	1.60089	2.90043	1.71092	81	Promoter (1-2kb)	6343169	6345010	1842	+	TGME49_268720	-1111
TGME49_chrVIII	6341604	6342058	455	13	1.53099	2.4652	1.3472	220	Promoter (1-2kb)	6343169	6345010	1842	+	TGME49_268720	-1111
TGME49_chrVIII	6341604	6342058	455	18	1.62122	3.05313	1.84982	286	Promoter (1-2kb)	6343169	6345010	1842	+	TGME49_268720	-1111
TGME49_chrVIII	6344941	6345296	356	31	1.8419	4.52363	3.12934	112	Promoter (1-2kb)	6343169	6345010	1842	+	TGME49_268720	1772
TGME49_chrVIII	6334878	6335127	250	19	1.65041	3.20859	1.97759	167	Promoter (1-2kb)	6333374	6336394	3021	+	TGME49_268750	1504
TGME49_chrVIII	6320697	6320896	200	60	2.07559	7.70046	6.05326	148	Promoter (1-2kb)	6293958	6318896	24939	-	TGME49_268780	-1801
TGME49_chrVIII	6240413	6240646	234	24	1.74689	3.78746	2.48232	148	Promoter (1-2kb)	6239397	6246671	7275	+	TGME49_268870	1016
TGME49_chrVIII	6198620	6199172	553	33	1.87309	4.78013	3.35827	163	Promoter (1-2kb)	6198291	6200479	2189	-	TGME49_268930	1307
TGME49_chrVIII	6198620	6199172	553	22	1.71473	3.55368	2.28019	458	Promoter (1-2kb)	6198291	6200479	2189	-	TGME49_268930	1307
TGME49_chrVIII	6165489	6165688	200	30	1.72112	4.44497	3.06707	85	Promoter (1-2kb)	6159540	6164064	4525	-	TGME49_268990	-1425
TGME49_chrVIII	6089588	6089990	403	22	1.69683	3.51226	2.24218	130	Promoter (1-2kb)	6091570	6102649	11080	+	TGME49_269060	-1580
TGME49_chrVIII	6068135	6068794	660	40	1.92577	5.56972	4.07918	147	Promoter (1-2kb)	6065202	6066477	1276	-	TGME49_269085	-1658
TGME49_chrVIII	6068135	6068794	660	33	1.83616	4.76803	3.34967	541	Promoter (1-2kb)	6065202	6066477	1276	-	TGME49_269085	-1658
TGME49_chrVIII	6061445	6061941	497	38	1.87542	5.30958	3.84385	189	Promoter (1-2kb)	6060398	6062515	2118	+	TGME49_269100	1047
TGME49_chrVIII	6062321	6062531	211	78	2.23515	9.62336	7.86667	99	Promoter (1-2kb)	6060398	6062515	2118	+	TGME49_269100	1923
TGME49_chrVIII	6038182	6038566	385	14	1.51815	2.58541	1.45545	99	Promoter (1-2kb)	6034561	6036204	1644	-	TGME49_269160	-1978
TGME49_chrVIII	6024593	6026090	1498	178	2.50287	19.9423	17.8297	137	Promoter (1-2kb)	6011236	6023582	12347	-	TGME49_269180	-1011
TGME49_chrVIII	6024593	6026090	1498	1612	6.63303	164.855	161.223	543	Promoter (1-2kb)	6011236	6023582	12347	-	TGME49_269180	-1011
TGME49_chrVIII	6024593	6026090	1498	36	1.61522	5.11363	3.66037	1124	Promoter (1-2kb)	6011236	6023582	12347	-	TGME49_269180	-1011
TGME49_chrVIII	6024593	6026090	1498	25	1.50854	3.8215	2.51384	1367	Promoter (1-2kb)	6011236	6023582	12347	-	TGME49_269180	-1011
TGME49_chrVIII	5977689	5978285	597	131	2.45942	15.144	13.1677	137	Promoter (1-2kb)	5979987	5980059	73	-	TGME49_269232	1774
TGME49_chrVIII	5977689	5978285	597	144	2.53041	16.4935	14.4746	457	Promoter (1-2kb)	5979987	5980059	73	-	TGME49_269232	1774
TGME49_chrVIII	5951786	5952219	434	51	2.0339	6.7384	5.15829	226	Promoter (1-2kb)	5950322	5955831	5510	+	TGME49_269270	1464
TGME49_chrVIII	5870391	5870669	279	62	2.21638	7.92433	6.26073	126	Promoter (1-2kb)	5872663	5881763	9101	+	TGME49_269350	-1994
TGME49_chrVIII	5818891	5819291	401	37	1.44749	5.23772	3.77673	185	Promoter (1-2kb)	5817773	5818610	838	+	TGME49_269417	1118
TGME49_chrVIII	5807057	5807321	265	80	2.02991	9.84452	8.07506	132	Promoter (1-2kb)	5808083	5809005	923	-	TGME49_269425	1684
TGME49_chrVIII	5798868	5799067	200	14	1.45889	2.54514	1.41928	85	Promoter (1-2kb)	5796611	5797662	1052	-	TGME49_269442	-1206
TGME49_chrVIII	5745852	5746157	306	13	1.51836	2.47691	1.35774	98	Promoter (1-2kb)	5747643	5753507	5865	+	TGME49_269600	-1486
TGME49_chrVIII	5738489	5739647	1159	167	2.6799	18.8025	16.719	307	Promoter (1-2kb)	5741341	5743391	2051	+	TGME49_269620	-1694
TGME49_chrVIII	5738489	5739647	1159	314	3.41691	33.87	31.4736	580	Promoter (1-2kb)	5741341	5743391	2051	+	TGME49_269620	-1694
TGME49_chrVIII	5738489	5739647	1159	50	1.85456	6.58638	5.0147	1048	Promoter (1-2kb)	5741341	5743391	2051	+	TGME49_269620	-1694
TGME49_chrVIII	5732522	5732961	440	45	1.94049	6.06966	4.53331	96	Promoter (1-2kb)	5731763	5734960	3198	-	TGME49_269630	1999
TGME49_chrVIII	5732522	5732961	440	37	1.85065	5.21363	3.75414	342	Promoter (1-2kb)	5731763	5734960	3198	-	TGME49_269630	1999
TGME49_chrVIII	5729895	5730190	296	26	1.73513	3.95798	2.62764	146	Promoter (1-2kb)	5728825	5730146	1322	+	TGME49_269640	1070
TGME49_chrVIII	5686404	5686923	520	14	1.48487	2.60605	1.46668	66	Promoter (1-2kb)	5685267	5688496	3230	-	TGME49_269680	1573
TGME49_chrVIII	5686404	5686923	520	23	1.63075	3.67611	2.37984	276	Promoter (1-2kb)	5685267	5688496	3230	-	TGME49_269680	1573
TGME49_chrVIII	5668122	5668696	575	172	2.34834	19.3223	17.2252	323	Promoter (1-2kb)	5665666	5667096	1431	-	TGME49_269705	-1026
TGME49_chrVIII	5627928	5628127	200	28	1.80555	4.17788	2.8193	51	Promoter (1-2kb)	5625999	5628567	2569	+	TGME49_269750	1929
TGME49_chrVIII	5623634	5624620	987	31	1.77282	4.49507	3.10284	132	Promoter (1-2kb)	5616701	5622448	5748	-	TGME49_269760	-1186
TGME49_chrVIII	5623634	5624620	987	106	2.54929	12.514	10.6289	476	Promoter (1-2kb)	5616701	5622448	5748	-	TGME49_269760	-1186
TGME49_chrVIII	5623634	5624620	987	36	1.8737	5.15132	3.69572	721	Promoter (1-2kb)	5616701	5622448	5748	-	TGME49_269760	-1186
TGME49_chrVIII	5572792	5573136	345	26	1.67254	4.0034	2.6696	86	Promoter (1-2kb)	5574437	5575853	1417	+	TGME49_269860	-1301
TGME49_chrVIII	5572792	5573136	345	16	1.53212	2.88663	1.69834	140	Promoter (1-2kb)	5574437	5575853	1417	+	TGME49_269860	-1301
TGME49_chrVIII	5562742	5563108	367	79	2.31766	9.71235	7.952	193	Promoter (1-2kb)	5564529	5572853	8325	+	TGME49_269885	-1421
TGME49_chrVIII	5551161	5551595	435	15	1.52174	2.71485	1.55718	89	Promoter (1-2kb)	5552603	5559347	6745	+	TGME49_269900	-1008
TGME49_chrVIII	5551161	5551595	435	36	1.82927	5.06748	3.62671	339	Promoter (1-2kb)	5552603	5559347	6745	+	TGME49_269900	-1008
TGME49_chrVIII	5554602	5554811	210	36	1.88406	5.06971	3.6287	177	Promoter (1-2kb)	5552603	5559347	6745	+	TGME49_269900	1999
TGME49_chrVIII	5522174	5522644	471	80	2.43357	9.81413	8.04576	105	Promoter (1-2kb)	5520480	5534937	14458	+	TGME49_269930	1694
TGME49_chrVIII	5522174	5522644	471	14	1.57005	2.61532	1.46668	318	Promoter (1-2kb)	5520480	5534937	14458	+	TGME49_269930	1694
TGME49_chrVIII	5331121	5331599	479	111	2.67459	13.0734	11.1676	120	Promoter (1-2kb)	5333301	5339549	6249	+	TGME49_270210	-1702
TGME49_chrVIII	5322543	5322948	406	28	1.80555	4.17788	2.8193	110	Promoter (1-2kb)	5314983	5324341	9359	-	TGME49_270230	1393
TGME49_chrVIII	5306488	5307528	1041	34	1.37084	4.90785	3.47763	144	Promoter (1-2kb)	5306160	5309176	3017	-	TGME49_270260	1648
TGME49_chrVIII	5306488	5307528	1041	671	2.78846	70.0218	67.1449	424	Promoter (1-2kb)	5306160	5309176	3017	-	TGME49_270260	1648
TGME49_chrVIII	5306488	5307528	1041	302	2.11045	32.6359	30.2614	727	Promoter (1-2kb)	5306160	5309176	3017	-	TGME49_270260	1648
TGME49_chrVIII	5141021	5141826	806	28	1.80555	4.17788	2.8193	98	Promoter (1-2kb)	5139295	5166022	26728	+	TGME49_270595	1726
TGME49_chrVIII	5141021	5141826	806	16	1.6093	2.85226	1.66704	299	Promoter (1-2kb)	5139295	5166022	26728	+	TGME49_270595	1726
TGME49_chrVIII	5141021	5141826	806	25	1.7663	3.89451	2.56891	603	Promoter (1-2kb)	5139295	5166022	26728	+	TGME49_270595	1726
TGME49_chrVIII	5067588	5068150	563	125	2.16049	14.4638	12.5091	209	Promoter (1-2kb)	5066192	5069716	3525	-	TGME49_270700	1566
TGME49_chrVIII	5021019	5021685	667	164	2.90955	18.508	16.433	277	Promoter (1-2kb)	5023317	5026584	3268	+	TGME49_270750	-1632
TGME49_chrVIII	5020257	5020855	599	127	2.64151	14.6645	12.7041	270	Promoter (1-2kb)	5012196	5019182	6987	-	TGME49_270760	-1075
TGME49_chrVIII	5010088	5010712	625	39	1.96256	5.39793	3.91788	116	Promoter (1-2kb)	4999396	5008760	9365	-	TGME49_270770	-1328
TGME49_chrVIII	5010088	5010712	625	45	2.04106	6.05783	4.52217	511	Promoter (1-2kb)	4999396	5008760	9365	-	TGME49_270770	-1328
TGME49_chrVIII	4974344	4974724	381	33	1.88406	4.77089	3.34967	54	Promoter (1-2kb)	4972682	4977545	4864	+	TGME49_270820	1662
TGME49_chrVIII	4974344	4974724	381	28	1.80555	4.17788	2.8193	278	Promoter (1-2kb)	4972682	4977545	4864	+	TGME49_270820	1662
TGME49_chrVIII	4943032	4943567	536	33	1.88406	4.77089	3.34967	131	Promoter (1-2kb)	4924351	4941895	17545	-	TGME49_270865	-1137
TGME49_chrVIII	4907035	4907241	207	26	1.56316	3.95918	2.62877	107	Promoter (1-2kb)	4901564	4905159	3596	-	TGME49_270890	-1876
TGME49_chrVIII	4871343	4871613	271	27	1.78707	4.13811	2.79405	208	Promoter (1-2kb)	4852539	4873054	20516	-	TGME49_270930	1441
TGME49_chrVIII	4832376	4832693	318	27	1.7507	4.11078	2.76891	183	Promoter (1-2kb)	4833790	4840401	6612	+	TGME49_270960	-1097
TGME49_chrVIII	4812847	4813046	200	39	1.96256	5.39793	3.91788	152	Promoter (1-2kb)	4809738	4814778	5041	-	TGME49_270980	1732
TGME49_chrVIII	4637304	4637747	444	89	2.40678	10.7966	8.98324	129	Promoter (1-2kb)	4634932	4636126	1195	-	TGME49_271220	-1178
TGME49_chrVIII	4566740	4566944	205	48	2.08031	6.39977	4.83781	21	Promoter (1-2kb)	4568656	4571432	2777	+	TGME49_271320	-1712
TGME49_chrVIII	4419304	4419503	200	13	1.51734	2.43518	1.32006	55	Promoter (1-2kb)	4415946	4417609	1664	-	TGME49_271750	-1695
TGME49_chrVIII	4349017	4349290	274	48	2.08031	6.39977	4.83781	126	Promoter (1-2kb)	4348937	4351126	2190	-	TGME49_271810	1836
TGME49_chrVIII	4250297	4250506	210	40	1.73692	5.48645	4.00091	95	Promoter (1-2kb)	4249582	4251639	2058	-	TGME49_271980	1133
TGME49_chrVIII	4041663	4042072	410	15	1.48842	2.69341	1.53775	90	Promoter (1-2kb)	4026991	4039795	12805	-	TGME49_272370	-1868
TGME49_chrVIII	4041663	4042072	410	38	1.80206	5.27412	3.81072	303	Promoter (1-2kb)	4026991	4039795	12805	-	TGME49_272370	-1868
TGME49_chrVIII	3984749	3985003	255	15	1.5493	2.6742	1.52021	70	Promoter (1-2kb)	3980388	3986026	5639	-	TGME49_272420	1023
TGME49_chrVIII	3964065	3964285	221	39	1.90088	5.48107	3.99584	74	Promoter (1-2kb)	3965457	3967564	2108	+	TGME49_272440	-1172
TGME49_chrVIII	3932389	3933431	1043	25	1.7663	3.89451	2.56891	76	Promoter (1-2kb)	3930800	3938593	7794	+	TGME49_272500	1589
TGME49_chrVIII	3932389	3933431	1043	42	2.00181	5.72384	4.21545	402	Promoter (1-2kb)	3930800	3938593	7794	+	TGME49_272500	1589
TGME49_chrVIII	3932389	3933431	1043	33	1.88406	4.77089	3.34967	665	Promoter (1-2kb)	3930800	3938593	7794	+	TGME49_272500	1589
TGME49_chrVIII	3932389	3933431	1043	33	1.87647	4.72635	3.3183	952	Promoter (1-2kb)	3930800	3938593	7794	+	TGME49_272500	1589
TGME49_chrVIII	3883178	3883482	305	14	1.5246	2.54579	1.41988	106	Promoter (1-2kb)	3884798	3885175	378	+	TGME49_272560	-1316
TGME49_chrVIII	3886298	3887318	1021	22	1.70675	3.51069	2.24079	83	Promoter (1-2kb)	3884798	3885175	378	+	TGME49_272560	1500
TGME49_chrVIII	3886298	3887318	1021	71	2.33645	8.87571	7.15942	371	Promoter (1-2kb)	3884798	3885175	378	+	TGME49_272560	1500
TGME49_chrVIII	3886298	3887318	1021	105	2.66908	12.4007	10.5193	624	Promoter (1-2kb)	3884798	3885175	378	+	TGME49_272560	1500
TGME49_chrVIII	3886298	3887318	1021	48	2.08031	6.39977	4.83781	901	Promoter (1-2kb)	3884798	3885175	378	+	TGME49_272560	1500
TGME49_chrVIII	3787880	3788297	418	122	2.12311	14.2282	12.2828	111	Promoter (1-2kb)	3776380	3786630	10251	-	TGME49_272710	-1250
TGME49_chrVIII	3788524	3789755	1232	279	2.77869	30.302	27.9681	111	Promoter (1-2kb)	3776380	3786630	10251	-	TGME49_272710	-1894
TGME49_chrVIII	3788524	3789755	1232	935	4.64101	96.6549	93.5149	590	Promoter (1-2kb)	3776380	3786630	10251	-	TGME49_272710	-1894
TGME49_chrVIII	3788524	3789755	1232	37	1.5896	5.23659	3.77566	1132	Promoter (1-2kb)	3776380	3786630	10251	-	TGME49_272710	-1894
TGME49_chrVIII	3656906	3657454	549	23	1.72705	3.6201	2.32819	50	Promoter (1-2kb)	3655443	3663281	7839	+	TGME49_273100	1463
TGME49_chrVIII	3656906	3657454	549	23	1.72705	3.6201	2.32819	197	Promoter (1-2kb)	3655443	3663281	7839	+	TGME49_273100	1463
TGME49_chrVIII	3544706	3545036	331	16	1.6093	2.85226	1.66704	168	Promoter (1-2kb)	3543659	3555708	12050	+	TGME49_273380	1047
TGME49_chrVIII	3545652	3545858	207	32	1.87207	4.70059	3.2943	97	Promoter (1-2kb)	3543659	3555708	12050	+	TGME49_273380	1993
TGME49_chrVIII	3432065	3432596	532	36	1.92331	5.08023	3.62917	80	Promoter (1-2kb)	3428137	3431005	2869	-	TGME49_273510	-1060
TGME49_chrVIII	3432065	3432596	532	48	2.08031	6.39977	4.83781	390	Promoter (1-2kb)	3428137	3431005	2869	-	TGME49_273510	-1060
TGME49_chrVIII	3432065	3432596	532	16	1.6093	2.85226	1.66704	513	Promoter (1-2kb)	3428137	3431005	2869	-	TGME49_273510	-1060
TGME49_chrVIII	3414870	3415103	234	50	2.03448	6.65197	5.07669	91	Promoter (1-2kb)	3416250	3416960	711	-	TGME49_273530	1857
TGME49_chrVIII	3359728	3360072	345	45	1.98606	6.14001	4.59964	218	Promoter (1-2kb)	3355164	3361784	6621	-	TGME49_273595	1712
TGME49_chrVIII	3346024	3346258	235	42	1.89155	5.71881	4.21545	99	Promoter (1-2kb)	3344854	3347951	3098	-	TGME49_273630	1693
TGME49_chrVIII	3318076	3318404	329	29	1.81269	4.35242	2.98119	175	Promoter (1-2kb)	3314581	3319460	4880	-	TGME49_273690	1056
TGME49_chrVIII	3308507	3308809	303	40	1.82544	5.51665	4.02926	140	Promoter (1-2kb)	3306975	3310510	3536	-	TGME49_273720	1701
TGME49_chrVIII	3265322	3265800	479	36	1.92331	5.08023	3.62917	96	Promoter (1-2kb)	3267127	3283573	16447	+	TGME49_273780	-1327
TGME49_chrVIII	3265322	3265800	479	28	1.80555	4.17788	2.8193	358	Promoter (1-2kb)	3267127	3283573	16447	+	TGME49_273780	-1327
TGME49_chrVIII	3263456	3263746	291	20	1.6878	3.35481	2.09764	155	Promoter (1-2kb)	3261475	3264508	3034	+	TGME49_273790	1981
TGME49_chrVIII	3246960	3247184	225	42	1.97319	5.71548	4.21545	184	Promoter (1-2kb)	3245362	3258995	13634	+	TGME49_273800	1598
TGME49_chrVIII	3171691	3172067	377	132	2.90459	15.2114	13.2308	174	Promoter (1-2kb)	3173268	3178233	4966	+	TGME49_273920	-1201
TGME49_chrVIII	3129404	3129685	282	54	2.15882	7.10695	5.49514	165	Promoter (1-2kb)	3126348	3128353	2006	-	TGME49_273995	-1051
TGME49_chrVIII	3079251	3079450	200	28	1.80555	4.17788	2.8193	105	Promoter (1-2kb)	3077346	3082624	5279	+	TGME49_274020	1905
TGME49_chrVIII	3070746	3070948	203	64	2.26209	8.12571	6.45287	108	Promoter (1-2kb)	3062501	3072549	10049	-	TGME49_274040	1601
TGME49_chrVIII	3051134	3052044	911	24	1.6835	3.70591	2.40733	79	Promoter (1-2kb)	3053078	3057230	4153	+	TGME49_274050	-1034
TGME49_chrVIII	3051134	3052044	911	29	1.76838	4.27995	2.91394	365	Promoter (1-2kb)	3053078	3057230	4153	+	TGME49_274050	-1034
TGME49_chrVIII	3051134	3052044	911	45	2.00291	6.0805	4.54358	807	Promoter (1-2kb)	3053078	3057230	4153	+	TGME49_274050	-1034
TGME49_chrVIII	3019201	3019807	607	113	2.74758	13.3136	11.3976	215	Promoter (1-2kb)	3010883	3018069	7187	-	TGME49_274120	-1132
TGME49_chrVIII	3019201	3019807	607	58	2.19807	7.47195	5.83576	504	Promoter (1-2kb)	3010883	3018069	7187	-	TGME49_274120	-1132
TGME49_chrVIII	2954842	2955178	337	52	1.81435	6.88997	5.29542	216	Promoter (1-2kb)	2954682	2956668	1987	-	TGME49_274170	1490
TGME49_chrX	7279962	7280260	299	20	1.46388	3.24461	2.0106	122	Promoter (1-2kb)	7274542	7278577	4036	-	TGME49_275450	-1385
TGME49_chrX	7301963	7302423	461	16	1.6093	2.85226	1.66704	110	Promoter (1-2kb)	7288021	7303452	15432	-	TGME49_275480	1029
TGME49_chrX	7319758	7320230	473	103	2.3878	12.1795	10.3085	124	Promoter (1-2kb)	7304625	7318370	13746	-	TGME49_275490	-1388
TGME49_chrIII	348098	348359	262	35	1.88822	4.94571	3.51301	131	Promoter (1-2kb)	346288	348883	2596	+	TGME49_275590	1810
TGME49_chrIII	340736	340946	211	39	1.96256	5.39793	3.91788	108	Promoter (1-2kb)	339347	344098	4752	+	TGME49_275600	1389
TGME49_chrIII	301629	302382	754	34	1.83799	4.91868	3.48766	384	Promoter (1-2kb)	300534	304215	3682	+	TGME49_275650	1095
TGME49_chrIII	301629	302382	754	27	1.73943	4.10175	2.76066	600	Promoter (1-2kb)	300534	304215	3682	+	TGME49_275650	1095
TGME49_chrIII	302527	302883	357	49	2.01365	6.50528	4.93765	310	Promoter (1-2kb)	300534	304215	3682	+	TGME49_275650	1993
TGME49_chrIII	209047	209530	484	46	1.86789	6.20034	4.65664	103	Promoter (1-2kb)	211429	211500	72	+	TGME49_275820	-1899
TGME49_chrIII	209047	209530	484	27	1.64981	4.09723	2.75651	364	Promoter (1-2kb)	211429	211500	72	+	TGME49_275820	-1899
TGME49_chrIII	121735	122301	567	25	1.73945	3.86516	2.55408	139	Promoter (1-2kb)	119651	123885	4235	-	TGME49_276140	1584
TGME49_chrIII	121735	122301	567	26	1.75824	4.03401	2.69794	505	Promoter (1-2kb)	119651	123885	4235	-	TGME49_276140	1584
TGME49_chrIII	108536	109156	621	28	1.80555	4.17788	2.8193	527	Promoter (1-2kb)	110575	118814	8240	+	TGME49_276155	-1419
TGME49_chrIII	48526	49586	1061	44	2.02136	6.0236	4.4977	153	Promoter (1-2kb)	50750	64177	13428	+	TGME49_276200	-1164
TGME49_chrIII	48526	49586	1061	42	2	5.79986	4.287	622	Promoter (1-2kb)	50750	64177	13428	+	TGME49_276200	-1164
TGME49_chrIII	48526	49586	1061	36	1.90404	5.04196	3.60285	844	Promoter (1-2kb)	50750	64177	13428	+	TGME49_276200	-1164
TGME49_chrXII	6992351	6992841	491	51	2.11956	6.74952	5.16208	128	Promoter (1-2kb)	6990981	6996403	5423	+	TGME49_276810	1370
TGME49_chrXII	6892938	6893341	404	43	2.01238	5.87772	4.36032	251	Promoter (1-2kb)	6893609	6894445	837	-	TGME49_276840	1104
TGME49_chrXII	6814169	6814506	338	26	1.71602	3.95802	2.62765	230	Promoter (1-2kb)	6816030	6822154	6125	+	TGME49_276970	-1524
TGME49_chrXII	6814680	6814879	200	19	1.61182	3.18696	1.95787	56	Promoter (1-2kb)	6816030	6822154	6125	+	TGME49_276970	-1151
TGME49_chrXII	6719840	6720645	806	114	2.00286	13.4127	11.4937	365	Promoter (1-2kb)	6713211	6722058	8848	-	TGME49_277090	1413
TGME49_chrXII	6340944	6341378	435	23	1.66028	3.66829	2.3726	55	Promoter (1-2kb)	6342689	6354415	11727	+	TGME49_278030	-1311
TGME49_chrXII	6301608	6301807	200	45	1.93651	6.12102	4.58173	76	Promoter (1-2kb)	6302862	6307083	4222	+	TGME49_278100	-1055
TGME49_chrXII	6282276	6282553	278	46	2.01909	6.18744	4.64451	93	Promoter (1-2kb)	6280665	6284070	3406	+	TGME49_278120	1611
TGME49_chrXII	6209559	6210028	470	114	2.32008	13.3516	11.4344	310	Promoter (1-2kb)	6207991	6211562	3572	+	TGME49_278245	1568
TGME49_chrXII	6153655	6153881	227	27	1.64806	4.08457	2.74474	91	Promoter (1-2kb)	6152465	6155341	2877	-	TGME49_278340	1460
TGME49_chrXII	6142214	6142902	689	91	2.31867	10.9279	9.10989	238	Promoter (1-2kb)	6138077	6141132	3056	-	TGME49_278365	-1082
TGME49_chrXII	6094401	6094667	267	45	1.983	6.03396	4.50742	162	Promoter (1-2kb)	6095695	6112627	16933	+	TGME49_278440	-1028
TGME49_chrXII	6050069	6050268	200	16	1.6093	2.85226	1.66704	48	Promoter (1-2kb)	6051309	6056684	5376	+	TGME49_278510	-1041
TGME49_chrXII	6040023	6040222	200	36	1.8399	5.14011	3.68523	102	Promoter (1-2kb)	6041868	6043087	1220	+	TGME49_278522	-1646
TGME49_chrXII	6017257	6017463	207	18	1.58835	3.05321	1.84988	80	Promoter (1-2kb)	6014749	6018714	3966	-	TGME49_278580	1251
TGME49_chrXII	6001127	6001646	520	87	2.16323	10.5734	8.77194	245	Promoter (1-2kb)	6002955	6012853	9899	+	TGME49_278600	-1309
TGME49_chrXII	5949640	5949876	237	14	1.51617	2.53852	1.41331	85	Promoter (1-2kb)	5948544	5964069	15526	+	TGME49_278660	1096
TGME49_chrXII	5893766	5893975	210	39	1.96256	5.39793	3.91788	119	Promoter (1-2kb)	5884142	5892753	8612	-	TGME49_278770	-1013
TGME49_chrXII	5849951	5850916	966	18	1.64855	3.09881	1.87713	86	Promoter (1-2kb)	5852666	5861034	8369	+	TGME49_278815	-1750
TGME49_chrXII	5849951	5850916	966	65	2.27657	8.22413	6.54145	390	Promoter (1-2kb)	5852666	5861034	8369	+	TGME49_278815	-1750
TGME49_chrXII	5849951	5850916	966	48	2.08031	6.39977	4.83781	930	Promoter (1-2kb)	5852666	5861034	8369	+	TGME49_278815	-1750
TGME49_chrXII	5830093	5830696	604	28	1.80555	4.17788	2.8193	70	Promoter (1-2kb)	5828465	5832264	3800	+	TGME49_278840	1628
TGME49_chrXII	5830093	5830696	604	28	1.80555	4.17788	2.8193	367	Promoter (1-2kb)	5828465	5832264	3800	+	TGME49_278840	1628
TGME49_chrXII	5830093	5830696	604	39	1.96256	5.39793	3.91788	500	Promoter (1-2kb)	5828465	5832264	3800	+	TGME49_278840	1628
TGME49_chrXII	5815402	5815850	449	14	1.57005	2.61532	1.46668	332	Promoter (1-2kb)	5812322	5817556	5235	-	TGME49_278860	1706
TGME49_chrXII	5734340	5734989	650	23	1.68501	3.66156	2.36635	54	Promoter (1-2kb)	5736459	5749527	13069	+	TGME49_278940	-1470
TGME49_chrXII	5734340	5734989	650	29	1.75794	4.27672	2.91083	295	Promoter (1-2kb)	5736459	5749527	13069	+	TGME49_278940	-1470
TGME49_chrXII	5718853	5719052	200	24	1.72543	3.72718	2.42689	96	Promoter (1-2kb)	5711668	5720571	8904	-	TGME49_278975	1519
TGME49_chrXII	5703176	5703568	393	18	1.57797	3.12114	1.89763	53	Promoter (1-2kb)	5702977	5704974	1998	-	TGME49_279000	1406
TGME49_chrIX	184068	184351	284	32	1.77327	4.62307	3.22204	162	Promoter (1-2kb)	182743	185090	2348	+	TGME49_279450	1325
KE139812	2188	2714	527	72	2.35507	9.00515	7.27837	390	Promoter (1-2kb)	3833	4201	369	+	TGME49_279560	-1119
TGME49_chrVIIa	35200	35902	703	182	3.2971	20.3483	18.2251	272	Promoter (1-2kb)	33672	35843	2172	+	TGME49_280070	1528
TGME49_chrVIIa	468310	468688	379	16	1.6093	2.85226	1.66704	79	Promoter (1-2kb)	466839	487029	20191	+	TGME49_280390	1471
TGME49_chrVIIa	398454	399057	604	17	1.60209	2.90662	1.71652	70	Promoter (1-2kb)	400612	405722	5111	+	TGME49_280440	-1555
TGME49_chrVIIa	398454	399057	604	35	1.89251	4.9718	3.53742	393	Promoter (1-2kb)	400612	405722	5111	+	TGME49_280440	-1555
TGME49_chrVIIa	346554	346856	303	43	1.91083	5.85701	4.34084	129	Promoter (1-2kb)	344969	348808	3840	-	TGME49_280500	1952
TGME49_chrVIIa	347185	347540	356	27	1.71743	4.08011	2.74064	92	Promoter (1-2kb)	344969	348808	3840	-	TGME49_280500	1268
TGME49_chrVIIa	333561	335358	1798	186	2.90216	20.7772	18.645	132	Promoter (1-2kb)	331869	337505	5637	+	TGME49_280522	1692
TGME49_chrVIIa	333561	335358	1798	429	4.10959	45.5239	42.9485	381	Promoter (1-2kb)	331869	337505	5637	+	TGME49_280522	1692
TGME49_chrVIIa	333561	335358	1798	43	1.84182	5.91882	4.39904	687	Promoter (1-2kb)	331869	337505	5637	+	TGME49_280522	1692
TGME49_chrVIIa	333561	335358	1798	79	2.15517	9.66844	7.90987	1062	Promoter (1-2kb)	331869	337505	5637	+	TGME49_280522	1692
TGME49_chrVIIa	333561	335358	1798	137	2.56822	15.7506	13.7532	1373	Promoter (1-2kb)	331869	337505	5637	+	TGME49_280522	1692
TGME49_chrVIIa	333561	335358	1798	140	2.57979	16.0191	14.0147	1606	Promoter (1-2kb)	331869	337505	5637	+	TGME49_280522	1692
TGME49_chrVIIa	269120	269323	204	45	2.03922	6.04624	4.51899	100	Promoter (1-2kb)	267569	271559	3991	+	TGME49_280605	1551
TGME49_chrVIIa	254255	254478	224	42	2.00181	5.72384	4.21545	99	Promoter (1-2kb)	193314	256069	62756	-	TGME49_280660	1591
TGME49_chrVIIa	185185	185384	200	28	1.80555	4.17788	2.8193	168	Promoter (1-2kb)	186601	189144	2544	+	TGME49_280680	-1217
TGME49_chrVIIa	187640	188009	370	42	2.00181	5.72384	4.21545	223	Promoter (1-2kb)	186601	189144	2544	+	TGME49_280680	1039
TGME49_chrVIIa	4059224	4059423	200	20	1.6878	3.35481	2.09764	49	Promoter (1-2kb)	4061062	4083763	22702	+	TGME49_281400	-1639
TGME49_chrVIIa	4190230	4190957	728	40	1.96911	5.52166	4.03395	86	Promoter (1-2kb)	4192300	4195886	3587	+	TGME49_281560	-1343
TGME49_chrVIIa	4190230	4190957	728	13	1.54321	2.48581	1.36577	293	Promoter (1-2kb)	4192300	4195886	3587	+	TGME49_281560	-1343
TGME49_chrVIIa	4190230	4190957	728	24	1.73879	3.74284	2.44121	561	Promoter (1-2kb)	4192300	4195886	3587	+	TGME49_281560	-1343
TGME49_chrVIIa	4267841	4268325	485	58	1.87721	7.44378	5.81509	59	Promoter (1-2kb)	4266826	4272279	5454	+	TGME49_281910	1015
TGME49_chrVIIa	4267841	4268325	485	23	1.54013	3.65656	2.36163	346	Promoter (1-2kb)	4266826	4272279	5454	+	TGME49_281910	1015
TGME49_chrVIIa	4268755	4269147	393	53	1.83406	6.95001	5.35257	139	Promoter (1-2kb)	4266826	4272279	5454	+	TGME49_281910	1929
TGME49_chrVIIa	4278735	4279234	500	29	1.73941	4.33758	2.96738	56	Promoter (1-2kb)	4277680	4279975	2296	+	TGME49_281930	1055
TGME49_chrVIIa	4278735	4279234	500	15	1.51995	2.6682	1.51478	247	Promoter (1-2kb)	4277680	4279975	2296	+	TGME49_281930	1055
TGME49_chrVIIa	4278735	4279234	500	21	1.63357	3.45552	2.19011	344	Promoter (1-2kb)	4277680	4279975	2296	+	TGME49_281930	1055
TGME49_chrVIIa	4295920	4296228	309	18	1.5674	3.01692	1.81684	70	Promoter (1-2kb)	4289826	4298065	8240	-	TGME49_281960	1837
TGME49_chrVIIa	4413972	4414309	338	23	1.72705	3.6201	2.32819	317	Promoter (1-2kb)	4415647	4417787	2141	+	TGME49_282160	-1338
TGME49_chrV	3146478	3146821	344	15	1.57209	2.66736	1.51402	96	Promoter (1-2kb)	3147297	3147839	543	-	TGME49_283460	1018
TGME49_chrV	3146478	3146821	344	26	1.76516	3.95031	2.62063	150	Promoter (1-2kb)	3147297	3147839	543	-	TGME49_283460	1018
TGME49_chrV	3141826	3142050	225	30	1.84481	4.47006	3.07952	124	Promoter (1-2kb)	3140520	3141694	1175	+	TGME49_283470	1306
TGME49_chrV	3134778	3135066	289	55	2.13803	7.17473	5.55953	169	Promoter (1-2kb)	3132473	3136101	3629	-	TGME49_283480	1035
TGME49_chrV	3122586	3122793	208	51	2.11956	6.74952	5.16208	71	Promoter (1-2kb)	3121149	3121514	366	+	TGME49_283495	1437
TGME49_chrV	2952180	2952379	200	45	2.04106	6.05783	4.52217	172	Promoter (1-2kb)	2953793	2964716	10924	+	TGME49_283810	-1414
TGME49_chrV	2894278	2895815	1538	609	3.4017	63.7402	60.9367	247	Promoter (1-2kb)	2892502	2893246	745	+	TGME49_283870	1776
TGME49_chrV	2894278	2895815	1538	333	2.67307	35.7782	33.3499	537	Promoter (1-2kb)	2892502	2893246	745	+	TGME49_283870	1776
TGME49_chrV	2894278	2895815	1538	146	2.04452	16.683	14.6596	849	Promoter (1-2kb)	2892502	2893246	745	+	TGME49_283870	1776
TGME49_chrV	2894278	2895815	1538	13	1.30977	2.46784	1.34967	1182	Promoter (1-2kb)	2892502	2893246	745	+	TGME49_283870	1776
TGME49_chrV	2894278	2895815	1538	36	1.49236	5.10032	3.64795	1292	Promoter (1-2kb)	2892502	2893246	745	+	TGME49_283870	1776
TGME49_chrV	2894278	2895815	1538	36	1.49306	5.10954	3.65657	1400	Promoter (1-2kb)	2892502	2893246	745	+	TGME49_283870	1776
TGME49_chrV	2780159	2781485	1327	103	2.10706	12.2457	10.3725	228	Promoter (1-2kb)	2782503	2790764	8262	+	TGME49_284180	-1018
TGME49_chrV	2780159	2781485	1327	619	4.0962	64.748	61.9334	528	Promoter (1-2kb)	2782503	2790764	8262	+	TGME49_284180	-1018
TGME49_chrV	2780159	2781485	1327	428	3.49677	45.4659	42.8927	978	Promoter (1-2kb)	2782503	2790764	8262	+	TGME49_284180	-1018
TGME49_chrV	2736001	2736492	492	51	2.11956	6.74952	5.16208	301	Promoter (1-2kb)	2734219	2743684	9466	+	TGME49_284530	1782
TGME49_chrV	2652356	2652652	297	20	1.6878	3.35481	2.09764	85	Promoter (1-2kb)	2654164	2665752	11589	+	TGME49_284620	-1512
TGME49_chrV	2637399	2637702	304	58	2.19807	7.47195	5.83576	131	Promoter (1-2kb)	2639120	2649055	9936	+	TGME49_284645	-1418
TGME49_chrV	2586480	2586762	283	71	2.31939	8.87816	7.16173	114	Promoter (1-2kb)	2588636	2593617	4982	+	TGME49_285150	-1874
TGME49_chrV	2482926	2484165	1240	201	2.41568	22.3341	20.165	182	Promoter (1-2kb)	2485341	2490089	4749	+	TGME49_285250	-1176
TGME49_chrV	2482926	2484165	1240	1193	5.07115	122.765	119.4	538	Promoter (1-2kb)	2485341	2490089	4749	+	TGME49_285250	-1176
TGME49_chrV	2486494	2486980	487	18	1.38323	3.00434	1.80546	101	Promoter (1-2kb)	2485341	2490089	4749	+	TGME49_285250	1153
TGME49_chrV	2486494	2486980	487	83	1.87215	10.1256	8.34507	377	Promoter (1-2kb)	2485341	2490089	4749	+	TGME49_285250	1153
TGME49_chrV	2461339	2461674	336	65	2.27657	8.22413	6.54145	147	Promoter (1-2kb)	2461186	2463444	2259	-	TGME49_285290	1770
TGME49_chrV	2458190	2458393	204	35	1.90259	5.03314	3.59459	106	Promoter (1-2kb)	2457119	2458431	1313	+	TGME49_285350	1071
TGME49_chrV	2441726	2441940	215	30	1.84481	4.47006	3.07952	82	Promoter (1-2kb)	2431476	2439892	8417	-	TGME49_285425	-1834
TGME49_chrV	2157775	2157998	224	60	2.09677	7.67323	6.02737	108	Promoter (1-2kb)	2155804	2157974	2171	+	TGME49_285880	1971
TGME49_chrV	2141104	2141898	795	57	2.06718	7.35232	5.72841	120	Promoter (1-2kb)	2143486	2155620	12135	+	TGME49_285895	-1588
TGME49_chrV	2141104	2141898	795	65	2.15405	8.21449	6.53761	359	Promoter (1-2kb)	2143486	2155620	12135	+	TGME49_285895	-1588
TGME49_chrV	2141104	2141898	795	69	2.19528	8.64073	6.93461	543	Promoter (1-2kb)	2143486	2155620	12135	+	TGME49_285895	-1588
TGME49_chrV	2133616	2133957	342	30	1.76817	4.46495	3.07952	263	Promoter (1-2kb)	2123872	2135543	11672	-	TGME49_285940	1586
TGME49_chrV	2096715	2097096	382	29	1.78827	4.3383	2.96803	79	Promoter (1-2kb)	2088326	2098814	10489	-	TGME49_285980	1718
TGME49_chrV	2096715	2097096	382	39	1.91761	5.43754	3.95509	272	Promoter (1-2kb)	2088326	2098814	10489	-	TGME49_285980	1718
TGME49_chrV	2099925	2100124	200	16	1.58789	2.83308	1.66444	97	Promoter (1-2kb)	2088326	2098814	10489	-	TGME49_285980	-1111
TGME49_chrV	2073055	2073384	330	17	1.6035	2.95915	1.76428	203	Promoter (1-2kb)	2071177	2087168	15992	+	TGME49_285990	1878
TGME49_chrV	2065998	2066197	200	31	1.54726	4.51412	3.12052	99	Promoter (1-2kb)	2064846	2069450	4605	+	TGME49_286000	1152
TGME49_chrV	1976423	1976702	280	14	1.55671	2.632	1.48189	137	Promoter (1-2kb)	1968745	1974660	5916	-	TGME49_286130	-1763
TGME49_chrV	1891438	1891785	348	77	2.2942	9.52854	7.77581	171	Promoter (1-2kb)	1886403	1889513	3111	-	TGME49_286250	-1925
TGME49_chrV	1836429	1836790	362	36	1.71663	5.08683	3.63535	168	Promoter (1-2kb)	1835832	1838784	2953	-	TGME49_286420	1994
TGME49_chrV	1826407	1827074	668	66	1.84515	8.30287	6.61681	222	Promoter (1-2kb)	1823053	1825099	2047	-	TGME49_286460	-1308
TGME49_chrV	1826407	1827074	668	95	2.0367	11.3547	9.51815	531	Promoter (1-2kb)	1823053	1825099	2047	-	TGME49_286460	-1308
TGME49_chrV	1730854	1731053	200	17	1.53148	2.95772	1.76299	82	Promoter (1-2kb)	1730086	1732338	2253	-	TGME49_286670	1285
TGME49_chrV	1727783	1728118	336	40	1.85989	5.4919	4.00603	109	Promoter (1-2kb)	1726742	1729999	3258	+	TGME49_286680	1041
TGME49_chrV	1700172	1700591	420	23	1.64434	3.66771	2.37204	81	Promoter (1-2kb)	1698892	1702703	3812	+	TGME49_286740	1280
TGME49_chrV	1700841	1701211	371	64	2.10238	8.10696	6.43502	227	Promoter (1-2kb)	1698892	1702703	3812	+	TGME49_286740	1949
TGME49_chrV	1683687	1684063	377	25	1.71585	3.90043	2.5744	52	Promoter (1-2kb)	1682413	1683569	1157	+	TGME49_286770	1274
TGME49_chrV	1634459	1635036	578	39	1.96256	5.39793	3.91788	166	Promoter (1-2kb)	1636558	1645895	9338	+	TGME49_286920	-1522
TGME49_chrV	1635191	1635430	240	23	1.72705	3.6201	2.32819	120	Promoter (1-2kb)	1636558	1645895	9338	+	TGME49_286920	-1128
TGME49_chrV	1626941	1627140	200	25	1.7663	3.89451	2.56891	97	Promoter (1-2kb)	1579763	1628607	48845	-	TGME49_286932	1467
TGME49_chrV	1558218	1558632	415	80	2.43357	9.81413	8.04576	160	Promoter (1-2kb)	1550180	1556943	6764	-	TGME49_287170	-1275
TGME49_chrV	531324	533846	2523	804	4.58043	83.4241	80.4071	180	Promoter (1-2kb)	525998	529504	3507	-	TGME49_287470	-1820
TGME49_chrV	531324	533846	2523	63	1.82143	8.02563	6.35754	669	Promoter (1-2kb)	525998	529504	3507	-	TGME49_287470	-1820
TGME49_chrV	531324	533846	2523	132	2.21753	15.2725	13.2902	1054	Promoter (1-2kb)	525998	529504	3507	-	TGME49_287470	-1820
TGME49_chrV	531324	533846	2523	120	2.16691	14.0371	12.0974	1679	Promoter (1-2kb)	525998	529504	3507	-	TGME49_287470	-1820
TGME49_chrV	531324	533846	2523	285	2.89492	30.893	28.5482	1930	Promoter (1-2kb)	525998	529504	3507	-	TGME49_287470	-1820
TGME49_chrV	531324	533846	2523	92	2.00717	11.0664	9.24345	2363	Promoter (1-2kb)	525998	529504	3507	-	TGME49_287470	-1820
TGME49_chrV	535838	536342	505	119	2.16995	13.8708	11.9359	111	Promoter (1-2kb)	538041	557332	19292	+	TGME49_287480	-1699
TGME49_chrV	535838	536342	505	48	1.72991	6.45133	4.88662	385	Promoter (1-2kb)	538041	557332	19292	+	TGME49_287480	-1699
TGME49_chrIX	2283734	2284046	313	14	1.57005	2.61532	1.46668	140	Promoter (1-2kb)	2286039	2288403	2365	+	TGME49_287990	-1993
TGME49_chrIX	2291651	2291850	200	40	1.85073	5.49691	4.01074	96	Promoter (1-2kb)	2289857	2303028	13172	+	TGME49_288000	1794
TGME49_chrIX	2304263	2304630	368	21	1.64651	3.43527	2.17152	348	Promoter (1-2kb)	2303066	2305682	2617	+	TGME49_288010	1197
TGME49_chrIX	2574692	2574902	211	23	1.67673	3.66528	2.36979	134	Promoter (1-2kb)	2572140	2573682	1543	-	TGME49_288465	-1010
TGME49_chrIX	2600108	2600307	200	33	1.88406	4.77089	3.34967	182	Promoter (1-2kb)	2598314	2604496	6183	+	TGME49_288530	1794
TGME49_chrIX	2606258	2606723	466	16	1.57625	2.77298	1.60995	100	Promoter (1-2kb)	2605169	2610079	4911	+	TGME49_288540	1089
TGME49_chrIX	2606258	2606723	466	13	1.53509	2.52362	1.39987	342	Promoter (1-2kb)	2605169	2610079	4911	+	TGME49_288540	1089
TGME49_chrIX	2653413	2653612	200	102	2.11486	12.148	10.2781	102	Promoter (1-2kb)	2651902	2656500	4599	+	TGME49_288640	1511
TGME49_chrIX	2658654	2658857	204	33	1.52027	4.80722	3.38358	98	Promoter (1-2kb)	2655763	2660108	4346	-	TGME49_288650	1251
TGME49_chrIX	2667367	2667737	371	42	1.92308	5.78776	4.2756	94	Promoter (1-2kb)	2660724	2665715	4992	-	TGME49_288670	-1652
TGME49_chrIX	2709227	2709668	442	33	1.88406	4.77089	3.34967	124	Promoter (1-2kb)	2711658	2717678	6021	+	TGME49_288730	-1990
TGME49_chrIX	2709976	2710241	266	33	1.87739	4.80586	3.3823	124	Promoter (1-2kb)	2711658	2717678	6021	+	TGME49_288730	-1417
TGME49_chrIX	2725459	2725712	254	33	1.67364	4.78458	3.3624	121	Promoter (1-2kb)	2724323	2728093	3771	+	TGME49_288750	1136
TGME49_chrIX	2742566	2743117	552	53	2.08783	6.93047	5.33396	234	Promoter (1-2kb)	2732326	2740820	8495	-	TGME49_288800	-1746
TGME49_chrIX	2934822	2935536	715	62	2.17239	7.93482	6.27083	256	Promoter (1-2kb)	2932878	2934431	1554	+	TGME49_289040	1944
TGME49_chrIX	2973999	2974332	334	44	2.01062	5.95497	4.43321	146	Promoter (1-2kb)	2972683	2978266	5584	+	TGME49_289080	1316
TGME49_chrIX	2981213	2981753	541	25	1.7663	3.89451	2.56891	148	Promoter (1-2kb)	2983013	2984639	1627	+	TGME49_289090	-1260
TGME49_chrIX	2981213	2981753	541	39	1.96256	5.39793	3.91788	360	Promoter (1-2kb)	2983013	2984639	1627	+	TGME49_289090	-1260
TGME49_chrIX	2999104	2999786	683	20	1.6878	3.35481	2.09764	107	Promoter (1-2kb)	2996584	3001166	4583	-	TGME49_289110	1380
TGME49_chrIX	2999104	2999786	683	42	2.00181	5.72384	4.21545	370	Promoter (1-2kb)	2996584	3001166	4583	-	TGME49_289110	1380
TGME49_chrIX	2999104	2999786	683	61	2.23732	7.84438	6.18433	550	Promoter (1-2kb)	2996584	3001166	4583	-	TGME49_289110	1380
TGME49_chrIX	3018597	3018849	253	45	2.04106	6.05783	4.52217	118	Promoter (1-2kb)	3020010	3021655	1646	+	TGME49_289130	-1161
TGME49_chrIX	3035776	3036201	426	25	1.7663	3.89451	2.56891	92	Promoter (1-2kb)	3037441	3043804	6364	+	TGME49_289170	-1240
TGME49_chrIX	3035776	3036201	426	30	1.84481	4.47006	3.07952	303	Promoter (1-2kb)	3037441	3043804	6364	+	TGME49_289170	-1240
TGME49_chrIX	3178019	3178373	355	23	1.72705	3.6201	2.32819	93	Promoter (1-2kb)	3165581	3176706	11126	-	TGME49_289310	-1313
TGME49_chrIX	3216367	3216697	331	58	2.19807	7.47195	5.83576	176	Promoter (1-2kb)	3217735	3230440	12706	+	TGME49_289350	-1038
TGME49_chrIX	3371905	3372451	547	51	1.99253	6.78628	5.19699	280	Promoter (1-2kb)	3370084	3373857	3774	+	TGME49_289670	1821
TGME49_chrIX	3394449	3394823	375	25	1.70912	3.91574	2.58856	58	Promoter (1-2kb)	3396598	3398324	1727	+	TGME49_289720	-1775
TGME49_chrIX	3394449	3394823	375	20	1.63599	3.32543	2.08462	245	Promoter (1-2kb)	3396598	3398324	1727	+	TGME49_289720	-1775
TGME49_chrIX	3515917	3516202	286	55	1.78639	7.17796	5.56265	161	Promoter (1-2kb)	3514572	3517723	3152	-	TGME49_289910	1521
TGME49_chrIX	3578450	3578754	305	23	1.71363	3.60445	2.32689	95	Promoter (1-2kb)	3574520	3577169	2650	-	TGME49_290000	-1281
TGME49_chrIX	3599945	3600191	247	14	1.57005	2.61532	1.46668	112	Promoter (1-2kb)	3598110	3601162	3053	+	TGME49_290040	1835
TGME49_chrIX	3664004	3664234	231	166	3.17935	18.751	16.6686	119	Promoter (1-2kb)	3662616	3667472	4857	+	TGME49_290240	1388
TGME49_chrIX	3707276	3707552	277	35	1.76867	5.02509	3.58703	118	Promoter (1-2kb)	3708552	3708635	84	-	TGME49_290320	1083
TGME49_chrIX	3709754	3710081	328	74	2.15641	9.16371	7.43032	113	Promoter (1-2kb)	3708552	3708635	84	-	TGME49_290320	-1119
TGME49_chrIX	3896777	3897035	259	14	1.57005	2.61532	1.46668	70	Promoter (1-2kb)	3898104	3902065	3962	+	TGME49_290860	-1069
TGME49_chrIX	3945238	3945658	421	18	1.62602	3.07859	1.87311	111	Promoter (1-2kb)	3945287	3947652	2366	-	TGME49_290923	1994
TGME49_chrIX	3945238	3945658	421	20	1.65441	3.28039	2.04331	171	Promoter (1-2kb)	3945287	3947652	2366	-	TGME49_290923	1994
TGME49_chrIX	3945238	3945658	421	21	1.66546	3.39219	2.13196	401	Promoter (1-2kb)	3945287	3947652	2366	-	TGME49_290923	1994
TGME49_chrIX	3946230	3946429	200	26	1.73759	3.97258	2.64117	90	Promoter (1-2kb)	3945287	3947652	2366	-	TGME49_290923	1223
TGME49_chrIX	4020665	4020992	328	20	1.67315	3.27777	2.04093	317	Promoter (1-2kb)	4012594	4022949	10356	-	TGME49_290990	1957
TGME49_chrIX	4320063	4320262	200	64	2.23547	8.16905	6.49425	90	Promoter (1-2kb)	4318508	4320249	1742	+	TGME49_291660	1555
TGME49_chrIX	4396541	4397535	995	82	1.94712	10.0575	8.27957	97	Promoter (1-2kb)	4393561	4398560	5000	-	TGME49_291890	1025
TGME49_chrIX	4396541	4397535	995	205	2.63664	22.7421	20.5631	671	Promoter (1-2kb)	4393561	4398560	5000	-	TGME49_291890	1025
TGME49_chrIX	4435903	4436296	394	42	1.90323	5.72614	4.2176	94	Promoter (1-2kb)	4434019	4438598	4580	+	TGME49_291960	1884
TGME49_chrIX	4435903	4436296	394	36	1.82692	5.05146	3.61169	292	Promoter (1-2kb)	4434019	4438598	4580	+	TGME49_291960	1884
TGME49_chrIX	4437862	4438245	384	18	1.59046	3.06519	1.86084	206	Promoter (1-2kb)	4439714	4440173	460	-	TGME49_291970	1928
TGME49_chrIX	4437862	4438245	384	24	1.68428	3.76384	2.46056	333	Promoter (1-2kb)	4439714	4440173	460	-	TGME49_291970	1928
TGME49_chrIX	4524099	4524576	478	39	1.96256	5.39793	3.91788	84	Promoter (1-2kb)	4507970	4522723	14754	-	TGME49_292035	-1376
TGME49_chrIX	4524099	4524576	478	30	1.84481	4.47006	3.07952	393	Promoter (1-2kb)	4507970	4522723	14754	-	TGME49_292035	-1376
TGME49_chrIX	4558066	4558310	245	70	2.31839	8.74995	7.0391	113	Promoter (1-2kb)	4556556	4561642	5087	+	TGME49_292110	1510
TGME49_chrIX	4563411	4563643	233	34	1.88172	4.83171	3.40643	105	Promoter (1-2kb)	4561800	4565851	4052	+	TGME49_292120	1611
TGME49_chrIX	4591135	4591814	680	55	2.04342	7.17238	5.55735	124	Promoter (1-2kb)	4586383	4593526	7144	-	TGME49_292170	1712
TGME49_chrIX	4591135	4591814	680	39	1.87097	5.42553	3.94377	432	Promoter (1-2kb)	4586383	4593526	7144	-	TGME49_292170	1712
TGME49_chrIX	4595466	4595795	330	17	1.61043	2.90395	1.71404	95	Promoter (1-2kb)	4593805	4593877	73	+	TGME49_292180	1661
TGME49_chrIa	48819	49160	342	17	1.53802	2.96013	1.76515	54	Promoter (1-2kb)	45578	50969	5392	-	TGME49_292960	1809
TGME49_chrIa	90666	91128	463	21	1.68712	3.40515	2.14385	99	Promoter (1-2kb)	92722	94303	1582	+	TGME49_293010	-1594
TGME49_chrIa	90666	91128	463	25	1.74507	3.83737	2.5284	315	Promoter (1-2kb)	92722	94303	1582	+	TGME49_293010	-1594
TGME49_chrIa	94877	95076	200	43	1.96491	5.91222	4.39285	178	Promoter (1-2kb)	96593	98464	1872	+	TGME49_293020	-1517
TGME49_chrIa	99902	100101	200	42	2.00181	5.72384	4.21545	122	Promoter (1-2kb)	98606	105562	6957	+	TGME49_293030	1296
TGME49_chrIa	107652	107851	200	16	1.6093	2.85226	1.66704	49	Promoter (1-2kb)	108047	109724	1678	-	TGME49_293040	1873
TGME49_chrIa	195554	195909	356	14	1.57005	2.61532	1.46668	52	Promoter (1-2kb)	193984	200736	6753	+	TGME49_293250	1570
TGME49_chrIa	212544	213227	684	90	2.04042	10.8615	9.04575	290	Promoter (1-2kb)	210607	217379	6773	+	TGME49_293258	1937
TGME49_chrIa	212544	213227	684	37	1.63411	5.16334	3.70705	625	Promoter (1-2kb)	210607	217379	6773	+	TGME49_293258	1937
TGME49_chrIa	310525	311028	504	81	2.34807	9.94989	8.17633	169	Promoter (1-2kb)	309486	311814	2329	+	TGME49_293420	1039
TGME49_chrIa	353189	354068	880	69	2.01652	8.6441	6.93788	342	Promoter (1-2kb)	347749	351346	3598	-	TGME49_293470	-1843
TGME49_chrIa	353189	354068	880	105	2.27055	12.4592	10.5759	730	Promoter (1-2kb)	347749	351346	3598	-	TGME49_293470	-1843
TGME49_chrIa	363776	365311	1536	27	1.66303	4.14219	2.7979	92	Promoter (1-2kb)	366704	384520	17817	+	TGME49_293500	-1393
TGME49_chrIa	363776	365311	1536	87	2.24128	10.5741	8.77266	747	Promoter (1-2kb)	366704	384520	17817	+	TGME49_293500	-1393
TGME49_chrIa	363776	365311	1536	91	2.28426	10.9723	9.1527	988	Promoter (1-2kb)	366704	384520	17817	+	TGME49_293500	-1393
TGME49_chrIa	363776	365311	1536	58	1.99775	7.43024	5.80226	1250	Promoter (1-2kb)	366704	384520	17817	+	TGME49_293500	-1393
TGME49_chrIa	436524	436839	316	42	2.00181	5.72384	4.21545	123	Promoter (1-2kb)	432461	435469	3009	-	TGME49_293580	-1055
TGME49_chrIa	522766	522995	230	39	1.61775	5.45436	3.97087	108	Promoter (1-2kb)	518663	524120	5458	-	TGME49_293710	1125
TGME49_chrIa	587510	587812	303	25	1.7663	3.89451	2.56891	77	Promoter (1-2kb)	574090	586420	12331	-	TGME49_293820	-1090
TGME49_chrIa	625035	625266	232	20	1.62602	3.2682	2.03219	218	Promoter (1-2kb)	627224	632076	4853	+	TGME49_293890	-1958
TGME49_chrIa	667649	667943	295	44	1.96823	6.01811	4.49257	101	Promoter (1-2kb)	666276	674305	8030	+	TGME49_294060	1373
TGME49_chrIa	724077	724276	200	20	1.65111	3.31247	2.0727	59	Promoter (1-2kb)	724772	726272	1501	-	TGME49_294225	1996
TGME49_chrIa	842022	842252	231	54	2.15882	7.10695	5.49514	111	Promoter (1-2kb)	816367	840385	24019	-	TGME49_294350	-1637
TGME49_chrIa	850246	850677	432	54	2.15882	7.10695	5.49514	96	Promoter (1-2kb)	852153	859592	7440	+	TGME49_294370	-1476
TGME49_chrIa	929794	930332	539	72	2.35507	9.00515	7.27837	108	Promoter (1-2kb)	916189	928218	12030	-	TGME49_294440	-1576
TGME49_chrIa	929794	930332	539	18	1.64855	3.09881	1.87713	521	Promoter (1-2kb)	916189	928218	12030	-	TGME49_294440	-1576
TGME49_chrIa	967088	967826	739	14	1.56728	2.6436	1.4925	118	Promoter (1-2kb)	964451	969105	4655	-	TGME49_294560	1279
TGME49_chrIa	967088	967826	739	14	1.56608	2.63768	1.48712	234	Promoter (1-2kb)	964451	969105	4655	-	TGME49_294560	1279
TGME49_chrIa	967088	967826	739	35	1.89681	4.99801	3.56187	633	Promoter (1-2kb)	964451	969105	4655	-	TGME49_294560	1279
TGME49_chrIa	980461	981009	549	63	2.18772	8.04657	6.37748	122	Promoter (1-2kb)	978920	985109	6190	+	TGME49_294585	1541
TGME49_chrIa	984904	985231	328	14	1.57005	2.61532	1.46668	93	Promoter (1-2kb)	986269	987911	1643	+	TGME49_294595	-1038
TGME49_chrIa	1052598	1053808	1211	14	1.57005	2.61532	1.46668	48	Promoter (1-2kb)	1050855	1051766	912	+	TGME49_294660	1743
TGME49_chrIa	1052598	1053808	1211	25	1.7663	3.89451	2.56891	187	Promoter (1-2kb)	1050855	1051766	912	+	TGME49_294660	1743
TGME49_chrIa	1052598	1053808	1211	69	2.31582	8.61109	6.90625	628	Promoter (1-2kb)	1050855	1051766	912	+	TGME49_294660	1743
TGME49_chrIa	1052598	1053808	1211	51	2.11956	6.74952	5.16208	859	Promoter (1-2kb)	1050855	1051766	912	+	TGME49_294660	1743
TGME49_chrIa	1052598	1053808	1211	42	2.00181	5.72384	4.21545	1099	Promoter (1-2kb)	1050855	1051766	912	+	TGME49_294660	1743
TGME49_chrIa	1125773	1126024	252	36	1.85435	5.09652	3.64437	91	Promoter (1-2kb)	1126574	1127571	998	-	TGME49_294750	1547
TGME49_chrIa	1158530	1159853	1324	41	1.7813	5.68538	4.18775	88	Promoter (1-2kb)	1161521	1197564	36044	+	TGME49_294820	-1668
TGME49_chrIa	1158530	1159853	1324	61	1.96713	7.83663	6.18267	378	Promoter (1-2kb)	1161521	1197564	36044	+	TGME49_294820	-1668
TGME49_chrIa	1158530	1159853	1324	233	3.06174	25.6051	23.3626	744	Promoter (1-2kb)	1161521	1197564	36044	+	TGME49_294820	-1668
TGME49_chrIa	1158530	1159853	1324	155	2.63291	17.6482	15.5971	974	Promoter (1-2kb)	1161521	1197564	36044	+	TGME49_294820	-1668
TGME49_chrIa	1158530	1159853	1324	64	2.00824	8.12866	6.45569	1205	Promoter (1-2kb)	1161521	1197564	36044	+	TGME49_294820	-1668
TGME49_chrIa	1201176	1201520	345	37	1.59855	5.2482	3.78651	203	Promoter (1-2kb)	1197680	1202557	4878	-	TGME49_294830	1037
TGME49_chrIa	1231608	1231885	278	30	1.76471	4.44248	3.06476	182	Promoter (1-2kb)	1233330	1239477	6148	+	TGME49_294870	-1445
TGME49_chrIa	1239803	1240459	657	40	1.93133	5.52695	4.03893	463	Promoter (1-2kb)	1241700	1249638	7939	+	TGME49_294890	-1241
TGME49_chrIa	1243693	1244059	367	18	1.64855	3.09881	1.87713	53	Promoter (1-2kb)	1241700	1249638	7939	+	TGME49_294890	1993
TGME49_chrIa	1296588	1297020	433	92	1.68937	11.1125	9.28434	122	Promoter (1-2kb)	1294723	1301435	6713	+	TGME49_294970	1865
TGME49_chrIa	1296588	1297020	433	68	1.58161	8.4963	6.80144	326	Promoter (1-2kb)	1294723	1301435	6713	+	TGME49_294970	1865
TGME49_chrIa	1313607	1313942	336	33	1.83616	4.76803	3.34967	152	Promoter (1-2kb)	1312287	1315786	3500	-	TGME49_295010	1844
TGME49_chrIa	1322286	1322485	200	44	1.95286	5.9948	4.47071	167	Promoter (1-2kb)	1316995	1321149	4155	-	TGME49_295015	-1137
TGME49_chrIa	1330547	1331516	970	16	1.53121	2.88124	1.69345	51	Promoter (1-2kb)	1332674	1338734	6061	+	TGME49_295030	-1158
TGME49_chrIa	1330547	1331516	970	192	3.01597	21.4246	19.2771	495	Promoter (1-2kb)	1332674	1338734	6061	+	TGME49_295030	-1158
TGME49_chrIa	1330547	1331516	970	253	3.36879	27.6522	25.3695	812	Promoter (1-2kb)	1332674	1338734	6061	+	TGME49_295030	-1158
TGME49_chrIa	1387097	1387457	361	14	1.53734	2.53485	1.41002	234	Promoter (1-2kb)	1385613	1389766	4154	+	TGME49_295080	1484
TGME49_chrIa	1388640	1388933	294	58	2.14133	7.50371	5.86601	187	Promoter (1-2kb)	1390915	1396065	5151	+	TGME49_295090	-1982
TGME49_chrIa	1756200	1756399	200	35	1.64197	5.00166	3.56521	97	Promoter (1-2kb)	1750973	1754585	3613	-	TGME49_295440	-1615
TGME49_chrIa	1627288	1627522	235	39	1.7924	5.45877	3.97494	125	Promoter (1-2kb)	1624317	1626062	1746	-	TGME49_295662	-1226
TGME49_chrIa	1620214	1620413	200	16	1.6093	2.85226	1.66704	78	Promoter (1-2kb)	1612495	1621606	9112	-	TGME49_295680	1193
TGME49_chrIa	1607993	1608543	551	29	1.76314	4.37083	2.99825	164	Promoter (1-2kb)	1570873	1606387	35515	-	TGME49_295710	-1606
TGME49_chrIa	1607993	1608543	551	50	2.01342	6.59199	5.01999	444	Promoter (1-2kb)	1570873	1606387	35515	-	TGME49_295710	-1606
TGME49_chrIa	1483248	1483524	277	28	1.52293	4.16489	2.81886	120	Promoter (1-2kb)	1470307	1481462	11156	-	TGME49_295935	-1786
TGME49_chrIa	1453247	1454775	1529	101	2.43077	12.0502	10.1834	398	Promoter (1-2kb)	1456426	1459647	3222	+	TGME49_295980	-1651
TGME49_chrIa	1453247	1454775	1529	195	3.07692	21.6577	19.504	841	Promoter (1-2kb)	1456426	1459647	3222	+	TGME49_295980	-1651
TGME49_chrIa	1453247	1454775	1529	27	1.70006	4.13424	2.79052	1311	Promoter (1-2kb)	1456426	1459647	3222	+	TGME49_295980	-1651
TGME49_chrIa	1440542	1441250	709	445	3.99504	47.1304	44.5331	357	Promoter (1-2kb)	1437647	1442453	4807	-	TGME49_296000	1203
TGME49_chrIa	1443921	1444310	390	16	1.48615	2.8438	1.66704	94	Promoter (1-2kb)	1437647	1442453	4807	-	TGME49_296000	-1468
TGME49_chrV	9359	10191	833	47	1.94601	6.27112	4.72383	131	Promoter (1-2kb)	686	7485	6800	-	TGME49_296121	-1874
TGME49_chrV	9359	10191	833	27	1.71429	4.11643	2.77414	425	Promoter (1-2kb)	686	7485	6800	-	TGME49_296121	-1874
TGME49_chrV	15142	15473	332	25	1.7663	3.89451	2.56891	212	Promoter (1-2kb)	8323	14010	5688	-	TGME49_296231	-1132
TGME49_chrII	1495743	1496002	260	45	2.04106	6.05783	4.52217	67	Promoter (1-2kb)	1485955	1497041	11087	-	TGME49_296950	1039
TGME49_chrII	1654069	1654375	307	20	1.6878	3.35481	2.09764	167	Promoter (1-2kb)	1652301	1655883	3583	-	TGME49_297280	1508
TGME49_chrII	1661215	1661572	358	23	1.71514	3.66951	2.37365	128	Promoter (1-2kb)	1659701	1660024	324	+	TGME49_297300	1514
TGME49_chrII	1667763	1668333	571	20	1.6878	3.35481	2.09764	88	Promoter (1-2kb)	1665808	1669462	3655	+	TGME49_297310	1955
TGME49_chrII	1667763	1668333	571	80	2.43357	9.81413	8.04576	396	Promoter (1-2kb)	1665808	1669462	3655	+	TGME49_297310	1955
TGME49_chrII	1696893	1699509	2617	122	2.0076	14.1764	12.2325	299	Promoter (1-2kb)	1700892	1709465	8574	+	TGME49_297340	-1383
TGME49_chrII	1696893	1699509	2617	23	1.41815	3.59064	2.31421	543	Promoter (1-2kb)	1700892	1709465	8574	+	TGME49_297340	-1383
TGME49_chrII	1696893	1699509	2617	175	2.21925	19.6562	17.5517	1004	Promoter (1-2kb)	1700892	1709465	8574	+	TGME49_297340	-1383
TGME49_chrII	1696893	1699509	2617	281	2.59081	30.5089	28.1715	1208	Promoter (1-2kb)	1700892	1709465	8574	+	TGME49_297340	-1383
TGME49_chrII	1696893	1699509	2617	130	2.03753	15.0337	13.0603	1492	Promoter (1-2kb)	1700892	1709465	8574	+	TGME49_297340	-1383
TGME49_chrII	1696893	1699509	2617	29	1.47137	4.31317	2.94477	1848	Promoter (1-2kb)	1700892	1709465	8574	+	TGME49_297340	-1383
TGME49_chrII	1696893	1699509	2617	14	1.33675	2.65109	1.49929	2101	Promoter (1-2kb)	1700892	1709465	8574	+	TGME49_297340	-1383
TGME49_chrII	1696893	1699509	2617	50	1.62722	6.65545	5.08	2177	Promoter (1-2kb)	1700892	1709465	8574	+	TGME49_297340	-1383
TGME49_chrII	1696893	1699509	2617	24	1.42626	3.70249	2.40418	2399	Promoter (1-2kb)	1700892	1709465	8574	+	TGME49_297340	-1383
TGME49_chrII	1708988	1709289	302	32	1.82328	4.687	3.28167	199	Promoter (1-2kb)	1709200	1711070	1871	-	TGME49_297350	1781
TGME49_chrII	1750938	1751315	378	39	1.96078	5.38713	3.9165	293	Promoter (1-2kb)	1749351	1754049	4699	+	TGME49_297400	1587
TGME49_chrII	1770950	1771257	308	22	1.65262	3.57106	2.29619	117	Promoter (1-2kb)	1758778	1772992	14215	-	TGME49_297420	1735
TGME49_chrII	1914436	1915163	728	30	1.80375	4.43224	3.05527	159	Promoter (1-2kb)	1915302	1916603	1302	-	TGME49_297680	1440
TGME49_chrII	1914436	1915163	728	57	2.14078	7.39772	5.77145	489	Promoter (1-2kb)	1915302	1916603	1302	-	TGME49_297680	1440
TGME49_chrII	1926319	1926518	200	30	1.84481	4.47006	3.07952	99	Promoter (1-2kb)	1928097	1928806	710	+	TGME49_297700	-1579
TGME49_chrII	2027767	2028013	247	14	1.57005	2.61532	1.46668	55	Promoter (1-2kb)	2007143	2026570	19428	-	TGME49_297800	-1197
TGME49_chrII	2047348	2047854	507	98	2.59087	11.6643	9.81344	127	Promoter (1-2kb)	2040275	2049153	8879	-	TGME49_297820	1299
TGME49_chrII	2047348	2047854	507	91	2.51524	10.9565	9.13749	404	Promoter (1-2kb)	2040275	2049153	8879	-	TGME49_297820	1299
TGME49_chrII	2114291	2114490	200	15	1.56137	2.6964	1.54054	88	Promoter (1-2kb)	2112543	2116058	3516	+	TGME49_297920	1748
TGME49_chrII	2128282	2128813	532	42	1.98777	5.72292	4.21545	129	Promoter (1-2kb)	2129985	2130056	72	+	TGME49_297950	-1172
TGME49_chrII	2194970	2195216	247	39	1.96256	5.39793	3.91788	153	Promoter (1-2kb)	2197187	2210821	13635	+	TGME49_298020	-1971
TGME49_chrII	2301169	2301943	775	14	1.4774	2.53004	1.40568	287	Promoter (1-2kb)	2299556	2300801	1246	+	TGME49_298090	1613
TGME49_chrII	2301169	2301943	775	17	1.53356	2.93299	1.74047	636	Promoter (1-2kb)	2299556	2300801	1246	+	TGME49_298090	1613
TGME49_chrXI	6590147	6590821	675	169	2.71436	19.0369	16.9481	178	Promoter (1-2kb)	6592150	6603830	11681	+	TGME49_298610	-1329
TGME49_chrXI	6590147	6590821	675	371	3.71212	39.6418	37.1524	484	Promoter (1-2kb)	6592150	6603830	11681	+	TGME49_298610	-1329
TGME49_chrIII	2256861	2257734	874	61	2.05038	7.77748	6.12636	168	Promoter (1-2kb)	2254154	2255295	1142	-	TGME49_299015	-1566
TGME49_chrIII	2256861	2257734	874	64	2.08333	8.14383	6.47016	622	Promoter (1-2kb)	2254154	2255295	1142	-	TGME49_299015	-1566
TGME49_chrIII	2236665	2237082	418	13	1.52159	2.49326	1.37249	57	Promoter (1-2kb)	2235253	2240187	4935	+	TGME49_299030	1412
TGME49_chrXII	292798	293153	356	14	1.57005	2.61532	1.46668	142	Promoter (1-2kb)	294492	295928	1437	+	TGME49_299995	-1339
TGME49_chrXII	290442	290884	443	76	2.39432	9.4062	7.65847	281	Promoter (1-2kb)	288607	294146	5540	+	TGME49_300000	1835
TGME49_chrXII	248804	249283	480	13	1.41059	2.5104	1.38795	79	Promoter (1-2kb)	242804	247542	4739	-	TGME49_300052	-1262
TGME49_chrXII	248804	249283	480	14	1.42241	2.61825	1.4694	157	Promoter (1-2kb)	242804	247542	4739	-	TGME49_300052	-1262
TGME49_chrXII	248804	249283	480	53	1.82874	6.96575	5.36746	417	Promoter (1-2kb)	242804	247542	4739	-	TGME49_300052	-1262
TGME49_chrXII	238316	239039	724	41	1.95652	5.69109	4.19316	245	Promoter (1-2kb)	233603	236395	2793	-	TGME49_300060	-1921
TGME49_chrXII	238316	239039	724	38	1.92593	5.33353	3.86628	600	Promoter (1-2kb)	233603	236395	2793	-	TGME49_300060	-1921
TGME49_chrXII	231522	232193	672	40	1.92857	5.50897	4.02207	346	Promoter (1-2kb)	230098	232373	2276	+	TGME49_300070	1424
TGME49_chrXII	120180	120725	546	32	1.85325	4.66163	3.25796	80	Promoter (1-2kb)	121987	128361	6375	+	TGME49_300260	-1262
TGME49_chrXII	120180	120725	546	30	1.84481	4.47006	3.07952	514	Promoter (1-2kb)	121987	128361	6375	+	TGME49_300260	-1262
TGME49_chrXII	12294	12554	261	48	2.08031	6.39977	4.83781	144	Promoter (1-2kb)	5443	11196	5754	-	TGME49_300790	-1098
TGME49_chrXII	12798	13164	367	16	1.6093	2.85226	1.66704	48	Promoter (1-2kb)	5443	11196	5754	-	TGME49_300790	-1602
TGME49_chrXII	12798	13164	367	30	1.84481	4.47006	3.07952	262	Promoter (1-2kb)	5443	11196	5754	-	TGME49_300790	-1602
TGME49_chrXII	12798	13164	367	28	1.80555	4.17788	2.8193	354	Promoter (1-2kb)	5443	11196	5754	-	TGME49_300790	-1602
TGME49_chrIV	2246309	2246793	485	31	1.81554	4.50382	3.11097	92	Promoter (1-2kb)	2242011	2248640	6630	-	TGME49_300980	1847
TGME49_chrIV	2246309	2246793	485	35	1.8759	5.01832	3.58071	386	Promoter (1-2kb)	2242011	2248640	6630	-	TGME49_300980	1847
TGME49_chrIV	2337457	2339473	2017	79	2.07073	9.72922	7.96823	257	Promoter (1-2kb)	2335428	2341271	5844	-	TGME49_301240	1798
TGME49_chrIV	2337457	2339473	2017	377	3.61137	40.2749	37.7752	539	Promoter (1-2kb)	2335428	2341271	5844	-	TGME49_301240	1798
TGME49_chrIV	2337457	2339473	2017	244	3.01065	26.6973	24.4323	767	Promoter (1-2kb)	2335428	2341271	5844	-	TGME49_301240	1798
TGME49_chrIV	2337457	2339473	2017	455	3.89372	48.1598	45.5485	1035	Promoter (1-2kb)	2335428	2341271	5844	-	TGME49_301240	1798
TGME49_chrIV	2337457	2339473	2017	69	1.97487	8.65865	6.95179	1558	Promoter (1-2kb)	2335428	2341271	5844	-	TGME49_301240	1798
TGME49_chrIV	2337457	2339473	2017	45	1.766	6.04489	4.51777	1873	Promoter (1-2kb)	2335428	2341271	5844	-	TGME49_301240	1798
TGME49_chrIV	2453618	2455379	1762	736	3.86971	76.5927	73.6447	509	Promoter (1-2kb)	2442157	2456741	14585	-	TGME49_301400	1362
TGME49_chrIV	2453618	2455379	1762	619	3.60158	64.7585	61.9437	790	Promoter (1-2kb)	2442157	2456741	14585	-	TGME49_301400	1362
TGME49_chrIV	2453618	2455379	1762	78	1.81584	9.60176	7.84602	1249	Promoter (1-2kb)	2442157	2456741	14585	-	TGME49_301400	1362
TGME49_chrIV	2453618	2455379	1762	269	2.61795	29.2568	26.9425	1579	Promoter (1-2kb)	2442157	2456741	14585	-	TGME49_301400	1362
TGME49_chrIV	2479191	2480085	895	65	2.09193	8.2153	6.53838	110	Promoter (1-2kb)	2477280	2488279	11000	+	TGME49_301440	1911
TGME49_chrIV	2479191	2480085	895	59	2.0337	7.64021	5.99596	340	Promoter (1-2kb)	2477280	2488279	11000	+	TGME49_301440	1911
TGME49_chrIV	2479191	2480085	895	107	2.42494	12.6574	10.7677	647	Promoter (1-2kb)	2477280	2488279	11000	+	TGME49_301440	1911
TGME49_chrIV	2517922	2518162	241	71	1.83366	8.84526	7.1303	130	Promoter (1-2kb)	2519328	2523485	4158	+	TGME49_301480	-1166
TGME49_chrVIIa	520101	520931	831	18	1.62338	3.11178	1.88896	83	Promoter (1-2kb)	519026	520964	1939	+	TGME49_304480	1075
TGME49_chrVIIa	520101	520931	831	18	1.61754	3.08018	1.87456	354	Promoter (1-2kb)	519026	520964	1939	+	TGME49_304480	1075
TGME49_chrVIIa	520101	520931	831	14	1.52542	2.5873	1.45721	618	Promoter (1-2kb)	519026	520964	1939	+	TGME49_304480	1075
TGME49_chrVIIa	527473	527978	506	47	1.73344	6.31711	4.7672	137	Promoter (1-2kb)	526450	531002	4553	+	TGME49_304500	1023
TGME49_chrVIIa	527473	527978	506	26	1.5472	4.01882	2.6839	422	Promoter (1-2kb)	526450	531002	4553	+	TGME49_304500	1023
TGME49_chrVIIa	551266	551628	363	28	1.80555	4.17788	2.8193	104	Promoter (1-2kb)	549758	577435	27678	+	TGME49_304630	1508
TGME49_chrVIIa	648560	648764	205	61	2.23732	7.84438	6.18433	155	Promoter (1-2kb)	639903	650418	10516	-	TGME49_304710	1654
TGME49_chrIX	5089434	5089939	506	74	2.28216	9.19991	7.46495	200	Promoter (1-2kb)	5079649	5088408	8760	-	TGME49_304900	-1026
TGME49_chrIX	5102764	5103576	813	35	1.85965	4.98788	3.55246	96	Promoter (1-2kb)	5101312	5106235	4924	+	TGME49_304930	1452
TGME49_chrIX	5102764	5103576	813	45	1.98468	6.13056	4.59068	330	Promoter (1-2kb)	5101312	5106235	4924	+	TGME49_304930	1452
TGME49_chrIX	5102764	5103576	813	52	2.06438	6.86222	5.26903	509	Promoter (1-2kb)	5101312	5106235	4924	+	TGME49_304930	1452
TGME49_chrIX	5218100	5218626	527	54	1.9564	7.00293	5.40278	210	Promoter (1-2kb)	5216951	5220450	3500	+	TGME49_305100	1149
TGME49_chrIX	5516846	5517388	543	21	1.69231	3.43303	2.1694	75	Promoter (1-2kb)	5518844	5527955	9112	+	TGME49_305630	-1456
TGME49_chrIX	5516846	5517388	543	77	2.37557	9.52877	7.77602	398	Promoter (1-2kb)	5518844	5527955	9112	+	TGME49_305630	-1456
TGME49_chrIX	5626777	5627156	380	16	1.6093	2.85226	1.66704	92	Promoter (1-2kb)	5628418	5637943	9526	+	TGME49_305860	-1262
TGME49_chrIX	5706272	5707050	779	22	1.69367	3.54943	2.27629	98	Promoter (1-2kb)	5705046	5710934	5889	+	TGME49_305980	1226
TGME49_chrIX	5706272	5707050	779	48	2.04678	6.46244	4.89713	453	Promoter (1-2kb)	5705046	5710934	5889	+	TGME49_305980	1226
TGME49_chrIX	5778348	5778757	410	80	2.43357	9.81413	8.04576	105	Promoter (1-2kb)	5776799	5778243	1445	+	TGME49_306050	1549
TGME49_chrIX	5796923	5797295	373	50	2.00526	6.62098	5.04748	152	Promoter (1-2kb)	5779179	5795547	16369	-	TGME49_306060	-1376
TGME49_chrIX	5832485	5832838	354	29	1.7819	4.29966	2.93218	209	Promoter (1-2kb)	5834386	5844193	9808	+	TGME49_306220	-1548
TGME49_chrIX	5900630	5901024	395	45	2.00877	6.1192	4.58008	139	Promoter (1-2kb)	5899465	5905004	5540	+	TGME49_306260	1165
TGME49_chrIX	6040267	6040751	485	123	2.82609	14.2508	12.3024	231	Promoter (1-2kb)	6042268	6043609	1342	+	TGME49_306370	-1517
TGME49_chrIX	6045568	6045779	212	22	1.66898	3.51546	2.2451	96	Promoter (1-2kb)	6043582	6047050	3469	-	TGME49_306380	1271
TGME49_chrIX	6050342	6050715	374	77	2.22561	9.5429	7.78945	133	Promoter (1-2kb)	6052712	6059139	6428	+	TGME49_306400	-1997
TGME49_chrIX	6051017	6051613	597	16	1.54416	2.88136	1.69356	63	Promoter (1-2kb)	6052712	6059139	6428	+	TGME49_306400	-1099
TGME49_chrIX	6051017	6051613	597	72	2.17925	8.9391	7.21996	322	Promoter (1-2kb)	6052712	6059139	6428	+	TGME49_306400	-1099
TGME49_chrIX	6058195	6058394	200	45	2.04106	6.05783	4.52217	127	Promoter (1-2kb)	6060077	6069160	9084	+	TGME49_306410	-1683
TGME49_chrIX	6133218	6133761	544	221	3.10938	24.3807	22.1641	405	Promoter (1-2kb)	6127703	6131975	4273	-	TGME49_306490	-1243
TGME49_chrIX	6163248	6163499	252	28	1.80555	4.17788	2.8193	114	Promoter (1-2kb)	6161958	6165472	3515	-	TGME49_306530	1973
TGME49_chrIX	6192622	6192821	200	43	1.96429	5.82486	4.31052	88	Promoter (1-2kb)	6187678	6194548	6871	-	TGME49_306570	1727
TGME49_chrIX	6198660	6198992	333	39	1.96256	5.39793	3.91788	91	Promoter (1-2kb)	6195228	6197239	2012	-	TGME49_306580	-1421
TGME49_chrIX	6204570	6205156	587	39	1.96256	5.39793	3.91788	100	Promoter (1-2kb)	6198679	6203525	4847	-	TGME49_306590	-1045
TGME49_chrIX	6204570	6205156	587	20	1.6878	3.35481	2.09764	541	Promoter (1-2kb)	6198679	6203525	4847	-	TGME49_306590	-1045
TGME49_chrIX	6216579	6216778	200	34	1.73983	4.92777	3.49618	85	Promoter (1-2kb)	6210072	6214799	4728	-	TGME49_306610	-1780
TGME49_chrIX	6265609	6266901	1293	931	4.99435	96.3241	93.1865	319	Promoter (1-2kb)	6243955	6264382	20428	-	TGME49_306660	-1227
TGME49_chrIX	6265609	6266901	1293	679	4.24041	70.8631	67.9763	620	Promoter (1-2kb)	6243955	6264382	20428	-	TGME49_306660	-1227
TGME49_chrIX	6313624	6314668	1045	50	1.85819	6.61863	5.04524	113	Promoter (1-2kb)	6316020	6318124	2105	+	TGME49_306710	-1352
TGME49_chrIX	6313624	6314668	1045	214	2.8989	23.6132	21.4152	431	Promoter (1-2kb)	6316020	6318124	2105	+	TGME49_306710	-1352
TGME49_chrIX	6313624	6314668	1045	59	1.92125	7.56848	5.9276	942	Promoter (1-2kb)	6316020	6318124	2105	+	TGME49_306710	-1352
TGME49_chrXI	209082	209300	219	23	1.6183	3.68665	2.38953	103	Promoter (1-2kb)	205842	207629	1788	-	TGME49_306895	-1453
TGME49_chrXI	183251	183702	452	25	1.75976	3.91992	2.59244	299	Promoter (1-2kb)	177237	181365	4129	-	TGME49_306930	-1886
TGME49_chrXI	114886	115123	238	50	2.03308	6.6421	5.06739	183	Promoter (1-2kb)	113469	116659	3191	+	TGME49_307030	1417
TGME49_chrXI	66226	66501	276	49	2.08655	6.53602	4.96686	151	Promoter (1-2kb)	62393	64776	2384	-	TGME49_307060	-1450
TGME49_chrXI	59677	59876	200	33	1.88406	4.77089	3.34967	181	Promoter (1-2kb)	55036	61007	5972	-	TGME49_307070	1131
TGME49_chrIX	4999799	5000051	253	51	2.09268	6.76987	5.18148	115	Promoter (1-2kb)	4992610	4998769	6160	-	TGME49_307590	-1030
TGME49_chrIX	5019360	5019559	200	28	1.80555	4.17788	2.8193	98	Promoter (1-2kb)	5019453	5020939	1487	-	TGME49_307620	1380
TGME49_chrXII	438297	438496	200	24	1.69785	3.73735	2.43619	96	Promoter (1-2kb)	433331	437233	3903	-	TGME49_307830	-1064
TGME49_chrXII	552793	553136	344	18	1.64855	3.09881	1.87713	101	Promoter (1-2kb)	554350	562936	8587	+	TGME49_308070	-1214
TGME49_chrXII	574484	574930	447	89	2.06544	10.7909	8.97771	104	Promoter (1-2kb)	569152	573256	4105	-	TGME49_308093	-1228
TGME49_chrXII	574484	574930	447	66	1.91044	8.38231	6.69278	304	Promoter (1-2kb)	569152	573256	4105	-	TGME49_308093	-1228
TGME49_chrXI	286736	286982	247	42	2.00181	5.72384	4.21545	118	Promoter (1-2kb)	287412	288643	1232	-	TGME49_308820	1661
TGME49_chrXI	295742	296438	697	26	1.71833	3.97221	2.64085	221	Promoter (1-2kb)	294738	297508	2771	+	TGME49_308840	1004
TGME49_chrXI	295742	296438	697	52	2.02927	6.79536	5.20555	454	Promoter (1-2kb)	294738	297508	2771	+	TGME49_308840	1004
TGME49_chrXI	397612	397811	200	30	1.81481	4.43217	3.05523	99	Promoter (1-2kb)	399559	407994	8436	+	TGME49_308965	-1748
TGME49_chrXI	458983	459424	442	42	1.75439	5.6984	4.20006	95	Promoter (1-2kb)	451844	457960	6117	-	TGME49_309040	-1023
TGME49_chrXI	598691	598890	200	35	1.90114	5.02434	3.58641	70	Promoter (1-2kb)	584140	600510	16371	-	TGME49_309250	1620
TGME49_chrXI	711979	712424	446	39	1.96256	5.39793	3.91788	110	Promoter (1-2kb)	707230	714193	6964	-	TGME49_309530	1769
TGME49_chrXI	711979	712424	446	14	1.57005	2.61532	1.46668	357	Promoter (1-2kb)	707230	714193	6964	-	TGME49_309530	1769
TGME49_chrXI	748434	748946	513	48	1.73879	6.37228	4.81918	167	Promoter (1-2kb)	750828	761777	10950	+	TGME49_309600	-1882
TGME49_chrXI	779526	780033	508	36	1.92331	5.08023	3.62917	111	Promoter (1-2kb)	773567	781755	8189	-	TGME49_309730	1722
TGME49_chrXI	860011	860687	677	19	1.56712	3.13855	1.91353	227	Promoter (1-2kb)	858144	865709	7566	+	TGME49_309880	1867
TGME49_chrXI	860011	860687	677	13	1.47232	2.46899	1.3507	487	Promoter (1-2kb)	858144	865709	7566	+	TGME49_309880	1867
TGME49_chrXI	916079	916523	445	23	1.70167	3.64943	2.3551	130	Promoter (1-2kb)	908144	917627	9484	-	TGME49_309930	1104
TGME49_chrXI	1001895	1002105	211	31	1.79682	4.52064	3.12657	198	Promoter (1-2kb)	1003625	1005907	2283	+	TGME49_310005	-1520
TGME49_chrXI	1004755	1005330	576	13	1.49966	2.41714	1.30383	103	Promoter (1-2kb)	1003625	1005907	2283	+	TGME49_310005	1130
TGME49_chrXI	1004755	1005330	576	44	1.95024	5.97654	4.45354	303	Promoter (1-2kb)	1003625	1005907	2283	+	TGME49_310005	1130
TGME49_chrXI	1017449	1017648	200	42	1.84461	5.8017	4.28873	96	Promoter (1-2kb)	1014745	1015690	946	-	TGME49_310030	-1759
TGME49_chrXI	1024128	1024353	226	24	1.60124	3.74849	2.44652	104	Promoter (1-2kb)	1024308	1026234	1927	-	TGME49_310045	1881
TGME49_chrXI	1043676	1044240	565	22	1.693	3.49127	2.22287	90	Promoter (1-2kb)	1037155	1042378	5224	-	TGME49_310070	-1298
TGME49_chrXI	1043676	1044240	565	16	1.58252	2.76221	1.60012	353	Promoter (1-2kb)	1037155	1042378	5224	-	TGME49_310070	-1298
TGME49_chrXI	1043676	1044240	565	16	1.58252	2.76221	1.60012	463	Promoter (1-2kb)	1037155	1042378	5224	-	TGME49_310070	-1298
TGME49_chrXI	1047782	1048319	538	37	1.87457	5.23048	3.76992	216	Promoter (1-2kb)	1043864	1049962	6099	-	TGME49_310080	1643
TGME49_chrXI	1527476	1527861	386	14	1.53631	2.60657	1.46668	98	Promoter (1-2kb)	1523304	1526437	3134	-	TGME49_310700	-1039
TGME49_chrXI	1527476	1527861	386	19	1.63585	3.22786	1.99527	171	Promoter (1-2kb)	1523304	1526437	3134	-	TGME49_310700	-1039
TGME49_chrXI	1605011	1605234	224	92	2.55133	11.0782	9.25131	108	Promoter (1-2kb)	1606267	1611500	5234	+	TGME49_310810	-1033
TGME49_chrXI	1647321	1647641	321	20	1.4581	3.25637	2.02137	155	Promoter (1-2kb)	1642525	1645778	3254	-	TGME49_310885	-1543
TGME49_chrXI	1670799	1671586	788	65	1.97876	8.19565	6.51961	229	Promoter (1-2kb)	1669100	1669783	684	+	TGME49_310920	1699
TGME49_chrXI	1670799	1671586	788	62	1.95052	7.92583	6.26219	468	Promoter (1-2kb)	1669100	1669783	684	+	TGME49_310920	1699
TGME49_chrXI	1670799	1671586	788	77	2.06847	9.51909	7.76668	699	Promoter (1-2kb)	1669100	1669783	684	+	TGME49_310920	1699
TGME49_chrXI	1684714	1685089	376	42	1.80041	5.71678	4.21545	152	Promoter (1-2kb)	1682571	1683693	1123	-	TGME49_310940	-1021
TGME49_chrXI	1784351	1784550	200	57	2.11864	7.34258	5.71914	101	Promoter (1-2kb)	1782613	1784180	1568	+	TGME49_311075	1738
TGME49_chrXI	1796713	1796912	200	33	1.88406	4.77089	3.34967	54	Promoter (1-2kb)	1798744	1806403	7660	+	TGME49_311090	-1832
TGME49_chrXI	1907423	1907991	569	25	1.6496	3.89881	2.57293	172	Promoter (1-2kb)	1900814	1909002	8189	-	TGME49_311240	1011
TGME49_chrXI	1974645	1975009	365	20	1.6878	3.35481	2.09764	148	Promoter (1-2kb)	1973209	1977560	4352	+	TGME49_311320	1436
TGME49_chrXI	2025300	2025550	251	83	1.73519	10.1504	8.36894	170	Promoter (1-2kb)	2023731	2027176	3446	-	TGME49_311375	1626
TGME49_chrXI	2117475	2117863	389	73	2.09534	9.11382	7.38265	99	Promoter (1-2kb)	2119054	2121183	2130	+	TGME49_311485	-1191
TGME49_chrXI	2202396	2202734	339	16	1.53029	2.76343	1.6013	99	Promoter (1-2kb)	2198219	2201039	2821	-	TGME49_311670	-1357
TGME49_chrXI	2254538	2254737	200	42	2.00181	5.72384	4.21545	186	Promoter (1-2kb)	2255159	2256052	894	-	TGME49_311755	1315
TGME49_chrXI	2276349	2276659	311	24	1.67634	3.76776	2.46419	106	Promoter (1-2kb)	2275301	2283246	7946	+	TGME49_311770	1048
TGME49_chrXI	2307230	2307668	439	20	1.67185	3.27094	2.03469	111	Promoter (1-2kb)	2308771	2309181	411	-	TGME49_311820	1513
TGME49_chrXI	2307230	2307668	439	18	1.63679	3.03855	1.83658	313	Promoter (1-2kb)	2308771	2309181	411	-	TGME49_311820	1513
TGME49_chrXI	2628498	2628708	211	16	1.6093	2.85226	1.66704	145	Promoter (1-2kb)	2626638	2630667	4030	+	TGME49_312350	1860
TGME49_chrXI	2694927	2695279	353	25	1.7663	3.89451	2.56891	110	Promoter (1-2kb)	2689064	2696586	7523	-	TGME49_312440	1307
TGME49_chrXI	2705377	2705629	253	47	2.0687	6.32575	4.77539	183	Promoter (1-2kb)	2700697	2703666	2970	-	TGME49_312450	-1711
TGME49_chrXI	2752374	2752658	285	16	1.6093	2.85226	1.66704	49	Promoter (1-2kb)	2744495	2750985	6491	-	TGME49_312510	-1389
TGME49_chrXI	2839482	2839681	200	23	1.72705	3.6201	2.32819	99	Promoter (1-2kb)	2828539	2838399	9861	-	TGME49_312622	-1083
TGME49_chrXI	2970143	2970474	332	30	1.84481	4.47006	3.07952	284	Promoter (1-2kb)	2961863	2972398	10536	-	TGME49_312875	1924
TGME49_chrXI	2970790	2970989	200	14	1.57005	2.61532	1.46668	76	Promoter (1-2kb)	2961863	2972398	10536	-	TGME49_312875	1409
TGME49_chrXI	3003408	3004383	976	28	1.80353	4.23265	2.87006	56	Promoter (1-2kb)	2999713	3006097	6385	-	TGME49_312970	1714
TGME49_chrXI	3003408	3004383	976	19	1.64751	3.14331	1.91788	252	Promoter (1-2kb)	2999713	3006097	6385	-	TGME49_312970	1714
TGME49_chrXI	3003408	3004383	976	52	2.11214	6.80076	5.21066	566	Promoter (1-2kb)	2999713	3006097	6385	-	TGME49_312970	1714
TGME49_chrXI	3004541	3004766	226	39	1.96256	5.39793	3.91788	118	Promoter (1-2kb)	2999713	3006097	6385	-	TGME49_312970	1331
TGME49_chrXI	3028222	3028436	215	42	1.98057	5.76268	4.25197	107	Promoter (1-2kb)	3020547	3026523	5977	-	TGME49_312990	-1699
TGME49_chrXI	3029340	3029555	216	48	2.01809	6.44771	4.88321	102	Promoter (1-2kb)	3027667	3031043	3377	-	TGME49_313000	1488
TGME49_chrXI	3147960	3148376	417	36	1.82046	5.07483	3.62917	90	Promoter (1-2kb)	3146793	3149935	3143	+	TGME49_313160	1167
TGME49_chrXI	3147960	3148376	417	27	1.70596	4.11812	2.7757	280	Promoter (1-2kb)	3146793	3149935	3143	+	TGME49_313160	1167
TGME49_chrXI	3210963	3211625	663	26	1.76245	3.93509	2.60651	114	Promoter (1-2kb)	3209360	3215431	6072	+	TGME49_313240	1603
TGME49_chrXI	3210963	3211625	663	13	1.55039	2.52036	1.39696	462	Promoter (1-2kb)	3209360	3215431	6072	+	TGME49_313240	1603
TGME49_chrXI	3210963	3211625	663	28	1.79775	4.26496	2.89997	547	Promoter (1-2kb)	3209360	3215431	6072	+	TGME49_313240	1603
TGME49_chrXI	3217777	3219249	1473	59	1.87662	7.58333	5.94181	85	Promoter (1-2kb)	3216550	3218138	1589	+	TGME49_313250	1227
TGME49_chrXI	3217777	3219249	1473	1313	6.36712	134.845	131.396	671	Promoter (1-2kb)	3216550	3218138	1589	+	TGME49_313250	1227
TGME49_chrXI	3217777	3219249	1473	667	4.48203	69.5735	66.7029	952	Promoter (1-2kb)	3216550	3218138	1589	+	TGME49_313250	1227
TGME49_chrXI	3231744	3232165	422	33	1.85185	4.7245	3.31656	110	Promoter (1-2kb)	3233364	3233882	519	+	TGME49_313273	-1199
TGME49_chrXI	3231744	3232165	422	25	1.74772	3.85228	2.54221	342	Promoter (1-2kb)	3233364	3233882	519	+	TGME49_313273	-1199
TGME49_chrXI	3361882	3362228	347	16	1.6093	2.85226	1.66704	117	Promoter (1-2kb)	3360881	3362668	1788	+	TGME49_313418	1001
TGME49_chrXI	3361882	3362228	347	20	1.6878	3.35481	2.09764	249	Promoter (1-2kb)	3360881	3362668	1788	+	TGME49_313418	1001
TGME49_chrXI	3368950	3369335	386	39	1.96256	5.39793	3.91788	165	Promoter (1-2kb)	3362149	3367785	5637	-	TGME49_313422	-1165
TGME49_chrXI	3368950	3369335	386	18	1.64855	3.09881	1.87713	367	Promoter (1-2kb)	3362149	3367785	5637	-	TGME49_313422	-1165
TGME49_chrXI	3467550	3467775	226	30	1.84481	4.47006	3.07952	99	Promoter (1-2kb)	3469648	3473498	3851	+	TGME49_313550	-1873
TGME49_chrXI	3576911	3577162	252	20	1.61188	3.32459	2.08386	46	Promoter (1-2kb)	3579009	3580667	1659	+	TGME49_313640	-1847
TGME49_chrXI	3584189	3584418	230	27	1.69963	4.07673	2.73748	108	Promoter (1-2kb)	3583032	3586391	3360	+	TGME49_313660	1157
TGME49_chrXI	3690898	3691316	419	16	1.57211	2.8775	1.69004	96	Promoter (1-2kb)	3689352	3692685	3334	-	TGME49_313780	1369
TGME49_chrXI	3690898	3691316	419	27	1.73681	4.14443	2.79997	400	Promoter (1-2kb)	3689352	3692685	3334	-	TGME49_313780	1369
TGME49_chrXI	3791130	3791414	285	29	1.80859	4.32842	2.95896	97	Promoter (1-2kb)	3790071	3800690	10620	+	TGME49_313900	1059
TGME49_chrXI	3808261	3808918	658	47	1.79124	6.34261	4.79129	267	Promoter (1-2kb)	3810446	3823552	13107	+	TGME49_313930	-1528
TGME49_chrXI	3943058	3943650	593	56	1.96131	7.2902	5.66938	224	Promoter (1-2kb)	3935994	3944725	8732	-	TGME49_314220	1075
TGME49_chrXI	3943058	3943650	593	88	2.22998	10.6913	8.88186	478	Promoter (1-2kb)	3935994	3944725	8732	-	TGME49_314220	1075
TGME49_chrXI	3960391	3960814	424	38	1.67895	5.34638	3.87835	82	Promoter (1-2kb)	3962536	3963614	1079	+	TGME49_314250	-1722
TGME49_chrXI	3960391	3960814	424	17	1.44578	2.95452	1.76006	393	Promoter (1-2kb)	3962536	3963614	1079	+	TGME49_314250	-1722
TGME49_chrXI	4114627	4115032	406	41	1.7667	5.62374	4.12992	228	Promoter (1-2kb)	4116680	4120928	4249	+	TGME49_314470	-1648
TGME49_chrXI	4191982	4192494	513	127	2.86534	14.7282	12.7634	154	Promoter (1-2kb)	4184354	4190884	6531	-	TGME49_314540	-1098
TGME49_chrXI	4222827	4223033	207	47	2.00846	6.293	4.74458	81	Promoter (1-2kb)	4220065	4221735	1671	-	TGME49_314680	-1092
TGME49_chrXI	4306236	4306435	200	54	2.14844	7.03898	5.43694	99	Promoter (1-2kb)	4301568	4304304	2737	-	TGME49_314790	-1932
TGME49_chrXI	4330489	4330841	353	14	1.56728	2.6436	1.4925	47	Promoter (1-2kb)	4322598	4331912	9315	-	TGME49_314840	1071
TGME49_chrXI	4349833	4350053	221	88	2.51208	10.6502	8.84237	114	Promoter (1-2kb)	4333994	4348026	14033	-	TGME49_314850	-1807
TGME49_chrXI	4405151	4405700	550	19	1.6628	3.22343	1.99118	103	Promoter (1-2kb)	4403980	4407073	3094	-	TGME49_314910	1373
TGME49_chrXI	4405151	4405700	550	86	2.48062	10.4227	8.62681	414	Promoter (1-2kb)	4403980	4407073	3094	-	TGME49_314910	1373
TGME49_chrXI	4511967	4512296	330	16	1.6093	2.85226	1.66704	101	Promoter (1-2kb)	4506167	4510509	4343	-	TGME49_315130	-1458
TGME49_chrXI	4597716	4598162	447	39	1.96256	5.39793	3.91788	154	Promoter (1-2kb)	4596328	4597989	1662	+	TGME49_315240	1388
TGME49_chrXI	4764881	4765117	237	43	1.76687	5.86971	4.35279	193	Promoter (1-2kb)	4763559	4766291	2733	+	TGME49_315510	1322
TGME49_chrXI	4798558	4798757	200	33	1.88406	4.77089	3.34967	99	Promoter (1-2kb)	4795402	4800557	5156	-	TGME49_315540	1800
TGME49_chrXI	4798987	4799350	364	65	2.27657	8.22413	6.54145	154	Promoter (1-2kb)	4795402	4800557	5156	-	TGME49_315540	1207
TGME49_chrXI	4862738	4863747	1010	66	1.87023	8.30943	6.62313	314	Promoter (1-2kb)	4857715	4865361	7647	-	TGME49_315620	1614
TGME49_chrXI	4862738	4863747	1010	111	2.163	13.0546	11.1494	585	Promoter (1-2kb)	4857715	4865361	7647	-	TGME49_315620	1614
TGME49_chrXI	4862738	4863747	1010	75	1.93487	9.27522	7.5372	920	Promoter (1-2kb)	4857715	4865361	7647	-	TGME49_315620	1614
TGME49_chrXI	4943832	4944368	537	18	1.54494	3.07994	1.87438	103	Promoter (1-2kb)	4942532	4944545	2014	+	TGME49_315740	1300
TGME49_chrXI	5087090	5087292	203	34	1.77515	4.88599	3.45708	186	Promoter (1-2kb)	5085099	5092577	7479	+	TGME49_315940	1991
TGME49_chrXI	5108747	5108980	234	62	2.1648	7.87948	6.21788	148	Promoter (1-2kb)	5101683	5106997	5315	-	TGME49_315958	-1750
TGME49_chrXI	5114219	5114418	200	25	1.71809	3.85703	2.54658	56	Promoter (1-2kb)	5112618	5114966	2349	+	TGME49_315970	1601
TGME49_chrXI	5114996	5115314	319	38	1.9174	5.27984	3.8161	201	Promoter (1-2kb)	5116446	5120897	4452	+	TGME49_315980	-1132
TGME49_chrXI	5224187	5224915	729	13	1.53214	2.4708	1.35223	98	Promoter (1-2kb)	5226078	5231132	5055	+	TGME49_316300	-1163
TGME49_chrXI	5224187	5224915	729	111	2.69348	13.0619	11.1564	422	Promoter (1-2kb)	5226078	5231132	5055	+	TGME49_316300	-1163
TGME49_chrXI	5282330	5282894	565	20	1.49701	3.28522	2.04778	262	Promoter (1-2kb)	5284389	5309703	25315	+	TGME49_316430	-1495
TGME49_chrXI	5282330	5282894	565	36	1.6731	5.08736	3.63583	294	Promoter (1-2kb)	5284389	5309703	25315	+	TGME49_316430	-1495
TGME49_chrXI	5391660	5392488	829	51	2.03943	6.77792	5.18908	110	Promoter (1-2kb)	5390205	5394072	3868	-	TGME49_316540	1584
TGME49_chrXI	5391660	5392488	829	14	1.5327	2.62575	1.47627	464	Promoter (1-2kb)	5390205	5394072	3868	-	TGME49_316540	1584
TGME49_chrXI	5391660	5392488	829	53	2.05249	6.96373	5.36554	725	Promoter (1-2kb)	5390205	5394072	3868	-	TGME49_316540	1584
TGME49_chrXI	5412243	5412468	226	14	1.39154	2.56971	1.44132	121	Promoter (1-2kb)	5413513	5413585	73	+	TGME49_316590	-1045
TGME49_chrXI	5484060	5484305	246	31	1.7165	4.58144	3.18315	156	Promoter (1-2kb)	5485831	5502451	16621	+	TGME49_316680	-1526
TGME49_chrXI	5516782	5517138	357	33	1.88406	4.77089	3.34967	337	Promoter (1-2kb)	5518819	5521099	2281	+	TGME49_316710	-1681
TGME49_chrXI	5596322	5597873	1552	28	1.80555	4.17788	2.8193	97	Promoter (1-2kb)	5599120	5600612	1493	+	TGME49_316890	-1247
TGME49_chrXI	5596322	5597873	1552	33	1.88406	4.77089	3.34967	250	Promoter (1-2kb)	5599120	5600612	1493	+	TGME49_316890	-1247
TGME49_chrXI	5596322	5597873	1552	127	2.86534	14.7282	12.7634	819	Promoter (1-2kb)	5599120	5600612	1493	+	TGME49_316890	-1247
TGME49_chrXI	5596322	5597873	1552	166	3.17935	18.751	16.6686	1237	Promoter (1-2kb)	5599120	5600612	1493	+	TGME49_316890	-1247
TGME49_chrXI	5600651	5601009	359	41	1.98322	5.69431	4.19614	102	Promoter (1-2kb)	5599120	5600612	1493	+	TGME49_316890	1531
TGME49_chrIV	1544361	1545804	1444	119	2.34522	13.8741	11.9392	179	Promoter (1-2kb)	1539153	1542506	3354	-	TGME49_318130	-1855
TGME49_chrIV	1544361	1545804	1444	102	2.24665	12.0893	10.2212	442	Promoter (1-2kb)	1539153	1542506	3354	-	TGME49_318130	-1855
TGME49_chrIV	1544361	1545804	1444	38	1.74705	5.33832	3.87081	769	Promoter (1-2kb)	1539153	1542506	3354	-	TGME49_318130	-1855
TGME49_chrIV	1544361	1545804	1444	28	1.63772	4.2014	2.84114	908	Promoter (1-2kb)	1539153	1542506	3354	-	TGME49_318130	-1855
TGME49_chrIV	1544361	1545804	1444	75	2.07812	9.23777	7.50131	1292	Promoter (1-2kb)	1539153	1542506	3354	-	TGME49_318130	-1855
TGME49_chrIV	1525397	1525964	568	44	1.9942	6.02285	4.49703	225	Promoter (1-2kb)	1527211	1535369	8159	+	TGME49_318140	-1247
TGME49_chrIV	1506578	1506928	351	89	2.43129	10.7283	8.91756	181	Promoter (1-2kb)	1505079	1508810	3732	-	TGME49_318180	1882
TGME49_chrIV	1486161	1486454	294	48	2.0195	6.45746	4.89245	155	Promoter (1-2kb)	1482166	1488156	5991	-	TGME49_318210	1702
TGME49_chrIV	1467235	1468020	786	13	1.43204	2.49324	1.37249	91	Promoter (1-2kb)	1460733	1469674	8942	-	TGME49_318240	1654
TGME49_chrIV	1467235	1468020	786	53	1.84609	6.99781	5.39786	636	Promoter (1-2kb)	1460733	1469674	8942	-	TGME49_318240	1654
TGME49_chrIV	1470940	1471465	526	13	1.38101	2.49126	1.37075	59	Promoter (1-2kb)	1460733	1469674	8942	-	TGME49_318240	-1266
TGME49_chrIV	1470940	1471465	526	95	2.0566	11.4235	9.58462	346	Promoter (1-2kb)	1460733	1469674	8942	-	TGME49_318240	-1266
TGME49_chrIV	1385600	1386013	414	69	2.31582	8.61109	6.90625	184	Promoter (1-2kb)	1385531	1387922	2392	-	TGME49_318370	1909
TGME49_chrIV	1386201	1386585	385	18	1.64855	3.09881	1.87713	59	Promoter (1-2kb)	1385531	1387922	2392	-	TGME49_318370	1337
TGME49_chrIV	1386201	1386585	385	16	1.6093	2.85226	1.66704	265	Promoter (1-2kb)	1385531	1387922	2392	-	TGME49_318370	1337
TGME49_chrIV	1378139	1378451	313	14	1.4038	2.53836	1.41322	119	Promoter (1-2kb)	1380420	1381496	1077	+	TGME49_318380	-1969
TGME49_chrIV	1372119	1372323	205	13	1.39573	2.48129	1.3617	50	Promoter (1-2kb)	1358850	1373928	15079	-	TGME49_318400	1605
TGME49_chrIV	1345584	1345982	399	96	2.59058	11.5127	9.66714	205	Promoter (1-2kb)	1339076	1344162	5087	-	TGME49_318430	-1422
TGME49_chrIV	1336722	1336955	234	24	1.74149	3.75766	2.45486	52	Promoter (1-2kb)	1321030	1335258	14229	-	TGME49_318440	-1464
TGME49_chrIV	1237204	1237519	316	72	2.35507	9.00515	7.27837	179	Promoter (1-2kb)	1235179	1238639	3461	-	TGME49_318540	1120
TGME49_chrIV	1240517	1241018	502	60	2.2179	7.71388	6.06598	388	Promoter (1-2kb)	1235179	1238639	3461	-	TGME49_318540	-1878
TGME49_chrIV	1211480	1211887	408	16	1.59733	2.88193	1.69405	85	Promoter (1-2kb)	1203795	1209545	5751	-	TGME49_318590	-1935
TGME49_chrIV	1200696	1200928	233	13	1.42306	2.43604	1.32088	115	Promoter (1-2kb)	1199295	1203338	4044	+	TGME49_318600	1401
TGME49_chrIV	1183112	1183469	358	14	1.51822	2.54929	1.42305	203	Promoter (1-2kb)	1185372	1185442	71	+	TGME49_318615	-1903
TGME49_chrIV	1180882	1181386	505	39	1.90813	5.37571	3.90585	139	Promoter (1-2kb)	1178636	1179712	1077	-	TGME49_318632	-1170
TGME49_chrIV	1111047	1111331	285	80	2.34266	9.78422	8.02116	153	Promoter (1-2kb)	1111094	1112801	1708	-	TGME49_318742	1470
KE138851	3543	4115	573	146	2.58444	16.6603	14.6375	247	Promoter (1-2kb)	5521	10311	4791	+	TGME49_318880	-1406
TGME49_chrIV	1082794	1083512	719	787	6.44689	81.7363	78.7379	375	Promoter (1-2kb)	1084604	1088573	3970	+	TGME49_319090	-1092
TGME49_chrIV	1039889	1040157	269	26	1.70604	3.95239	2.62243	155	Promoter (1-2kb)	1041310	1050287	8978	+	TGME49_319312	-1153
TGME49_chrIV	1042882	1043081	200	23	1.69993	3.5844	2.30845	89	Promoter (1-2kb)	1041310	1050287	8978	+	TGME49_319312	1572
TGME49_chrIV	1006837	1007038	202	17	1.33215	2.98281	1.78584	193	Promoter (1-2kb)	1008327	1011020	2694	+	TGME49_319360	-1289
TGME49_chrIV	975690	976615	926	23	1.69675	3.62144	2.32941	157	Promoter (1-2kb)	978270	990634	12365	+	TGME49_319380	-1655
TGME49_chrIV	975690	976615	926	35	1.88889	5.025	3.58696	462	Promoter (1-2kb)	978270	990634	12365	+	TGME49_319380	-1655
TGME49_chrIV	975690	976615	926	41	1.98322	5.69431	4.19614	758	Promoter (1-2kb)	978270	990634	12365	+	TGME49_319380	-1655
TGME49_chrIV	971096	971376	281	23	1.71004	3.64095	2.34735	55	Promoter (1-2kb)	967119	972781	5663	-	TGME49_319390	1405
TGME49_chrIV	974582	975312	731	24	1.7192	3.80652	2.49999	144	Promoter (1-2kb)	967119	972781	5663	-	TGME49_319390	-1801
TGME49_chrIV	974582	975312	731	17	1.59574	2.96252	1.76735	311	Promoter (1-2kb)	967119	972781	5663	-	TGME49_319390	-1801
TGME49_chrIV	948692	949600	909	273	3.31056	29.6387	27.3165	309	Promoter (1-2kb)	941216	950782	9567	-	TGME49_319520	1182
TGME49_chrIV	948692	949600	909	62	2.00846	7.95621	6.29132	613	Promoter (1-2kb)	941216	950782	9567	-	TGME49_319520	1182
TGME49_chrIV	883509	883979	471	30	1.84481	4.47006	3.07952	165	Promoter (1-2kb)	885532	898861	13330	+	TGME49_319580	-1553
TGME49_chrIV	883509	883979	471	14	1.57005	2.61532	1.46668	431	Promoter (1-2kb)	885532	898861	13330	+	TGME49_319580	-1553
TGME49_chrIV	815963	816231	269	21	1.52809	3.45204	2.18693	121	Promoter (1-2kb)	813977	821488	7512	+	TGME49_319640	1986
TGME49_chrIV	767987	768250	264	30	1.84481	4.47006	3.07952	158	Promoter (1-2kb)	761138	766820	5683	-	TGME49_319720	-1167
TGME49_chrIV	669068	669388	321	39	1.96256	5.39793	3.91788	93	Promoter (1-2kb)	660225	667612	7388	-	TGME49_319920	-1456
TGME49_chrIV	552196	552598	403	26	1.55546	3.97386	2.64234	102	Promoter (1-2kb)	550873	559582	8710	+	TGME49_320050	1323
TGME49_chrIV	552196	552598	403	22	1.5102	3.52553	2.25442	267	Promoter (1-2kb)	550873	559582	8710	+	TGME49_320050	1323
TGME49_chrIV	490248	490677	430	38	1.89474	5.28843	3.82413	151	Promoter (1-2kb)	486028	492044	6017	-	TGME49_320110	1367
TGME49_chrIV	439217	439450	234	37	1.7971	5.17233	3.71551	133	Promoter (1-2kb)	437984	440770	2787	-	TGME49_320200	1320
TGME49_chrIV	439217	439450	234	30	1.71611	4.41001	3.03461	220	Promoter (1-2kb)	437984	440770	2787	-	TGME49_320200	1320
TGME49_chrIV	413568	414014	447	23	1.54049	3.6217	2.32965	105	Promoter (1-2kb)	407776	415727	7952	-	TGME49_320260	1713
TGME49_chrIV	413568	414014	447	24	1.54374	3.72313	2.42314	378	Promoter (1-2kb)	407776	415727	7952	-	TGME49_320260	1713
TGME49_chrIV	403721	404054	334	14	1.57005	2.61532	1.46668	86	Promoter (1-2kb)	402671	407950	5280	+	TGME49_320270	1050
TGME49_chrIV	339392	339618	227	42	2.00181	5.72384	4.21545	165	Promoter (1-2kb)	325298	338376	13079	-	TGME49_320460	-1016
TGME49_chrIV	264968	265167	200	16	1.56146	2.86024	1.67432	78	Promoter (1-2kb)	263510	276812	13303	+	TGME49_320550	1458
TGME49_chrIV	259216	259605	390	14	1.5132	2.59479	1.46397	49	Promoter (1-2kb)	259887	261101	1215	-	TGME49_320560	1496
TGME49_chrIV	131025	131327	303	14	1.57005	2.61532	1.46668	73	Promoter (1-2kb)	130940	133193	2254	-	TGME49_320700	1866
TGME49_chrIV	100537	100747	211	42	2.00181	5.72384	4.21545	111	Promoter (1-2kb)	102421	109144	6724	+	TGME49_320740	-1674
TGME49_chrIV	100902	101132	231	23	1.72705	3.6201	2.32819	105	Promoter (1-2kb)	102421	109144	6724	+	TGME49_320740	-1289
TGME49_chrIb	1916283	1916684	402	44	1.88235	5.94886	4.42748	109	Promoter (1-2kb)	1914998	1916245	1248	+	TGME49_321270	1285
TGME49_chrIb	1916283	1916684	402	25	1.66084	3.92483	2.59693	374	Promoter (1-2kb)	1914998	1916245	1248	+	TGME49_321270	1285
TGME49_chrIb	1865829	1866914	1086	55	2.06805	7.17061	5.55565	114	Promoter (1-2kb)	1864395	1864481	87	-	TGME49_321350	-1348
TGME49_chrIb	1865829	1866914	1086	46	1.96207	6.22428	4.67938	520	Promoter (1-2kb)	1864395	1864481	87	-	TGME49_321350	-1348
TGME49_chrIb	1865829	1866914	1086	51	2.0143	6.77495	5.18627	620	Promoter (1-2kb)	1864395	1864481	87	-	TGME49_321350	-1348
TGME49_chrIb	1865829	1866914	1086	29	1.73502	4.30873	2.94062	1030	Promoter (1-2kb)	1864395	1864481	87	-	TGME49_321350	-1348
TGME49_chrIb	1774379	1775043	665	29	1.5176	4.28865	2.92195	84	Promoter (1-2kb)	1773338	1776210	2873	-	TGME49_321480	1167
TGME49_chrIb	1774379	1775043	665	65	1.7909	8.23734	6.55406	303	Promoter (1-2kb)	1773338	1776210	2873	-	TGME49_321480	1167
TGME49_chrIb	1774379	1775043	665	37	1.58833	5.18089	3.7235	655	Promoter (1-2kb)	1773338	1776210	2873	-	TGME49_321480	1167
TGME49_chrIb	1777793	1777999	207	18	1.46874	3.06994	1.86526	78	Promoter (1-2kb)	1773338	1776210	2873	-	TGME49_321480	-1583
TGME49_chrIb	1726219	1726580	362	44	1.91122	6.01414	4.48886	152	Promoter (1-2kb)	1727870	1737821	9952	+	TGME49_321560	-1290
KE138866	9880	10143	264	36	1.92331	5.08023	3.62917	85	Promoter (1-2kb)	8748	10926	2179	+	TGME49_322010	1132
KE139140	11457	12287	831	109	2.70833	12.8541	10.955	198	Promoter (1-2kb)	10001	11014	1014	+	TGME49_323320	1456
KE139140	11457	12287	831	220	3.57186	24.2506	22.0363	476	Promoter (1-2kb)	10001	11014	1014	+	TGME49_323320	1456
KE139817	9565	10718	1154	120	2.59987	13.9835	12.0453	244	Promoter (1-2kb)	182	12640	12459	-	TGME49_328900	1922
KE139817	9565	10718	1154	27	1.69963	4.07673	2.73748	661	Promoter (1-2kb)	182	12640	12459	-	TGME49_328900	1922
KE139817	9565	10718	1154	58	2.03715	7.48747	5.85056	930	Promoter (1-2kb)	182	12640	12459	-	TGME49_328900	1922
KE139817	14093	14549	457	776	5.66531	80.6653	77.6773	204	Promoter (1-2kb)	182	12640	12459	-	TGME49_328900	-1453
KE139826	9036	9743	708	93	2.30244	11.1402	9.31115	359	Promoter (1-2kb)	698	11682	10985	-	TGME49_329200	1939
KE139849	11086	11337	252	92	2.55133	11.0782	9.25131	122	Promoter (1-2kb)	12825	14068	1244	+	TGME49_329500	-1488
KE139434	4022	4661	640	45	2.04106	6.05783	4.52217	307	Promoter (1-2kb)	509	2478	1970	-	TGME49_329600	-1544
TGME49_chrXII	2247968	2249465	1498	385	3.46761	41.0288	38.5178	272	Promoter (<=1kb)	2245476	2249210	3735	-	TGME49_200010	0
TGME49_chrXII	2247968	2249465	1498	366	3.42061	39.1634	36.6817	559	Promoter (<=1kb)	2245476	2249210	3735	-	TGME49_200010	0
TGME49_chrXII	2247968	2249465	1498	172	2.58583	19.3399	17.2424	894	Promoter (<=1kb)	2245476	2249210	3735	-	TGME49_200010	0
TGME49_chrXII	2247968	2249465	1498	65	1.93747	8.27697	6.59207	1202	Promoter (<=1kb)	2245476	2249210	3735	-	TGME49_200010	0
TGME49_chrXII	2249609	2250639	1031	30	1.62067	4.43903	3.06162	109	Promoter (<=1kb)	2245476	2249210	3735	-	TGME49_200010	-399
TGME49_chrXII	2249609	2250639	1031	55	1.85347	7.20947	5.59255	469	Promoter (<=1kb)	2245476	2249210	3735	-	TGME49_200010	-399
TGME49_chrXII	2249609	2250639	1031	50	1.81095	6.59363	5.02153	791	Promoter (<=1kb)	2245476	2249210	3735	-	TGME49_200010	-399
TGME49_chrXII	7071182	7071574	393	116	2.6406	13.5771	11.6534	124	Promoter (<=1kb)	7071370	7071773	404	+	TGME49_200110	0
TGME49_chrXII	7033023	7033349	327	18	1.64855	3.09881	1.87713	12	Promoter (<=1kb)	7033492	7035777	2286	+	TGME49_200130	-143
TGME49_chrXII	7033932	7034197	266	28	1.80555	4.17788	2.8193	112	Promoter (<=1kb)	7033492	7035777	2286	+	TGME49_200130	440
TGME49_chrVIII	6755171	6756280	1110	136	2.88822	15.6212	13.6295	181	Promoter (<=1kb)	6753611	6755422	1812	-	TGME49_200230	0
TGME49_chrVIII	6755171	6756280	1110	356	4.32053	38.109	35.6428	572	Promoter (<=1kb)	6753611	6755422	1812	-	TGME49_200230	0
TGME49_chrVIII	6755171	6756280	1110	402	4.54215	42.7432	40.2059	809	Promoter (<=1kb)	6753611	6755422	1812	-	TGME49_200230	0
TGME49_chrVIII	6758897	6759315	419	42	1.88972	5.7805	4.26878	111	Promoter (<=1kb)	6757441	6758931	1491	-	TGME49_200240	0
TGME49_chrVIII	6758897	6759315	419	27	1.70384	4.10429	2.76296	303	Promoter (<=1kb)	6757441	6758931	1491	-	TGME49_200240	0
TGME49_chrVIII	6760778	6762487	1710	76	2.39432	9.4062	7.65847	233	Promoter (<=1kb)	6760140	6762383	2244	-	TGME49_200250	0
TGME49_chrVIII	6760778	6762487	1710	220	3.57186	24.2506	22.0363	573	Promoter (<=1kb)	6760140	6762383	2244	-	TGME49_200250	0
TGME49_chrVIII	6760778	6762487	1710	209	3.49336	23.1113	20.9233	1051	Promoter (<=1kb)	6760140	6762383	2244	-	TGME49_200250	0
TGME49_chrVIII	6760778	6762487	1710	84	2.47283	10.2288	8.44031	1277	Promoter (<=1kb)	6760140	6762383	2244	-	TGME49_200250	0
TGME49_chrVIII	6760778	6762487	1710	18	1.64855	3.09881	1.87713	1649	Promoter (<=1kb)	6760140	6762383	2244	-	TGME49_200250	0
TGME49_chrVIII	6766592	6766845	254	33	1.88406	4.77089	3.34967	92	Promoter (<=1kb)	6766719	6768513	1795	+	TGME49_200270	0
TGME49_chrVIII	6767055	6767254	200	33	1.88406	4.77089	3.34967	89	Promoter (<=1kb)	6766719	6768513	1795	+	TGME49_200270	336
TGME49_chrVIII	6774234	6774442	209	77	2.26684	9.54428	7.79079	119	Promoter (<=1kb)	6774898	6778962	4065	+	TGME49_200290	-456
TGME49_chrVIII	6774651	6775132	482	39	1.87097	5.42553	3.94377	160	Promoter (<=1kb)	6774898	6778962	4065	+	TGME49_200290	0
TGME49_chrVIII	6774651	6775132	482	54	2.04545	7.09613	5.49118	412	Promoter (<=1kb)	6774898	6778962	4065	+	TGME49_200290	0
TGME49_chrVIII	6775803	6776072	270	57	2.11073	7.38512	5.75954	128	Promoter (<=1kb)	6774898	6778962	4065	+	TGME49_200290	905
TGME49_chrVIII	6788276	6788666	391	16	1.50027	2.8	1.63442	72	Promoter (<=1kb)	6784706	6788506	3801	-	TGME49_200300	0
TGME49_chrVIII	6794710	6796559	1850	73	1.77149	9.08769	7.35763	256	Promoter (<=1kb)	6793066	6795596	2531	-	TGME49_200310	0
TGME49_chrVIII	6794710	6796559	1850	1329	5.12785	136.362	132.903	948	Promoter (<=1kb)	6793066	6795596	2531	-	TGME49_200310	0
TGME49_chrVIII	6794710	6796559	1850	436	3.10663	46.242	43.6566	1345	Promoter (<=1kb)	6793066	6795596	2531	-	TGME49_200310	0
TGME49_chrVIII	6794710	6796559	1850	50	1.64166	6.61183	5.03877	1662	Promoter (<=1kb)	6793066	6795596	2531	-	TGME49_200310	0
TGME49_chrVIII	6796828	6797068	241	43	1.60584	5.894	4.37567	109	Promoter (<=1kb)	6795838	6798931	3094	+	TGME49_200320	990
TGME49_chrVIII	6811248	6811678	431	31	1.69995	4.51517	3.12149	304	Promoter (<=1kb)	6804414	6810376	5963	-	TGME49_200330	-872
TGME49_chrVIII	6812782	6813543	762	66	1.98185	8.30935	6.62308	139	Promoter (<=1kb)	6812189	6813320	1132	-	TGME49_200340	0
TGME49_chrVIII	6812782	6813543	762	40	1.76073	5.57295	4.08217	297	Promoter (<=1kb)	6812189	6813320	1132	-	TGME49_200340	0
TGME49_chrVIII	6812782	6813543	762	43	1.78313	5.82672	4.31229	550	Promoter (<=1kb)	6812189	6813320	1132	-	TGME49_200340	0
TGME49_chrVIII	6816952	6817358	407	89	2.13695	10.8118	8.99782	149	Promoter (<=1kb)	6815991	6821227	5237	+	TGME49_200350	961
TGME49_chrVIII	6824531	6825355	825	85	2.16189	10.3527	8.55967	430	Promoter (<=1kb)	6824308	6825403	1096	+	TGME49_200360	223
TGME49_chrVIII	6824531	6825355	825	146	2.57056	16.6548	14.6321	695	Promoter (<=1kb)	6824308	6825403	1096	+	TGME49_200360	223
TGME49_chrVIII	6830652	6830938	287	16	1.49371	2.82648	1.65847	76	Promoter (<=1kb)	6826060	6831032	4973	-	TGME49_200370	94
TGME49_chrVIII	6831991	6832297	307	135	2.45823	15.5356	13.5461	109	Promoter (<=1kb)	6826060	6831032	4973	-	TGME49_200370	-959
TGME49_chrVIII	6834872	6835372	501	89	2.1301	10.7386	8.92751	167	Promoter (<=1kb)	6835552	6835991	440	-	TGME49_200375	619
TGME49_chrVIII	6863177	6863509	333	87	2.36531	10.5874	8.78536	134	Promoter (<=1kb)	6850214	6863500	13287	-	TGME49_200400	0
TGME49_chrVIII	6864478	6864677	200	47	1.95513	6.25651	4.7099	163	Promoter (<=1kb)	6850214	6863500	13287	-	TGME49_200400	-978
TGME49_chrVIII	6908142	6908550	409	33	1.88406	4.77089	3.34967	97	Promoter (<=1kb)	6908284	6913937	5654	+	TGME49_200470	0
TGME49_chrVIII	6915387	6916551	1165	13	1.45042	2.49362	1.3728	51	Promoter (<=1kb)	6916849	6917687	839	+	TGME49_200480	-298
TGME49_chrVIII	6915387	6916551	1165	154	2.65073	17.5376	15.4893	511	Promoter (<=1kb)	6916849	6917687	839	+	TGME49_200480	-298
TGME49_chrVIII	6915387	6916551	1165	21	1.55374	3.37243	2.11375	984	Promoter (<=1kb)	6916849	6917687	839	+	TGME49_200480	-298
TGME49_chrX	75818	76428	611	23	1.72705	3.6201	2.32819	174	Promoter (<=1kb)	71897	76300	4404	-	TGME49_200590	0
TGME49_chrX	75818	76428	611	28	1.80555	4.17788	2.8193	358	Promoter (<=1kb)	71897	76300	4404	-	TGME49_200590	0
TGME49_chrX	81814	82318	505	64	2.24676	8.13493	6.46166	305	Promoter (<=1kb)	81518	81884	367	+	TGME49_200600	296
TGME49_chrX	12217	12641	425	120	2.37518	13.9567	12.0193	170	Promoter (<=1kb)	12199	12618	420	-	TGME49_200700	0
TGME49_chrX	12895	13883	989	102	2.24773	12.1008	10.2323	211	Promoter (<=1kb)	12199	12618	420	-	TGME49_200700	-277
TGME49_chrX	12895	13883	989	88	2.1442	10.686	8.87676	562	Promoter (<=1kb)	12199	12618	420	-	TGME49_200700	-277
TGME49_chrVIIa	4044032	4045424	1393	192	3.07453	21.4371	19.2892	213	Promoter (<=1kb)	4042782	4044561	1780	-	TGME49_201100	0
TGME49_chrVIIa	4044032	4045424	1393	179	2.97181	20.0329	17.9184	961	Promoter (<=1kb)	4042782	4044561	1780	-	TGME49_201100	0
TGME49_chrVIIa	4044032	4045424	1393	48	1.94685	6.35824	4.80597	1272	Promoter (<=1kb)	4042782	4044561	1780	-	TGME49_201100	0
TGME49_chrVIIa	4026935	4028793	1859	57	2.01519	7.39957	5.7732	309	Promoter (<=1kb)	4028194	4037686	9493	+	TGME49_201120	0
TGME49_chrVIIa	4026935	4028793	1859	47	1.91083	6.31928	4.76929	533	Promoter (<=1kb)	4028194	4037686	9493	+	TGME49_201120	0
TGME49_chrVIIa	4026935	4028793	1859	202	3.0541	22.4012	20.2306	986	Promoter (<=1kb)	4028194	4037686	9493	+	TGME49_201120	0
TGME49_chrVIIa	4026935	4028793	1859	121	2.52294	14.1408	12.198	1224	Promoter (<=1kb)	4028194	4037686	9493	+	TGME49_201120	0
TGME49_chrVIIa	4026935	4028793	1859	52	1.95246	6.88908	5.29457	1460	Promoter (<=1kb)	4028194	4037686	9493	+	TGME49_201120	0
TGME49_chrVIIa	4018911	4019952	1042	44	1.91945	5.99686	4.47263	123	Promoter (<=1kb)	4019644	4026659	7016	+	TGME49_201130	0
TGME49_chrVIIa	4018911	4019952	1042	57	2.05566	7.35782	5.73359	468	Promoter (<=1kb)	4019644	4026659	7016	+	TGME49_201130	0
TGME49_chrVIIa	4018911	4019952	1042	63	2.12025	8.05232	6.38303	714	Promoter (<=1kb)	4019644	4026659	7016	+	TGME49_201130	0
TGME49_chrVIIa	4018911	4019952	1042	47	1.9546	6.33454	4.78371	865	Promoter (<=1kb)	4019644	4026659	7016	+	TGME49_201130	0
TGME49_chrVIIa	4020268	4020499	232	58	2.05352	7.43378	5.80564	107	Promoter (<=1kb)	4019644	4026659	7016	+	TGME49_201130	624
TGME49_chrVIIa	3992818	3994064	1247	85	1.74755	10.3658	8.5723	119	Promoter (<=1kb)	3990181	3992821	2641	-	TGME49_201170	0
TGME49_chrVIIa	3992818	3994064	1247	634	3.35422	66.3136	63.4804	497	Promoter (<=1kb)	3990181	3992821	2641	-	TGME49_201170	0
TGME49_chrVIIa	3992818	3994064	1247	251	2.41699	27.4193	25.1404	944	Promoter (<=1kb)	3990181	3992821	2641	-	TGME49_201170	0
TGME49_chrVIIa	3987933	3989902	1970	95	1.85902	11.4139	9.57541	150	Promoter (<=1kb)	3982746	3988716	5971	-	TGME49_201180	0
TGME49_chrVIIa	3987933	3989902	1970	1376	4.69557	141.116	137.624	1008	Promoter (<=1kb)	3982746	3988716	5971	-	TGME49_201180	0
TGME49_chrVIIa	3987933	3989902	1970	427	2.81147	45.3323	42.7606	1675	Promoter (<=1kb)	3982746	3988716	5971	-	TGME49_201180	0
TGME49_chrVIIa	3981794	3982582	789	90	2.36724	10.8551	9.03964	205	Promoter (<=1kb)	3980887	3981442	556	+	TGME49_201190	907
TGME49_chrVIIa	3971162	3971513	352	56	2.1418	7.30256	5.68111	161	Promoter (<=1kb)	3969751	3971108	1358	-	TGME49_201215	-54
TGME49_chrVIIa	3949893	3951549	1657	23	1.54362	3.60806	2.32819	103	Promoter (<=1kb)	3947168	3950847	3680	-	TGME49_201240	0
TGME49_chrVIIa	3949893	3951549	1657	169	2.59857	19.0551	16.966	498	Promoter (<=1kb)	3947168	3950847	3680	-	TGME49_201240	0
TGME49_chrVIIa	3949893	3951549	1657	86	2.07702	10.454	8.65685	901	Promoter (<=1kb)	3947168	3950847	3680	-	TGME49_201240	0
TGME49_chrVIIa	3949893	3951549	1657	204	2.73154	22.6495	20.4724	1105	Promoter (<=1kb)	3947168	3950847	3680	-	TGME49_201240	0
TGME49_chrVIIa	3949893	3951549	1657	352	3.35711	37.7582	35.2978	1389	Promoter (<=1kb)	3947168	3950847	3680	-	TGME49_201240	0
TGME49_chrVIIa	3935533	3937323	1791	23	1.58854	3.61515	2.32819	92	Promoter (<=1kb)	3937763	3946531	8769	+	TGME49_201250	-440
TGME49_chrVIIa	3935533	3937323	1791	67	2.02772	8.39535	6.70521	324	Promoter (<=1kb)	3937763	3946531	8769	+	TGME49_201250	-440
TGME49_chrVIIa	3935533	3937323	1791	77	2.10981	9.54249	7.78907	567	Promoter (<=1kb)	3937763	3946531	8769	+	TGME49_201250	-440
TGME49_chrVIIa	3935533	3937323	1791	39	1.76411	5.41888	3.93758	870	Promoter (<=1kb)	3937763	3946531	8769	+	TGME49_201250	-440
TGME49_chrVIIa	3935533	3937323	1791	22	1.57895	3.50605	2.23653	1166	Promoter (<=1kb)	3937763	3946531	8769	+	TGME49_201250	-440
TGME49_chrVIIa	3935533	3937323	1791	88	2.18941	10.6246	8.82124	1537	Promoter (<=1kb)	3937763	3946531	8769	+	TGME49_201250	-440
TGME49_chrVIIa	3937468	3938056	589	15	1.46835	2.69642	1.54056	218	Promoter (<=1kb)	3937763	3946531	8769	+	TGME49_201250	0
TGME49_chrVIIa	3937468	3938056	589	49	1.86023	6.49442	4.92735	498	Promoter (<=1kb)	3937763	3946531	8769	+	TGME49_201250	0
TGME49_chrVIIa	3925140	3926086	947	33	1.78352	4.8188	3.39439	244	Promoter (<=1kb)	3917877	3925271	7395	-	TGME49_201270	0
TGME49_chrVIIa	3925140	3926086	947	180	3.04601	20.183	18.0651	695	Promoter (<=1kb)	3917877	3925271	7395	-	TGME49_201270	0
TGME49_chrVIIa	3910395	3911904	1510	87	1.81889	10.566	8.76471	112	Promoter (<=1kb)	3908769	3911287	2519	-	TGME49_201390	0
TGME49_chrVIIa	3910395	3911904	1510	190	2.25051	21.2413	19.0977	501	Promoter (<=1kb)	3908769	3911287	2519	-	TGME49_201390	0
TGME49_chrVIIa	3910395	3911904	1510	787	3.82085	81.7276	78.7293	992	Promoter (<=1kb)	3908769	3911287	2519	-	TGME49_201390	0
TGME49_chrVIIa	3910395	3911904	1510	103	1.88206	12.223	10.3505	1362	Promoter (<=1kb)	3908769	3911287	2519	-	TGME49_201390	0
TGME49_chrVIIa	3885260	3886006	747	14	1.57005	2.61532	1.46668	103	Promoter (<=1kb)	3885849	3891351	5503	+	TGME49_201630	0
TGME49_chrVIIa	3885260	3886006	747	105	2.66908	12.4007	10.5193	377	Promoter (<=1kb)	3885849	3891351	5503	+	TGME49_201630	0
TGME49_chrVIIa	3885260	3886006	747	58	2.19807	7.47195	5.83576	640	Promoter (<=1kb)	3885849	3891351	5503	+	TGME49_201630	0
TGME49_chrVIIa	3871580	3872112	533	13	1.53492	2.44599	1.32987	301	Promoter (<=1kb)	3868786	3871788	3003	-	TGME49_201660	0
TGME49_chrVIIa	3862510	3863457	948	272	3.92512	29.6044	27.2828	349	Promoter (<=1kb)	3863499	3869008	5510	+	TGME49_201670	-42
TGME49_chrVIIa	3862510	3863457	948	231	3.65036	25.4086	23.1699	605	Promoter (<=1kb)	3863499	3869008	5510	+	TGME49_201670	-42
TGME49_chrVIIa	3851999	3852243	245	45	2.04106	6.05783	4.52217	133	Promoter (<=1kb)	3846373	3851218	4846	-	TGME49_201690	-781
TGME49_chrVIIa	3844580	3845983	1404	23	1.67213	3.68973	2.39239	178	Promoter (<=1kb)	3840124	3845222	5099	-	TGME49_201700	0
TGME49_chrVIIa	3844580	3845983	1404	152	2.83259	17.2498	15.2085	507	Promoter (<=1kb)	3840124	3845222	5099	-	TGME49_201700	0
TGME49_chrVIIa	3844580	3845983	1404	172	2.95784	19.3377	17.2402	722	Promoter (<=1kb)	3840124	3845222	5099	-	TGME49_201700	0
TGME49_chrVIIa	3844580	3845983	1404	61	2.09375	7.84366	6.18433	941	Promoter (<=1kb)	3840124	3845222	5099	-	TGME49_201700	0
TGME49_chrVIIa	3844580	3845983	1404	25	1.68434	3.92375	2.59595	1233	Promoter (<=1kb)	3840124	3845222	5099	-	TGME49_201700	0
TGME49_chrVIIa	3815426	3815962	537	96	2.59058	11.5127	9.66714	166	Promoter (<=1kb)	3816484	3820369	3886	+	TGME49_201760	-522
TGME49_chrVIIa	3816154	3816593	440	118	2.78683	13.7792	11.8469	299	Promoter (<=1kb)	3816484	3820369	3886	+	TGME49_201760	0
TGME49_chrVIIa	3800990	3801360	371	20	1.58544	3.29451	2.05626	259	Promoter (<=1kb)	3800167	3814961	14795	+	TGME49_201770	823
TGME49_chrVIIa	3798633	3799489	857	61	1.94151	7.75992	6.10963	337	Promoter (<=1kb)	3798765	3799442	678	+	TGME49_201775	0
TGME49_chrVIIa	3798633	3799489	857	91	2.18447	10.9999	9.17925	519	Promoter (<=1kb)	3798765	3799442	678	+	TGME49_201775	0
TGME49_chrVIIa	3798633	3799489	857	86	2.1537	10.477	8.67896	681	Promoter (<=1kb)	3798765	3799442	678	+	TGME49_201775	0
TGME49_chrVIIa	3797099	3797394	296	16	1.45589	2.88441	1.69631	80	Promoter (<=1kb)	3794121	3797385	3265	-	TGME49_201780	0
TGME49_chrVIIa	3797552	3797806	255	53	1.84363	6.97407	5.37532	160	Promoter (<=1kb)	3794121	3797385	3265	-	TGME49_201780	-167
TGME49_chrVIIa	3792993	3793192	200	32	1.6707	4.60696	3.20704	96	Promoter (<=1kb)	3791098	3793962	2865	-	TGME49_201785	770
TGME49_chrVIIa	3790086	3790285	200	25	1.69935	3.91073	2.58391	149	Promoter (<=1kb)	3783502	3789193	5692	-	TGME49_201790	-893
TGME49_chrVIIa	3778261	3779490	1230	24	1.65832	3.70662	2.40789	53	Promoter (<=1kb)	3779121	3782719	3599	+	TGME49_201800	0
TGME49_chrVIIa	3778261	3779490	1230	43	1.91327	5.87447	4.35731	501	Promoter (<=1kb)	3779121	3782719	3599	+	TGME49_201800	0
TGME49_chrVIIa	3778261	3779490	1230	24	1.65832	3.70662	2.40789	891	Promoter (<=1kb)	3779121	3782719	3599	+	TGME49_201800	0
TGME49_chrVIIa	3778261	3779490	1230	27	1.71189	4.04493	2.70805	1135	Promoter (<=1kb)	3779121	3782719	3599	+	TGME49_201800	0
TGME49_chrVIIa	3761127	3762806	1680	152	2.50447	17.3156	15.2726	215	Promoter (<=1kb)	3761526	3774621	13096	+	TGME49_201820	0
TGME49_chrVIIa	3761127	3762806	1680	120	2.31111	13.9688	12.0311	530	Promoter (<=1kb)	3761526	3774621	13096	+	TGME49_201820	0
TGME49_chrVIIa	3761127	3762806	1680	599	4.34495	62.7282	59.9365	919	Promoter (<=1kb)	3761526	3774621	13096	+	TGME49_201820	0
TGME49_chrVIIa	3747505	3747896	392	43	1.7982	5.82784	4.31341	144	Promoter (<=1kb)	3748209	3755973	7765	+	TGME49_201840	-313
TGME49_chrVIIa	3745110	3746010	901	83	2.1334	10.1711	8.38882	201	Promoter (<=1kb)	3744015	3746950	2936	-	TGME49_201850	940
TGME49_chrVIIa	3745110	3746010	901	43	1.79009	5.82319	4.30899	558	Promoter (<=1kb)	3744015	3746950	2936	-	TGME49_201850	940
TGME49_chrVIIa	3745110	3746010	901	63	1.97336	7.97743	6.3115	794	Promoter (<=1kb)	3744015	3746950	2936	-	TGME49_201850	940
TGME49_chrVIIa	3743125	3743618	494	70	2.05656	8.75319	7.04216	144	Promoter (<=1kb)	3741150	3743832	2683	-	TGME49_201860	214
TGME49_chrVIIa	3744147	3744436	290	64	1.98413	8.07794	6.40737	108	Promoter (<=1kb)	3741150	3743832	2683	-	TGME49_201860	-315
TGME49_chrVIIa	3732023	3732270	248	50	2.05776	6.62933	5.05539	126	Promoter (<=1kb)	3732281	3741142	8862	+	TGME49_201870	-11
TGME49_chrVIIa	3728357	3728702	346	35	1.86246	4.93367	3.50171	158	Promoter (<=1kb)	3728707	3731210	2504	+	TGME49_201880	-5
TGME49_chrVIIa	3724752	3725121	370	140	2.92135	16.0709	14.0651	118	Promoter (<=1kb)	3724633	3727308	2676	+	TGME49_201890	119
TGME49_chrVIIa	3720896	3721182	287	100	2.62983	11.9535	10.0898	153	Promoter (<=1kb)	3713270	3720614	7345	-	TGME49_201900	-282
TGME49_chrVIIa	3706704	3708578	1875	42	1.7536	5.81079	4.29731	98	Promoter (<=1kb)	3707975	3713207	5233	+	TGME49_202010	0
TGME49_chrVIIa	3706704	3708578	1875	553	4.23844	58.0853	55.3464	839	Promoter (<=1kb)	3707975	3713207	5233	+	TGME49_202010	0
TGME49_chrVIIa	3706704	3708578	1875	29	1.62695	4.35241	2.98119	1421	Promoter (<=1kb)	3707975	3713207	5233	+	TGME49_202010	0
TGME49_chrVIIa	3706704	3708578	1875	112	2.27894	13.1293	11.2218	1759	Promoter (<=1kb)	3707975	3713207	5233	+	TGME49_202010	0
TGME49_chrVIIa	3697544	3697850	307	15	1.51075	2.75913	1.59739	49	Promoter (<=1kb)	3697912	3707681	9770	+	TGME49_202020	-62
TGME49_chrVIIa	3698674	3699116	443	28	1.69889	4.23546	2.87269	82	Promoter (<=1kb)	3697912	3707681	9770	+	TGME49_202020	762
TGME49_chrVIIa	3667724	3669524	1801	264	2.99199	28.7127	26.4092	145	Promoter (<=1kb)	3666573	3668278	1706	-	TGME49_202050	0
TGME49_chrVIIa	3667724	3669524	1801	552	4.10322	58.0189	55.2806	623	Promoter (<=1kb)	3666573	3668278	1706	-	TGME49_202050	0
TGME49_chrVIIa	3667724	3669524	1801	250	2.93373	27.3315	25.0541	881	Promoter (<=1kb)	3666573	3668278	1706	-	TGME49_202050	0
TGME49_chrVIIa	3667724	3669524	1801	343	3.33759	36.8027	34.3565	1111	Promoter (<=1kb)	3666573	3668278	1706	-	TGME49_202050	0
TGME49_chrVIIa	3667724	3669524	1801	139	2.39316	15.9452	13.9427	1343	Promoter (<=1kb)	3666573	3668278	1706	-	TGME49_202050	0
TGME49_chrVIIa	3667724	3669524	1801	159	2.50535	18.0245	15.9625	1623	Promoter (<=1kb)	3666573	3668278	1706	-	TGME49_202050	0
TGME49_chrVIIa	3616871	3617279	409	28	1.80555	4.17788	2.8193	64	Promoter (<=1kb)	3615081	3617011	1931	-	TGME49_202090	0
TGME49_chrVIIa	3616871	3617279	409	39	1.96256	5.39793	3.91788	343	Promoter (<=1kb)	3615081	3617011	1931	-	TGME49_202090	0
TGME49_chrVIIa	3546655	3547460	806	25	1.7663	3.89451	2.56891	248	Promoter (<=1kb)	3547864	3559077	11214	+	TGME49_202180	-404
TGME49_chrVIIa	3546655	3547460	806	14	1.57005	2.61532	1.46668	525	Promoter (<=1kb)	3547864	3559077	11214	+	TGME49_202180	-404
TGME49_chrVIIa	3496902	3497225	324	20	1.6878	3.35481	2.09764	172	Promoter (<=1kb)	3488048	3497456	9409	-	TGME49_202240	231
TGME49_chrVIIa	3478525	3478740	216	45	2.04106	6.05783	4.52217	99	Promoter (<=1kb)	3473906	3479167	5262	-	TGME49_202255	427
TGME49_chrVIIa	3462928	3463367	440	34	1.86813	4.89647	3.46689	73	Promoter (<=1kb)	3447358	3463919	16562	-	TGME49_202280	552
TGME49_chrVIIa	3462928	3463367	440	28	1.79506	4.24923	2.88543	313	Promoter (<=1kb)	3447358	3463919	16562	-	TGME49_202280	552
TGME49_chrVIIa	3464469	3464714	246	27	1.79407	4.11314	2.77115	92	Promoter (<=1kb)	3447358	3463919	16562	-	TGME49_202280	-550
TGME49_chrVIIa	3441202	3442393	1192	52	2.05432	6.7915	5.2019	389	Promoter (<=1kb)	3438649	3441736	3088	-	TGME49_202290	0
TGME49_chrVIIa	3441202	3442393	1192	289	3.87374	31.295	28.9438	863	Promoter (<=1kb)	3438649	3441736	3088	-	TGME49_202290	0
TGME49_chrVIIa	3430266	3430783	518	91	2.3015	11.0127	9.19163	155	Promoter (<=1kb)	3429611	3433855	4245	+	TGME49_202310	655
TGME49_chrVIIa	3421398	3423236	1839	68	1.92308	8.59577	6.89651	387	Promoter (<=1kb)	3423039	3423638	600	-	TGME49_202330	402
TGME49_chrVIIa	3421398	3423236	1839	50	1.77134	6.5855	5.01383	858	Promoter (<=1kb)	3423039	3423638	600	-	TGME49_202330	402
TGME49_chrVIIa	3421398	3423236	1839	23	1.52	3.67623	2.37997	1238	Promoter (<=1kb)	3423039	3423638	600	-	TGME49_202330	402
TGME49_chrVIIa	3421398	3423236	1839	35	1.63803	4.96512	3.53111	1486	Promoter (<=1kb)	3423039	3423638	600	-	TGME49_202330	402
TGME49_chrVIIa	3383974	3384661	688	151	3.06159	17.2012	15.161	333	Promoter (<=1kb)	3379488	3384231	4744	-	TGME49_202375	0
TGME49_chrVIIa	3383974	3384661	688	25	1.7663	3.89451	2.56891	583	Promoter (<=1kb)	3379488	3384231	4744	-	TGME49_202375	0
TGME49_chrVIIa	3366906	3367272	367	14	1.55642	2.54944	1.42314	88	Promoter (<=1kb)	3367910	3377792	9883	+	TGME49_202380	-638
TGME49_chrVIIa	3366906	3367272	367	42	1.99846	5.7902	4.27786	235	Promoter (<=1kb)	3367910	3377792	9883	+	TGME49_202380	-638
TGME49_chrVIIa	3365443	3366583	1141	74	2.36068	9.16971	7.43613	153	Promoter (<=1kb)	3362716	3366217	3502	-	TGME49_202390	0
TGME49_chrVIIa	3365443	3366583	1141	19	1.65131	3.16318	1.93603	552	Promoter (<=1kb)	3362716	3366217	3502	-	TGME49_202390	0
TGME49_chrVIIa	3365443	3366583	1141	42	2.00154	5.80955	4.29614	1012	Promoter (<=1kb)	3362716	3366217	3502	-	TGME49_202390	0
TGME49_chrVIIa	3335992	3336380	389	42	2.00181	5.72384	4.21545	75	Promoter (<=1kb)	3336133	3340169	4037	+	TGME49_202420	0
TGME49_chrVIIa	3324684	3325040	357	23	1.72705	3.6201	2.32819	114	Promoter (<=1kb)	3321594	3323939	2346	-	TGME49_202450	-745
TGME49_chrVIIa	3294004	3294487	484	51	2.11956	6.74952	5.16208	293	Promoter (<=1kb)	3277755	3294084	16330	-	TGME49_202490	0
TGME49_chrVIIa	3269752	3270276	525	25	1.68394	3.81493	2.50778	110	Promoter (<=1kb)	3267364	3270746	3383	-	TGME49_202510	470
TGME49_chrVIIa	3269752	3270276	525	35	1.83126	5.01241	3.57524	453	Promoter (<=1kb)	3267364	3270746	3383	-	TGME49_202510	470
TGME49_chrVIIa	3270774	3271454	681	107	2.51451	12.6479	10.7584	172	Promoter (<=1kb)	3267364	3270746	3383	-	TGME49_202510	-28
TGME49_chrVIIa	3270774	3271454	681	54	2.02917	7.06434	5.46099	519	Promoter (<=1kb)	3267364	3270746	3383	-	TGME49_202510	-28
TGME49_chrVIIa	3271635	3272062	428	66	2.13358	8.3592	6.67063	284	Promoter (<=1kb)	3267364	3270746	3383	-	TGME49_202510	-889
TGME49_chrVIIa	3189200	3191127	1928	22	1.5873	3.47802	2.2107	177	Promoter (<=1kb)	3190729	3205864	15136	+	TGME49_202580	0
TGME49_chrVIIa	3189200	3191127	1928	622	4.9417	65.0211	62.2018	915	Promoter (<=1kb)	3190729	3205864	15136	+	TGME49_202580	0
[truncated: 8,727 more rows]

## Sheet: AP2XII-1-mAID-6HA
Chromosome	Start	End	Width	Score	Signal Value	'-log10pvalue	'-log10qvalue	Peak_summit	Annotation	Gene Start	Gene End	Gene Length	Gene Strand	Gene Id	Distance To TSS
TGME49_chrXII	2247803	2250648	2846	595	3.61037	62.2708	59.5644	448	Promoter (<=1kb)	2245476	2249210	3735	-	TGME49_200010	0
TGME49_chrXII	2247803	2250648	2846	656	3.7988	68.3972	65.625	736	Promoter (<=1kb)	2245476	2249210	3735	-	TGME49_200010	0
TGME49_chrXII	2247803	2250648	2846	143	2.17929	16.3026	14.3682	1070	Promoter (<=1kb)	2245476	2249210	3735	-	TGME49_200010	0
TGME49_chrXII	2247803	2250648	2846	119	2.07678	13.8332	11.9844	1525	Promoter (<=1kb)	2245476	2249210	3735	-	TGME49_200010	0
TGME49_chrXII	2247803	2250648	2846	121	2.08008	13.9765	12.1234	1928	Promoter (<=1kb)	2245476	2249210	3735	-	TGME49_200010	0
TGME49_chrXII	2247803	2250648	2846	54	1.70025	6.94055	5.44156	2265	Promoter (<=1kb)	2245476	2249210	3735	-	TGME49_200010	0
TGME49_chrXII	2247803	2250648	2846	114	2.05047	13.2583	11.4298	2557	Promoter (<=1kb)	2245476	2249210	3735	-	TGME49_200010	0
TGME49_chrXII	7071183	7071479	297	115	2.47839	13.4329	11.5992	123	Promoter (<=1kb)	7071370	7071773	404	+	TGME49_200110	0
TGME49_chrXII	7034008	7034260	253	47	1.93451	6.18614	4.74045	131	Promoter (<=1kb)	7033492	7035777	2286	+	TGME49_200130	516
TGME49_chrVIII	6755171	6756287	1117	116	2.44103	13.4754	11.6403	231	Promoter (<=1kb)	6753611	6755422	1812	-	TGME49_200230	0
TGME49_chrVIII	6755171	6756287	1117	567	4.66884	59.4424	56.7663	572	Promoter (<=1kb)	6753611	6755422	1812	-	TGME49_200230	0
TGME49_chrVIII	6755171	6756287	1117	397	3.91374	42.2302	39.7709	824	Promoter (<=1kb)	6753611	6755422	1812	-	TGME49_200230	0
TGME49_chrVIII	6758809	6759348	540	103	2.2488	12.1123	10.3302	209	Promoter (<=1kb)	6757441	6758931	1491	-	TGME49_200240	0
TGME49_chrVIII	6760837	6762196	1360	161	2.87056	18.1351	16.1459	175	Promoter (<=1kb)	6760140	6762383	2244	-	TGME49_200250	187
TGME49_chrVIII	6760837	6762196	1360	143	2.74575	16.2671	14.3336	541	Promoter (<=1kb)	6760140	6762383	2244	-	TGME49_200250	187
TGME49_chrVIII	6760837	6762196	1360	210	3.18258	23.1229	21.0075	1012	Promoter (<=1kb)	6760140	6762383	2244	-	TGME49_200250	187
TGME49_chrVIII	6770564	6771404	841	119	2.43258	13.7888	11.9413	319	Promoter (1-2kb)	6769906	6772752	2847	-	TGME49_200280	1348
TGME49_chrVIII	6770564	6771404	841	98	2.25089	11.569	9.80896	628	Promoter (1-2kb)	6769906	6772752	2847	-	TGME49_200280	1348
TGME49_chrVIII	6774604	6775121	518	97	2.25064	11.4534	9.70121	157	Promoter (<=1kb)	6774898	6778962	4065	+	TGME49_200290	0
TGME49_chrVIII	6774604	6775121	518	68	2.03713	8.48204	6.8852	420	Promoter (<=1kb)	6774898	6778962	4065	+	TGME49_200290	0
TGME49_chrVIII	6775526	6776077	552	15	1.46444	2.60983	1.54761	69	Promoter (<=1kb)	6774898	6778962	4065	+	TGME49_200290	628
TGME49_chrVIII	6775526	6776077	552	46	1.8559	6.03179	4.60254	388	Promoter (<=1kb)	6774898	6778962	4065	+	TGME49_200290	628
TGME49_chrVIII	6783845	6784280	436	43	1.81579	5.77669	4.36985	107	Promoter (<=1kb)	6778937	6784656	5720	-	TGME49_200295	376
TGME49_chrVIII	6785264	6785478	215	13	1.43296	2.41586	1.38368	51	Promoter (<=1kb)	6778937	6784656	5720	-	TGME49_200295	-608
TGME49_chrVIII	6788325	6788666	342	73	2.0009	9.01037	7.37926	206	Promoter (<=1kb)	6784706	6788506	3801	-	TGME49_200300	0
TGME49_chrVIII	6794700	6795115	416	55	1.63407	7.02432	5.52119	264	Promoter (<=1kb)	6793066	6795596	2531	-	TGME49_200310	481
TGME49_chrVIII	6794700	6795115	416	56	1.64355	7.20373	5.68516	346	Promoter (<=1kb)	6793066	6795596	2531	-	TGME49_200310	481
TGME49_chrVIII	6795319	6796372	1054	1133	4.56892	116.614	113.391	370	Promoter (<=1kb)	6793066	6795596	2531	-	TGME49_200310	0
TGME49_chrVIII	6795319	6796372	1054	543	3.29857	57.0251	54.3763	754	Promoter (<=1kb)	6793066	6795596	2531	-	TGME49_200310	0
TGME49_chrVIII	6796818	6797017	200	22	1.40557	3.41013	2.24658	95	Promoter (<=1kb)	6795838	6798931	3094	+	TGME49_200320	980
TGME49_chrVIII	6811479	6811689	211	75	1.98973	9.23466	7.59053	94	Promoter (1-2kb)	6804414	6810376	5963	-	TGME49_200330	-1103
TGME49_chrVIII	6812790	6813531	742	39	1.65148	5.33365	3.96107	321	Promoter (<=1kb)	6812189	6813320	1132	-	TGME49_200340	0
TGME49_chrVIII	6812790	6813531	742	13	1.37038	2.39109	1.361	558	Promoter (<=1kb)	6812189	6813320	1132	-	TGME49_200340	0
TGME49_chrVIII	6816782	6817311	530	183	2.41611	20.3931	18.3445	291	Promoter (<=1kb)	6815991	6821227	5237	+	TGME49_200350	791
TGME49_chrVIII	6817650	6817849	200	22	1.43908	3.40183	2.23895	82	Promoter (1-2kb)	6815991	6821227	5237	+	TGME49_200350	1659
TGME49_chrVIII	6822338	6822880	543	82	1.89481	9.92381	8.24526	340	Promoter (1-2kb)	6824308	6825403	1096	+	TGME49_200360	-1428
TGME49_chrVIII	6823713	6823943	231	26	1.50297	3.87269	2.65265	125	Promoter (<=1kb)	6824308	6825403	1096	+	TGME49_200360	-365
TGME49_chrVIII	6824532	6825526	995	13	1.35086	2.31023	1.30122	80	Promoter (<=1kb)	6824308	6825403	1096	+	TGME49_200360	224
TGME49_chrVIII	6824532	6825526	995	140	2.26374	15.9247	14.0026	315	Promoter (<=1kb)	6824308	6825403	1096	+	TGME49_200360	224
TGME49_chrVIII	6824532	6825526	995	78	1.92308	9.52526	7.86735	668	Promoter (<=1kb)	6824308	6825403	1096	+	TGME49_200360	224
TGME49_chrVIII	6824532	6825526	995	26	1.50964	3.83136	2.61428	984	Promoter (<=1kb)	6824308	6825403	1096	+	TGME49_200360	224
TGME49_chrVIII	6830420	6830784	365	18	1.44289	2.93236	1.83026	46	Promoter (<=1kb)	6826060	6831032	4973	-	TGME49_200370	248
TGME49_chrVIII	6831991	6832307	317	54	1.74564	6.91039	5.4129	91	Promoter (<=1kb)	6826060	6831032	4973	-	TGME49_200370	-959
TGME49_chrVIII	6835023	6835576	554	25	1.48333	3.78722	2.57334	292	Promoter (<=1kb)	6835552	6835991	440	-	TGME49_200375	415
TGME49_chrVIII	6836498	6837072	575	44	1.64761	5.82544	4.4159	115	Promoter (<=1kb)	6835552	6835991	440	-	TGME49_200375	-507
TGME49_chrVIII	6836498	6837072	575	13	1.35135	2.41348	1.38152	328	Promoter (<=1kb)	6835552	6835991	440	-	TGME49_200375	-507
TGME49_chrVIII	6836498	6837072	575	14	1.36594	2.54963	1.49227	487	Promoter (<=1kb)	6835552	6835991	440	-	TGME49_200375	-507
TGME49_chrVIII	6844117	6844614	498	72	1.6963	8.84536	7.2268	296	Promoter (<=1kb)	6836179	6844833	8655	-	TGME49_200385	219
TGME49_chrVIII	6846732	6848395	1664	27	1.42857	3.96338	2.72622	227	Promoter (1-2kb)	6836179	6844833	8655	-	TGME49_200385	-1899
TGME49_chrVIII	6846732	6848395	1664	83	1.78302	10.0596	8.37126	451	Promoter (1-2kb)	6836179	6844833	8655	-	TGME49_200385	-1899
TGME49_chrVIII	6846732	6848395	1664	1304	4.87088	133.769	130.411	918	Promoter (1-2kb)	6836179	6844833	8655	-	TGME49_200385	-1899
TGME49_chrVIII	6846732	6848395	1664	416	2.9572	44.0872	41.6016	1243	Promoter (1-2kb)	6836179	6844833	8655	-	TGME49_200385	-1899
TGME49_chrVIII	6846732	6848395	1664	23	1.40845	3.56215	2.37578	1474	Promoter (1-2kb)	6836179	6844833	8655	-	TGME49_200385	-1899
TGME49_chrVIII	6863147	6863522	376	86	2.15134	10.3507	8.65145	147	Promoter (<=1kb)	6850214	6863500	13287	-	TGME49_200400	0
TGME49_chrVIII	6864488	6864995	508	78	2.06089	9.5354	7.87698	145	Promoter (<=1kb)	6850214	6863500	13287	-	TGME49_200400	-988
TGME49_chrVIII	6869774	6870239	466	25	1.57573	3.77436	2.56148	62	Promoter (<=1kb)	6868069	6870852	2784	-	TGME49_200410	613
TGME49_chrVIII	6870800	6870999	200	34	1.68675	4.78798	3.46672	148	Promoter (<=1kb)	6868069	6870852	2784	-	TGME49_200410	0
TGME49_chrVIII	6881483	6881784	302	36	1.8097	5.00018	3.65656	248	Promoter (1-2kb)	6873345	6880478	7134	-	TGME49_200430	-1005
TGME49_chrVIII	6898240	6898614	375	62	2.09052	7.81818	6.25738	99	Promoter (1-2kb)	6889595	6897057	7463	-	TGME49_200450	-1183
TGME49_chrVIII	6898765	6899336	572	53	1.99691	6.81956	5.32647	143	Promoter (1-2kb)	6889595	6897057	7463	-	TGME49_200450	-1708
TGME49_chrVIII	6898765	6899336	572	65	2.12172	8.16363	6.58127	446	Promoter (1-2kb)	6889595	6897057	7463	-	TGME49_200450	-1708
TGME49_chrVIII	6908005	6908612	608	22	1.62249	3.43532	2.25833	202	Promoter (<=1kb)	6899386	6908121	8736	-	TGME49_200460	0
TGME49_chrVIII	6908005	6908612	608	94	2.37133	11.1421	9.4007	475	Promoter (<=1kb)	6899386	6908121	8736	-	TGME49_200460	0
TGME49_chrVIII	6915260	6916551	1292	84	1.98188	10.1566	8.46461	123	Promoter (<=1kb)	6916849	6917687	839	+	TGME49_200480	-298
TGME49_chrVIII	6915260	6916551	1292	258	2.84048	28.0888	25.8685	682	Promoter (<=1kb)	6916849	6917687	839	+	TGME49_200480	-298
TGME49_chrX	75626	75901	276	62	2.09052	7.81818	6.25738	130	Promoter (<=1kb)	71897	76300	4404	-	TGME49_200590	399
TGME49_chrX	76114	76577	464	79	2.24653	9.60614	7.93994	309	Promoter (<=1kb)	71897	76300	4404	-	TGME49_200590	0
TGME49_chrX	81772	82351	580	50	1.96571	6.49956	5.02971	98	Promoter (<=1kb)	81518	81884	367	+	TGME49_200600	254
TGME49_chrX	81772	82351	580	97	2.40253	11.5402	9.78108	408	Promoter (<=1kb)	81518	81884	367	+	TGME49_200600	254
TGME49_chrX	11989	12529	541	20	1.48305	3.17858	2.04456	91	Promoter (<=1kb)	12199	12618	420	-	TGME49_200700	89
TGME49_chrX	11989	12529	541	93	2.10459	11.0496	9.31579	356	Promoter (<=1kb)	12199	12618	420	-	TGME49_200700	89
TGME49_chrX	12907	13217	311	152	2.45555	17.2534	15.29	177	Promoter (<=1kb)	12199	12618	420	-	TGME49_200700	-289
TGME49_chrX	13397	13742	346	31	1.60417	4.43262	3.15349	154	Promoter (<=1kb)	12199	12618	420	-	TGME49_200700	-779
TGME49_chrVIIa	4044056	4045408	1353	265	3.17383	28.7963	26.5624	195	Promoter (<=1kb)	4042782	4044561	1780	-	TGME49_201100	0
TGME49_chrVIIa	4044056	4045408	1353	262	3.13098	28.4521	26.2255	950	Promoter (<=1kb)	4042782	4044561	1780	-	TGME49_201100	0
TGME49_chrVIIa	4044056	4045408	1353	87	2.14251	10.4654	8.75734	1204	Promoter (<=1kb)	4042782	4044561	1780	-	TGME49_201100	0
TGME49_chrVIIa	4026053	4026252	200	39	1.73849	5.26747	3.9077	99	Promoter (1-2kb)	4028194	4037686	9493	+	TGME49_201120	-1942
TGME49_chrVIIa	4026930	4027569	640	24	1.57171	3.62079	2.43017	191	Promoter (<=1kb)	4028194	4037686	9493	+	TGME49_201120	-625
TGME49_chrVIIa	4026930	4027569	640	46	1.80752	6.03759	4.60802	532	Promoter (<=1kb)	4028194	4037686	9493	+	TGME49_201120	-625
TGME49_chrVIIa	4027767	4028334	568	112	2.32387	13.031	11.2129	138	Promoter (<=1kb)	4028194	4037686	9493	+	TGME49_201120	0
TGME49_chrVIIa	4027767	4028334	568	80	2.10269	9.76583	8.09349	374	Promoter (<=1kb)	4028194	4037686	9493	+	TGME49_201120	0
TGME49_chrVIIa	4017718	4018354	637	20	1.52749	3.15439	2.02222	166	Promoter (1-2kb)	4019644	4026659	7016	+	TGME49_201130	-1290
TGME49_chrVIIa	4017718	4018354	637	15	1.46229	2.62705	1.56339	426	Promoter (1-2kb)	4019644	4026659	7016	+	TGME49_201130	-1290
TGME49_chrVIIa	4018931	4019915	985	24	1.5861	3.68325	2.47685	90	Promoter (<=1kb)	4019644	4026659	7016	+	TGME49_201130	0
TGME49_chrVIIa	4018931	4019915	985	41	1.77767	5.59243	4.19629	379	Promoter (<=1kb)	4019644	4026659	7016	+	TGME49_201130	0
TGME49_chrVIIa	4018931	4019915	985	179	2.75689	20.0142	17.9756	680	Promoter (<=1kb)	4019644	4026659	7016	+	TGME49_201130	0
TGME49_chrVIIa	4020275	4020490	216	72	2.04333	8.90269	7.27624	105	Promoter (<=1kb)	4019644	4026659	7016	+	TGME49_201130	631
TGME49_chrVIIa	4009697	4010433	737	31	1.7473	4.4492	3.1592	97	Promoter (1-2kb)	4007982	4017415	9434	+	TGME49_201140	1715
TGME49_chrVIIa	4009697	4010433	737	36	1.8097	5.00018	3.65656	431	Promoter (1-2kb)	4007982	4017415	9434	+	TGME49_201140	1715
TGME49_chrVIIa	3992843	3994048	1206	41	1.50828	5.51206	4.12903	115	Promoter (<=1kb)	3992824	3993845	1022	-	TGME49_201160	0
TGME49_chrVIIa	3992843	3994048	1206	484	3.02069	51.0418	48.4652	477	Promoter (<=1kb)	3992824	3993845	1022	-	TGME49_201160	0
TGME49_chrVIIa	3992843	3994048	1206	149	2.06377	16.864	14.9126	923	Promoter (<=1kb)	3992824	3993845	1022	-	TGME49_201160	0
TGME49_chrVIIa	3987928	3989940	2013	83	1.79547	10.0053	8.31906	135	Promoter (<=1kb)	3982746	3988716	5971	-	TGME49_201180	0
TGME49_chrVIIa	3987928	3989940	2013	13	1.29983	2.40594	1.3746	417	Promoter (<=1kb)	3982746	3988716	5971	-	TGME49_201180	0
TGME49_chrVIIa	3987928	3989940	2013	1040	4.15516	107.202	104.063	987	Promoter (<=1kb)	3982746	3988716	5971	-	TGME49_201180	0
TGME49_chrVIIa	3987928	3989940	2013	294	2.47259	31.7221	29.4326	1502	Promoter (<=1kb)	3982746	3988716	5971	-	TGME49_201180	0
TGME49_chrVIIa	3987928	3989940	2013	348	2.62567	37.2744	34.8885	1695	Promoter (<=1kb)	3982746	3988716	5971	-	TGME49_201180	0
TGME49_chrVIIa	3980627	3980907	281	50	1.91242	6.5629	5.08991	113	Promoter (<=1kb)	3980887	3981442	556	+	TGME49_201190	0
TGME49_chrVIIa	3981794	3982598	805	154	2.66951	17.4295	15.4619	207	Promoter (<=1kb)	3980887	3981442	556	+	TGME49_201190	907
TGME49_chrVIIa	3981794	3982598	805	72	2.06718	8.8521	7.23325	733	Promoter (<=1kb)	3980887	3981442	556	+	TGME49_201190	907
TGME49_chrVIIa	3975184	3975394	211	75	2.21532	9.23657	7.59053	176	Promoter (1-2kb)	3971965	3976534	4570	-	TGME49_201210	1140
TGME49_chrVIIa	3971134	3971466	333	62	2.07065	7.7557	6.20378	192	Promoter (<=1kb)	3969751	3971108	1358	-	TGME49_201215	-26
TGME49_chrVIIa	3951706	3951905	200	47	1.69074	6.19514	4.74896	187	Promoter (<=1kb)	3951134	3959758	8625	+	TGME49_201230	572
TGME49_chrVIIa	3948121	3948944	824	235	2.75247	25.7293	23.5577	497	Promoter (1-2kb)	3947168	3950847	3680	-	TGME49_201240	1903
TGME49_chrVIIa	3949891	3951557	1667	33	1.59635	4.66672	3.36264	106	Promoter (<=1kb)	3947168	3950847	3680	-	TGME49_201240	0
TGME49_chrVIIa	3949891	3951557	1667	216	2.67482	23.7663	21.6363	463	Promoter (<=1kb)	3947168	3950847	3680	-	TGME49_201240	0
TGME49_chrVIIa	3949891	3951557	1667	59	1.80081	7.52808	5.98708	922	Promoter (<=1kb)	3947168	3950847	3680	-	TGME49_201240	0
TGME49_chrVIIa	3949891	3951557	1667	199	2.5525	22.0875	19.9977	1137	Promoter (<=1kb)	3947168	3950847	3680	-	TGME49_201240	0
TGME49_chrVIIa	3949891	3951557	1667	269	2.83154	29.157	26.9156	1394	Promoter (<=1kb)	3947168	3950847	3680	-	TGME49_201240	0
TGME49_chrVIIa	3935533	3937323	1791	18	1.46489	2.98005	1.86153	88	Promoter (<=1kb)	3937763	3946531	8769	+	TGME49_201250	-440
TGME49_chrVIIa	3935533	3937323	1791	102	2.16561	12.0513	10.2712	325	Promoter (<=1kb)	3937763	3946531	8769	+	TGME49_201250	-440
TGME49_chrVIIa	3935533	3937323	1791	44	1.73069	5.83265	4.4227	596	Promoter (<=1kb)	3937763	3946531	8769	+	TGME49_201250	-440
TGME49_chrVIIa	3935533	3937323	1791	63	1.88363	7.87432	6.31089	844	Promoter (<=1kb)	3937763	3946531	8769	+	TGME49_201250	-440
TGME49_chrVIIa	3935533	3937323	1791	62	1.88048	7.84152	6.27962	1189	Promoter (<=1kb)	3937763	3946531	8769	+	TGME49_201250	-440
TGME49_chrVIIa	3935533	3937323	1791	80	2.0187	9.7217	8.05105	1544	Promoter (<=1kb)	3937763	3946531	8769	+	TGME49_201250	-440
TGME49_chrVIIa	3937601	3938240	640	71	1.95828	8.81523	7.19803	106	Promoter (<=1kb)	3937763	3946531	8769	+	TGME49_201250	0
TGME49_chrVIIa	3937601	3938240	640	33	1.63136	4.66951	3.36527	364	Promoter (<=1kb)	3937763	3946531	8769	+	TGME49_201250	0
TGME49_chrVIIa	3939624	3940214	591	119	2.26311	13.7499	11.9035	265	Promoter (1-2kb)	3937763	3946531	8769	+	TGME49_201250	1861
TGME49_chrVIIa	3925053	3926021	969	20	1.51229	3.19247	2.05317	61	Promoter (<=1kb)	3917877	3925271	7395	-	TGME49_201270	0
TGME49_chrVIIa	3925053	3926021	969	18	1.48539	2.9367	1.83423	336	Promoter (<=1kb)	3917877	3925271	7395	-	TGME49_201270	0
TGME49_chrVIIa	3925053	3926021	969	231	3.0341	25.2708	23.1075	735	Promoter (<=1kb)	3917877	3925271	7395	-	TGME49_201270	0
TGME49_chrVIIa	3926318	3926883	566	117	2.39567	13.5386	11.7016	118	Promoter (1-2kb)	3917877	3925271	7395	-	TGME49_201270	-1047
TGME49_chrVIIa	3926318	3926883	566	53	1.914	6.88431	5.38803	441	Promoter (1-2kb)	3917877	3925271	7395	-	TGME49_201270	-1047
TGME49_chrVIIa	3909339	3909843	505	28	1.37944	4.07775	2.83272	95	Promoter (1-2kb)	3908769	3911287	2519	-	TGME49_201390	1444
TGME49_chrVIIa	3909339	3909843	505	125	1.83246	14.4634	12.5929	398	Promoter (1-2kb)	3908769	3911287	2519	-	TGME49_201390	1444
TGME49_chrVIIa	3910395	3911932	1538	141	1.88503	16.047	14.1218	154	Promoter (<=1kb)	3908769	3911287	2519	-	TGME49_201390	0
TGME49_chrVIIa	3910395	3911932	1538	1124	3.88287	115.662	112.447	1018	Promoter (<=1kb)	3908769	3911287	2519	-	TGME49_201390	0
TGME49_chrVIIa	3907887	3908448	562	31	1.41461	4.39823	3.12136	58	Promoter (1-2kb)	3901155	3906794	5640	-	TGME49_201400	-1093
TGME49_chrVIIa	3907887	3908448	562	55	1.55409	7.02698	5.52367	450	Promoter (1-2kb)	3901155	3906794	5640	-	TGME49_201400	-1093
TGME49_chrVIIa	3907887	3908448	562	79	1.67164	9.5994	7.93826	540	Promoter (1-2kb)	3901155	3906794	5640	-	TGME49_201400	-1093
TGME49_chrVIIa	3891495	3891812	318	29	1.7161	4.18456	2.92182	180	Promoter (1-2kb)	3893030	3898407	5378	+	TGME49_201520	-1218
TGME49_chrVIIa	3885144	3886167	1024	79	2.24653	9.60614	7.93994	498	Promoter (<=1kb)	3885849	3891351	5503	+	TGME49_201630	0
TGME49_chrVIIa	3885144	3886167	1024	72	2.18412	8.8729	7.24773	753	Promoter (<=1kb)	3885849	3891351	5503	+	TGME49_201630	0
TGME49_chrVIIa	3877308	3878465	1158	29	1.68634	4.25572	2.98829	91	Promoter (1-2kb)	3874499	3879890	5392	-	TGME49_201650	1425
TGME49_chrVIIa	3877308	3878465	1158	31	1.69727	4.38713	3.11105	319	Promoter (1-2kb)	3874499	3879890	5392	-	TGME49_201650	1425
TGME49_chrVIIa	3877308	3878465	1158	53	1.93691	6.84209	5.34785	644	Promoter (1-2kb)	3874499	3879890	5392	-	TGME49_201650	1425
TGME49_chrVIIa	3877308	3878465	1158	52	1.92731	6.76285	5.27952	966	Promoter (1-2kb)	3874499	3879890	5392	-	TGME49_201650	1425
TGME49_chrVIIa	3869282	3869807	526	44	1.90331	5.8794	4.45866	142	Promoter (1-2kb)	3868786	3871788	3003	-	TGME49_201660	1981
TGME49_chrVIIa	3869282	3869807	526	53	1.99691	6.81956	5.32647	431	Promoter (1-2kb)	3868786	3871788	3003	-	TGME49_201660	1981
TGME49_chrVIIa	3871653	3871999	347	28	1.67845	4.04316	2.80049	231	Promoter (<=1kb)	3868786	3871788	3003	-	TGME49_201660	0
TGME49_chrVIIa	3873305	3873787	483	14	1.4485	2.45262	1.4173	222	Promoter (1-2kb)	3868786	3871788	3003	-	TGME49_201660	-1517
TGME49_chrVIIa	3873305	3873787	483	14	1.4485	2.45262	1.4173	256	Promoter (1-2kb)	3868786	3871788	3003	-	TGME49_201660	-1517
TGME49_chrVIIa	3862351	3863452	1102	343	3.93142	36.7395	34.3616	505	Promoter (<=1kb)	3863499	3869008	5510	+	TGME49_201670	-47
TGME49_chrVIIa	3862351	3863452	1102	225	3.27618	24.703	22.5519	739	Promoter (<=1kb)	3863499	3869008	5510	+	TGME49_201670	-47
TGME49_chrVIIa	3862351	3863452	1102	90	2.34013	10.7496	9.02669	955	Promoter (<=1kb)	3863499	3869008	5510	+	TGME49_201670	-47
TGME49_chrVIIa	3863631	3863987	357	34	1.7785	4.7211	3.4041	95	Promoter (<=1kb)	3863499	3869008	5510	+	TGME49_201670	132
TGME49_chrVIIa	3851994	3852514	521	30	1.70816	4.35456	3.08056	152	Promoter (<=1kb)	3853249	3863340	10092	+	TGME49_201680	-735
TGME49_chrVIIa	3851994	3852514	521	33	1.73913	4.62959	3.32796	445	Promoter (<=1kb)	3853249	3863340	10092	+	TGME49_201680	-735
TGME49_chrVIIa	3853015	3853308	294	40	1.83735	5.39967	4.0231	103	Promoter (<=1kb)	3853249	3863340	10092	+	TGME49_201680	0
TGME49_chrVIIa	3843099	3843365	267	25	1.59236	3.81473	2.59887	95	Promoter (1-2kb)	3840124	3845222	5099	-	TGME49_201700	1857
TGME49_chrVIIa	3844815	3845972	1158	218	2.88372	23.9583	21.8245	247	Promoter (<=1kb)	3840124	3845222	5099	-	TGME49_201700	0
TGME49_chrVIIa	3844815	3845972	1158	438	3.82852	46.4144	43.8974	494	Promoter (<=1kb)	3840124	3845222	5099	-	TGME49_201700	0
TGME49_chrVIIa	3844815	3845972	1158	45	1.77192	5.97657	4.55047	1019	Promoter (<=1kb)	3840124	3845222	5099	-	TGME49_201700	0
TGME49_chrVIIa	3824648	3825318	671	16	1.52889	2.75542	1.66774	55	Promoter (1-2kb)	3826520	3827842	1323	+	TGME49_201740	-1202
TGME49_chrVIIa	3824648	3825318	671	24	1.65369	3.67751	2.47154	249	Promoter (1-2kb)	3826520	3827842	1323	+	TGME49_201740	-1202
TGME49_chrVIIa	3824648	3825318	671	26	1.68489	3.92729	2.69261	567	Promoter (1-2kb)	3826520	3827842	1323	+	TGME49_201740	-1202
TGME49_chrVIIa	3822496	3822901	406	18	1.56009	2.97417	1.85612	58	Promoter (<=1kb)	3822835	3823206	372	+	TGME49_201750	0
TGME49_chrVIIa	3822496	3822901	406	20	1.59129	3.20083	2.05317	340	Promoter (<=1kb)	3822835	3823206	372	+	TGME49_201750	0
TGME49_chrVIIa	3815520	3815973	454	53	1.99691	6.81956	5.32647	142	Promoter (<=1kb)	3816484	3820369	3886	+	TGME49_201760	-511
TGME49_chrVIIa	3815520	3815973	454	62	2.09052	7.81818	6.25738	341	Promoter (<=1kb)	3816484	3820369	3886	+	TGME49_201760	-511
TGME49_chrVIIa	3816287	3816557	271	47	1.93451	6.18614	4.74045	159	Promoter (<=1kb)	3816484	3820369	3886	+	TGME49_201760	0
TGME49_chrVIIa	3800990	3801354	365	16	1.41803	2.76971	1.68089	97	Promoter (<=1kb)	3800167	3814961	14795	+	TGME49_201770	823
TGME49_chrVIIa	3800990	3801354	365	31	1.59236	4.45855	3.16795	255	Promoter (<=1kb)	3800167	3814961	14795	+	TGME49_201770	823
TGME49_chrVIIa	3798764	3799429	666	78	1.86256	9.49719	7.84046	145	Promoter (<=1kb)	3798765	3799442	678	+	TGME49_201775	0
TGME49_chrVIIa	3798764	3799429	666	120	2.10303	13.9354	12.0835	409	Promoter (<=1kb)	3798765	3799442	678	+	TGME49_201775	0
TGME49_chrVIIa	3797042	3797363	322	85	1.86722	10.2699	8.5737	161	Promoter (<=1kb)	3794121	3797385	3265	-	TGME49_201780	22
TGME49_chrVIIa	3797530	3797889	360	193	2.36882	21.3955	19.3222	161	Promoter (<=1kb)	3794121	3797385	3265	-	TGME49_201780	-145
TGME49_chrVIIa	3792993	3793192	200	43	1.64073	5.70271	4.30022	166	Promoter (<=1kb)	3791098	3793962	2865	-	TGME49_201785	770
TGME49_chrVIIa	3795331	3795547	217	47	1.63418	6.19091	4.74494	97	Promoter (1-2kb)	3791098	3793962	2865	-	TGME49_201785	-1369
TGME49_chrVIIa	3788355	3788559	205	24	1.62722	3.60585	2.41629	69	Promoter (<=1kb)	3783502	3789193	5692	-	TGME49_201790	634
TGME49_chrVIIa	3790494	3791068	575	18	1.48445	2.96275	1.85612	80	Promoter (1-2kb)	3783502	3789193	5692	-	TGME49_201790	-1301
TGME49_chrVIIa	3790494	3791068	575	114	2.27991	13.2562	11.4277	373	Promoter (1-2kb)	3783502	3789193	5692	-	TGME49_201790	-1301
TGME49_chrVIIa	3777278	3777477	200	20	1.50205	3.18785	2.05307	52	Promoter (1-2kb)	3779121	3782719	3599	+	TGME49_201800	-1644
TGME49_chrVIIa	3778495	3779627	1133	81	2.10888	9.82728	8.1525	427	Promoter (<=1kb)	3779121	3782719	3599	+	TGME49_201800	0
TGME49_chrVIIa	3778495	3779627	1133	30	1.64862	4.33344	3.06082	627	Promoter (<=1kb)	3779121	3782719	3599	+	TGME49_201800	0
TGME49_chrVIIa	3778495	3779627	1133	15	1.45106	2.61536	1.55267	888	Promoter (<=1kb)	3779121	3782719	3599	+	TGME49_201800	0
TGME49_chrVIIa	3761126	3762795	1670	106	2.20398	12.4962	10.6982	224	Promoter (<=1kb)	3761526	3774621	13096	+	TGME49_201820	0
TGME49_chrVIIa	3761126	3762795	1670	566	4.16489	59.2917	56.6181	938	Promoter (<=1kb)	3761526	3774621	13096	+	TGME49_201820	0
TGME49_chrVIIa	3761126	3762795	1670	331	3.29623	35.5381	33.1804	1122	Promoter (<=1kb)	3761526	3774621	13096	+	TGME49_201820	0
TGME49_chrVIIa	3747430	3748287	858	44	1.71383	5.89487	4.47327	135	Promoter (<=1kb)	3748209	3755973	7765	+	TGME49_201840	0
TGME49_chrVIIa	3747430	3748287	858	27	1.55193	4.02145	2.78035	419	Promoter (<=1kb)	3748209	3755973	7765	+	TGME49_201840	0
TGME49_chrVIIa	3747430	3748287	858	42	1.69903	5.64207	4.24311	761	Promoter (<=1kb)	3748209	3755973	7765	+	TGME49_201840	0
TGME49_chrVIIa	3745183	3746000	818	109	2.18011	12.746	10.9399	132	Promoter (<=1kb)	3744015	3746950	2936	-	TGME49_201850	950
TGME49_chrVIIa	3745183	3746000	818	69	1.91455	8.57982	6.97308	483	Promoter (<=1kb)	3744015	3746950	2936	-	TGME49_201850	950
TGME49_chrVIIa	3745183	3746000	818	28	1.5644	4.08948	2.84366	736	Promoter (<=1kb)	3744015	3746950	2936	-	TGME49_201850	950
TGME49_chrVIIa	3743094	3743623	530	97	2.14844	11.5461	9.78677	129	Promoter (<=1kb)	3741150	3743832	2683	-	TGME49_201860	209
TGME49_chrVIIa	3744147	3744463	317	18	1.45409	2.95963	1.85526	87	Promoter (<=1kb)	3741150	3743832	2683	-	TGME49_201860	-315
TGME49_chrVIIa	3731860	3732265	406	20	1.54472	3.15578	2.0235	49	Promoter (<=1kb)	3732281	3741142	8862	+	TGME49_201870	-16
TGME49_chrVIIa	3731860	3732265	406	33	1.72225	4.68021	3.37521	314	Promoter (<=1kb)	3732281	3741142	8862	+	TGME49_201870	-16
TGME49_chrVIIa	3728291	3728709	419	110	2.37968	12.865	11.0519	200	Promoter (<=1kb)	3728707	3731210	2504	+	TGME49_201880	0
TGME49_chrVIIa	3724747	3725241	495	57	1.99537	7.23841	5.71812	95	Promoter (<=1kb)	3724633	3727308	2676	+	TGME49_201890	114
TGME49_chrVIIa	3724747	3725241	495	19	1.54728	3.05574	1.93138	416	Promoter (<=1kb)	3724633	3727308	2676	+	TGME49_201890	114
TGME49_chrVIIa	3725450	3726009	560	17	1.51856	2.87795	1.78037	60	Promoter (<=1kb)	3724633	3727308	2676	+	TGME49_201890	817
TGME49_chrVIIa	3725450	3726009	560	28	1.67131	4.1498	2.89969	378	Promoter (<=1kb)	3724633	3727308	2676	+	TGME49_201890	817
TGME49_chrVIIa	3721001	3721241	241	34	1.7785	4.7211	3.4041	82	Promoter (<=1kb)	3713270	3720614	7345	-	TGME49_201900	-387
TGME49_chrVIIa	3706704	3708583	1880	55	1.70366	7.03567	5.53198	108	Promoter (<=1kb)	3707975	3713207	5233	+	TGME49_202010	0
TGME49_chrVIIa	3706704	3708583	1880	681	3.95319	70.8989	68.1004	816	Promoter (<=1kb)	3707975	3713207	5233	+	TGME49_202010	0
TGME49_chrVIIa	3706704	3708583	1880	489	3.4345	51.5136	48.9319	1093	Promoter (<=1kb)	3707975	3713207	5233	+	TGME49_202010	0
TGME49_chrVIIa	3706704	3708583	1880	151	2.23428	17.0592	15.103	1441	Promoter (<=1kb)	3707975	3713207	5233	+	TGME49_202010	0
TGME49_chrVIIa	3706704	3708583	1880	116	2.06612	13.4888	11.6533	1747	Promoter (<=1kb)	3707975	3713207	5233	+	TGME49_202010	0
TGME49_chrVIIa	3698163	3698778	616	27	1.58766	4.03525	2.79316	101	Promoter (<=1kb)	3697912	3707681	9770	+	TGME49_202020	251
TGME49_chrVIIa	3699058	3699863	806	45	1.76056	5.9945	4.56733	259	Promoter (1-2kb)	3697912	3707681	9770	+	TGME49_202020	1146
TGME49_chrVIIa	3699058	3699863	806	54	1.82874	6.96575	5.46554	698	Promoter (1-2kb)	3697912	3707681	9770	+	TGME49_202020	1146
TGME49_chrVIIa	3667687	3669524	1838	287	2.91455	31.0344	28.7572	172	Promoter (<=1kb)	3666573	3668278	1706	-	TGME49_202050	0
TGME49_chrVIIa	3667687	3669524	1838	448	3.48501	47.3703	44.8404	673	Promoter (<=1kb)	3666573	3668278	1706	-	TGME49_202050	0
TGME49_chrVIIa	3667687	3669524	1838	234	2.69493	25.6506	23.4805	943	Promoter (<=1kb)	3666573	3668278	1706	-	TGME49_202050	0
TGME49_chrVIIa	3667687	3669524	1838	337	3.09798	36.1555	33.7875	1152	Promoter (<=1kb)	3666573	3668278	1706	-	TGME49_202050	0
TGME49_chrVIIa	3667687	3669524	1838	233	2.69439	25.4835	23.3164	1375	Promoter (<=1kb)	3666573	3668278	1706	-	TGME49_202050	0
TGME49_chrVIIa	3667687	3669524	1838	184	2.47756	20.5377	18.4861	1652	Promoter (<=1kb)	3666573	3668278	1706	-	TGME49_202050	0
TGME49_chrVIIa	3661036	3661667	632	27	1.68402	3.97471	2.73679	91	Promoter (1-2kb)	3630367	3663316	32950	-	TGME49_202070	1649
TGME49_chrVIIa	3661036	3661667	632	26	1.67173	3.89462	2.67298	395	Promoter (1-2kb)	3630367	3663316	32950	-	TGME49_202070	1649
TGME49_chrVIIa	3616876	3617207	332	13	1.46648	2.34216	1.31633	73	Promoter (<=1kb)	3615081	3617011	1931	-	TGME49_202090	0
TGME49_chrVIIa	3615290	3615722	433	18	1.56009	2.97417	1.85612	48	Promoter (<=1kb)	3613312	3615297	1986	-	TGME49_202100	0
TGME49_chrVIIa	3578803	3579145	343	34	1.7785	4.7211	3.4041	245	Promoter (1-2kb)	3578227	3580633	2407	-	TGME49_202140	1488
TGME49_chrVIIa	3546630	3547393	764	13	1.46648	2.34216	1.31633	48	Promoter (<=1kb)	3547864	3559077	11214	+	TGME49_202180	-471
TGME49_chrVIIa	3546630	3547393	764	20	1.59129	3.20083	2.05317	264	Promoter (<=1kb)	3547864	3559077	11214	+	TGME49_202180	-471
TGME49_chrVIIa	3546630	3547393	764	14	1.49768	2.54471	1.48774	542	Promoter (<=1kb)	3547864	3559077	11214	+	TGME49_202180	-471
TGME49_chrVIIa	3543412	3543684	273	13	1.46648	2.34216	1.31633	48	Promoter (<=1kb)	3535530	3544552	9023	-	TGME49_202190	868
TGME49_chrVIIa	3496847	3497225	379	105	2.46494	12.3527	10.5592	233	Promoter (<=1kb)	3488048	3497456	9409	-	TGME49_202240	231
TGME49_chrVIIa	3478365	3478758	394	22	1.62249	3.43532	2.25833	49	Promoter (<=1kb)	3473906	3479167	5262	-	TGME49_202255	409
TGME49_chrVIIa	3478365	3478758	394	105	2.46494	12.3527	10.5592	269	Promoter (<=1kb)	3473906	3479167	5262	-	TGME49_202255	409
TGME49_chrVIIa	3471830	3472496	667	31	1.7473	4.4492	3.1592	84	Promoter (1-2kb)	3467544	3470233	2690	-	TGME49_202260	-1597
TGME49_chrVIIa	3471830	3472496	667	65	2.12172	8.16363	6.58127	401	Promoter (1-2kb)	3467544	3470233	2690	-	TGME49_202260	-1597
TGME49_chrVIIa	3462482	3462915	434	14	1.46714	2.43969	1.40551	46	Promoter (1-2kb)	3447358	3463919	16562	-	TGME49_202280	1004
TGME49_chrVIIa	3462482	3462915	434	20	1.57802	3.24791	2.09678	300	Promoter (1-2kb)	3447358	3463919	16562	-	TGME49_202280	1004
TGME49_chrVIIa	3463082	3463674	593	15	1.50421	2.65065	1.58504	139	Promoter (<=1kb)	3447358	3463919	16562	-	TGME49_202280	245
TGME49_chrVIIa	3463082	3463674	593	38	1.81708	5.18547	3.83065	485	Promoter (<=1kb)	3447358	3463919	16562	-	TGME49_202280	245
TGME49_chrVIIa	3441180	3442403	1224	36	1.77635	4.95721	3.6254	111	Promoter (<=1kb)	3438649	3441736	3088	-	TGME49_202290	0
TGME49_chrVIIa	3441180	3442403	1224	38	1.80337	5.21849	3.86162	162	Promoter (<=1kb)	3438649	3441736	3088	-	TGME49_202290	0
TGME49_chrVIIa	3441180	3442403	1224	145	2.71318	16.4447	14.5066	646	Promoter (<=1kb)	3438649	3441736	3088	-	TGME49_202290	0
TGME49_chrVIIa	3441180	3442403	1224	190	3.01932	21.0767	19.0099	850	Promoter (<=1kb)	3438649	3441736	3088	-	TGME49_202290	0
TGME49_chrVIIa	3431879	3432087	209	42	1.8167	5.65071	4.2512	82	Promoter (1-2kb)	3434052	3438877	4826	+	TGME49_202300	-1965
TGME49_chrVIIa	3435362	3435589	228	47	1.91502	6.19721	4.75091	78	Promoter (1-2kb)	3434052	3438877	4826	+	TGME49_202300	1310
TGME49_chrVIIa	3429555	3430025	471	19	1.52297	3.08743	1.96059	70	Promoter (<=1kb)	3429611	3433855	4245	+	TGME49_202310	0
TGME49_chrVIIa	3429555	3430025	471	33	1.71053	4.70435	3.39785	364	Promoter (<=1kb)	3429611	3433855	4245	+	TGME49_202310	0
TGME49_chrVIIa	3430323	3430810	488	57	1.9556	7.32279	5.79844	161	Promoter (<=1kb)	3429611	3433855	4245	+	TGME49_202310	712
TGME49_chrVIIa	3421391	3421947	557	14	1.38726	2.49143	1.45266	155	Promoter (1-2kb)	3423039	3423638	600	-	TGME49_202330	1691
TGME49_chrVIIa	3421391	3421947	557	92	2.05238	11.0054	9.27322	410	Promoter (1-2kb)	3423039	3423638	600	-	TGME49_202330	1691
TGME49_chrVIIa	3422148	3422347	200	70	1.89702	8.61168	7.00347	118	Promoter (1-2kb)	3423039	3423638	600	-	TGME49_202330	1291
TGME49_chrVIIa	3422563	3423270	708	24	1.50579	3.62649	2.43544	48	Promoter (<=1kb)	3423039	3423638	600	-	TGME49_202330	368
TGME49_chrVIIa	3422563	3423270	708	61	1.83115	7.66642	6.11884	369	Promoter (<=1kb)	3423039	3423638	600	-	TGME49_202330	368
TGME49_chrVIIa	3422563	3423270	708	79	1.96575	9.634	7.96679	579	Promoter (<=1kb)	3423039	3423638	600	-	TGME49_202330	368
TGME49_chrVIIa	3384010	3384611	602	152	2.80816	17.1916	15.2298	310	Promoter (<=1kb)	3379488	3384231	4744	-	TGME49_202375	0
TGME49_chrVIIa	3366898	3367261	364	35	1.77604	4.82971	3.50586	50	Promoter (<=1kb)	3367910	3377792	9883	+	TGME49_202380	-649
TGME49_chrVIIa	3365116	3366583	1468	65	2.0654	8.08815	6.51486	111	Promoter (<=1kb)	3362716	3366217	3502	-	TGME49_202390	0
TGME49_chrVIIa	3365116	3366583	1468	173	2.88405	19.3339	17.3123	486	Promoter (<=1kb)	3362716	3366217	3502	-	TGME49_202390	0
TGME49_chrVIIa	3365116	3366583	1468	38	1.81332	5.22515	3.86795	927	Promoter (<=1kb)	3362716	3366217	3502	-	TGME49_202390	0
TGME49_chrVIIa	3365116	3366583	1468	55	1.99761	7.08406	5.57794	1235	Promoter (<=1kb)	3362716	3366217	3502	-	TGME49_202390	0
TGME49_chrVIIa	3353816	3354015	200	16	1.52889	2.75542	1.66774	99	Promoter (<=1kb)	3353588	3361903	8316	+	TGME49_202400	228
TGME49_chrVIIa	3293453	3294526	1074	20	1.59129	3.20083	2.05317	212	Promoter (<=1kb)	3277755	3294084	16330	-	TGME49_202490	0
TGME49_chrVIIa	3293453	3294526	1074	65	2.12172	8.16363	6.58127	596	Promoter (<=1kb)	3277755	3294084	16330	-	TGME49_202490	0
TGME49_chrVIIa	3293453	3294526	1074	44	1.90331	5.8794	4.45866	866	Promoter (<=1kb)	3277755	3294084	16330	-	TGME49_202490	0
TGME49_chrVIIa	3275700	3276060	361	13	1.43603	2.40655	1.37515	48	Promoter (1-2kb)	3273584	3277493	3910	-	TGME49_202500	1433
TGME49_chrVIIa	3269752	3270276	525	54	1.92105	6.94482	5.44562	198	Promoter (<=1kb)	3267364	3270746	3383	-	TGME49_202510	470
TGME49_chrVIIa	3269752	3270276	525	69	2.05805	8.58199	6.97513	357	Promoter (<=1kb)	3267364	3270746	3383	-	TGME49_202510	470
TGME49_chrVIIa	3270656	3271379	724	139	2.54237	15.9109	13.9891	191	Promoter (<=1kb)	3267364	3270746	3383	-	TGME49_202510	0
TGME49_chrVIIa	3271589	3272036	448	28	1.62003	4.06698	2.82264	344	Promoter (<=1kb)	3267364	3270746	3383	-	TGME49_202510	-843
TGME49_chrVIIa	3262713	3262923	211	34	1.7785	4.7211	3.4041	111	Promoter (1-2kb)	3261590	3268207	6618	+	TGME49_202520	1123
TGME49_chrVIIa	3253110	3253534	425	20	1.59129	3.20083	2.05317	86	Promoter (1-2kb)	3235830	3251672	15843	-	TGME49_202540	-1438
TGME49_chrVIIa	3253110	3253534	425	24	1.65369	3.67751	2.47154	279	Promoter (1-2kb)	3235830	3251672	15843	-	TGME49_202540	-1438
TGME49_chrVIIa	3222181	3222380	200	13	1.46648	2.34216	1.31633	115	Promoter (1-2kb)	3218663	3220548	1886	-	TGME49_202568	-1633
TGME49_chrVIIa	3189194	3191060	1867	15	1.42985	2.61593	1.55321	59	Promoter (<=1kb)	3190729	3205864	15136	+	TGME49_202580	0
TGME49_chrVIIa	3189194	3191060	1867	65	1.93519	8.09567	6.52206	326	Promoter (<=1kb)	3190729	3205864	15136	+	TGME49_202580	0
TGME49_chrVIIa	3189194	3191060	1867	751	4.90728	78.068	75.1939	911	Promoter (<=1kb)	3190729	3205864	15136	+	TGME49_202580	0
TGME49_chrVIIa	3189194	3191060	1867	457	3.88107	48.2429	45.7017	1194	Promoter (<=1kb)	3190729	3205864	15136	+	TGME49_202580	0
TGME49_chrVIIa	3189194	3191060	1867	118	2.29808	13.6988	11.854	1515	Promoter (<=1kb)	3190729	3205864	15136	+	TGME49_202580	0
TGME49_chrVIIa	3165621	3165867	247	50	1.63089	6.52006	5.0492	145	Promoter (1-2kb)	3164535	3167304	2770	-	TGME49_202620	1437
TGME49_chrVIIa	3166261	3167793	1533	288	2.66515	31.0928	28.8147	222	Promoter (<=1kb)	3164535	3167304	2770	-	TGME49_202620	0
TGME49_chrVIIa	3166261	3167793	1533	576	3.49197	60.3663	57.6807	563	Promoter (<=1kb)	3164535	3167304	2770	-	TGME49_202620	0
TGME49_chrVIIa	3166261	3167793	1533	177	2.2587	19.817	17.7826	887	Promoter (<=1kb)	3164535	3167304	2770	-	TGME49_202620	0
TGME49_chrVIIa	3166261	3167793	1533	492	3.27939	51.8447	49.2587	1139	Promoter (<=1kb)	3164535	3167304	2770	-	TGME49_202620	0
TGME49_chrVIIa	3166261	3167793	1533	94	1.90037	11.1921	9.44894	1487	Promoter (<=1kb)	3164535	3167304	2770	-	TGME49_202620	0
TGME49_chrVIIa	3137270	3137474	205	14	1.49768	2.54471	1.48774	49	Promoter (1-2kb)	3138925	3149237	10313	+	TGME49_202640	-1451
TGME49_chrVIIa	3117486	3118438	953	33	1.64225	4.621	3.31995	100	Promoter (<=1kb)	3118298	3118368	71	-	TGME49_202660	0
TGME49_chrVIIa	3117486	3118438	953	99	2.18468	11.7436	9.97767	463	Promoter (<=1kb)	3118298	3118368	71	-	TGME49_202660	0
TGME49_chrVIIa	3116866	3117073	208	56	1.85105	7.18558	5.66788	30	Promoter (<=1kb)	3117192	3117262	71	+	TGME49_202670	-119
TGME49_chrVIIa	3114305	3115273	969	83	2.04301	9.98787	8.30236	123	Promoter (<=1kb)	3107031	3115474	8444	-	TGME49_202680	201
TGME49_chrVIIa	3114305	3115273	969	127	2.31521	14.6151	12.7371	384	Promoter (<=1kb)	3107031	3115474	8444	-	TGME49_202680	201
TGME49_chrVIIa	3114305	3115273	969	30	1.59262	4.28973	3.01994	866	Promoter (<=1kb)	3107031	3115474	8444	-	TGME49_202680	201
TGME49_chrVIIa	3093433	3093722	290	18	1.56009	2.97417	1.85612	169	Promoter (<=1kb)	3080735	3093299	12565	-	TGME49_202720	-134
TGME49_chrVIIa	3073909	3074123	215	31	1.7473	4.4492	3.1592	96	Promoter (<=1kb)	3073966	3079826	5861	+	TGME49_202730	0
TGME49_chrVIIa	3039069	3039788	720	72	1.75227	8.92652	7.29908	122	Promoter (<=1kb)	3039586	3050951	11366	+	TGME49_202770	0
TGME49_chrVIIa	3039069	3039788	720	101	1.90043	11.9381	10.1655	559	Promoter (<=1kb)	3039586	3050951	11366	+	TGME49_202770	0
TGME49_chrVIIa	3039069	3039788	720	65	1.71483	8.15941	6.58127	684	Promoter (<=1kb)	3039586	3050951	11366	+	TGME49_202770	0
TGME49_chrVIIa	3040216	3041551	1336	169	2.20708	19.0015	16.9896	266	Promoter (<=1kb)	3039586	3050951	11366	+	TGME49_202770	630
TGME49_chrVIIa	3040216	3041551	1336	403	2.97554	42.8274	40.3593	594	Promoter (<=1kb)	3039586	3050951	11366	+	TGME49_202770	630
TGME49_chrVIIa	3040216	3041551	1336	149	2.13296	16.8645	14.9131	855	Promoter (<=1kb)	3039586	3050951	11366	+	TGME49_202770	630
TGME49_chrVIIa	3040216	3041551	1336	80	1.82314	9.70663	8.03656	1219	Promoter (<=1kb)	3039586	3050951	11366	+	TGME49_202770	630
TGME49_chrVIIa	3035926	3036688	763	55	1.72471	7.01385	5.51127	102	Promoter (1-2kb)	3033153	3037960	4808	-	TGME49_202780	1272
TGME49_chrVIIa	3035926	3036688	763	17	1.38199	2.85883	1.76289	506	Promoter (1-2kb)	3033153	3037960	4808	-	TGME49_202780	1272
TGME49_chrVIIa	3023940	3024611	672	47	1.93451	6.18614	4.74045	332	Promoter (<=1kb)	3017549	3023257	5709	-	TGME49_202800	-683
TGME49_chrVIIa	3012816	3013341	526	31	1.7473	4.4492	3.1592	212	Promoter (1-2kb)	3014641	3017329	2689	+	TGME49_202810	-1300
TGME49_chrVIIa	3000010	3000689	680	159	2.55242	17.8996	15.9182	165	Promoter (<=1kb)	2990191	3000539	10349	-	TGME49_202840	0
TGME49_chrVIIa	3000010	3000689	680	22	1.51515	3.38963	2.22765	630	Promoter (<=1kb)	2990191	3000539	10349	-	TGME49_202840	0
TGME49_chrVIIa	2962193	2962570	378	29	1.7161	4.18456	2.92182	216	Promoter (<=1kb)	2962336	2968556	6221	+	TGME49_202880	0
TGME49_chrVIIa	2961697	2961952	256	62	2.09052	7.81818	6.25738	120	Promoter (<=1kb)	2957816	2961764	3949	-	TGME49_202890	0
TGME49_chrVIIa	2950042	2950467	426	43	1.68932	5.70691	4.30417	91	Promoter (<=1kb)	2950445	2957698	7254	+	TGME49_202900	0
TGME49_chrVIIa	2950042	2950467	426	38	1.65159	5.18862	3.8336	327	Promoter (<=1kb)	2950445	2957698	7254	+	TGME49_202900	0
TGME49_chrVIIa	2947175	2948248	1074	38	1.61864	5.1932	3.83794	91	Promoter (<=1kb)	2947788	2949431	1644	+	TGME49_202910	0
TGME49_chrVIIa	2947175	2948248	1074	90	1.99565	10.7485	9.02669	337	Promoter (<=1kb)	2947788	2949431	1644	+	TGME49_202910	0
TGME49_chrVIIa	2947175	2948248	1074	146	2.31739	16.5584	14.6173	526	Promoter (<=1kb)	2947788	2949431	1644	+	TGME49_202910	0
TGME49_chrVIIa	2947175	2948248	1074	18	1.43505	2.98246	1.86379	968	Promoter (<=1kb)	2947788	2949431	1644	+	TGME49_202910	0
TGME49_chrVIIa	2940694	2942086	1393	196	2.35549	21.7817	19.6985	178	Promoter (<=1kb)	2940758	2943433	2676	+	TGME49_202930	0
TGME49_chrVIIa	2940694	2942086	1393	565	3.50521	59.2531	56.5799	497	Promoter (<=1kb)	2940758	2943433	2676	+	TGME49_202930	0
TGME49_chrVIIa	2940694	2942086	1393	1054	4.64882	108.6	105.446	738	Promoter (<=1kb)	2940758	2943433	2676	+	TGME49_202930	0
TGME49_chrVIIa	2940694	2942086	1393	348	2.87522	37.2773	34.8913	1007	Promoter (<=1kb)	2940758	2943433	2676	+	TGME49_202930	0
TGME49_chrVIIa	2942440	2942665	226	45	1.58494	5.93246	4.50876	116	Promoter (1-2kb)	2940758	2943433	2676	+	TGME49_202930	1682
TGME49_chrVIIa	2939617	2939956	340	46	1.6329	6.12905	4.69445	109	Promoter (<=1kb)	2936249	2939562	3314	-	TGME49_202940	-55
TGME49_chrVIIa	2921161	2922054	894	143	2.74575	16.2671	14.3336	500	Promoter (<=1kb)	2919748	2921441	1694	-	TGME49_202960	0
TGME49_chrVIIa	2921161	2922054	894	241	3.36979	26.3198	24.1346	673	Promoter (<=1kb)	2919748	2921441	1694	-	TGME49_202960	0
TGME49_chrVIIa	2923208	2923543	336	26	1.68489	3.92729	2.69261	100	Promoter (1-2kb)	2919748	2921441	1694	-	TGME49_202960	-1767
TGME49_chrVIIa	2900973	2901183	211	65	2.12172	8.16363	6.58127	99	Promoter (<=1kb)	2887655	2901765	14111	-	TGME49_202980	582
TGME49_chrVIIa	2902478	2902756	279	41	1.8721	5.57943	4.18399	139	Promoter (<=1kb)	2887655	2901765	14111	-	TGME49_202980	-713
TGME49_chrVIIa	2879657	2880399	743	16	1.46475	2.70402	1.63378	55	Promoter (<=1kb)	2879194	2881704	2511	+	TGME49_203000	463
TGME49_chrVIIa	2879657	2880399	743	34	1.69792	4.71668	3.4041	405	Promoter (<=1kb)	2879194	2881704	2511	+	TGME49_203000	463
TGME49_chrVIIa	2873923	2874297	375	31	1.67539	4.38594	3.10991	48	Promoter (<=1kb)	2864556	2874761	10206	-	TGME49_203010	464
TGME49_chrVIIa	2876740	2876948	209	46	1.81462	6.09898	4.666	109	Promoter (1-2kb)	2864556	2874761	10206	-	TGME49_203010	-1979
TGME49_chrVIIa	2846805	2847292	488	95	2.37361	11.2883	9.54189	322	Promoter (<=1kb)	2842986	2848086	5101	-	TGME49_203030	794
TGME49_chrVIIa	2848013	2848421	409	42	1.87577	5.67902	4.27787	127	Promoter (<=1kb)	2842986	2848086	5101	-	TGME49_203030	0
TGME49_chrVIIa	2836863	2837211	349	90	2.23048	10.8071	9.08211	176	Promoter (1-2kb)	2838890	2842004	3115	+	TGME49_203040	-1679
TGME49_chrVIIa	2823420	2826190	2771	125	1.91034	14.4356	12.5659	134	Promoter (<=1kb)	2824004	2836222	12219	+	TGME49_203050	0
TGME49_chrVIIa	2823420	2826190	2771	47	1.54721	6.16857	4.73176	428	Promoter (<=1kb)	2824004	2836222	12219	+	TGME49_203050	0
TGME49_chrVIIa	2823420	2826190	2771	130	1.9515	14.9162	13.0277	843	Promoter (<=1kb)	2824004	2836222	12219	+	TGME49_203050	0
TGME49_chrVIIa	2823420	2826190	2771	667	3.43298	69.5497	66.7656	1306	Promoter (<=1kb)	2824004	2836222	12219	+	TGME49_203050	0
TGME49_chrVIIa	2823420	2826190	2771	608	3.30831	63.5591	60.8384	1731	Promoter (<=1kb)	2824004	2836222	12219	+	TGME49_203050	0
TGME49_chrVIIa	2823420	2826190	2771	514	3.09557	54.1045	51.4911	1980	Promoter (<=1kb)	2824004	2836222	12219	+	TGME49_203050	0
TGME49_chrVIIa	2817827	2818916	1090	53	1.85533	6.80499	5.3196	120	Promoter (1-2kb)	2819953	2821147	1195	+	TGME49_203070	-1037
TGME49_chrVIIa	2817827	2818916	1090	79	2.05573	9.66708	7.99855	328	Promoter (1-2kb)	2819953	2821147	1195	+	TGME49_203070	-1037
TGME49_chrVIIa	2817827	2818916	1090	146	2.42038	16.5436	14.603	756	Promoter (1-2kb)	2819953	2821147	1195	+	TGME49_203070	-1037
TGME49_chrVIIa	2811251	2811616	366	14	1.49719	2.542	1.48774	48	Promoter (<=1kb)	2811333	2814442	3110	+	TGME49_203090	0
TGME49_chrVIIa	2801787	2802254	468	41	1.8721	5.57943	4.18399	80	Promoter (<=1kb)	2802214	2805059	2846	+	TGME49_203120	0
TGME49_chrVIIa	2801787	2802254	468	22	1.62249	3.43532	2.25833	398	Promoter (<=1kb)	2802214	2805059	2846	+	TGME49_203120	0
TGME49_chrVIIa	2803228	2804134	907	62	2.09052	7.81818	6.25738	94	Promoter (1-2kb)	2802214	2805059	2846	+	TGME49_203120	1014
TGME49_chrVIIa	2803228	2804134	907	20	1.58681	3.17399	2.04024	416	Promoter (1-2kb)	2802214	2805059	2846	+	TGME49_203120	1014
TGME49_chrVIIa	2803228	2804134	907	21	1.60197	3.30959	2.15376	807	Promoter (1-2kb)	2802214	2805059	2846	+	TGME49_203120	1014
TGME49_chrVIIa	2735737	2736848	1112	24	1.64494	3.62257	2.4318	93	Promoter (<=1kb)	2736694	2744962	8269	+	TGME49_203150	0
TGME49_chrVIIa	2735737	2736848	1112	18	1.56009	2.97417	1.85612	362	Promoter (<=1kb)	2736694	2744962	8269	+	TGME49_203150	0
TGME49_chrVIIa	2735737	2736848	1112	170	2.93296	19.097	17.0808	637	Promoter (<=1kb)	2736694	2744962	8269	+	TGME49_203150	0
TGME49_chrVIIa	2735737	2736848	1112	121	2.58728	14.0191	12.1646	787	Promoter (<=1kb)	2736694	2744962	8269	+	TGME49_203150	0
TGME49_chrVIIa	2737221	2738154	934	53	1.99691	6.81956	5.32647	224	Promoter (<=1kb)	2736694	2744962	8269	+	TGME49_203150	527
TGME49_chrVIIa	2737221	2738154	934	26	1.68489	3.92729	2.69261	513	Promoter (<=1kb)	2736694	2744962	8269	+	TGME49_203150	527
TGME49_chrVIIa	2737221	2738154	934	13	1.46648	2.34216	1.31633	723	Promoter (<=1kb)	2736694	2744962	8269	+	TGME49_203150	527
TGME49_chrVIIa	2712134	2712495	362	65	2.12172	8.16363	6.58127	164	Promoter (1-2kb)	2710823	2721810	10988	+	TGME49_203170	1311
TGME49_chrVIIa	2712660	2712945	286	24	1.65369	3.67751	2.47154	157	Promoter (1-2kb)	2710823	2721810	10988	+	TGME49_203170	1837
TGME49_chrVIIa	2710219	2711449	1231	18	1.55958	2.97118	1.85612	127	Promoter (<=1kb)	2709327	2710672	1346	-	TGME49_203175	0
TGME49_chrVIIa	2710219	2711449	1231	64	2.10396	8.02195	6.45174	395	Promoter (<=1kb)	2709327	2710672	1346	-	TGME49_203175	0
TGME49_chrVIIa	2710219	2711449	1231	160	2.85714	18.0062	16.0224	591	Promoter (<=1kb)	2709327	2710672	1346	-	TGME49_203175	0
TGME49_chrVIIa	2710219	2711449	1231	133	2.67413	15.2764	13.3776	857	Promoter (<=1kb)	2709327	2710672	1346	-	TGME49_203175	0
TGME49_chrVIIa	2710219	2711449	1231	16	1.52889	2.75542	1.66774	1127	Promoter (<=1kb)	2709327	2710672	1346	-	TGME49_203175	0
TGME49_chrVIIa	2709348	2709840	493	64	2.08582	8.06869	6.49631	94	Promoter (<=1kb)	2690397	2708778	18382	-	TGME49_203180	-570
TGME49_chrVIIa	2709348	2709840	493	34	1.77153	4.73589	3.41798	449	Promoter (<=1kb)	2690397	2708778	18382	-	TGME49_203180	-570
TGME49_chrVIIa	2678848	2679408	561	14	1.49768	2.54471	1.48774	94	Promoter (<=1kb)	2679736	2688386	8651	+	TGME49_203200	-328
TGME49_chrVIIa	2678848	2679408	561	31	1.7473	4.4492	3.1592	366	Promoter (<=1kb)	2679736	2688386	8651	+	TGME49_203200	-328
TGME49_chrVIIa	2658800	2658999	200	33	1.76909	4.65703	3.35361	131	Promoter (<=1kb)	2658892	2660878	1987	+	TGME49_203230	0
TGME49_chrVIIa	2659840	2660087	248	14	1.49768	2.54471	1.48774	82	Promoter (<=1kb)	2658892	2660878	1987	+	TGME49_203230	948
TGME49_chrVIIa	2655963	2656162	200	20	1.58287	3.15041	2.01853	51	Promoter (1-2kb)	2647720	2658076	10357	-	TGME49_203240	1914
TGME49_chrVIIa	2657460	2658644	1185	36	1.79331	4.95114	3.6197	99	Promoter (<=1kb)	2647720	2658076	10357	-	TGME49_203240	0
TGME49_chrVIIa	2657460	2658644	1185	131	2.6284	15.0032	13.1117	468	Promoter (<=1kb)	2647720	2658076	10357	-	TGME49_203240	0
TGME49_chrVIIa	2657460	2658644	1185	98	2.38239	11.6196	9.85778	698	Promoter (<=1kb)	2647720	2658076	10357	-	TGME49_203240	0
TGME49_chrVIIa	2657460	2658644	1185	46	1.91257	6.10134	4.66825	1014	Promoter (<=1kb)	2647720	2658076	10357	-	TGME49_203240	0
TGME49_chrVIIa	2643188	2643563	376	25	1.59332	3.73537	2.52529	328	Promoter (<=1kb)	2643428	2646708	3281	+	TGME49_203250	0
TGME49_chrVIIa	2645333	2645796	464	159	2.6828	17.8878	15.9068	285	Promoter (1-2kb)	2643428	2646708	3281	+	TGME49_203250	1905
TGME49_chrVIIa	2640305	2641312	1008	28	1.68539	4.08995	2.84411	57	Promoter (<=1kb)	2631707	2640504	8798	-	TGME49_203260	0
TGME49_chrVIIa	2640305	2641312	1008	48	1.88628	6.35	4.89561	442	Promoter (<=1kb)	2631707	2640504	8798	-	TGME49_203260	0
TGME49_chrVIIa	2640305	2641312	1008	38	1.77419	5.25299	3.89408	829	Promoter (<=1kb)	2631707	2640504	8798	-	TGME49_203260	0
TGME49_chrVIIa	2624833	2625569	737	101	2.42537	11.8704	10.1002	441	Promoter (<=1kb)	2620288	2624987	4700	-	TGME49_203280	0
TGME49_chrVIIa	2624833	2625569	737	22	1.62249	3.43532	2.25833	691	Promoter (<=1kb)	2620288	2624987	4700	-	TGME49_203280	0
TGME49_chrVIIa	2619040	2619246	207	126	1.96677	14.5544	12.6782	113	Promoter (1-2kb)	2617427	2620860	3434	-	TGME49_203290	1614
TGME49_chrVIIa	2619424	2619882	459	82	1.7719	9.88264	8.20568	80	Promoter (<=1kb)	2617427	2620860	3434	-	TGME49_203290	978
TGME49_chrVIIa	2620054	2620456	403	52	1.61497	6.71484	5.23399	211	Promoter (<=1kb)	2617427	2620860	3434	-	TGME49_203290	404
TGME49_chrVIIa	2604872	2606985	2114	26	1.24393	3.82587	2.6092	111	Promoter (<=1kb)	2607323	2617842	10520	+	TGME49_203300	-338
TGME49_chrVIIa	2604872	2606985	2114	17	1.20149	2.89444	1.79549	575	Promoter (<=1kb)	2607323	2617842	10520	+	TGME49_203300	-338
TGME49_chrVIIa	2604872	2606985	2114	75	1.42024	9.22458	7.58429	997	Promoter (<=1kb)	2607323	2617842	10520	+	TGME49_203300	-338
TGME49_chrVIIa	2604872	2606985	2114	67	1.39388	8.30484	6.71594	1087	Promoter (<=1kb)	2607323	2617842	10520	+	TGME49_203300	-338
TGME49_chrVIIa	2604872	2606985	2114	221	1.74029	24.2919	22.1503	1472	Promoter (<=1kb)	2607323	2617842	10520	+	TGME49_203300	-338
TGME49_chrVIIa	2604872	2606985	2114	482	2.13601	50.7927	48.2197	1699	Promoter (<=1kb)	2607323	2617842	10520	+	TGME49_203300	-338
TGME49_chrVIIa	2604872	2606985	2114	311	1.89348	33.4682	31.1476	1996	Promoter (<=1kb)	2607323	2617842	10520	+	TGME49_203300	-338
TGME49_chrVIIa	2608327	2608798	472	95	1.50053	11.254	9.50883	135	Promoter (1-2kb)	2607323	2617842	10520	+	TGME49_203300	1004
TGME49_chrVIIa	2603036	2604676	1641	1089	2.89706	112.179	108.993	441	Promoter (<=1kb)	2602299	2607510	5212	+	TGME49_203310	737
TGME49_chrVIIa	2603036	2604676	1641	911	2.66553	94.1897	91.1642	919	Promoter (<=1kb)	2602299	2607510	5212	+	TGME49_203310	737
TGME49_chrVIIa	2603036	2604676	1641	162	1.63739	18.2896	16.2966	1247	Promoter (<=1kb)	2602299	2607510	5212	+	TGME49_203310	737
TGME49_chrVIIa	2571589	2571998	410	24	1.64134	3.64859	2.45588	313	Promoter (<=1kb)	2569428	2572353	2926	-	TGME49_203330	355
TGME49_chrVIIa	2573856	2574152	297	26	1.68489	3.92729	2.69261	130	Promoter (1-2kb)	2569428	2572353	2926	-	TGME49_203330	-1503
TGME49_chrVIIa	2566852	2567890	1039	70	2.10706	8.6352	7.02587	467	Promoter (<=1kb)	2565986	2569550	3565	+	TGME49_203340	866
TGME49_chrVIIa	2566852	2567890	1039	46	1.88515	6.04434	4.61435	757	Promoter (<=1kb)	2565986	2569550	3565	+	TGME49_203340	866
TGME49_chrVIIa	2566852	2567890	1039	25	1.64416	3.76427	2.55209	903	Promoter (<=1kb)	2565986	2569550	3565	+	TGME49_203340	866
TGME49_chrVIIa	2563624	2563823	200	26	1.65217	3.86672	2.64714	99	Promoter (<=1kb)	2556317	2563578	7262	-	TGME49_203350	-46
TGME49_chrVIIa	2525101	2525357	257	29	1.7161	4.18456	2.92182	97	Promoter (<=1kb)	2521262	2524624	3363	-	TGME49_203390	-477
TGME49_chrVIIa	2466823	2467077	255	37	1.75118	5.13398	3.78224	83	Promoter (1-2kb)	2468959	2471087	2129	+	TGME49_203500	-1882
TGME49_chrVIIa	2466823	2467077	255	14	1.44206	2.44292	1.40849	143	Promoter (1-2kb)	2468959	2471087	2129	+	TGME49_203500	-1882
TGME49_chrVIIa	2470096	2470795	700	20	1.59129	3.20083	2.05317	77	Promoter (1-2kb)	2468959	2471087	2129	+	TGME49_203500	1137
TGME49_chrVIIa	2470096	2470795	700	65	2.12172	8.16363	6.58127	576	Promoter (1-2kb)	2468959	2471087	2129	+	TGME49_203500	1137
TGME49_chrVIIa	2463850	2464249	400	43	1.854	5.73341	4.32912	99	Promoter (<=1kb)	2464528	2467902	3375	+	TGME49_203505	-279
TGME49_chrVIIa	2464457	2465147	691	26	1.6568	3.84766	2.62944	101	Promoter (<=1kb)	2464528	2467902	3375	+	TGME49_203505	0
TGME49_chrVIIa	2464457	2465147	691	42	1.84859	5.62207	4.2242	359	Promoter (<=1kb)	2464528	2467902	3375	+	TGME49_203505	0
TGME49_chrVIIa	2455644	2455995	352	19	1.56923	3.069	1.94362	67	Promoter (<=1kb)	2456036	2462544	6509	+	TGME49_203510	-41
TGME49_chrVIIa	2453679	2454391	713	72	2.18412	8.8729	7.24773	137	Promoter (<=1kb)	2445415	2452929	7515	-	TGME49_203520	-750
TGME49_chrVIIa	2453679	2454391	713	20	1.59129	3.20083	2.05317	356	Promoter (<=1kb)	2445415	2452929	7515	-	TGME49_203520	-750
TGME49_chrVIIa	2442186	2444197	2012	262	2.81818	28.4272	26.2009	177	Promoter (1-2kb)	2433624	2441166	7543	-	TGME49_203540	-1020
TGME49_chrVIIa	2442186	2444197	2012	204	2.57526	22.5781	20.4768	606	Promoter (1-2kb)	2433624	2441166	7543	-	TGME49_203540	-1020
TGME49_chrVIIa	2442186	2444197	2012	286	2.93034	30.9268	28.6514	1085	Promoter (1-2kb)	2433624	2441166	7543	-	TGME49_203540	-1020
TGME49_chrVIIa	2442186	2444197	2012	211	2.6238	23.313	21.1937	1377	Promoter (1-2kb)	2433624	2441166	7543	-	TGME49_203540	-1020
TGME49_chrVIIa	2442186	2444197	2012	159	2.39252	17.9808	15.9977	1519	Promoter (1-2kb)	2433624	2441166	7543	-	TGME49_203540	-1020
TGME49_chrVIIa	2442186	2444197	2012	155	2.36337	17.5693	15.5982	1824	Promoter (1-2kb)	2433624	2441166	7543	-	TGME49_203540	-1020
TGME49_chrVIIa	2431691	2431971	281	42	1.76755	5.63102	4.23266	172	Promoter (1-2kb)	2432772	2433448	677	-	TGME49_203560	1477
TGME49_chrVIIa	2432485	2433394	910	66	2.02387	8.27104	6.68379	180	Promoter (<=1kb)	2432772	2433448	677	-	TGME49_203560	54
TGME49_chrVIIa	2432485	2433394	910	51	1.87437	6.61711	5.14132	792	Promoter (<=1kb)	2432772	2433448	677	-	TGME49_203560	54
TGME49_chrVIIa	2435232	2435616	385	41	1.81971	5.54031	4.15568	277	Promoter (1-2kb)	2432772	2433448	677	-	TGME49_203560	-1784
TGME49_chrVIIa	2418608	2419006	399	39	1.80619	5.30499	3.93405	282	Promoter (1-2kb)	2416718	2420957	4240	+	TGME49_203580	1890
TGME49_chrVIIa	2408416	2409889	1474	19	1.41783	3.02622	1.90412	111	Promoter (1-2kb)	2405173	2411022	5850	-	TGME49_203600	1133
TGME49_chrVIIa	2408416	2409889	1474	100	2.02471	11.8205	10.052	369	Promoter (1-2kb)	2405173	2411022	5850	-	TGME49_203600	1133
TGME49_chrVIIa	2408416	2409889	1474	120	2.13278	13.8699	12.02	528	Promoter (1-2kb)	2405173	2411022	5850	-	TGME49_203600	1133
TGME49_chrVIIa	2408416	2409889	1474	239	2.67518	26.1228	23.9427	822	Promoter (1-2kb)	2405173	2411022	5850	-	TGME49_203600	1133
TGME49_chrVIIa	2408416	2409889	1474	334	3.03239	35.8126	33.4508	1090	Promoter (1-2kb)	2405173	2411022	5850	-	TGME49_203600	1133
TGME49_chrVIIa	2408416	2409889	1474	23	1.47467	3.58186	2.394	1317	Promoter (1-2kb)	2405173	2411022	5850	-	TGME49_203600	1133
TGME49_chrVIIa	2410750	2411097	348	14	1.35926	2.45509	1.4196	83	Promoter (<=1kb)	2405173	2411022	5850	-	TGME49_203600	0
TGME49_chrVIIa	2411749	2412189	441	23	1.46956	3.50533	2.32318	146	Promoter (<=1kb)	2405173	2411022	5850	-	TGME49_203600	-727
TGME49_chrVIIa	2411749	2412189	441	85	1.946	10.2031	8.5094	301	Promoter (<=1kb)	2405173	2411022	5850	-	TGME49_203600	-727
TGME49_chrVIIa	2393659	2394229	571	16	1.52889	2.75542	1.66774	56	Promoter (<=1kb)	2392791	2393820	1030	-	TGME49_203630	0
TGME49_chrVIIa	2393659	2394229	571	82	2.27773	9.98157	8.29634	343	Promoter (<=1kb)	2392791	2393820	1030	-	TGME49_203630	0
TGME49_chrVIIa	2390321	2390597	277	20	1.59129	3.20083	2.05317	174	Promoter (<=1kb)	2356101	2389432	33332	-	TGME49_203665	-889
TGME49_chrVIIa	2352432	2354503	2072	87	2.11106	10.4374	8.73029	226	Promoter (<=1kb)	2351593	2354662	3070	-	TGME49_203682	159
TGME49_chrVIIa	2352432	2354503	2072	423	3.79246	44.8495	42.3539	873	Promoter (<=1kb)	2351593	2354662	3070	-	TGME49_203682	159
TGME49_chrVIIa	2352432	2354503	2072	323	3.38983	34.6441	32.3026	1085	Promoter (<=1kb)	2351593	2354662	3070	-	TGME49_203682	159
TGME49_chrVIIa	2352432	2354503	2072	231	2.97903	25.3485	23.1839	1579	Promoter (<=1kb)	2351593	2354662	3070	-	TGME49_203682	159
TGME49_chrVIIa	2345409	2345880	472	44	1.90331	5.8794	4.45866	97	Promoter (1-2kb)	2344033	2347735	3703	-	TGME49_203685	1855
TGME49_chrVIIa	2346195	2346644	450	34	1.7785	4.7211	3.4041	128	Promoter (1-2kb)	2344033	2347735	3703	-	TGME49_203685	1091
TGME49_chrVIIa	2347059	2347716	658	65	2.10751	8.14852	6.57253	171	Promoter (<=1kb)	2344033	2347735	3703	-	TGME49_203685	19
TGME49_chrVIIa	2347059	2347716	658	66	2.07732	8.18866	6.60512	532	Promoter (<=1kb)	2344033	2347735	3703	-	TGME49_203685	19
TGME49_chrVIIa	2339333	2339743	411	126	2.57396	14.4868	12.6125	285	Promoter (<=1kb)	2339354	2340674	1321	-	TGME49_203688	931
TGME49_chrVIIa	2331975	2332174	200	55	1.9802	7.03052	5.52706	96	Promoter (1-2kb)	2320097	2330891	10795	-	TGME49_203690	-1084
TGME49_chrVIIa	2318356	2318851	496	104	1.95256	12.2144	10.4291	166	Promoter (<=1kb)	2315663	2318335	2673	-	TGME49_203700	-21
TGME49_chrVIIa	2318356	2318851	496	18	1.40047	2.90305	1.80335	468	Promoter (<=1kb)	2315663	2318335	2673	-	TGME49_203700	-21
TGME49_chrVIIa	2311744	2314391	2648	78	1.56754	9.51409	7.85667	167	Promoter (<=1kb)	2312047	2313521	1475	-	TGME49_203705	0
TGME49_chrVIIa	2311744	2314391	2648	554	2.66129	58.1006	55.4395	384	Promoter (<=1kb)	2312047	2313521	1475	-	TGME49_203705	0
TGME49_chrVIIa	2311744	2314391	2648	643	2.80784	67.0923	64.3336	638	Promoter (<=1kb)	2312047	2313521	1475	-	TGME49_203705	0
TGME49_chrVIIa	2311744	2314391	2648	2448	5.05117	248.849	244.859	957	Promoter (<=1kb)	2312047	2313521	1475	-	TGME49_203705	0
TGME49_chrVIIa	2311744	2314391	2648	740	2.96226	76.8782	74.0161	1257	Promoter (<=1kb)	2312047	2313521	1475	-	TGME49_203705	0
TGME49_chrVIIa	2311744	2314391	2648	286	2.13994	30.8854	28.6108	1459	Promoter (<=1kb)	2312047	2313521	1475	-	TGME49_203705	0
TGME49_chrVIIa	2311744	2314391	2648	1505	3.9749	154.078	150.581	1768	Promoter (<=1kb)	2312047	2313521	1475	-	TGME49_203705	0
TGME49_chrVIIa	2311744	2314391	2648	157	1.81154	17.6788	15.7028	2023	Promoter (<=1kb)	2312047	2313521	1475	-	TGME49_203705	0
TGME49_chrVIIa	2311744	2314391	2648	14	1.22945	2.43513	1.40133	2273	Promoter (<=1kb)	2312047	2313521	1475	-	TGME49_203705	0
TGME49_chrVIIa	2311744	2314391	2648	71	1.5309	8.73685	7.12315	2322	Promoter (<=1kb)	2312047	2313521	1475	-	TGME49_203705	0
TGME49_chrVIIa	2311744	2314391	2648	29	1.33324	4.17076	2.91924	2457	Promoter (<=1kb)	2312047	2313521	1475	-	TGME49_203705	0
TGME49_chrVIIa	2310783	2311038	256	17	1.26069	2.87713	1.77961	223	Promoter (<=1kb)	2296532	2310876	14345	-	TGME49_203710	0
TGME49_chrVIIa	2311322	2311595	274	131	1.7452	15.092	13.198	133	Promoter (<=1kb)	2296532	2310876	14345	-	TGME49_203710	-446
TGME49_chrVIIa	2291376	2292013	638	79	2.24653	9.60614	7.93994	151	Promoter (<=1kb)	2292037	2296418	4382	+	TGME49_203720	-24
TGME49_chrVIIa	2291376	2292013	638	82	2.27773	9.98157	8.29634	524	Promoter (<=1kb)	2292037	2296418	4382	+	TGME49_203720	-24
TGME49_chrVIIa	2282243	2282637	395	20	1.5212	3.1479	2.01624	49	Promoter (<=1kb)	2282698	2290507	7810	+	TGME49_203730	-61
TGME49_chrVIIa	2280125	2281767	1643	204	2.85714	22.5681	20.4669	362	Promoter (<=1kb)	2278594	2280488	1895	-	TGME49_203740	0
TGME49_chrVIIa	2280125	2281767	1643	32	1.67241	4.56924	3.27146	594	Promoter (<=1kb)	2278594	2280488	1895	-	TGME49_203740	0
TGME49_chrVIIa	2280125	2281767	1643	96	2.22772	11.4447	9.69274	944	Promoter (<=1kb)	2278594	2280488	1895	-	TGME49_203740	0
TGME49_chrVIIa	2280125	2281767	1643	151	2.58065	17.0615	15.1052	1117	Promoter (<=1kb)	2278594	2280488	1895	-	TGME49_203740	0
TGME49_chrVIIa	2280125	2281767	1643	96	2.22662	11.4334	9.68183	1438	Promoter (<=1kb)	2278594	2280488	1895	-	TGME49_203740	0
TGME49_chrVIIa	2263845	2264304	460	16	1.52889	2.75542	1.66774	50	Promoter (1-2kb)	2262208	2278520	16313	+	TGME49_203750	1637
TGME49_chrVIIa	2263845	2264304	460	50	1.96571	6.49956	5.02971	328	Promoter (1-2kb)	2262208	2278520	16313	+	TGME49_203750	1637
TGME49_chrVIIa	2245817	2246334	518	18	1.44326	2.96348	1.85612	50	Promoter (<=1kb)	2247152	2250263	3112	+	TGME49_203770	-818
TGME49_chrVIIa	2245817	2246334	518	32	1.59637	4.53768	3.24198	495	Promoter (<=1kb)	2247152	2250263	3112	+	TGME49_203770	-818
TGME49_chrVIIa	2246733	2248532	1800	29	1.57433	4.25665	2.98914	51	Promoter (<=1kb)	2247152	2250263	3112	+	TGME49_203770	0
TGME49_chrVIIa	2246733	2248532	1800	121	2.25061	14.0502	12.1915	300	Promoter (<=1kb)	2247152	2250263	3112	+	TGME49_203770	0
TGME49_chrVIIa	2246733	2248532	1800	149	2.42036	16.9354	14.9823	592	Promoter (<=1kb)	2247152	2250263	3112	+	TGME49_203770	0
TGME49_chrVIIa	2246733	2248532	1800	124	2.285	14.3626	12.4949	750	Promoter (<=1kb)	2247152	2250263	3112	+	TGME49_203770	0
TGME49_chrVIIa	2246733	2248532	1800	14	1.40402	2.51516	1.47434	1147	Promoter (<=1kb)	2247152	2250263	3112	+	TGME49_203770	0
TGME49_chrVIIa	2246733	2248532	1800	106	2.18029	12.4324	10.6364	1438	Promoter (<=1kb)	2247152	2250263	3112	+	TGME49_203770	0
TGME49_chrVIIa	2246733	2248532	1800	47	1.76174	6.24711	4.79818	1683	Promoter (<=1kb)	2247152	2250263	3112	+	TGME49_203770	0
TGME49_chrVIIa	2239404	2240669	1266	16	1.4406	2.718	1.64655	227	Promoter (<=1kb)	2240044	2245991	5948	+	TGME49_203780	0
TGME49_chrVIIa	2239404	2240669	1266	94	2.15517	11.2115	9.46769	554	Promoter (<=1kb)	2240044	2245991	5948	+	TGME49_203780	0
TGME49_chrVIIa	2239404	2240669	1266	41	1.73913	5.56389	4.17792	742	Promoter (<=1kb)	2240044	2245991	5948	+	TGME49_203780	0
TGME49_chrVIIa	2239404	2240669	1266	59	1.91671	7.52552	5.98468	1080	Promoter (<=1kb)	2240044	2245991	5948	+	TGME49_203780	0
TGME49_chrVIIa	2232526	2232947	422	45	1.6594	6.0041	4.57645	104	Promoter (<=1kb)	2233075	2239788	6714	+	TGME49_203790	-128
TGME49_chrVIIa	2232526	2232947	422	19	1.4214	3.10871	1.98021	316	Promoter (<=1kb)	2233075	2239788	6714	+	TGME49_203790	-128
TGME49_chrVIIa	2234282	2234704	423	66	1.8661	8.19157	6.60789	104	Promoter (1-2kb)	2233075	2239788	6714	+	TGME49_203790	1207
TGME49_chrVIIa	2221935	2223514	1580	1317	4.33572	135.144	131.776	412	Promoter (1-2kb)	2216404	2220785	4382	-	TGME49_203810	-1150
TGME49_chrVIIa	2221935	2223514	1580	2190	5.60112	222.949	219.065	687	Promoter (1-2kb)	2216404	2220785	4382	-	TGME49_203810	-1150
TGME49_chrVIIa	2221935	2223514	1580	1646	4.87434	168.184	164.606	943	Promoter (1-2kb)	2216404	2220785	4382	-	TGME49_203810	-1150
TGME49_chrVIIa	2221935	2223514	1580	610	3.11429	63.7458	61.0223	1176	Promoter (1-2kb)	2216404	2220785	4382	-	TGME49_203810	-1150
TGME49_chrVIIa	2207151	2208802	1652	35	1.50794	4.86861	3.54228	81	Promoter (<=1kb)	2200811	2207963	7153	-	TGME49_203820	0
TGME49_chrVIIa	2207151	2208802	1652	194	2.26105	21.5583	19.4814	359	Promoter (<=1kb)	2200811	2207963	7153	-	TGME49_203820	0
TGME49_chrVIIa	2207151	2208802	1652	578	3.3275	60.558	57.8704	742	Promoter (<=1kb)	2200811	2207963	7153	-	TGME49_203820	0
TGME49_chrVIIa	2207151	2208802	1652	62	1.64926	7.8096	6.25523	1107	Promoter (<=1kb)	2200811	2207963	7153	-	TGME49_203820	0
TGME49_chrVIIa	2207151	2208802	1652	98	1.80709	11.6013	9.84017	1335	Promoter (<=1kb)	2200811	2207963	7153	-	TGME49_203820	0
TGME49_chrVIIa	2188868	2190448	1581	48	1.79627	6.26153	4.81183	228	Promoter (<=1kb)	2190265	2199920	9656	+	TGME49_203830	0
TGME49_chrVIIa	2188868	2190448	1581	74	2.01085	9.11286	7.4774	480	Promoter (<=1kb)	2190265	2199920	9656	+	TGME49_203830	0
TGME49_chrVIIa	2188868	2190448	1581	126	2.35004	14.5455	12.6696	744	Promoter (<=1kb)	2190265	2199920	9656	+	TGME49_203830	0
TGME49_chrVIIa	2188868	2190448	1581	97	2.15007	11.4624	9.70985	1441	Promoter (<=1kb)	2190265	2199920	9656	+	TGME49_203830	0
TGME49_chrVIIa	2191009	2191214	206	37	1.6919	5.14917	3.79654	172	Promoter (<=1kb)	2190265	2199920	9656	+	TGME49_203830	744
TGME49_chrVIIa	2181301	2181660	360	22	1.62249	3.43532	2.25833	153	Promoter (1-2kb)	2179962	2188025	8064	+	TGME49_203840	1339
TGME49_chrVIIa	2174961	2175283	323	13	1.46648	2.34216	1.31633	196	Promoter (<=1kb)	2169657	2174364	4708	-	TGME49_203870	-597
TGME49_chrVIIa	2168447	2169027	581	152	2.80816	17.1916	15.2298	248	Promoter (<=1kb)	2167181	2169529	2349	-	TGME49_203875	502
TGME49_chrVIIa	2170097	2170296	200	16	1.52889	2.75542	1.66774	60	Promoter (<=1kb)	2167181	2169529	2349	-	TGME49_203875	-568
TGME49_chrVIIa	2166085	2166310	226	13	1.47147	2.43247	1.39893	84	Promoter (<=1kb)	2156325	2167197	10873	-	TGME49_203880	887
TGME49_chrVIIa	2167487	2168177	691	23	1.63681	3.57161	2.38447	280	Promoter (<=1kb)	2156325	2167197	10873	-	TGME49_203880	-290
TGME49_chrVIIa	2167487	2168177	691	29	1.71553	4.18087	2.92182	512	Promoter (<=1kb)	2156325	2167197	10873	-	TGME49_203880	-290
TGME49_chrVIIa	2154616	2154815	200	47	1.93451	6.18614	4.74045	182	Promoter (1-2kb)	2153649	2156270	2622	-	TGME49_203890	1455
TGME49_chrVIIa	2151662	2151861	200	22	1.62249	3.43532	2.25833	99	Promoter (<=1kb)	2142445	2152054	9610	-	TGME49_203900	193
TGME49_chrVIIa	2153246	2153906	661	18	1.56009	2.97417	1.85612	96	Promoter (1-2kb)	2142445	2152054	9610	-	TGME49_203900	-1192
TGME49_chrVIIa	2153246	2153906	661	53	1.99691	6.81956	5.32647	555	Promoter (1-2kb)	2142445	2152054	9610	-	TGME49_203900	-1192
TGME49_chrVIIa	2140339	2141370	1032	62	2.09052	7.81818	6.25738	102	Promoter (<=1kb)	2128754	2140601	11848	-	TGME49_203910	0
TGME49_chrVIIa	2140339	2141370	1032	109	2.49614	12.767	10.9568	340	Promoter (<=1kb)	2128754	2140601	11848	-	TGME49_203910	0
TGME49_chrVIIa	2140339	2141370	1032	75	2.21532	9.23657	7.59053	789	Promoter (<=1kb)	2128754	2140601	11848	-	TGME49_203910	0
TGME49_chrVIIa	2123415	2123897	483	40	1.84843	5.40981	4.03263	99	Promoter (<=1kb)	2123876	2128623	4748	+	TGME49_203930	0
TGME49_chrVIIa	2123415	2123897	483	221	3.23874	24.3209	22.1787	332	Promoter (<=1kb)	2123876	2128623	4748	+	TGME49_203930	0
TGME49_chrVIIa	2120801	2121500	700	13	1.47511	2.4206	1.38804	321	Promoter (<=1kb)	2108374	2121821	13448	-	TGME49_203940	321
TGME49_chrVIIa	2120801	2121500	700	13	1.46699	2.37627	1.3474	391	Promoter (<=1kb)	2108374	2121821	13448	-	TGME49_203940	321
TGME49_chrVIIa	2122645	2123001	357	115	2.5387	13.432	11.5983	186	Promoter (<=1kb)	2108374	2121821	13448	-	TGME49_203940	-824
TGME49_chrVIIa	2096606	2096806	201	22	1.5873	3.39221	2.23001	99	Promoter (1-2kb)	2095151	2108281	13131	+	TGME49_203950	1455
TGME49_chrVIIa	2096951	2097469	519	40	1.81612	5.44594	4.06669	122	Promoter (1-2kb)	2095151	2108281	13131	+	TGME49_203950	1800
TGME49_chrVIIa	2096951	2097469	519	14	1.46067	2.4645	1.42818	327	Promoter (1-2kb)	2095151	2108281	13131	+	TGME49_203950	1800
TGME49_chrVIIa	2091280	2091599	320	26	1.68489	3.92729	2.69261	164	Promoter (<=1kb)	2084915	2092571	7657	-	TGME49_203960	972
TGME49_chrVIIa	2092091	2092325	235	44	1.90331	5.8794	4.45866	106	Promoter (<=1kb)	2084915	2092571	7657	-	TGME49_203960	246
TGME49_chrVIIa	2093275	2093508	234	50	1.96571	6.49956	5.02971	130	Promoter (<=1kb)	2084915	2092571	7657	-	TGME49_203960	-704
TGME49_chrVIIa	2059484	2061778	2295	16	1.37543	2.77923	1.68969	63	Promoter (<=1kb)	2062064	2075435	13372	+	TGME49_203980	-286
TGME49_chrVIIa	2059484	2061778	2295	112	2.04697	13.1161	11.2954	352	Promoter (<=1kb)	2062064	2075435	13372	+	TGME49_203980	-286
TGME49_chrVIIa	2059484	2061778	2295	112	2.04243	13.0498	11.2311	589	Promoter (<=1kb)	2062064	2075435	13372	+	TGME49_203980	-286
TGME49_chrVIIa	2059484	2061778	2295	42	1.61548	5.60891	4.2118	881	Promoter (<=1kb)	2062064	2075435	13372	+	TGME49_203980	-286
TGME49_chrVIIa	2059484	2061778	2295	327	2.92981	35.1034	32.7536	1136	Promoter (<=1kb)	2062064	2075435	13372	+	TGME49_203980	-286
TGME49_chrVIIa	2059484	2061778	2295	442	3.31707	46.7677	44.2463	1425	Promoter (<=1kb)	2062064	2075435	13372	+	TGME49_203980	-286
TGME49_chrVIIa	2059484	2061778	2295	221	2.55403	24.2753	22.1341	1723	Promoter (<=1kb)	2062064	2075435	13372	+	TGME49_203980	-286
TGME49_chrVIIa	2059484	2061778	2295	44	1.64288	5.82117	4.4119	2157	Promoter (<=1kb)	2062064	2075435	13372	+	TGME49_203980	-286
TGME49_chrVIIa	2058270	2058476	207	47	1.61064	6.17218	4.73515	129	Promoter (<=1kb)	2058061	2058862	802	+	TGME49_203985	209
TGME49_chrVIIa	2053715	2054389	675	22	1.43885	3.45467	2.27624	67	Promoter (<=1kb)	2052709	2053467	759	-	TGME49_204000	-248
TGME49_chrVIIa	2053715	2054389	675	108	2.02616	12.6351	10.8325	293	Promoter (<=1kb)	2052709	2053467	759	-	TGME49_204000	-248
TGME49_chrVIIa	2053715	2054389	675	267	2.72876	28.937	26.7006	546	Promoter (<=1kb)	2052709	2053467	759	-	TGME49_204000	-248
TGME49_chrVIIa	2052050	2052559	510	98	1.97515	11.6505	9.88769	341	Promoter (<=1kb)	2050173	2052328	2156	-	TGME49_204010	0
TGME49_chrVIIa	2045362	2045976	615	205	2.50166	22.704	20.5986	134	Promoter (<=1kb)	2045912	2049135	3224	+	TGME49_204020	0
TGME49_chrVIIa	2045362	2045976	615	551	3.64465	57.8208	55.1632	469	Promoter (<=1kb)	2045912	2049135	3224	+	TGME49_204020	0
TGME49_chrVIIa	2044852	2045071	220	21	1.44361	3.30414	2.14874	48	Promoter (<=1kb)	2040605	2044834	4230	-	TGME49_204040	-18
TGME49_chrVIIa	2039139	2039908	770	26	1.58804	3.91067	2.68791	187	Promoter (<=1kb)	2038332	2040493	2162	-	TGME49_204045	585
TGME49_chrVIIa	2039139	2039908	770	66	1.96124	8.27398	6.68659	603	Promoter (<=1kb)	2038332	2040493	2162	-	TGME49_204045	585
TGME49_chrVIIa	2029004	2030197	1194	657	3.7789	68.4803	65.7073	342	Promoter (<=1kb)	2030677	2037589	6913	+	TGME49_204050	-480
TGME49_chrVIIa	2029004	2030197	1194	394	3.04824	41.8865	39.4316	598	Promoter (<=1kb)	2030677	2037589	6913	+	TGME49_204050	-480
TGME49_chrVIIa	2029004	2030197	1194	224	2.47076	24.6399	22.4916	902	Promoter (<=1kb)	2030677	2037589	6913	+	TGME49_204050	-480
TGME49_chrVIIa	2030565	2030865	301	120	2.03633	13.8535	12.0041	168	Promoter (<=1kb)	2030677	2037589	6913	+	TGME49_204050	0
TGME49_chrVIIa	2031097	2031299	203	38	1.55104	5.239	3.88098	100	Promoter (<=1kb)	2030677	2037589	6913	+	TGME49_204050	420
TGME49_chrVIIa	2019291	2020126	836	147	2.77696	16.727	14.7792	296	Promoter (<=1kb)	2011685	2019463	7779	-	TGME49_204070	0
TGME49_chrVIIa	2019291	2020126	836	374	4.08743	39.8373	37.4108	537	Promoter (<=1kb)	2011685	2019463	7779	-	TGME49_204070	0
TGME49_chrVIIa	2002932	2003146	215	39	1.8409	5.28632	3.91648	100	Promoter (<=1kb)	2004069	2011642	7574	+	TGME49_204080	-923
TGME49_chrVIIa	2002204	2002575	372	86	2.30893	10.3628	8.65855	142	Promoter (<=1kb)	2000444	2001508	1065	-	TGME49_204090	-696
TGME49_chrVIIa	1970658	1971724	1067	23	1.54475	3.57855	2.39092	94	Promoter (<=1kb)	1960861	1972704	11844	-	TGME49_204130	980
TGME49_chrVIIa	1970658	1971724	1067	82	2.07289	9.93926	8.26011	403	Promoter (<=1kb)	1960861	1972704	11844	-	TGME49_204130	980
TGME49_chrVIIa	1970658	1971724	1067	22	1.5299	3.39218	2.23001	942	Promoter (<=1kb)	1960861	1972704	11844	-	TGME49_204130	980
TGME49_chrVIIa	1972350	1973142	793	122	2.35322	14.0875	12.2278	122	Promoter (<=1kb)	1960861	1972704	11844	-	TGME49_204130	0
TGME49_chrVIIa	1972350	1973142	793	168	2.63034	18.8404	16.8321	556	Promoter (<=1kb)	1960861	1972704	11844	-	TGME49_204130	0
TGME49_chrVIIa	1973550	1974206	657	36	1.71569	5.02318	3.67816	60	Promoter (<=1kb)	1960861	1972704	11844	-	TGME49_204130	-846
TGME49_chrVIIa	1973550	1974206	657	41	1.76817	5.57494	4.18399	321	Promoter (<=1kb)	1960861	1972704	11844	-	TGME49_204130	-846
TGME49_chrVIIa	1973550	1974206	657	53	1.87933	6.80668	5.32115	526	Promoter (<=1kb)	1960861	1972704	11844	-	TGME49_204130	-846
TGME49_chrVIIa	1959567	1960817	1251	59	1.96232	7.46345	5.93218	224	Promoter (<=1kb)	1950105	1959969	9865	-	TGME49_204140	0
TGME49_chrVIIa	1959567	1960817	1251	48	1.87166	6.30356	4.8516	587	Promoter (<=1kb)	1950105	1959969	9865	-	TGME49_204140	0
TGME49_chrVIIa	1959567	1960817	1251	18	1.4967	2.91325	1.81272	803	Promoter (<=1kb)	1950105	1959969	9865	-	TGME49_204140	0
TGME49_chrVIIa	1959567	1960817	1251	22	1.57267	3.38014	2.21887	1143	Promoter (<=1kb)	1950105	1959969	9865	-	TGME49_204140	0
TGME49_chrVIIa	1961638	1962140	503	32	1.70987	4.53309	3.23766	208	Promoter (1-2kb)	1950105	1959969	9865	-	TGME49_204140	-1669
TGME49_chrVIIa	1946407	1946840	434	59	2.03061	7.52489	5.98408	111	Promoter (<=1kb)	1945661	1947797	2137	-	TGME49_204150	957
TGME49_chrVIIa	1949268	1949984	717	20	1.5802	3.21927	2.07021	99	Promoter (1-2kb)	1945661	1947797	2137	-	TGME49_204150	-1471
TGME49_chrVIIa	1949268	1949984	717	65	2.08831	8.08912	6.5158	398	Promoter (1-2kb)	1945661	1947797	2137	-	TGME49_204150	-1471
TGME49_chrVIIa	1943161	1943762	602	22	1.61487	3.43448	2.25833	269	Promoter (1-2kb)	1935843	1945229	9387	-	TGME49_204160	1467
TGME49_chrVIIa	1933809	1936000	2192	35	1.53574	4.83912	3.51469	49	Promoter (<=1kb)	1931594	1935112	3519	-	TGME49_204270	0
TGME49_chrVIIa	1933809	1936000	2192	44	1.61435	5.9079	4.48561	318	Promoter (<=1kb)	1931594	1935112	3519	-	TGME49_204270	0
TGME49_chrVIIa	1933809	1936000	2192	229	2.51897	25.0947	22.9364	630	Promoter (<=1kb)	1931594	1935112	3519	-	TGME49_204270	0
TGME49_chrVIIa	1933809	1936000	2192	419	3.16417	44.4135	41.9228	921	Promoter (<=1kb)	1931594	1935112	3519	-	TGME49_204270	0
TGME49_chrVIIa	1933809	1936000	2192	312	2.81669	33.5278	31.2063	1134	Promoter (<=1kb)	1931594	1935112	3519	-	TGME49_204270	0
TGME49_chrVIIa	1933809	1936000	2192	104	1.984	12.194	10.4093	1675	Promoter (<=1kb)	1931594	1935112	3519	-	TGME49_204270	0
TGME49_chrVIIa	1933809	1936000	2192	32	1.526	4.51668	3.22241	1991	Promoter (<=1kb)	1931594	1935112	3519	-	TGME49_204270	0
TGME49_chrVIIa	1920354	1920712	359	40	1.61613	5.43696	4.05826	111	Promoter (1-2kb)	1922292	1930164	7873	+	TGME49_204280	-1580
TGME49_chrVIIa	1921224	1921467	244	44	1.67081	5.87832	4.45866	89	Promoter (<=1kb)	1922292	1930164	7873	+	TGME49_204280	-825
TGME49_chrVIIa	1922200	1922412	213	37	1.6365	5.09251	3.74326	104	Promoter (<=1kb)	1922292	1930164	7873	+	TGME49_204280	0
TGME49_chrVIIa	1915377	1915656	280	28	1.47314	4.08942	2.84361	146	Promoter (<=1kb)	1915435	1918585	3151	+	TGME49_204290	0
TGME49_chrVIIa	1916449	1917494	1046	67	1.74468	8.35202	6.76096	126	Promoter (1-2kb)	1915435	1918585	3151	+	TGME49_204290	1014
TGME49_chrVIIa	1916449	1917494	1046	68	1.74648	8.435	6.84018	675	Promoter (1-2kb)	1915435	1918585	3151	+	TGME49_204290	1014
TGME49_chrVIIa	1912919	1913478	560	48	1.65123	6.30043	4.84871	210	Promoter (<=1kb)	1910324	1913705	3382	-	TGME49_204300	227
TGME49_chrVIIa	1912919	1913478	560	31	1.51191	4.40316	3.126	426	Promoter (<=1kb)	1910324	1913705	3382	-	TGME49_204300	227
TGME49_chrVIIa	1914235	1914825	591	173	2.2714	19.3564	17.3343	217	Promoter (<=1kb)	1910324	1913705	3382	-	TGME49_204300	-530
TGME49_chrVIIa	1914235	1914825	591	169	2.25674	18.9916	16.98	448	Promoter (<=1kb)	1910324	1913705	3382	-	TGME49_204300	-530
TGME49_chrVIIa	1885954	1886495	542	35	1.70792	4.90495	3.57646	67	Promoter (<=1kb)	1887392	1909019	21628	+	TGME49_204310	-897
TGME49_chrVIIa	1885954	1886495	542	34	1.68986	4.70697	3.40036	305	Promoter (<=1kb)	1887392	1909019	21628	+	TGME49_204310	-897
TGME49_chrVIIa	1884109	1884618	510	87	2.10912	10.4169	8.7106	184	Promoter (<=1kb)	1884855	1887266	2412	+	TGME49_204315	-237
TGME49_chrVIIa	1885205	1885717	513	71	2.02538	8.72957	7.11624	100	Promoter (<=1kb)	1884855	1887266	2412	+	TGME49_204315	350
TGME49_chrVIIa	1885205	1885717	513	63	1.97044	7.9502	6.38317	334	Promoter (<=1kb)	1884855	1887266	2412	+	TGME49_204315	350
TGME49_chrVIIa	1881343	1882174	832	68	1.9061	8.48716	6.89005	199	Promoter (<=1kb)	1882138	1884178	2041	+	TGME49_204320	0
TGME49_chrVIIa	1881343	1882174	832	24	1.52749	3.70248	2.49467	582	Promoter (<=1kb)	1882138	1884178	2041	+	TGME49_204320	0
TGME49_chrVIIa	1874062	1875118	1057	353	2.92458	37.7277	35.334	326	Promoter (<=1kb)	1874024	1879196	5173	+	TGME49_204330	38
TGME49_chrVIIa	1874062	1875118	1057	737	3.9386	76.5782	73.7189	727	Promoter (<=1kb)	1874024	1879196	5173	+	TGME49_204330	38
TGME49_chrVIIa	1875830	1876452	623	27	1.47673	4.035	2.79293	52	Promoter (<=1kb)	1868940	1876145	7206	-	TGME49_204340	0
TGME49_chrVIIa	1875830	1876452	623	43	1.61143	5.78488	4.37756	264	Promoter (<=1kb)	1868940	1876145	7206	-	TGME49_204340	0
TGME49_chrVIIa	1875830	1876452	623	49	1.65737	6.37357	4.91788	479	Promoter (<=1kb)	1868940	1876145	7206	-	TGME49_204340	0
TGME49_chrVIIa	1864771	1865731	961	38	1.81928	5.20123	3.84548	242	Promoter (<=1kb)	1858897	1866539	7643	-	TGME49_204350	808
TGME49_chrVIIa	1864771	1865731	961	85	2.26595	10.2279	8.53325	576	Promoter (<=1kb)	1858897	1866539	7643	-	TGME49_204350	808
TGME49_chrVIIa	1864771	1865731	961	61	2.03206	7.71661	6.16656	865	Promoter (<=1kb)	1858897	1866539	7643	-	TGME49_204350	808
TGME49_chrVIIa	1866669	1866985	317	17	1.47638	2.81162	1.71949	94	Promoter (<=1kb)	1858897	1866539	7643	-	TGME49_204350	-130
TGME49_chrVIIa	1848944	1849305	362	30	1.65746	4.35205	3.07826	222	Promoter (1-2kb)	1850364	1858615	8252	+	TGME49_204360	-1059
TGME49_chrVIIa	1844436	1845670	1235	88	2.17391	10.5765	8.8643	242	Promoter (<=1kb)	1831797	1844826	13030	-	TGME49_204380	0
TGME49_chrVIIa	1844436	1845670	1235	134	2.47647	15.332	13.4317	536	Promoter (<=1kb)	1831797	1844826	13030	-	TGME49_204380	0
TGME49_chrVIIa	1844436	1845670	1235	105	2.28165	12.3458	10.5562	775	Promoter (<=1kb)	1831797	1844826	13030	-	TGME49_204380	0
TGME49_chrVIIa	1813445	1815560	2116	440	3.93395	46.5674	44.0486	586	Promoter (<=1kb)	1804010	1814861	10852	-	TGME49_204410	0
TGME49_chrVIIa	1813445	1815560	2116	214	2.90839	23.5504	21.4264	1226	Promoter (<=1kb)	1804010	1814861	10852	-	TGME49_204410	0
TGME49_chrVIIa	1813445	1815560	2116	353	3.55257	37.7711	35.3769	1517	Promoter (<=1kb)	1804010	1814861	10852	-	TGME49_204410	0
TGME49_chrVIIa	1797680	1797974	295	19	1.48099	3.06702	1.94176	95	Promoter (<=1kb)	1797462	1803994	6533	+	TGME49_204420	218
TGME49_chrVIIa	1798345	1798811	467	18	1.46288	2.93505	1.8327	132	Promoter (<=1kb)	1797462	1803994	6533	+	TGME49_204420	883
TGME49_chrVIIa	1798345	1798811	467	42	1.71537	5.63279	4.2344	302	Promoter (<=1kb)	1797462	1803994	6533	+	TGME49_204420	883
TGME49_chrVIIa	1795277	1795649	373	14	1.45845	2.48189	1.444	59	Promoter (1-2kb)	1780439	1797459	17021	-	TGME49_204440	1810
TGME49_chrVIIa	1795277	1795649	373	43	1.81624	5.71371	4.31055	270	Promoter (1-2kb)	1780439	1797459	17021	-	TGME49_204440	1810
TGME49_chrVIIa	1773684	1774120	437	53	1.99691	6.81956	5.32647	301	Promoter (1-2kb)	1775434	1780099	4666	+	TGME49_204460	-1314
TGME49_chrVIIa	1774302	1774502	201	94	2.37133	11.1421	9.4007	107	Promoter (<=1kb)	1775434	1780099	4666	+	TGME49_204460	-932
TGME49_chrVIIa	1774664	1774867	204	47	1.93451	6.18614	4.74045	99	Promoter (<=1kb)	1775434	1780099	4666	+	TGME49_204460	-567
TGME49_chrVIIa	1769247	1769562	316	56	2.02811	7.14606	5.63029	109	Promoter (<=1kb)	1769361	1773440	4080	+	TGME49_204468	0
TGME49_chrVIIa	1770121	1770346	226	19	1.57895	3.12697	1.997	100	Promoter (<=1kb)	1769361	1773440	4080	+	TGME49_204468	760
TGME49_chrVIIa	1764680	1765121	442	29	1.7161	4.18456	2.92182	136	Promoter (<=1kb)	1753189	1764802	11614	-	TGME49_204480	0
TGME49_chrVIIa	1764680	1765121	442	14	1.49768	2.54471	1.48774	322	Promoter (<=1kb)	1753189	1764802	11614	-	TGME49_204480	0
TGME49_chrVIIa	1753243	1753479	237	39	1.8409	5.28632	3.91648	108	Promoter (<=1kb)	1750230	1753088	2859	-	TGME49_204490	-155
TGME49_chrVIIa	1755042	1755427	386	13	1.46648	2.34216	1.31633	180	Promoter (1-2kb)	1750230	1753088	2859	-	TGME49_204490	-1954
TGME49_chrVIIa	1745538	1746500	963	30	1.62919	4.37058	3.09559	60	Promoter (<=1kb)	1745140	1748511	3372	+	TGME49_204500	398
TGME49_chrVIIa	1745538	1746500	963	18	1.4808	2.9695	1.85612	264	Promoter (<=1kb)	1745140	1748511	3372	+	TGME49_204500	398
TGME49_chrVIIa	1745538	1746500	963	82	2.09215	9.94922	8.26969	644	Promoter (<=1kb)	1745140	1748511	3372	+	TGME49_204500	398
TGME49_chrVIIa	1742474	1744140	1667	13	1.39451	2.32867	1.31633	45	Promoter (<=1kb)	1736033	1742708	6676	-	TGME49_204510	0
TGME49_chrVIIa	1742474	1744140	1667	99	2.1788	11.6785	9.91466	330	Promoter (<=1kb)	1736033	1742708	6676	-	TGME49_204510	0
TGME49_chrVIIa	1742474	1744140	1667	50	1.80804	6.50047	5.03057	540	Promoter (<=1kb)	1736033	1742708	6676	-	TGME49_204510	0
TGME49_chrVIIa	1742474	1744140	1667	44	1.75439	5.81791	4.40878	899	Promoter (<=1kb)	1736033	1742708	6676	-	TGME49_204510	0
TGME49_chrVIIa	1742474	1744140	1667	160	2.55425	18.0666	16.0813	1242	Promoter (<=1kb)	1736033	1742708	6676	-	TGME49_204510	0
TGME49_chrVIIa	1742474	1744140	1667	85	2.07597	10.2541	8.55849	1557	Promoter (<=1kb)	1736033	1742708	6676	-	TGME49_204510	0
TGME49_chrVIIa	1733045	1734191	1147	46	1.63509	6.10857	4.67514	114	Promoter (<=1kb)	1730526	1733663	3138	-	TGME49_204530	0
TGME49_chrVIIa	1733045	1734191	1147	635	3.78462	66.2726	63.5227	803	Promoter (<=1kb)	1730526	1733663	3138	-	TGME49_204530	0
TGME49_chrVIIa	1733045	1734191	1147	327	2.88047	35.0826	32.7332	1002	Promoter (<=1kb)	1730526	1733663	3138	-	TGME49_204530	0
TGME49_chrVIIa	1729633	1730842	1210	42	1.60412	5.69955	4.29716	93	Promoter (1-2kb)	1727971	1730916	2946	+	TGME49_204540	1662
TGME49_chrVIIa	1729633	1730842	1210	88	1.88566	10.5338	8.82323	507	Promoter (1-2kb)	1727971	1730916	2946	+	TGME49_204540	1662
TGME49_chrVIIa	1729633	1730842	1210	171	2.27679	19.2188	17.1997	714	Promoter (1-2kb)	1727971	1730916	2946	+	TGME49_204540	1662
TGME49_chrVIIa	1729633	1730842	1210	20	1.40781	3.18791	2.05313	1065	Promoter (1-2kb)	1727971	1730916	2946	+	TGME49_204540	1662
TGME49_chrVIIa	1699989	1700318	330	36	1.7944	4.9588	3.62691	126	Promoter (1-2kb)	1698443	1721297	22855	+	TGME49_204560	1546
TGME49_chrVIIa	1687671	1687994	324	27	1.66278	3.93784	2.70245	95	Promoter (1-2kb)	1685391	1689557	4167	-	TGME49_204880	1563
TGME49_chrVIIa	1687671	1687994	324	35	1.76914	4.90502	3.5765	194	Promoter (1-2kb)	1685391	1689557	4167	-	TGME49_204880	1563
TGME49_chrVIIa	1688793	1690326	1534	21	1.56775	3.2655	2.11301	139	Promoter (<=1kb)	1685391	1689557	4167	-	TGME49_204880	0
TGME49_chrVIIa	1688793	1690326	1534	33	1.72127	4.61622	3.31544	304	Promoter (<=1kb)	1685391	1689557	4167	-	TGME49_204880	0
TGME49_chrVIIa	1688793	1690326	1534	23	1.58991	3.49553	2.31406	676	Promoter (<=1kb)	1685391	1689557	4167	-	TGME49_204880	0
TGME49_chrVIIa	1688793	1690326	1534	38	1.77985	5.23412	3.8763	888	Promoter (<=1kb)	1685391	1689557	4167	-	TGME49_204880	0
TGME49_chrVIIa	1688793	1690326	1534	34	1.73172	4.75041	3.4316	1067	Promoter (<=1kb)	1685391	1689557	4167	-	TGME49_204880	0
TGME49_chrVIIa	1688793	1690326	1534	37	1.75771	5.06449	3.71696	1427	Promoter (<=1kb)	1685391	1689557	4167	-	TGME49_204880	0
TGME49_chrVIIa	1680620	1681287	668	34	1.7785	4.7211	3.4041	133	Promoter (<=1kb)	1670262	1680884	10623	-	TGME49_205010	0
TGME49_chrVIIa	1680620	1681287	668	69	2.15292	8.51523	6.91124	366	Promoter (<=1kb)	1670262	1680884	10623	-	TGME49_205010	0
TGME49_chrVIIa	1680620	1681287	668	79	2.24653	9.60614	7.93994	525	Promoter (<=1kb)	1670262	1680884	10623	-	TGME49_205010	0
TGME49_chrVIIa	1672325	1672779	455	13	1.46007	2.36926	1.34107	79	Promoter (1-2kb)	1667855	1670643	2789	-	TGME49_205020	-1682
TGME49_chrVIIa	1665000	1665477	478	167	2.84291	18.7402	16.7343	116	Promoter (<=1kb)	1656728	1665021	8294	-	TGME49_205040	0
TGME49_chrVIIa	1665000	1665477	478	86	2.27005	10.3791	8.6743	311	Promoter (<=1kb)	1656728	1665021	8294	-	TGME49_205040	0
TGME49_chrVIIa	1647314	1647513	200	35	1.6249	4.88953	3.56199	83	Promoter (1-2kb)	1644118	1649445	5328	-	TGME49_205060	1932
TGME49_chrVIIa	1648207	1648459	253	61	1.77966	7.72457	6.17421	152	Promoter (<=1kb)	1644118	1649445	5328	-	TGME49_205060	986
TGME49_chrVIIa	1649159	1649785	627	147	2.23758	16.6667	14.7229	302	Promoter (<=1kb)	1644118	1649445	5328	-	TGME49_205060	0
TGME49_chrVIIa	1641484	1641799	316	20	1.49648	3.21429	2.06553	103	Promoter (<=1kb)	1640933	1642474	1542	-	TGME49_205080	675
TGME49_chrVIIa	1639750	1639985	236	36	1.68488	4.98297	3.64963	90	Promoter (<=1kb)	1638189	1640222	2034	-	TGME49_205090	237
TGME49_chrVIIa	1640305	1640644	340	235	2.96571	25.7376	23.5658	167	Promoter (<=1kb)	1638189	1640222	2034	-	TGME49_205090	-83
TGME49_chrVIIa	1640817	1641267	451	18	1.47325	2.94792	1.84453	237	Promoter (<=1kb)	1638189	1640222	2034	-	TGME49_205090	-595
TGME49_chrVIIa	1637914	1638814	901	23	1.56326	3.55937	2.37312	56	Promoter (<=1kb)	1633031	1638067	5037	-	TGME49_205100	0
TGME49_chrVIIa	1637914	1638814	901	56	1.89176	7.14098	5.63029	266	Promoter (<=1kb)	1633031	1638067	5037	-	TGME49_205100	0
TGME49_chrVIIa	1637914	1638814	901	205	2.83286	22.6174	20.5138	576	Promoter (<=1kb)	1633031	1638067	5037	-	TGME49_205100	0
TGME49_chrVIIa	1630504	1631217	714	59	2.05931	7.47896	5.94044	285	Promoter (<=1kb)	1623116	1630143	7028	-	TGME49_205120	-361
TGME49_chrVIIa	1630504	1631217	714	65	2.12172	8.16363	6.58127	456	Promoter (<=1kb)	1623116	1630143	7028	-	TGME49_205120	-361
TGME49_chrVIIa	1594227	1594988	762	188	2.8534	20.9478	18.8857	187	Promoter (<=1kb)	1595026	1622894	27869	+	TGME49_205130	-38
TGME49_chrVIIa	1594227	1594988	762	98	2.27987	11.6298	9.86768	419	Promoter (<=1kb)	1595026	1622894	27869	+	TGME49_205130	-38
TGME49_chrVIIa	1594227	1594988	762	38	1.75669	5.17732	3.82298	669	Promoter (<=1kb)	1595026	1622894	27869	+	TGME49_205130	-38
TGME49_chrVIIa	1585539	1585863	325	18	1.51278	2.98427	1.86546	95	Promoter (1-2kb)	1587052	1593990	6939	+	TGME49_205140	-1189
TGME49_chrVIIa	1586143	1586672	530	53	1.90623	6.89388	5.39714	319	Promoter (<=1kb)	1587052	1593990	6939	+	TGME49_205140	-380
TGME49_chrVIIa	1586939	1587682	744	19	1.5136	3.02506	1.90307	100	Promoter (<=1kb)	1587052	1593990	6939	+	TGME49_205140	0
TGME49_chrVIIa	1586939	1587682	744	56	1.93299	7.20544	5.6868	366	Promoter (<=1kb)	1587052	1593990	6939	+	TGME49_205140	0
TGME49_chrVIIa	1576059	1577034	976	14	1.43959	2.45645	1.42085	66	Promoter (<=1kb)	1577513	1586882	9370	+	TGME49_205150	-479
TGME49_chrVIIa	1576059	1577034	976	21	1.55263	3.28615	2.13207	438	Promoter (<=1kb)	1577513	1586882	9370	+	TGME49_205150	-479
TGME49_chrVIIa	1576059	1577034	976	14	1.46104	2.52776	1.48573	724	Promoter (<=1kb)	1577513	1586882	9370	+	TGME49_205150	-479
TGME49_chrVIIa	1577568	1577870	303	35	1.7278	4.83599	3.51175	91	Promoter (<=1kb)	1577513	1586882	9370	+	TGME49_205150	55
TGME49_chrVIIa	1565311	1567955	2645	15	1.22836	2.62102	1.55785	94	Promoter (<=1kb)	1562289	1566194	3906	-	TGME49_205180	0
TGME49_chrVIIa	1565311	1567955	2645	638	2.65728	66.5807	63.8277	506	Promoter (<=1kb)	1562289	1566194	3906	-	TGME49_205180	0
TGME49_chrVIIa	1565311	1567955	2645	2139	4.40562	217.765	213.905	916	Promoter (<=1kb)	1562289	1566194	3906	-	TGME49_205180	0
TGME49_chrVIIa	1565311	1567955	2645	226	1.92551	24.8523	22.6983	1303	Promoter (<=1kb)	1562289	1566194	3906	-	TGME49_205180	0
TGME49_chrVIIa	1565311	1567955	2645	312	2.10633	33.5468	31.2249	1540	Promoter (<=1kb)	1562289	1566194	3906	-	TGME49_205180	0
TGME49_chrVIIa	1565311	1567955	2645	355	2.19248	37.9534	35.5565	1628	Promoter (<=1kb)	1562289	1566194	3906	-	TGME49_205180	0
TGME49_chrVIIa	1565311	1567955	2645	384	2.25627	40.9105	38.4695	1842	Promoter (<=1kb)	1562289	1566194	3906	-	TGME49_205180	0
TGME49_chrVIIa	1565311	1567955	2645	373	2.24271	39.7306	37.3065	2014	Promoter (<=1kb)	1562289	1566194	3906	-	TGME49_205180	0
TGME49_chrVIIa	1565311	1567955	2645	198	1.87886	21.9223	19.836	2326	Promoter (<=1kb)	1562289	1566194	3906	-	TGME49_205180	0
TGME49_chrVIIa	1553153	1554236	1084	15	1.43386	2.58808	1.52767	108	Promoter (<=1kb)	1546734	1553816	7083	-	TGME49_205200	0
TGME49_chrVIIa	1553153	1554236	1084	39	1.73059	5.37414	3.99914	353	Promoter (<=1kb)	1546734	1553816	7083	-	TGME49_205200	0
TGME49_chrVIIa	1553153	1554236	1084	87	2.12518	10.487	8.77813	696	Promoter (<=1kb)	1546734	1553816	7083	-	TGME49_205200	0
TGME49_chrVIIa	1553153	1554236	1084	33	1.66354	4.65056	3.34756	981	Promoter (<=1kb)	1546734	1553816	7083	-	TGME49_205200	0
TGME49_chrVIIa	1540859	1542213	1355	106	2.13178	12.458	10.6611	119	Promoter (<=1kb)	1540948	1545343	4396	+	TGME49_205210	0
TGME49_chrVIIa	1540859	1542213	1355	159	2.40734	17.931	15.9488	573	Promoter (<=1kb)	1540948	1545343	4396	+	TGME49_205210	0
TGME49_chrVIIa	1540859	1542213	1355	673	4.30108	70.1718	67.3811	870	Promoter (<=1kb)	1540948	1545343	4396	+	TGME49_205210	0
TGME49_chrVIIa	1540859	1542213	1355	66	1.86682	8.19958	6.61555	1224	Promoter (<=1kb)	1540948	1545343	4396	+	TGME49_205210	0
TGME49_chrVIIa	1531515	1531714	200	16	1.52889	2.75542	1.66774	53	Promoter (<=1kb)	1530021	1531601	1581	-	TGME49_205230	0
TGME49_chrVIIa	1515720	1516402	683	57	1.97152	7.29445	5.77139	307	Promoter (<=1kb)	1513497	1516225	2729	-	TGME49_205250	0
TGME49_chrVIIa	1515720	1516402	683	253	3.28325	27.5825	25.3723	558	Promoter (<=1kb)	1513497	1516225	2729	-	TGME49_205250	0
TGME49_chrVIIa	1502940	1503231	292	34	1.61037	4.70942	3.40261	100	Promoter (1-2kb)	1504866	1513134	8269	+	TGME49_205265	-1635
TGME49_chrVIIa	1504103	1506123	2021	37	1.66251	5.09288	3.74363	95	Promoter (<=1kb)	1504866	1513134	8269	+	TGME49_205265	0
TGME49_chrVIIa	1504103	1506123	2021	49	1.76862	6.37487	4.9191	500	Promoter (<=1kb)	1504866	1513134	8269	+	TGME49_205265	0
TGME49_chrVIIa	1504103	1506123	2021	13	1.39006	2.39426	1.3639	765	Promoter (<=1kb)	1504866	1513134	8269	+	TGME49_205265	0
TGME49_chrVIIa	1504103	1506123	2021	32	1.61909	4.51687	3.22255	1056	Promoter (<=1kb)	1504866	1513134	8269	+	TGME49_205265	0
TGME49_chrVIIa	1504103	1506123	2021	18	1.46161	2.9258	1.82424	1426	Promoter (<=1kb)	1504866	1513134	8269	+	TGME49_205265	0
TGME49_chrVIIa	1504103	1506123	2021	28	1.57611	4.14889	2.89884	1642	Promoter (<=1kb)	1504866	1513134	8269	+	TGME49_205265	0
TGME49_chrVIIa	1504103	1506123	2021	93	2.13049	11.043	9.30948	1913	Promoter (<=1kb)	1504866	1513134	8269	+	TGME49_205265	0
TGME49_chrVIIa	1494496	1494854	359	41	1.62153	5.49517	4.1131	129	Promoter (1-2kb)	1488564	1496424	7861	-	TGME49_205290	1570
TGME49_chrVIIa	1495238	1496772	1535	86	1.91134	10.3705	8.66595	94	Promoter (<=1kb)	1488564	1496424	7861	-	TGME49_205290	0
TGME49_chrVIIa	1495238	1496772	1535	80	1.87005	9.73919	8.06793	357	Promoter (<=1kb)	1488564	1496424	7861	-	TGME49_205290	0
TGME49_chrVIIa	1495238	1496772	1535	86	1.90355	10.3399	8.6411	749	Promoter (<=1kb)	1488564	1496424	7861	-	TGME49_205290	0
TGME49_chrVIIa	1495238	1496772	1535	147	2.23491	16.7369	14.7888	1210	Promoter (<=1kb)	1488564	1496424	7861	-	TGME49_205290	0
TGME49_chrVIIa	1495238	1496772	1535	102	2.00522	11.9887	10.2107	1403	Promoter (<=1kb)	1488564	1496424	7861	-	TGME49_205290	0
TGME49_chrVIIa	1486705	1486904	200	39	1.83599	5.32072	3.94882	97	Promoter (<=1kb)	1478954	1487659	8706	-	TGME49_205300	755
TGME49_chrVIIa	1478014	1478707	694	163	2.60197	18.3494	16.3549	384	Promoter (<=1kb)	1478406	1478485	80	+	TGME49_205310	0
TGME49_chrVIIa	1479231	1479440	210	35	1.70512	4.82766	3.50399	23	Promoter (<=1kb)	1478406	1478485	80	+	TGME49_205310	825
TGME49_chrVIIa	1470832	1471409	578	22	1.34736	3.4729	2.29309	99	Promoter (<=1kb)	1470020	1472108	2089	-	TGME49_205330	699
TGME49_chrVIIa	1470832	1471409	578	23	1.3562	3.56524	2.37858	444	Promoter (<=1kb)	1470020	1472108	2089	-	TGME49_205330	699
TGME49_chrVIIa	1471572	1472759	1188	143	1.93878	16.3201	14.3853	318	Promoter (<=1kb)	1470020	1472108	2089	-	TGME49_205330	0
TGME49_chrVIIa	1471572	1472759	1188	1556	4.77021	159.188	155.658	584	Promoter (<=1kb)	1470020	1472108	2089	-	TGME49_205330	0
TGME49_chrVIIa	1471572	1472759	1188	1482	4.65737	151.724	148.242	801	Promoter (<=1kb)	1470020	1472108	2089	-	TGME49_205330	0
TGME49_chrVIIa	1464069	1465063	995	380	2.9786	40.4696	38.0341	460	Promoter (1-2kb)	1460352	1466217	5866	-	TGME49_205350	1154
TGME49_chrVIIa	1434984	1435238	255	42	1.79688	5.6232	4.22528	126	Promoter (<=1kb)	1435608	1440319	4712	+	TGME49_205370	-370
TGME49_chrVIIa	1435681	1437104	1424	79	2.16557	9.66038	7.99211	325	Promoter (<=1kb)	1435608	1440319	4712	+	TGME49_205370	73
TGME49_chrVIIa	1435681	1437104	1424	130	2.54566	14.9376	13.0479	639	Promoter (<=1kb)	1435608	1440319	4712	+	TGME49_205370	73
TGME49_chrVIIa	1435681	1437104	1424	140	2.60131	15.9461	14.0235	1072	Promoter (<=1kb)	1435608	1440319	4712	+	TGME49_205370	73
TGME49_chrVIIa	1429450	1430289	840	272	3.29843	29.4925	27.2453	298	Promoter (<=1kb)	1425436	1429708	4273	-	TGME49_205390	0
TGME49_chrVIIa	1421793	1421992	200	29	1.63415	4.22161	2.95646	91	Promoter (<=1kb)	1421687	1423761	2075	+	TGME49_205402	106
TGME49_chrVIIa	1422146	1422599	454	13	1.421	2.42298	1.39023	98	Promoter (<=1kb)	1421687	1423761	2075	+	TGME49_205402	459
TGME49_chrVIIa	1422146	1422599	454	38	1.72579	5.21931	3.86236	348	Promoter (<=1kb)	1421687	1423761	2075	+	TGME49_205402	459
TGME49_chrVIIa	1413851	1414918	1068	17	1.53121	2.88124	1.78343	84	Promoter (1-2kb)	1412560	1416914	4355	-	TGME49_205420	1996
TGME49_chrVIIa	1413851	1414918	1068	17	1.53121	2.88124	1.78343	210	Promoter (1-2kb)	1412560	1416914	4355	-	TGME49_205420	1996
TGME49_chrVIIa	1413851	1414918	1068	17	1.53121	2.88124	1.78343	309	Promoter (1-2kb)	1412560	1416914	4355	-	TGME49_205420	1996
TGME49_chrVIIa	1413851	1414918	1068	75	2.15176	9.22595	7.58557	660	Promoter (1-2kb)	1412560	1416914	4355	-	TGME49_205420	1996
TGME49_chrVIIa	1413851	1414918	1068	72	2.11699	8.91896	7.29182	914	Promoter (1-2kb)	1412560	1416914	4355	-	TGME49_205420	1996
TGME49_chrVIIa	1412529	1412728	200	25	1.65165	3.76405	2.55189	49	Promoter (1-2kb)	1411447	1412483	1037	+	TGME49_205425	1082
TGME49_chrVIIa	1396772	1397331	560	148	2.575	16.8509	14.8998	321	Promoter (<=1kb)	1396958	1403595	6638	+	TGME49_205440	0
TGME49_chrVIIa	1394099	1395192	1094	54	1.86654	6.98008	5.47915	120	Promoter (<=1kb)	1389820	1394454	4635	-	TGME49_205460	0
TGME49_chrVIIa	1394099	1395192	1094	348	3.5121	37.2234	34.8382	438	Promoter (<=1kb)	1389820	1394454	4635	-	TGME49_205460	0
TGME49_chrVIIa	1394099	1395192	1094	133	2.44604	15.2635	13.3649	924	Promoter (<=1kb)	1389820	1394454	4635	-	TGME49_205460	0
TGME49_chrVIIa	1383803	1385242	1440	57	1.7054	7.2727	5.75078	80	Promoter (<=1kb)	1381919	1384973	3055	-	TGME49_205480	0
TGME49_chrVIIa	1383803	1385242	1440	175	2.28479	19.5863	17.557	510	Promoter (<=1kb)	1381919	1384973	3055	-	TGME49_205480	0
TGME49_chrVIIa	1383803	1385242	1440	345	2.89427	36.9487	34.5677	712	Promoter (<=1kb)	1381919	1384973	3055	-	TGME49_205480	0
TGME49_chrVIIa	1383803	1385242	1440	207	2.4141	22.8252	20.7173	923	Promoter (<=1kb)	1381919	1384973	3055	-	TGME49_205480	0
TGME49_chrVIIa	1383803	1385242	1440	223	2.47701	24.4815	22.3364	1324	Promoter (<=1kb)	1381919	1384973	3055	-	TGME49_205480	0
TGME49_chrVIIa	1380539	1380928	390	28	1.51263	4.13511	2.88608	278	Promoter (<=1kb)	1372644	1381849	9206	-	TGME49_205490	921
TGME49_chrVIIa	1382738	1383153	416	13	1.3346	2.35696	1.32978	70	Promoter (<=1kb)	1372644	1381849	9206	-	TGME49_205490	-889
TGME49_chrVIIa	1382738	1383153	416	91	1.92308	10.8384	9.11227	309	Promoter (<=1kb)	1372644	1381849	9206	-	TGME49_205490	-889
TGME49_chrVIIa	1365636	1366088	453	62	2.09052	7.81818	6.25738	95	Promoter (<=1kb)	1359695	1365659	5965	-	TGME49_205510	0
TGME49_chrVIIa	1365636	1366088	453	90	2.34013	10.7496	9.02669	387	Promoter (<=1kb)	1359695	1365659	5965	-	TGME49_205510	0
TGME49_chrVIIa	1355228	1355769	542	56	2.02811	7.14606	5.63029	397	Promoter (<=1kb)	1354203	1355766	1564	-	TGME49_205530	0
TGME49_chrVIIa	1356542	1357021	480	79	2.24653	9.60614	7.93994	334	Promoter (<=1kb)	1354203	1355766	1564	-	TGME49_205530	-776
TGME49_chrVIIa	1357345	1358037	693	152	2.80816	17.1916	15.2298	122	Promoter (1-2kb)	1354203	1355766	1564	-	TGME49_205530	-1579
TGME49_chrVIIa	1357345	1358037	693	65	2.12172	8.16363	6.58127	453	Promoter (1-2kb)	1354203	1355766	1564	-	TGME49_205530	-1579
TGME49_chrVIIa	1345773	1346400	628	39	1.8409	5.28632	3.91648	292	Promoter (<=1kb)	1338353	1345899	7547	-	TGME49_205550	0
TGME49_chrVIIa	1334097	1334388	292	39	1.8409	5.28632	3.91648	182	Promoter (<=1kb)	1334013	1336945	2933	+	TGME49_205558	84
TGME49_chrVIIa	1306168	1306481	314	20	1.59129	3.20083	2.05317	224	Promoter (<=1kb)	1306210	1331888	25679	+	TGME49_205562	0
TGME49_chrVIIa	1292400	1293339	940	29	1.71233	4.15987	2.90911	97	Promoter (<=1kb)	1293377	1299352	5976	+	TGME49_205580	-38
TGME49_chrVIIa	1292400	1293339	940	14	1.49768	2.54471	1.48774	238	Promoter (<=1kb)	1293377	1299352	5976	+	TGME49_205580	-38
TGME49_chrVIIa	1292400	1293339	940	121	2.58974	14.0415	12.1831	485	Promoter (<=1kb)	1293377	1299352	5976	+	TGME49_205580	-38
TGME49_chrVIIa	1292400	1293339	940	38	1.82889	5.20163	3.84583	818	Promoter (<=1kb)	1293377	1299352	5976	+	TGME49_205580	-38
TGME49_chrVIIa	1290806	1291395	590	24	1.64134	3.64859	2.45588	203	Promoter (<=1kb)	1286582	1291466	4885	-	TGME49_205590	71
TGME49_chrVIIa	1260588	1260906	319	36	1.8097	5.00018	3.65656	302	Promoter (<=1kb)	1252817	1260440	7624	-	TGME49_205625	-148
TGME49_chrVIIa	1241987	1243024	1038	25	1.50846	3.78649	2.5727	83	Promoter (<=1kb)	1243067	1250529	7463	+	TGME49_205640	-43
TGME49_chrVIIa	1241987	1243024	1038	58	1.80316	7.42533	5.89592	402	Promoter (<=1kb)	1243067	1250529	7463	+	TGME49_205640	-43
TGME49_chrVIIa	1241987	1243024	1038	240	2.77567	26.2458	24.0632	670	Promoter (<=1kb)	1243067	1250529	7463	+	TGME49_205640	-43
TGME49_chrVIIa	1241987	1243024	1038	149	2.36084	16.9121	14.9595	937	Promoter (<=1kb)	1243067	1250529	7463	+	TGME49_205640	-43
TGME49_chrVIIa	1239179	1240339	1161	64	1.82245	7.97097	6.40304	115	Promoter (<=1kb)	1229966	1239920	9955	-	TGME49_205650	0
TGME49_chrVIIa	1239179	1240339	1161	98	2.03717	11.6297	9.86753	333	Promoter (<=1kb)	1229966	1239920	9955	-	TGME49_205650	0
TGME49_chrVIIa	1239179	1240339	1161	236	2.69643	25.833	23.6579	564	Promoter (<=1kb)	1229966	1239920	9955	-	TGME49_205650	0
TGME49_chrVIIa	1239179	1240339	1161	120	2.15686	13.8998	12.049	837	Promoter (<=1kb)	1229966	1239920	9955	-	TGME49_205650	0
TGME49_chrVIIa	1239179	1240339	1161	110	2.10963	12.8631	11.05	1038	Promoter (<=1kb)	1229966	1239920	9955	-	TGME49_205650	0
TGME49_chrVIIa	1240813	1241095	283	29	1.54883	4.26281	2.99491	172	Promoter (<=1kb)	1229966	1239920	9955	-	TGME49_205650	-893
TGME49_chrVIIa	1228259	1228967	709	28	1.67243	4.05442	2.81097	213	Promoter (<=1kb)	1228154	1233599	5446	+	TGME49_205658	105
TGME49_chrVIIa	1228259	1228967	709	20	1.56522	3.16765	2.03441	302	Promoter (<=1kb)	1228154	1233599	5446	+	TGME49_205658	105
TGME49_chrVIIa	1228259	1228967	709	16	1.51515	2.78532	1.69525	436	Promoter (<=1kb)	1228154	1233599	5446	+	TGME49_205658	105
TGME49_chrVIIa	1221376	1221670	295	75	1.83059	9.2095	7.56983	112	Promoter (<=1kb)	1222178	1225724	3547	+	TGME49_205670	-508
TGME49_chrVIIa	1221846	1222125	280	20	1.41568	3.21125	2.06279	190	Promoter (<=1kb)	1222178	1225724	3547	+	TGME49_205670	-53
TGME49_chrVIIa	1219108	1221190	2083	425	3.06179	45.0775	42.5782	241	Promoter (<=1kb)	1214495	1219931	5437	-	TGME49_205680	0
TGME49_chrVIIa	1219108	1221190	2083	296	2.69122	31.9208	29.6286	647	Promoter (<=1kb)	1214495	1219931	5437	-	TGME49_205680	0
TGME49_chrVIIa	1219108	1221190	2083	91	1.88543	10.8955	9.16739	910	Promoter (<=1kb)	1214495	1219931	5437	-	TGME49_205680	0
TGME49_chrVIIa	1219108	1221190	2083	16	1.36035	2.77156	1.68262	1268	Promoter (<=1kb)	1214495	1219931	5437	-	TGME49_205680	0
TGME49_chrVIIa	1219108	1221190	2083	171	2.27273	19.15	17.1325	1702	Promoter (<=1kb)	1214495	1219931	5437	-	TGME49_205680	0
TGME49_chrVIIa	1210305	1210828	524	46	1.59444	6.05328	4.62283	145	Promoter (1-2kb)	1211882	1214704	2823	+	TGME49_205690	-1054
TGME49_chrVIIa	1211409	1212012	604	106	1.9081	12.4377	10.6415	113	Promoter (<=1kb)	1211882	1214704	2823	+	TGME49_205690	0
TGME49_chrVIIa	1211409	1212012	604	81	1.78571	9.7918	8.11849	474	Promoter (<=1kb)	1211882	1214704	2823	+	TGME49_205690	0
TGME49_chrVIIa	1213557	1213756	200	68	1.73166	8.39837	6.80527	102	Promoter (1-2kb)	1211882	1214704	2823	+	TGME49_205690	1675
TGME49_chrVIIa	1209116	1210137	1022	114	1.99147	13.232	11.4043	209	Promoter (<=1kb)	1208734	1212209	3476	+	TGME49_205700	382
TGME49_chrVIIa	1209116	1210137	1022	439	3.10931	46.4986	43.9807	488	Promoter (<=1kb)	1208734	1212209	3476	+	TGME49_205700	382
TGME49_chrVIIa	1209116	1210137	1022	387	2.93315	41.1746	38.7293	801	Promoter (<=1kb)	1208734	1212209	3476	+	TGME49_205700	382
TGME49_chrVIIa	1202478	1202967	490	13	1.46648	2.34216	1.31633	104	Promoter (<=1kb)	1202639	1208426	5788	+	TGME49_205710	0
TGME49_chrVIIa	1202478	1202967	490	20	1.59129	3.20083	2.05317	355	Promoter (<=1kb)	1202639	1208426	5788	+	TGME49_205710	0
TGME49_chrVIIa	1193372	1193764	393	36	1.8097	5.00018	3.65656	78	Promoter (<=1kb)	1193546	1197604	4059	+	TGME49_205730	0
TGME49_chrVIIa	1193372	1193764	393	24	1.65369	3.67751	2.47154	292	Promoter (<=1kb)	1193546	1197604	4059	+	TGME49_205730	0
TGME49_chrVIIa	1191612	1192166	555	13	1.46648	2.34216	1.31633	89	Promoter (1-2kb)	1178802	1193361	14560	-	TGME49_205740	1195
TGME49_chrVIIa	1191612	1192166	555	14	1.49768	2.54471	1.48774	349	Promoter (1-2kb)	1178802	1193361	14560	-	TGME49_205740	1195
TGME49_chrVIIa	1172488	1172850	363	34	1.7785	4.7211	3.4041	142	Promoter (<=1kb)	1172717	1178414	5698	+	TGME49_205750	0
TGME49_chrVIIa	1170802	1171006	205	20	1.59129	3.20083	2.05317	53	Promoter (<=1kb)	1169855	1171995	2141	-	TGME49_205760	989
TGME49_chrVIIa	1078586	1079627	1042	267	3.33333	29.0307	26.7928	326	Promoter (<=1kb)	1075623	1078820	3198	-	TGME49_206300	0
TGME49_chrVIIa	1078586	1079627	1042	151	2.67321	17.1549	15.1963	495	Promoter (<=1kb)	1075623	1078820	3198	-	TGME49_206300	0
TGME49_chrVIIa	1078586	1079627	1042	35	1.74806	4.87173	3.54524	770	Promoter (<=1kb)	1075623	1078820	3198	-	TGME49_206300	0
TGME49_chrVIIa	1068305	1069252	948	47	1.93451	6.18614	4.74045	145	Promoter (<=1kb)	1069333	1075192	5860	+	TGME49_206310	-81
TGME49_chrVIIa	1068305	1069252	948	45	1.91004	6.00544	4.57768	512	Promoter (<=1kb)	1069333	1075192	5860	+	TGME49_206310	-81
TGME49_chrVIIa	1068305	1069252	948	99	2.39539	11.7356	9.96986	796	Promoter (<=1kb)	1069333	1075192	5860	+	TGME49_206310	-81
TGME49_chrVIIa	1061597	1062052	456	100	2.42086	11.8308	10.0619	250	Promoter (<=1kb)	1062727	1067765	5039	+	TGME49_206320	-675
TGME49_chrVIIa	1055642	1057164	1523	381	3.53225	40.5901	38.1531	472	Promoter (<=1kb)	1053071	1056340	3270	-	TGME49_206340	0
TGME49_chrVIIa	1055642	1057164	1523	176	2.61538	19.7174	17.6852	729	Promoter (<=1kb)	1053071	1056340	3270	-	TGME49_206340	0
TGME49_chrVIIa	1055642	1057164	1523	74	1.98618	9.11211	7.47674	1057	Promoter (<=1kb)	1053071	1056340	3270	-	TGME49_206340	0
TGME49_chrVIIa	1048064	1048467	404	117	2.42926	13.6228	11.7802	256	Promoter (<=1kb)	1048216	1053132	4917	+	TGME49_206350	0
TGME49_chrVIIa	1047215	1047672	458	36	1.78465	4.95379	3.62223	62	Promoter (<=1kb)	1042636	1048024	5389	-	TGME49_206360	352
TGME49_chrVIIa	1047215	1047672	458	61	2.03844	7.67921	6.13097	345	Promoter (<=1kb)	1042636	1048024	5389	-	TGME49_206360	352
TGME49_chrVIIa	1031899	1032098	200	16	1.52889	2.75542	1.66774	53	Promoter (<=1kb)	1031534	1042828	11295	+	TGME49_206380	365
TGME49_chrVIIa	1029750	1029986	237	24	1.64904	3.64826	2.45559	167	Promoter (<=1kb)	1022476	1029580	7105	-	TGME49_206390	-170
TGME49_chrVIIa	1030135	1030340	206	45	1.91004	6.00544	4.57768	125	Promoter (<=1kb)	1022476	1029580	7105	-	TGME49_206390	-555
TGME49_chrVIIa	1016351	1016583	233	25	1.61821	3.73205	2.52219	130	Promoter (1-2kb)	1014526	1017614	3089	-	TGME49_206400	1031
TGME49_chrVIIa	1018185	1018453	269	16	1.45654	2.71058	1.63977	92	Promoter (<=1kb)	1014526	1017614	3089	-	TGME49_206400	-571
TGME49_chrVIIa	993626	994282	657	35	1.7712	4.91988	3.59047	102	Promoter (<=1kb)	993927	1013604	19678	+	TGME49_206415	0
TGME49_chrVIIa	993626	994282	657	127	2.60291	14.6117	12.7337	476	Promoter (<=1kb)	993927	1013604	19678	+	TGME49_206415	0
TGME49_chrVIIa	991190	992283	1094	39	1.78475	5.33507	3.96243	103	Promoter (<=1kb)	973325	992801	19477	-	TGME49_206430	518
TGME49_chrVIIa	991190	992283	1094	22	1.57952	3.42593	2.25833	379	Promoter (<=1kb)	973325	992801	19477	-	TGME49_206430	518
TGME49_chrVIIa	991190	992283	1094	64	2.02703	8.03204	6.46133	605	Promoter (<=1kb)	973325	992801	19477	-	TGME49_206430	518
TGME49_chrVIIa	991190	992283	1094	49	1.88071	6.37823	4.92233	949	Promoter (<=1kb)	973325	992801	19477	-	TGME49_206430	518
TGME49_chrVIIa	992670	992918	249	62	2.01745	7.85968	6.29695	100	Promoter (<=1kb)	973325	992801	19477	-	TGME49_206430	0
TGME49_chrVIIa	970895	972242	1348	74	1.82493	9.13359	7.49725	98	Promoter (<=1kb)	971343	973737	2395	+	TGME49_206440	0
TGME49_chrVIIa	970895	972242	1348	452	3.30293	47.7988	45.2625	375	Promoter (<=1kb)	971343	973737	2395	+	TGME49_206440	0
TGME49_chrVIIa	970895	972242	1348	671	3.90869	69.9612	67.1724	587	Promoter (<=1kb)	971343	973737	2395	+	TGME49_206440	0
TGME49_chrVIIa	970895	972242	1348	582	3.70016	60.9352	58.2431	875	Promoter (<=1kb)	971343	973737	2395	+	TGME49_206440	0
TGME49_chrVIIa	972817	973084	268	85	1.91926	10.2476	8.55213	126	Promoter (1-2kb)	957556	971369	13814	-	TGME49_206450	-1448
TGME49_chrVIIa	958739	959029	291	32	1.75601	4.56805	3.27035	94	Promoter (<=1kb)	955334	958198	2865	-	TGME49_206460	-541
TGME49_chrVIIa	945727	946234	508	199	3.12017	22.0905	19.9991	129	Promoter (<=1kb)	946405	955090	8686	+	TGME49_206470	-171
TGME49_chrVIIa	901890	903806	1917	26	1.53001	3.83291	2.61572	91	Promoter (<=1kb)	902361	903144	784	+	TGME49_206520	0
TGME49_chrVIIa	901890	903806	1917	102	2.11433	12.0434	10.2635	551	Promoter (<=1kb)	902361	903144	784	+	TGME49_206520	0
TGME49_chrVIIa	901890	903806	1917	462	3.67009	48.8367	46.2882	800	Promoter (<=1kb)	902361	903144	784	+	TGME49_206520	0
TGME49_chrVIIa	901890	903806	1917	488	3.75246	51.4705	48.8892	1167	Promoter (<=1kb)	902361	903144	784	+	TGME49_206520	0
TGME49_chrVIIa	901890	903806	1917	177	2.52366	19.8131	17.7789	1498	Promoter (<=1kb)	902361	903144	784	+	TGME49_206520	0
TGME49_chrVIIa	840074	840313	240	34	1.7785	4.7211	3.4041	135	Promoter (<=1kb)	837361	840482	3122	-	TGME49_206560	169
TGME49_chrVIIa	830072	830477	406	16	1.52889	2.75542	1.66774	230	Promoter (1-2kb)	831992	835523	3532	+	TGME49_206570	-1515
TGME49_chrVIIa	811410	811629	220	30	1.57604	4.31281	3.04156	127	Promoter (<=1kb)	811866	831276	19411	+	TGME49_206580	-237
TGME49_chrVIIa	807608	809005	1398	198	2.70502	21.9727	19.8853	268	Promoter (<=1kb)	798562	809165	10604	-	TGME49_206590	160
TGME49_chrVIIa	807608	809005	1398	349	3.37055	37.2894	34.9032	601	Promoter (<=1kb)	798562	809165	10604	-	TGME49_206590	160
TGME49_chrVIIa	807608	809005	1398	72	1.95707	8.88363	7.25799	1237	Promoter (<=1kb)	798562	809165	10604	-	TGME49_206590	160
TGME49_chrVIIa	809152	809372	221	34	1.62954	4.7468	3.42818	118	Promoter (<=1kb)	798562	809165	10604	-	TGME49_206590	0
TGME49_chrVIIa	777494	777712	219	26	1.68489	3.92729	2.69261	95	Promoter (1-2kb)	775785	779297	3513	+	TGME49_206620	1709
TGME49_chrVIIa	773252	773653	402	68	2.07641	8.46505	6.86894	274	Promoter (1-2kb)	768994	775054	6061	-	TGME49_206630	1401
TGME49_chrVIIa	756833	757466	634	148	1.97988	16.7809	14.8317	130	Promoter (<=1kb)	757307	768300	10994	+	TGME49_206640	0
TGME49_chrVIIa	756833	757466	634	74	1.68465	9.06959	7.43593	524	Promoter (<=1kb)	757307	768300	10994	+	TGME49_206640	0
TGME49_chrVIIa	753759	755970	2212	89	1.72205	10.6943	8.97774	120	Promoter (<=1kb)	747628	755008	7381	-	TGME49_206650	0
TGME49_chrVIIa	753759	755970	2212	142	1.92735	16.154	14.2261	373	Promoter (<=1kb)	747628	755008	7381	-	TGME49_206650	0
TGME49_chrVIIa	753759	755970	2212	81	1.68926	9.87139	8.19488	589	Promoter (<=1kb)	747628	755008	7381	-	TGME49_206650	0
TGME49_chrVIIa	753759	755970	2212	51	3.37249	6.6566	5.1788	841	Promoter (<=1kb)	747628	755008	7381	-	TGME49_206650	0
TGME49_chrVIIa	753759	755970	2212	1053	3.93224	108.46	105.307	1116	Promoter (<=1kb)	747628	755008	7381	-	TGME49_206650	0
TGME49_chrVIIa	753759	755970	2212	124	1.86042	14.3059	12.4398	1410	Promoter (<=1kb)	747628	755008	7381	-	TGME49_206650	0
TGME49_chrVIIa	753759	755970	2212	75	1.66598	9.20011	7.56083	1962	Promoter (<=1kb)	747628	755008	7381	-	TGME49_206650	0
TGME49_chrVIIa	742784	743018	235	84	2.1261	10.098	8.40817	145	Promoter (<=1kb)	742159	745929	3771	+	TGME49_206660	625
TGME49_chrVIIa	743322	743647	326	32	1.66271	4.59348	3.29417	128	Promoter (1-2kb)	742159	745929	3771	+	TGME49_206660	1163
TGME49_chrVIIa	741767	742564	798	52	1.88348	6.76992	5.28627	200	Promoter (<=1kb)	729549	741979	12431	-	TGME49_206670	0
TGME49_chrVIIa	741767	742564	798	158	2.64631	17.7978	15.8189	462	Promoter (<=1kb)	729549	741979	12431	-	TGME49_206670	0
TGME49_chrVIIa	727791	728657	867	126	2.31561	14.5003	12.6257	303	Promoter (<=1kb)	725362	728220	2859	-	TGME49_206680	0
TGME49_chrVIIa	727791	728657	867	283	3.09544	30.5692	28.3009	527	Promoter (<=1kb)	725362	728220	2859	-	TGME49_206680	0
TGME49_chrVIIa	723358	723941	584	36	1.68105	4.95034	3.61897	133	Promoter (<=1kb)	722626	724904	2279	+	TGME49_206690	732
TGME49_chrVIIa	723358	723941	584	20	1.49451	3.19956	2.05317	458	Promoter (<=1kb)	722626	724904	2279	+	TGME49_206690	732
TGME49_chrVIIa	721196	721577	382	145	2.56867	16.4874	14.5482	182	Promoter (<=1kb)	721006	722599	1594	+	TGME49_206695	190
TGME49_chrVIIa	719136	719346	211	77	2.1002	9.45016	7.79532	97	Promoter (<=1kb)	715990	718759	2770	-	TGME49_206700	-377
TGME49_chrVIIa	710958	711413	456	36	1.8097	5.00018	3.65656	126	Promoter (<=1kb)	709999	715264	5266	+	TGME49_206710	959
TGME49_chrX	7326798	7326997	200	37	1.74843	5.11244	3.76201	11	Promoter (1-2kb)	7328745	7330651	1907	+	TGME49_207005	-1748
TGME49_chrX	7331184	7331495	312	65	2.12172	8.16363	6.58127	166	Promoter (1-2kb)	7333086	7334939	1854	+	TGME49_207010	-1591
TGME49_chrX	7332081	7332478	398	20	1.59129	3.20083	2.05317	85	Promoter (<=1kb)	7333086	7334939	1854	+	TGME49_207010	-608
TGME49_chrX	7333054	7333829	776	411	4.27464	43.6628	41.182	326	Promoter (<=1kb)	7333086	7334939	1854	+	TGME49_207010	0
TGME49_chrX	7333054	7333829	776	152	2.80816	17.1916	15.2298	606	Promoter (<=1kb)	7333086	7334939	1854	+	TGME49_207010	0
TGME49_chrX	7339664	7340081	418	14	1.49768	2.54471	1.48774	96	Promoter (<=1kb)	7338883	7341116	2234	+	TGME49_207015	781
TGME49_chrX	7340812	7341623	812	97	2.40253	11.5402	9.78108	111	Promoter (1-2kb)	7338883	7341116	2234	+	TGME49_207015	1929
TGME49_chrX	7340812	7341623	812	31	1.7473	4.4492	3.1592	656	Promoter (1-2kb)	7338883	7341116	2234	+	TGME49_207015	1929
TGME49_chrX	7358643	7359595	953	35	1.59327	4.85122	3.52601	133	Promoter (<=1kb)	7358272	7360580	2309	-	TGME49_207050	985
TGME49_chrX	7358643	7359595	953	57	1.77483	7.29826	5.77504	341	Promoter (<=1kb)	7358272	7360580	2309	-	TGME49_207050	985
TGME49_chrX	7358643	7359595	953	70	1.86648	8.69494	7.083	826	Promoter (<=1kb)	7358272	7360580	2309	-	TGME49_207050	985
TGME49_chrX	7359807	7360404	598	49	1.71306	6.43788	4.97864	98	Promoter (<=1kb)	7358272	7360580	2309	-	TGME49_207050	176
TGME49_chrX	7359807	7360404	598	36	1.60256	4.98673	3.65313	272	Promoter (<=1kb)	7358272	7360580	2309	-	TGME49_207050	176
TGME49_chrX	7359807	7360404	598	47	1.69039	6.13881	4.70363	500	Promoter (<=1kb)	7358272	7360580	2309	-	TGME49_207050	176
TGME49_chrX	7360609	7361226	618	332	3.04302	35.6117	33.2529	355	Promoter (<=1kb)	7358272	7360580	2309	-	TGME49_207050	-29
TGME49_chrX	7361596	7361856	261	50	1.71449	6.56356	5.09051	193	Promoter (1-2kb)	7358272	7360580	2309	-	TGME49_207050	-1016
TGME49_chrX	7367132	7367595	464	71	2.13825	8.80275	7.18611	101	Promoter (<=1kb)	7362233	7366485	4253	-	TGME49_207060	-647
TGME49_chrX	7367132	7367595	464	96	2.34604	11.4179	9.66691	328	Promoter (<=1kb)	7362233	7366485	4253	-	TGME49_207060	-647
TGME49_chrX	7369063	7369591	529	83	2.26313	10.0885	8.39907	167	Promoter (<=1kb)	7366497	7369069	2573	-	TGME49_207065	0
TGME49_chrX	7372635	7373184	550	34	1.7785	4.7211	3.4041	247	Promoter (<=1kb)	7369518	7373232	3715	-	TGME49_207070	48
TGME49_chrX	7374915	7375147	233	13	1.46648	2.34216	1.31633	134	Promoter (1-2kb)	7373449	7384597	11149	+	TGME49_207080	1466
TGME49_chrX	7395378	7396982	1605	46	1.91832	6.06656	4.63538	115	Promoter (<=1kb)	7385718	7396444	10727	-	TGME49_207100	0
TGME49_chrX	7395378	7396982	1605	16	1.52889	2.75542	1.66774	328	Promoter (<=1kb)	7385718	7396444	10727	-	TGME49_207100	0
TGME49_chrX	7395378	7396982	1605	71	2.16987	8.75669	7.14216	586	Promoter (<=1kb)	7385718	7396444	10727	-	TGME49_207100	0
TGME49_chrX	7395378	7396982	1605	210	3.18258	23.1229	21.0075	1027	Promoter (<=1kb)	7385718	7396444	10727	-	TGME49_207100	0
TGME49_chrX	7395378	7396982	1605	62	2.08463	7.77177	6.21912	1398	Promoter (<=1kb)	7385718	7396444	10727	-	TGME49_207100	0
TGME49_chrX	7415952	7416663	712	31	1.7473	4.4492	3.1592	113	Promoter (<=1kb)	7415208	7416447	1240	-	TGME49_207140	0
TGME49_chrX	7415952	7416663	712	26	1.68489	3.92729	2.69261	455	Promoter (<=1kb)	7415208	7416447	1240	-	TGME49_207140	0
TGME49_chrX	7423587	7423874	288	14	1.49768	2.54471	1.48774	71	Promoter (<=1kb)	7420834	7423106	2273	-	TGME49_207160	-481
TGME49_chrX	7428867	7429511	645	31	1.7473	4.4492	3.1592	199	Promoter (<=1kb)	7428849	7437578	8730	+	TGME49_207180	18
TGME49_chrX	7428867	7429511	645	39	1.8409	5.28632	3.91648	535	Promoter (<=1kb)	7428849	7437578	8730	+	TGME49_207180	18
TGME49_chrX	7429750	7430085	336	22	1.62249	3.43532	2.25833	191	Promoter (<=1kb)	7428849	7437578	8730	+	TGME49_207180	901
TGME49_chrX	7451560	7451984	425	47	1.76648	6.17118	4.73423	93	Promoter (<=1kb)	7452069	7452914	846	+	TGME49_207210	-85
TGME49_chrX	7451560	7451984	425	20	1.49221	3.21551	2.06669	231	Promoter (<=1kb)	7452069	7452914	846	+	TGME49_207210	-85
TGME49_chrX	7453389	7453647	259	34	1.62455	4.79425	3.4726	130	Promoter (1-2kb)	7452069	7452914	846	+	TGME49_207210	1320
TGME49_chrX	7457268	7459234	1967	13	1.38889	2.43315	1.39954	51	Promoter (<=1kb)	7458705	7462566	3862	+	TGME49_207240	0
TGME49_chrX	7457268	7459234	1967	14	1.39401	2.46919	1.43245	318	Promoter (<=1kb)	7458705	7462566	3862	+	TGME49_207240	0
TGME49_chrX	7457268	7459234	1967	30	1.5896	4.30638	3.03556	650	Promoter (<=1kb)	7458705	7462566	3862	+	TGME49_207240	0
TGME49_chrX	7457268	7459234	1967	42	1.70712	5.66519	4.26486	745	Promoter (<=1kb)	7458705	7462566	3862	+	TGME49_207240	0
TGME49_chrX	7457268	7459234	1967	77	1.98429	9.42882	7.77489	1058	Promoter (<=1kb)	7458705	7462566	3862	+	TGME49_207240	0
TGME49_chrX	7457268	7459234	1967	273	3.02903	29.6218	27.3723	1355	Promoter (<=1kb)	7458705	7462566	3862	+	TGME49_207240	0
TGME49_chrX	7457268	7459234	1967	195	2.68199	21.6661	19.5853	1620	Promoter (<=1kb)	7458705	7462566	3862	+	TGME49_207240	0
TGME49_chrX	7457268	7459234	1967	106	2.18777	12.4146	10.6191	1822	Promoter (<=1kb)	7458705	7462566	3862	+	TGME49_207240	0
TGME49_chrX	7470054	7470525	472	27	1.51997	4.03049	2.7887	158	Promoter (1-2kb)	7462009	7468576	6568	-	TGME49_207250	-1478
TGME49_chrX	7470054	7470525	472	59	1.7788	7.46687	5.93539	275	Promoter (1-2kb)	7462009	7468576	6568	-	TGME49_207250	-1478
TGME49_chrX	7470054	7470525	472	19	1.42706	3.05207	1.92803	462	Promoter (1-2kb)	7462009	7468576	6568	-	TGME49_207250	-1478
TGME49_chrIb	3227	5486	2260	121	2.25873	14.0379	12.1829	286	Promoter (<=1kb)	3877	4537	661	-	TGME49_207350	0
TGME49_chrIb	3227	5486	2260	151	2.35671	17.1036	15.1463	821	Promoter (<=1kb)	3877	4537	661	-	TGME49_207350	0
TGME49_chrIb	3227	5486	2260	128	2.21612	14.7082	12.8276	1114	Promoter (<=1kb)	3877	4537	661	-	TGME49_207350	0
TGME49_chrIb	3227	5486	2260	106	2.0709	12.4413	10.645	1412	Promoter (<=1kb)	3877	4537	661	-	TGME49_207350	0
TGME49_chrIb	3227	5486	2260	100	2.02819	11.8674	10.0973	1609	Promoter (<=1kb)	3877	4537	661	-	TGME49_207350	0
TGME49_chrIb	3227	5486	2260	97	1.99865	11.4699	9.71709	1880	Promoter (<=1kb)	3877	4537	661	-	TGME49_207350	0
TGME49_chrIb	6112	6839	728	45	1.63317	5.94648	4.52197	85	Promoter (1-2kb)	4721	5927	1207	+	TGME49_207360	1391
TGME49_chrIb	6112	6839	728	14	1.34963	2.49844	1.45906	309	Promoter (1-2kb)	4721	5927	1207	+	TGME49_207360	1391
TGME49_chrIb	6112	6839	728	26	1.47653	3.90918	2.68654	609	Promoter (1-2kb)	4721	5927	1207	+	TGME49_207360	1391
TGME49_chrIb	7158	7357	200	23	1.4294	3.55101	2.36547	165	Promoter (1-2kb)	8640	8721	82	-	TGME49_207365	1364
TGME49_chrIb	7500	7699	200	36	1.53322	4.95634	3.62462	12	Promoter (1-2kb)	8640	8721	82	-	TGME49_207365	1022
TGME49_chrIb	17298	19363	2066	1131	4.63135	116.322	113.101	343	Promoter (<=1kb)	8286	18443	10158	-	TGME49_207370	0
TGME49_chrIb	17298	19363	2066	1119	4.62343	115.139	111.929	626	Promoter (<=1kb)	8286	18443	10158	-	TGME49_207370	0
TGME49_chrIb	17298	19363	2066	79	1.7815	9.6653	7.99683	993	Promoter (<=1kb)	8286	18443	10158	-	TGME49_207370	0
TGME49_chrIb	17298	19363	2066	77	1.76532	9.41827	7.76478	1216	Promoter (<=1kb)	8286	18443	10158	-	TGME49_207370	0
TGME49_chrIb	17298	19363	2066	158	2.12113	17.8396	15.8596	1761	Promoter (<=1kb)	8286	18443	10158	-	TGME49_207370	0
TGME49_chrIb	19674	19952	279	16	1.33109	2.66991	1.60264	123	Promoter (<=1kb)	19841	19922	82	-	TGME49_207380	0
TGME49_chrIb	29344	29745	402	112	2.39634	13.0312	11.2131	139	Promoter (<=1kb)	20724	29394	8671	-	TGME49_207390	0
TGME49_chrIb	30148	30368	221	40	1.76678	5.44076	4.06179	119	Promoter (<=1kb)	29582	36487	6906	+	TGME49_207400	566
TGME49_chrIb	31239	31527	289	24	1.56035	3.69766	2.49018	236	Promoter (1-2kb)	29582	36487	6906	+	TGME49_207400	1657
TGME49_chrIb	34611	35377	767	27	1.55419	3.96312	2.726	121	Promoter (1-2kb)	36716	37587	872	+	TGME49_207403	-1339
TGME49_chrIb	34611	35377	767	44	1.73133	5.89588	4.47423	672	Promoter (1-2kb)	36716	37587	872	+	TGME49_207403	-1339
TGME49_chrIb	36737	37599	863	110	2.18094	12.8612	11.0482	340	Promoter (<=1kb)	36716	37587	872	+	TGME49_207403	21
TGME49_chrIb	36737	37599	863	97	2.09163	11.4769	9.72386	722	Promoter (<=1kb)	36716	37587	872	+	TGME49_207403	21
TGME49_chrIb	64703	66631	1929	31	1.67715	4.39904	3.12214	164	Promoter (<=1kb)	61861	65920	4060	-	TGME49_207440	0
TGME49_chrIb	64703	66631	1929	217	3.01521	23.8972	21.7645	445	Promoter (<=1kb)	61861	65920	4060	-	TGME49_207440	0
TGME49_chrIb	64703	66631	1929	185	2.82383	20.6129	18.5579	702	Promoter (<=1kb)	61861	65920	4060	-	TGME49_207440	0
TGME49_chrIb	64703	66631	1929	671	4.94336	69.9225	67.1341	1100	Promoter (<=1kb)	61861	65920	4060	-	TGME49_207440	0
TGME49_chrIb	64703	66631	1929	66	2.02632	8.20415	6.61992	1571	Promoter (<=1kb)	61861	65920	4060	-	TGME49_207440	0
TGME49_chrIb	64703	66631	1929	20	1.54173	3.17464	2.04083	1794	Promoter (<=1kb)	61861	65920	4060	-	TGME49_207440	0
TGME49_chrIb	82996	83564	569	50	1.96571	6.49956	5.02971	380	Promoter (<=1kb)	75943	82703	6761	-	TGME49_207460	-293
TGME49_chrIb	84280	84518	239	24	1.65369	3.67751	2.47154	109	Promoter (1-2kb)	75943	82703	6761	-	TGME49_207460	-1577
TGME49_chrIb	84767	85106	340	147	2.77696	16.727	14.7792	186	Promoter (1-2kb)	86846	91224	4379	+	TGME49_207470	-1740
TGME49_chrIb	91772	92537	766	36	1.77244	4.99106	3.65656	104	Promoter (<=1kb)	92668	140198	47531	+	TGME49_207480	-131
TGME49_chrIb	91772	92537	766	162	2.79539	18.2569	16.2647	341	Promoter (<=1kb)	92668	140198	47531	+	TGME49_207480	-131
TGME49_chrIb	94019	94438	420	22	1.62249	3.43532	2.25833	98	Promoter (1-2kb)	92668	140198	47531	+	TGME49_207480	1351
TGME49_chrIb	94019	94438	420	14	1.48607	2.48071	1.44292	300	Promoter (1-2kb)	92668	140198	47531	+	TGME49_207480	1351
TGME49_chrIb	139955	140324	370	53	1.99691	6.81956	5.32647	112	Promoter (1-2kb)	141986	145927	3942	+	TGME49_207590	-1662
TGME49_chrIb	139955	140324	370	31	1.7473	4.4492	3.1592	318	Promoter (1-2kb)	141986	145927	3942	+	TGME49_207590	-1662
TGME49_chrIb	141368	141578	211	72	2.18412	8.8729	7.24773	99	Promoter (<=1kb)	141986	145927	3942	+	TGME49_207590	-408
TGME49_chrIb	141813	142364	552	47	1.93451	6.18614	4.74045	91	Promoter (<=1kb)	141986	145927	3942	+	TGME49_207590	0
TGME49_chrIb	141813	142364	552	47	1.93451	6.18614	4.74045	323	Promoter (<=1kb)	141986	145927	3942	+	TGME49_207590	0
TGME49_chrIb	141813	142364	552	18	1.56009	2.97417	1.85612	530	Promoter (<=1kb)	141986	145927	3942	+	TGME49_207590	0
TGME49_chrIb	143209	143638	430	36	1.80649	5.04386	3.69757	140	Promoter (1-2kb)	141986	145927	3942	+	TGME49_207590	1223
TGME49_chrIb	150205	150892	688	48	1.92536	6.35436	4.89974	199	Promoter (<=1kb)	146129	150302	4174	-	TGME49_207600	0
TGME49_chrIb	150205	150892	688	64	2.08582	8.06869	6.49631	493	Promoter (<=1kb)	146129	150302	4174	-	TGME49_207600	0
TGME49_chrIb	153442	153687	246	39	1.8409	5.28632	3.91648	98	Promoter (1-2kb)	152055	153929	1875	+	TGME49_207610	1387
TGME49_chrIb	189809	190206	398	14	1.49768	2.54471	1.48774	51	Promoter (<=1kb)	189415	191385	1971	+	TGME49_207650	394
TGME49_chrIb	223380	224044	665	62	2.09052	7.81818	6.25738	118	Promoter (<=1kb)	223763	230019	6257	+	TGME49_207710	0
TGME49_chrIb	254326	254667	342	16	1.52889	2.75542	1.66774	130	Promoter (<=1kb)	251566	254589	3024	-	TGME49_207740	0
TGME49_chrIb	300132	300920	789	27	1.66475	4.002	2.76215	82	Promoter (<=1kb)	299633	300831	1199	+	TGME49_207780	499
TGME49_chrIb	300132	300920	789	108	2.38618	12.6748	10.8709	605	Promoter (<=1kb)	299633	300831	1199	+	TGME49_207780	499
TGME49_chrIb	301823	302424	602	13	1.43243	2.32921	1.31633	50	Promoter (<=1kb)	300876	302329	1454	-	TGME49_207790	0
TGME49_chrIb	301823	302424	602	18	1.51199	2.9791	1.86071	391	Promoter (<=1kb)	300876	302329	1454	-	TGME49_207790	0
TGME49_chrIb	308308	308611	304	106	2.0555	12.4175	10.622	137	Promoter (<=1kb)	307969	308050	82	+	TGME49_207810	339
TGME49_chrIb	308975	309407	433	55	1.72993	7.01866	5.51579	328	Promoter (1-2kb)	307969	308050	82	+	TGME49_207810	1006
TGME49_chrIb	310743	311874	1132	52	1.72962	6.7318	5.25009	84	Promoter (1-2kb)	313288	319260	5973	+	TGME49_207820	-1414
TGME49_chrIb	310743	311874	1132	279	2.85513	30.2372	27.9745	353	Promoter (1-2kb)	313288	319260	5973	+	TGME49_207820	-1414
TGME49_chrIb	310743	311874	1132	141	2.26069	16.1089	14.1822	553	Promoter (1-2kb)	313288	319260	5973	+	TGME49_207820	-1414
TGME49_chrIb	310743	311874	1132	201	2.5463	22.2807	20.1855	793	Promoter (1-2kb)	313288	319260	5973	+	TGME49_207820	-1414
TGME49_chrIb	310743	311874	1132	133	2.23423	15.287	13.3879	974	Promoter (1-2kb)	313288	319260	5973	+	TGME49_207820	-1414
TGME49_chrIb	322365	322772	408	14	1.49768	2.54471	1.48774	48	Promoter (<=1kb)	321400	326830	5431	+	TGME49_207830	965
TGME49_chrIb	327289	327753	465	25	1.64375	3.71283	2.50432	72	Promoter (1-2kb)	326465	329137	2673	-	TGME49_207840	1384
TGME49_chrIb	328118	328728	611	26	1.66965	3.93254	2.69748	58	Promoter (<=1kb)	326465	329137	2673	-	TGME49_207840	409
TGME49_chrIb	328118	328728	611	34	1.76263	4.79679	3.47497	507	Promoter (<=1kb)	326465	329137	2673	-	TGME49_207840	409
TGME49_chrIb	333068	333292	225	53	1.99691	6.81956	5.32647	102	Promoter (<=1kb)	332856	369803	36948	+	TGME49_207865	212
TGME49_chrIb	369228	369427	200	45	1.84	5.97342	4.54744	107	Promoter (1-2kb)	371019	382847	11829	+	TGME49_207875	-1592
TGME49_chrIb	369582	369994	413	52	1.91581	6.74526	5.26286	104	Promoter (1-2kb)	371019	382847	11829	+	TGME49_207875	-1025
TGME49_chrIb	369582	369994	413	46	1.86199	6.08075	4.64877	305	Promoter (1-2kb)	371019	382847	11829	+	TGME49_207875	-1025
TGME49_chrIb	371838	372246	409	31	1.70868	4.46903	3.17773	107	Promoter (<=1kb)	371019	382847	11829	+	TGME49_207875	819
TGME49_chrIb	382940	384153	1214	61	1.86323	7.73297	6.18217	200	Promoter (<=1kb)	382974	407033	24060	+	TGME49_207880	0
TGME49_chrIb	382940	384153	1214	112	2.19601	13.0458	11.2272	405	Promoter (<=1kb)	382974	407033	24060	+	TGME49_207880	0
TGME49_chrIb	382940	384153	1214	45	1.73267	5.96598	4.54041	739	Promoter (<=1kb)	382974	407033	24060	+	TGME49_207880	0
TGME49_chrIb	436999	437549	551	31	1.7473	4.4492	3.1592	93	Promoter (<=1kb)	437184	442537	5354	+	TGME49_207920	0
TGME49_chrIb	436999	437549	551	41	1.8721	5.57943	4.18399	390	Promoter (<=1kb)	437184	442537	5354	+	TGME49_207920	0
TGME49_chrIb	447705	447944	240	72	2.18412	8.8729	7.24773	162	Promoter (<=1kb)	442434	447644	5211	-	TGME49_207930	-61
TGME49_chrIb	454491	455234	744	86	2.30893	10.3628	8.65855	136	Promoter (<=1kb)	448536	455061	6526	-	TGME49_207940	0
TGME49_chrIb	454491	455234	744	72	2.18412	8.8729	7.24773	489	Promoter (<=1kb)	448536	455061	6526	-	TGME49_207940	0
TGME49_chrIb	456919	457134	216	64	2.07239	8.05274	6.48105	99	Promoter (1-2kb)	448536	455061	6526	-	TGME49_207940	-1858
TGME49_chrIb	459457	460163	707	49	1.88578	6.42004	4.96184	192	Promoter (<=1kb)	459126	460087	962	-	TGME49_207955	0
TGME49_chrIb	459457	460163	707	53	1.9304	6.86723	5.37178	311	Promoter (<=1kb)	459126	460087	962	-	TGME49_207955	0
TGME49_chrIb	459457	460163	707	109	2.40761	12.754	10.9478	508	Promoter (<=1kb)	459126	460087	962	-	TGME49_207955	0
TGME49_chrIb	460315	460514	200	25	1.64416	3.76427	2.55209	180	Promoter (<=1kb)	459126	460087	962	-	TGME49_207955	-228
TGME49_chrIb	460748	461075	328	26	1.66074	3.87362	2.65349	97	Promoter (<=1kb)	459126	460087	962	-	TGME49_207955	-661
TGME49_chrIb	473972	474243	272	21	1.52511	3.32047	2.16382	102	Promoter (<=1kb)	462935	473320	10386	-	TGME49_207960	-652
TGME49_chrIb	474620	475007	388	31	1.642	4.47473	3.18306	300	Promoter (<=1kb)	475584	483113	7530	+	TGME49_207965	-577
TGME49_chrIb	475258	476840	1583	97	2.13584	11.5041	9.75016	460	Promoter (<=1kb)	475584	483113	7530	+	TGME49_207965	0
TGME49_chrIb	475258	476840	1583	164	2.48574	18.4618	16.4647	1036	Promoter (<=1kb)	475584	483113	7530	+	TGME49_207965	0
TGME49_chrIb	475258	476840	1583	54	1.79569	6.96019	5.46022	1508	Promoter (<=1kb)	475584	483113	7530	+	TGME49_207965	0
TGME49_chrIb	485004	485743	740	36	1.76538	4.9392	3.60853	112	Promoter (<=1kb)	484518	495312	10795	+	TGME49_207970	486
TGME49_chrIb	485004	485743	740	55	1.98598	7.07697	5.57119	349	Promoter (<=1kb)	484518	495312	10795	+	TGME49_207970	486
TGME49_chrIb	497002	497276	275	20	1.59129	3.20083	2.05317	156	Promoter (1-2kb)	495411	498432	3022	-	TGME49_207980	1156
TGME49_chrIb	517996	519497	1502	1591	5.02563	162.736	159.187	616	Promoter (<=1kb)	517009	529250	12242	+	TGME49_208020	987
TGME49_chrIb	517996	519497	1502	689	3.39881	71.7866	68.9786	999	Promoter (<=1kb)	517009	529250	12242	+	TGME49_208020	987
TGME49_chrIb	529226	529563	338	62	1.74579	7.84444	6.28242	136	Promoter (1-2kb)	531351	534471	3121	+	TGME49_208030	-1788
TGME49_chrIb	530397	532287	1891	36	1.54716	4.96696	3.63456	93	Promoter (<=1kb)	531351	534471	3121	+	TGME49_208030	0
TGME49_chrIb	530397	532287	1891	132	2.10762	15.1667	13.2707	471	Promoter (<=1kb)	531351	534471	3121	+	TGME49_208030	0
TGME49_chrIb	530397	532287	1891	132	2.11416	15.173	13.2768	874	Promoter (<=1kb)	531351	534471	3121	+	TGME49_208030	0
TGME49_chrIb	530397	532287	1891	137	2.13701	15.6332	13.7218	1069	Promoter (<=1kb)	531351	534471	3121	+	TGME49_208030	0
TGME49_chrIb	530397	532287	1891	250	2.59642	27.2093	25.0068	1542	Promoter (<=1kb)	531351	534471	3121	+	TGME49_208030	0
TGME49_chrIb	601903	602577	675	24	1.65369	3.67751	2.47154	99	Promoter (<=1kb)	595128	602127	7000	-	TGME49_208200	0
TGME49_chrIb	601903	602577	675	39	1.8409	5.28632	3.91648	323	Promoter (<=1kb)	595128	602127	7000	-	TGME49_208200	0
TGME49_chrIb	601903	602577	675	59	2.05931	7.47896	5.94044	549	Promoter (<=1kb)	595128	602127	7000	-	TGME49_208200	0
TGME49_chrIb	607944	608674	731	43	1.81102	5.73799	4.33343	102	Promoter (<=1kb)	607753	611250	3498	+	TGME49_208320	191
TGME49_chrIb	607944	608674	731	47	1.84416	6.14639	4.71082	243	Promoter (<=1kb)	607753	611250	3498	+	TGME49_208320	191
TGME49_chrIb	607944	608674	731	66	1.98547	8.25972	6.67297	587	Promoter (<=1kb)	607753	611250	3498	+	TGME49_208320	191
TGME49_chrIb	611685	612150	466	15	1.43462	2.56539	1.50678	217	Promoter (<=1kb)	611726	613317	1592	+	TGME49_208330	0
TGME49_chrIb	611685	612150	466	16	1.45515	2.70132	1.63132	356	Promoter (<=1kb)	611726	613317	1592	+	TGME49_208330	0
TGME49_chrIb	612403	612959	557	13	1.41623	2.39273	1.36254	88	Promoter (<=1kb)	613633	623527	9895	+	TGME49_208340	-674
TGME49_chrIb	612403	612959	557	106	2.28951	12.4286	10.6327	413	Promoter (<=1kb)	613633	623527	9895	+	TGME49_208340	-674
TGME49_chrIb	613179	613700	522	254	3.2207	27.7086	25.4962	162	Promoter (<=1kb)	613633	623527	9895	+	TGME49_208340	0
TGME49_chrIb	629401	630085	685	86	2.30893	10.3628	8.65855	201	Promoter (<=1kb)	630500	634460	3961	+	TGME49_208360	-415
TGME49_chrIb	635167	636704	1538	152	2.52178	17.2441	15.281	212	Promoter (<=1kb)	635900	644706	8807	+	TGME49_208370	0
TGME49_chrIb	635167	636704	1538	360	3.51724	38.4764	36.0713	600	Promoter (<=1kb)	635900	644706	8807	+	TGME49_208370	0
TGME49_chrIb	635167	636704	1538	93	2.13239	11.0639	9.32956	1378	Promoter (<=1kb)	635900	644706	8807	+	TGME49_208370	0
TGME49_chrIb	641878	642336	459	32	1.73965	4.51578	3.22155	89	Promoter (1-2kb)	642140	644105	1966	-	TGME49_208380	1769
TGME49_chrIb	643368	643608	241	31	1.7473	4.4492	3.1592	140	Promoter (<=1kb)	642140	644105	1966	-	TGME49_208380	497
TGME49_chrIb	643810	644074	265	31	1.7473	4.4492	3.1592	157	Promoter (<=1kb)	642140	644105	1966	-	TGME49_208380	31
TGME49_chrIb	681328	681813	486	20	1.59129	3.20083	2.05317	98	Promoter (1-2kb)	670160	683459	13300	-	TGME49_208410	1646
TGME49_chrIb	681328	681813	486	26	1.68489	3.92729	2.69261	316	Promoter (1-2kb)	670160	683459	13300	-	TGME49_208410	1646
TGME49_chrIb	684813	685023	211	46	1.80636	6.09291	4.66024	110	Promoter (1-2kb)	670160	683459	13300	-	TGME49_208410	-1354
TGME49_chrIb	690166	690899	734	142	2.5428	16.2029	14.2736	361	Promoter (<=1kb)	690616	704688	14073	+	TGME49_208420	0
TGME49_chrIb	708885	710149	1265	104	2.06058	12.2106	10.4253	283	Promoter (<=1kb)	703230	709736	6507	-	TGME49_208430	0
TGME49_chrIb	708885	710149	1265	126	2.16124	14.4743	12.6026	652	Promoter (<=1kb)	703230	709736	6507	-	TGME49_208430	0
TGME49_chrIb	708885	710149	1265	681	4.07921	70.9656	68.1663	940	Promoter (<=1kb)	703230	709736	6507	-	TGME49_208430	0
TGME49_chrIb	710885	711095	211	67	1.79372	8.33626	6.74598	102	Promoter (1-2kb)	709804	711311	1508	+	TGME49_208440	1081
TGME49_chrIb	716211	716769	559	65	1.76416	8.08102	6.50809	221	Promoter (<=1kb)	712002	715605	3604	-	TGME49_208450	-606
TGME49_chrIb	716211	716769	559	97	1.96513	11.5091	9.75497	347	Promoter (<=1kb)	712002	715605	3604	-	TGME49_208450	-606
TGME49_chrIb	717294	718249	956	14	1.35047	2.4659	1.42944	60	Promoter (<=1kb)	717905	717976	72	-	TGME49_208460	0
TGME49_chrIb	717294	718249	956	44	1.64096	5.84727	4.43652	333	Promoter (<=1kb)	717905	717976	72	-	TGME49_208460	0
TGME49_chrIb	717294	718249	956	98	1.98817	11.5816	9.82121	812	Promoter (<=1kb)	717905	717976	72	-	TGME49_208460	0
TGME49_chrIb	718652	718916	265	70	1.82566	8.67638	7.06522	129	Promoter (<=1kb)	719215	719286	72	+	TGME49_208470	-299
TGME49_chrIb	719524	719944	421	125	2.16338	14.4017	12.5329	179	Promoter (<=1kb)	719598	719679	82	+	TGME49_208480	0
TGME49_chrIb	738857	739210	354	36	1.8097	5.00018	3.65656	159	Promoter (<=1kb)	738812	746958	8147	+	TGME49_208510	45
TGME49_chrIb	747524	747912	389	31	1.7473	4.4492	3.1592	269	Promoter (1-2kb)	749126	761397	12272	+	TGME49_208530	-1214
TGME49_chrIb	772753	773881	1129	19	1.50485	3.07068	1.94514	126	Promoter (<=1kb)	773880	777481	3602	+	TGME49_208550	0
TGME49_chrIb	772753	773881	1129	31	1.65692	4.44742	3.1592	544	Promoter (<=1kb)	773880	777481	3602	+	TGME49_208550	0
TGME49_chrIb	772753	773881	1129	237	3.02371	25.9104	23.734	955	Promoter (<=1kb)	773880	777481	3602	+	TGME49_208550	0
TGME49_chrIb	783389	783815	427	134	2.43446	15.3975	13.4926	314	Promoter (<=1kb)	777176	783980	6805	-	TGME49_208560	165
TGME49_chrIb	783972	785500	1529	22	1.53488	3.42895	2.25833	75	Promoter (<=1kb)	777176	783980	6805	-	TGME49_208560	0
TGME49_chrIb	783972	785500	1529	47	1.80751	6.23396	4.7857	348	Promoter (<=1kb)	777176	783980	6805	-	TGME49_208560	0
TGME49_chrIb	783972	785500	1529	294	3.2748	31.7864	29.4962	765	Promoter (<=1kb)	777176	783980	6805	-	TGME49_208560	0
TGME49_chrIb	783972	785500	1529	101	2.24096	11.9166	10.1446	1155	Promoter (<=1kb)	777176	783980	6805	-	TGME49_208560	0
TGME49_chrIb	783972	785500	1529	15	1.44928	2.63308	1.56893	1486	Promoter (<=1kb)	777176	783980	6805	-	TGME49_208560	0
TGME49_chrIb	786206	786675	470	60	1.93913	7.57814	6.03474	300	Promoter (<=1kb)	785699	792390	6692	+	TGME49_208570	507
TGME49_chrIb	802783	803317	535	134	2.68335	15.362	13.458	163	Promoter (<=1kb)	803268	812626	9359	+	TGME49_208590	0
TGME49_chrIb	819963	820694	732	63	2.00634	7.93736	6.37093	213	Promoter (<=1kb)	813500	820890	7391	-	TGME49_208710	196
TGME49_chrIb	819963	820694	732	138	2.54149	15.7577	13.8428	438	Promoter (<=1kb)	813500	820890	7391	-	TGME49_208710	196
TGME49_chrIb	823700	824087	388	64	1.96172	8.03284	6.46206	139	Promoter (1-2kb)	823660	825937	2278	-	TGME49_208718	1850
TGME49_chrIb	836930	838783	1854	1647	3.63744	168.314	164.735	769	Promoter (<=1kb)	831703	838384	6682	-	TGME49_208730	0
TGME49_chrIb	836930	838783	1854	1547	3.54776	158.237	154.713	1027	Promoter (<=1kb)	831703	838384	6682	-	TGME49_208730	0
TGME49_chrIb	836930	838783	1854	859	2.8145	88.9262	85.9453	1455	Promoter (<=1kb)	831703	838384	6682	-	TGME49_208730	0
TGME49_chrIb	840489	840806	318	176	1.78679	19.6993	17.6675	162	Promoter (1-2kb)	838555	842088	3534	-	TGME49_208740	1282
TGME49_chrIb	851400	851786	387	27	1.65266	3.96922	2.73168	60	Promoter (1-2kb)	849861	853599	3739	-	TGME49_208760	1813
TGME49_chrIb	851400	851786	387	13	1.45089	2.40772	1.37622	325	Promoter (1-2kb)	849861	853599	3739	-	TGME49_208760	1813
TGME49_chrIb	854252	854451	200	15	1.5	2.66097	1.59445	96	Promoter (<=1kb)	854780	855861	1082	+	TGME49_208770	-329
TGME49_chrIb	855839	856671	833	31	1.7378	4.44442	3.1592	118	Promoter (<=1kb)	856842	860206	3365	+	TGME49_208780	-171
TGME49_chrIb	855839	856671	833	29	1.70149	4.19857	2.9349	432	Promoter (<=1kb)	856842	860206	3365	+	TGME49_208780	-171
TGME49_chrIb	855839	856671	833	14	1.47947	2.47701	1.43956	640	Promoter (<=1kb)	856842	860206	3365	+	TGME49_208780	-171
TGME49_chrIb	864831	865937	1107	20	1.59129	3.20083	2.05317	143	Promoter (<=1kb)	860352	865122	4771	-	TGME49_208790	0
TGME49_chrIb	864831	865937	1107	34	1.7785	4.7211	3.4041	409	Promoter (<=1kb)	860352	865122	4771	-	TGME49_208790	0
TGME49_chrIb	864831	865937	1107	86	2.30893	10.3628	8.65855	617	Promoter (<=1kb)	860352	865122	4771	-	TGME49_208790	0
TGME49_chrIb	864831	865937	1107	29	1.7161	4.18456	2.92182	1001	Promoter (<=1kb)	860352	865122	4771	-	TGME49_208790	0
TGME49_chrIb	870015	870284	270	51	1.96138	6.63209	5.15557	145	Promoter (<=1kb)	871216	875642	4427	+	TGME49_208810	-932
TGME49_chrIb	872349	872923	575	18	1.56009	2.97417	1.85612	124	Promoter (1-2kb)	871216	875642	4427	+	TGME49_208810	1133
TGME49_chrIb	872349	872923	575	18	1.56009	2.97417	1.85612	304	Promoter (1-2kb)	871216	875642	4427	+	TGME49_208810	1133
TGME49_chrIb	872349	872923	575	22	1.62249	3.43532	2.25833	546	Promoter (1-2kb)	871216	875642	4427	+	TGME49_208810	1133
TGME49_chrIb	886611	887596	986	66	2.03166	8.25225	6.66585	150	Promoter (<=1kb)	875353	887192	11840	-	TGME49_208820	0
TGME49_chrIb	886611	887596	986	54	1.9082	6.91096	5.41343	866	Promoter (<=1kb)	875353	887192	11840	-	TGME49_208820	0
TGME49_chrIb	888177	888764	588	72	2.04489	8.82667	7.20893	258	Promoter (<=1kb)	875353	887192	11840	-	TGME49_208820	-985
TGME49_chrIb	888177	888764	588	38	1.73353	5.16873	3.81496	474	Promoter (<=1kb)	875353	887192	11840	-	TGME49_208820	-985
TGME49_chrIb	892996	893476	481	71	2.13201	8.74964	7.13542	80	Promoter (1-2kb)	888008	891283	3276	-	TGME49_208830	-1713
TGME49_chrIb	892996	893476	481	63	2.08459	7.96295	6.39536	382	Promoter (1-2kb)	888008	891283	3276	-	TGME49_208830	-1713
TGME49_chrIb	905217	905464	248	51	1.93418	6.58136	5.1074	103	Promoter (<=1kb)	891410	906204	14795	-	TGME49_208842	740
TGME49_chrIb	906273	907090	818	32	1.7301	4.56547	3.26801	73	Promoter (<=1kb)	906714	909228	2515	+	TGME49_208850	0
TGME49_chrIb	906273	907090	818	127	2.5716	14.6111	12.7332	318	Promoter (<=1kb)	906714	909228	2515	+	TGME49_208850	0
TGME49_chrIb	906273	907090	818	43	1.86155	5.79076	4.38314	596	Promoter (<=1kb)	906714	909228	2515	+	TGME49_208850	0
TGME49_chrIb	907440	909185	1746	57	2.00348	7.30439	5.78087	426	Promoter (<=1kb)	906714	909228	2515	+	TGME49_208850	726
TGME49_chrIb	907440	909185	1746	26	1.65794	3.90538	2.68301	635	Promoter (<=1kb)	906714	909228	2515	+	TGME49_208850	726
TGME49_chrIb	907440	909185	1746	89	2.26757	10.7028	8.98589	1273	Promoter (<=1kb)	906714	909228	2515	+	TGME49_208850	726
TGME49_chrIb	907440	909185	1746	41	1.8244	5.50876	4.12593	1608	Promoter (<=1kb)	906714	909228	2515	+	TGME49_208850	726
TGME49_chrIb	930669	931287	619	22	1.61591	3.39494	2.23256	79	Promoter (<=1kb)	931465	934582	3118	+	TGME49_208980	-178
TGME49_chrIb	930669	931287	619	72	2.18341	8.86707	7.24747	391	Promoter (<=1kb)	931465	934582	3118	+	TGME49_208980	-178
TGME49_chrIb	931661	932175	515	75	2.21322	9.21922	7.57911	300	Promoter (<=1kb)	931465	934582	3118	+	TGME49_208980	196
TGME49_chrIb	932646	932921	276	29	1.7161	4.18456	2.92182	103	Promoter (1-2kb)	931465	934582	3118	+	TGME49_208980	1181
TGME49_chrIb	933565	933764	200	22	1.62249	3.43532	2.25833	188	Promoter (1-2kb)	935520	938840	3321	+	TGME49_208990	-1756
TGME49_chrIb	980522	981175	654	94	2.37133	11.1421	9.4007	119	Promoter (1-2kb)	981260	982520	1261	-	TGME49_209005	1345
TGME49_chrIb	980522	981175	654	53	1.99691	6.81956	5.32647	320	Promoter (1-2kb)	981260	982520	1261	-	TGME49_209005	1345
TGME49_chrIb	996397	996815	419	16	1.30902	2.68417	1.61563	54	Promoter (<=1kb)	997417	1004488	7072	+	TGME49_209030	-602
TGME49_chrIb	996397	996815	419	49	1.55417	6.42115	4.9629	291	Promoter (<=1kb)	997417	1004488	7072	+	TGME49_209030	-602
TGME49_chrIb	997296	999151	1856	86	1.738	10.37	8.66549	256	Promoter (<=1kb)	997417	1004488	7072	+	TGME49_209030	0
TGME49_chrIb	997296	999151	1856	326	2.53302	34.9888	32.6408	546	Promoter (<=1kb)	997417	1004488	7072	+	TGME49_209030	0
TGME49_chrIb	997296	999151	1856	1193	4.28357	122.582	119.307	884	Promoter (<=1kb)	997417	1004488	7072	+	TGME49_209030	0
TGME49_chrIb	997296	999151	1856	358	2.60085	38.3003	35.8977	1263	Promoter (<=1kb)	997417	1004488	7072	+	TGME49_209030	0
TGME49_chrIb	997296	999151	1856	454	2.81602	48.0055	45.467	1588	Promoter (<=1kb)	997417	1004488	7072	+	TGME49_209030	0
TGME49_chrIb	1004888	1005860	973	97	2.0423	11.516	9.76168	277	Promoter (<=1kb)	1001083	1005392	4310	-	TGME49_209040	0
TGME49_chrIb	1004888	1005860	973	266	2.84926	28.9213	26.6852	612	Promoter (<=1kb)	1001083	1005392	4310	-	TGME49_209040	0
TGME49_chrIb	1006010	1006209	200	24	1.50231	3.59701	2.40814	92	Promoter (<=1kb)	1001083	1005392	4310	-	TGME49_209040	-618
TGME49_chrIb	1014207	1015087	881	72	2.06612	8.84217	7.22376	355	Promoter (1-2kb)	1009857	1016913	7057	-	TGME49_209050	1826
TGME49_chrIb	1014207	1015087	881	246	3.17965	26.8082	24.6141	687	Promoter (1-2kb)	1009857	1016913	7057	-	TGME49_209050	1826
TGME49_chrIb	1015230	1015580	351	63	2.01288	7.90783	6.34277	134	Promoter (1-2kb)	1009857	1016913	7057	-	TGME49_209050	1333
TGME49_chrIb	1015976	1016537	562	53	1.93691	6.84209	5.34785	166	Promoter (<=1kb)	1009857	1016913	7057	-	TGME49_209050	376
TGME49_chrIb	1015976	1016537	562	86	2.22161	10.3913	8.68603	430	Promoter (<=1kb)	1009857	1016913	7057	-	TGME49_209050	376
TGME49_chrIb	1033712	1034345	634	22	1.62249	3.43532	2.25833	110	Promoter (<=1kb)	1031897	1034186	2290	-	TGME49_209080	0
TGME49_chrIb	1033712	1034345	634	13	1.46648	2.34216	1.31633	317	Promoter (<=1kb)	1031897	1034186	2290	-	TGME49_209080	0
TGME49_chrIb	1033712	1034345	634	47	1.93451	6.18614	4.74045	529	Promoter (<=1kb)	1031897	1034186	2290	-	TGME49_209080	0
TGME49_chrIb	1068853	1069674	822	56	2.02811	7.14606	5.63029	98	Promoter (<=1kb)	1057112	1068856	11745	-	TGME49_209130	0
TGME49_chrIb	1068853	1069674	822	126	2.62095	14.4766	12.6026	321	Promoter (<=1kb)	1057112	1068856	11745	-	TGME49_209130	0
TGME49_chrIb	1068853	1069674	822	79	2.24653	9.60614	7.93994	641	Promoter (<=1kb)	1057112	1068856	11745	-	TGME49_209130	0
TGME49_chrIb	1075295	1075986	692	113	2.52734	13.1866	11.3602	115	Promoter (<=1kb)	1069270	1075438	6169	-	TGME49_209140	0
TGME49_chrIb	1075295	1075986	692	56	2.02811	7.14606	5.63029	340	Promoter (<=1kb)	1069270	1075438	6169	-	TGME49_209140	0
TGME49_chrIb	1075295	1075986	692	75	2.21532	9.23657	7.59053	572	Promoter (<=1kb)	1069270	1075438	6169	-	TGME49_209140	0
TGME49_chrIb	1076481	1076832	352	14	1.49768	2.54471	1.48774	95	Promoter (<=1kb)	1075531	1080179	4649	+	TGME49_209150	950
TGME49_chrIb	1076481	1076832	352	50	1.96571	6.49956	5.02971	205	Promoter (<=1kb)	1075531	1080179	4649	+	TGME49_209150	950
TGME49_chrIb	1091000	1091337	338	56	2.02811	7.14606	5.63029	166	Promoter (<=1kb)	1079617	1090088	10472	-	TGME49_209160	-912
TGME49_chrIb	1093041	1093559	519	17	1.46036	2.79641	1.70546	47	Promoter (<=1kb)	1091485	1094311	2827	-	TGME49_209170	752
TGME49_chrIb	1093041	1093559	519	26	1.5667	3.82713	2.61038	165	Promoter (<=1kb)	1091485	1094311	2827	-	TGME49_209170	752
TGME49_chrIb	1097135	1099320	2186	27	1.48423	4.01793	2.77708	93	Promoter (<=1kb)	1099011	1102175	3165	+	TGME49_209180	0
TGME49_chrIb	1097135	1099320	2186	135	2.14419	15.4442	13.5379	384	Promoter (<=1kb)	1099011	1102175	3165	+	TGME49_209180	0
TGME49_chrIb	1097135	1099320	2186	153	2.22672	17.2705	15.3066	760	Promoter (<=1kb)	1099011	1102175	3165	+	TGME49_209180	0
TGME49_chrIb	1097135	1099320	2186	151	2.22361	17.1114	15.154	1203	Promoter (<=1kb)	1099011	1102175	3165	+	TGME49_209180	0
TGME49_chrIb	1097135	1099320	2186	427	3.22631	45.2259	42.725	1409	Promoter (<=1kb)	1099011	1102175	3165	+	TGME49_209180	0
TGME49_chrIb	1097135	1099320	2186	466	3.36416	49.2245	46.6705	1647	Promoter (<=1kb)	1099011	1102175	3165	+	TGME49_209180	0
TGME49_chrIb	1097135	1099320	2186	80	1.86579	9.75292	8.08108	1946	Promoter (<=1kb)	1099011	1102175	3165	+	TGME49_209180	0
TGME49_chrIb	1100123	1100350	228	31	1.52133	4.43226	3.15317	168	Promoter (1-2kb)	1099011	1102175	3165	+	TGME49_209180	1112
TGME49_chrIb	1110499	1112576	2078	18	1.55763	2.95983	1.85542	66	Promoter (<=1kb)	1111748	1120948	9201	+	TGME49_209200	0
TGME49_chrIb	1110499	1112576	2078	20	1.59129	3.20083	2.05317	184	Promoter (<=1kb)	1111748	1120948	9201	+	TGME49_209200	0
TGME49_chrIb	1110499	1112576	2078	56	2.02811	7.14606	5.63029	669	Promoter (<=1kb)	1111748	1120948	9201	+	TGME49_209200	0
TGME49_chrIb	1110499	1112576	2078	180	2.99537	20.0772	18.0355	1035	Promoter (<=1kb)	1111748	1120948	9201	+	TGME49_209200	0
TGME49_chrIb	1110499	1112576	2078	190	3.05777	21.0751	19.0084	1315	Promoter (<=1kb)	1111748	1120948	9201	+	TGME49_209200	0
TGME49_chrIb	1110499	1112576	2078	130	2.65215	14.9168	13.0277	1542	Promoter (<=1kb)	1111748	1120948	9201	+	TGME49_209200	0
TGME49_chrIb	1110499	1112576	2078	44	1.90331	5.8794	4.45866	1781	Promoter (<=1kb)	1111748	1120948	9201	+	TGME49_209200	0
TGME49_chrIb	1118906	1119351	446	41	1.8721	5.57943	4.18399	99	Promoter (1-2kb)	1121324	1134687	13364	+	TGME49_209210	-1973
TGME49_chrIb	1118906	1119351	446	65	2.12172	8.16363	6.58127	305	Promoter (1-2kb)	1121324	1134687	13364	+	TGME49_209210	-1973
TGME49_chrIb	1122020	1123001	982	101	2.43374	11.9437	10.1671	169	Promoter (<=1kb)	1121324	1134687	13364	+	TGME49_209210	696
TGME49_chrIb	1122020	1123001	982	86	2.30893	10.3628	8.65855	852	Promoter (<=1kb)	1121324	1134687	13364	+	TGME49_209210	696
TGME49_chrIb	1141648	1142519	872	79	2.12168	9.65639	7.98828	263	Promoter (<=1kb)	1135390	1142063	6674	-	TGME49_209240	0
TGME49_chrIb	1141648	1142519	872	186	2.80162	20.6999	18.6431	559	Promoter (<=1kb)	1135390	1142063	6674	-	TGME49_209240	0
TGME49_chrIb	1141648	1142519	872	138	2.51383	15.7424	13.8279	768	Promoter (<=1kb)	1135390	1142063	6674	-	TGME49_209240	0
TGME49_chrIb	1143943	1144701	759	17	1.49921	2.86168	1.7655	116	Promoter (1-2kb)	1142575	1152465	9891	+	TGME49_209250	1368
TGME49_chrIb	1143943	1144701	759	35	1.72234	4.851	3.5258	360	Promoter (1-2kb)	1142575	1152465	9891	+	TGME49_209250	1368
TGME49_chrIb	1143943	1144701	759	63	1.99275	7.90206	6.33725	572	Promoter (1-2kb)	1142575	1152465	9891	+	TGME49_209250	1368
TGME49_chrIb	1158400	1159787	1388	19	1.56342	3.1158	1.98671	101	Promoter (<=1kb)	1153499	1158383	4885	-	TGME49_209260	-17
TGME49_chrIb	1158400	1159787	1388	18	1.5412	2.94113	1.83828	361	Promoter (<=1kb)	1153499	1158383	4885	-	TGME49_209260	-17
TGME49_chrIb	1158400	1159787	1388	39	1.82198	5.28806	3.91812	749	Promoter (<=1kb)	1153499	1158383	4885	-	TGME49_209260	-17
TGME49_chrIb	1158400	1159787	1388	52	1.97568	6.74237	5.26009	1211	Promoter (<=1kb)	1153499	1158383	4885	-	TGME49_209260	-17
TGME49_chrIb	1168988	1169379	392	24	1.65369	3.67751	2.47154	64	Promoter (<=1kb)	1160758	1168508	7751	-	TGME49_209270	-480
TGME49_chrIb	1190872	1192102	1231	13	1.46648	2.34216	1.31633	50	Promoter (<=1kb)	1190397	1192528	2132	-	TGME49_209290	426
TGME49_chrIb	1190872	1192102	1231	56	2.02811	7.14606	5.63029	300	Promoter (<=1kb)	1190397	1192528	2132	-	TGME49_209290	426
TGME49_chrIb	1190872	1192102	1231	241	3.36979	26.3198	24.1346	795	Promoter (<=1kb)	1190397	1192528	2132	-	TGME49_209290	426
TGME49_chrIb	1190872	1192102	1231	101	2.43374	11.9437	10.1671	1080	Promoter (<=1kb)	1190397	1192528	2132	-	TGME49_209290	426
TGME49_chrIb	1216677	1217281	605	19	1.51817	3.12714	1.99714	48	Promoter (<=1kb)	1218129	1229282	11154	+	TGME49_209440	-848
TGME49_chrIb	1216677	1217281	605	85	2.13075	10.2448	8.54947	279	Promoter (<=1kb)	1218129	1229282	11154	+	TGME49_209440	-848
TGME49_chrIb	1218439	1219247	809	56	1.85676	7.17142	5.65436	165	Promoter (<=1kb)	1218129	1229282	11154	+	TGME49_209440	310
TGME49_chrIb	1218439	1219247	809	38	1.69265	5.15577	3.80271	386	Promoter (<=1kb)	1218129	1229282	11154	+	TGME49_209440	310
TGME49_chrIb	1218439	1219247	809	26	1.5653	3.81611	2.60011	689	Promoter (<=1kb)	1218129	1229282	11154	+	TGME49_209440	310
TGME49_chrIb	1241034	1241580	547	41	1.8721	5.57943	4.18399	218	Promoter (<=1kb)	1228690	1241660	12971	-	TGME49_209450	80
TGME49_chrIb	1241034	1241580	547	29	1.7161	4.18456	2.92182	396	Promoter (<=1kb)	1228690	1241660	12971	-	TGME49_209450	80
TGME49_chrIb	1244237	1244600	364	22	1.62249	3.43532	2.25833	122	Promoter (<=1kb)	1244291	1248773	4483	+	TGME49_209460	0
TGME49_chrIb	1256012	1256433	422	20	1.59129	3.20083	2.05317	292	Promoter (<=1kb)	1256193	1260018	3826	+	TGME49_209485	0
TGME49_chrIb	1264466	1265059	594	16	1.45377	2.69209	1.62286	381	Promoter (<=1kb)	1259627	1265450	5824	-	TGME49_209490	391
TGME49_chrIb	1265478	1266085	608	37	1.68964	5.12943	3.77801	93	Promoter (<=1kb)	1259627	1265450	5824	-	TGME49_209490	-28
TGME49_chrIb	1268556	1269727	1172	185	2.57961	20.585	18.5306	285	Promoter (<=1kb)	1269157	1281822	12666	+	TGME49_209500	0
TGME49_chrIb	1268556	1269727	1172	176	2.53623	19.7018	17.6699	541	Promoter (<=1kb)	1269157	1281822	12666	+	TGME49_209500	0
TGME49_chrIb	1268556	1269727	1172	172	2.51509	19.2729	17.2525	803	Promoter (<=1kb)	1269157	1281822	12666	+	TGME49_209500	0
TGME49_chrIb	1268556	1269727	1172	21	1.48616	3.2994	2.14434	1009	Promoter (<=1kb)	1269157	1281822	12666	+	TGME49_209500	0
TGME49_chrIb	1281134	1281667	534	32	1.68453	4.55961	3.26246	83	Promoter (1-2kb)	1283563	1285791	2229	+	TGME49_209510	-1896
TGME49_chrIb	1281134	1281667	534	49	1.86143	6.36206	4.90702	362	Promoter (1-2kb)	1283563	1285791	2229	+	TGME49_209510	-1896
TGME49_chrIb	1284915	1285439	525	24	1.6	3.65154	2.4586	52	Promoter (1-2kb)	1283563	1285791	2229	+	TGME49_209510	1352
TGME49_chrIb	1284915	1285439	525	88	2.21688	10.5666	8.85482	362	Promoter (1-2kb)	1283563	1285791	2229	+	TGME49_209510	1352
TGME49_chrIb	1335250	1335671	422	138	2.64074	15.7357	13.8215	295	Promoter (1-2kb)	1332259	1333698	1440	-	TGME49_209560	-1552
TGME49_chrIb	1354324	1355241	918	188	2.98287	20.8939	18.833	274	Promoter (<=1kb)	1353485	1354820	1336	-	TGME49_209585	0
TGME49_chrIb	1354324	1355241	918	86	2.25564	10.3658	8.66143	581	Promoter (<=1kb)	1353485	1354820	1336	-	TGME49_209585	0
TGME49_chrIb	1354324	1355241	918	58	2.01284	7.38045	5.85325	806	Promoter (<=1kb)	1353485	1354820	1336	-	TGME49_209585	0
TGME49_chrIb	1359448	1359732	285	33	1.75651	4.63209	3.33028	155	Promoter (<=1kb)	1356136	1359013	2878	-	TGME49_209600	-435
TGME49_chrIb	1360088	1360287	200	44	1.90331	5.8794	4.45866	92	Promoter (1-2kb)	1356136	1359013	2878	-	TGME49_209600	-1075
TGME49_chrIb	1392742	1393493	752	24	1.65369	3.67751	2.47154	142	Promoter (<=1kb)	1392660	1394220	1561	+	TGME49_209670	82
TGME49_chrIb	1392742	1393493	752	113	2.52734	13.1866	11.3602	489	Promoter (<=1kb)	1392660	1394220	1561	+	TGME49_209670	82
TGME49_chrIb	1404913	1405749	837	75	2.15641	9.16371	7.52607	134	Promoter (<=1kb)	1404969	1407037	2069	+	TGME49_209700	0
TGME49_chrIb	1404913	1405749	837	18	1.53496	2.97928	1.86083	693	Promoter (<=1kb)	1404969	1407037	2069	+	TGME49_209700	0
TGME49_chrIb	1410485	1411017	533	17	1.50943	2.89219	1.79348	59	Promoter (<=1kb)	1408567	1410954	2388	-	TGME49_209710	0
TGME49_chrIb	1410485	1411017	533	44	1.83864	5.82423	4.41477	425	Promoter (<=1kb)	1408567	1410954	2388	-	TGME49_209710	0
TGME49_chrIb	1412922	1414006	1085	21	1.60891	3.35205	2.19296	222	Promoter (1-2kb)	1411084	1413174	2091	+	TGME49_209720	1838
TGME49_chrIb	1412922	1414006	1085	97	2.40253	11.5402	9.78108	544	Promoter (1-2kb)	1411084	1413174	2091	+	TGME49_209720	1838
TGME49_chrIb	1412922	1414006	1085	26	1.68489	3.92729	2.69261	828	Promoter (1-2kb)	1411084	1413174	2091	+	TGME49_209720	1838
TGME49_chrIb	1422850	1423188	339	41	1.8721	5.57943	4.18399	251	Promoter (<=1kb)	1413877	1423061	9185	-	TGME49_209730	0
TGME49_chrIb	1427594	1427883	290	29	1.7161	4.18456	2.92182	82	Promoter (<=1kb)	1428284	1433356	5073	+	TGME49_209755	-401
TGME49_chrIb	1428044	1428264	221	62	2.09052	7.81818	6.25738	115	Promoter (<=1kb)	1428284	1433356	5073	+	TGME49_209755	-20
TGME49_chrIb	1459839	1460401	563	59	2.05931	7.47896	5.94044	130	Promoter (<=1kb)	1460357	1465113	4757	+	TGME49_209800	0
TGME49_chrIb	1459839	1460401	563	109	2.49614	12.767	10.9568	399	Promoter (<=1kb)	1460357	1465113	4757	+	TGME49_209800	0
TGME49_chrIb	1460610	1461042	433	36	1.8097	5.00018	3.65656	217	Promoter (<=1kb)	1460357	1465113	4757	+	TGME49_209800	253
TGME49_chrIb	1463694	1464186	493	44	1.90331	5.8794	4.45866	103	Promoter (1-2kb)	1464227	1465240	1014	-	TGME49_209810	1054
TGME49_chrIb	1473734	1473948	215	56	2.02811	7.14606	5.63029	99	Promoter (<=1kb)	1474353	1481347	6995	+	TGME49_209830	-405
TGME49_chrIb	1492897	1493276	380	65	2.12172	8.16363	6.58127	263	Promoter (<=1kb)	1493305	1498765	5461	+	TGME49_209860	-29
TGME49_chrIb	1539712	1541178	1467	213	2.87465	23.4889	21.3662	432	Promoter (<=1kb)	1533287	1540274	6988	-	TGME49_209890	0
TGME49_chrIb	1539712	1541178	1467	36	1.68182	4.95684	3.62511	909	Promoter (<=1kb)	1533287	1540274	6988	-	TGME49_209890	0
TGME49_chrIb	1539712	1541178	1467	47	1.78976	6.20175	4.75519	1280	Promoter (<=1kb)	1533287	1540274	6988	-	TGME49_209890	0
TGME49_chrIb	1547613	1547986	374	24	1.58212	3.65455	2.46146	98	Promoter (1-2kb)	1549006	1553167	4162	+	TGME49_209920	-1020
TGME49_chrIb	1549150	1549417	268	13	1.42929	2.4209	1.3883	225	Promoter (<=1kb)	1549006	1553167	4162	+	TGME49_209920	144
TGME49_chrIb	1549579	1549809	231	98	2.24551	11.6271	9.86503	107	Promoter (<=1kb)	1549006	1553167	4162	+	TGME49_209920	573
TGME49_chrIb	1550516	1550864	349	76	2.09953	9.24979	7.60319	170	Promoter (1-2kb)	1549006	1553167	4162	+	TGME49_209920	1510
TGME49_chrIb	1552676	1553026	351	20	1.54696	3.13158	2.00129	149	Promoter (<=1kb)	1553579	1556193	2615	+	TGME49_209930	-553
TGME49_chrIb	1555842	1556300	459	24	1.65006	3.65471	2.46157	99	Promoter (1-2kb)	1557624	1564402	6779	+	TGME49_209940	-1324
TGME49_chrIb	1559369	1559666	298	62	2.0339	7.82212	6.26109	168	Promoter (1-2kb)	1557624	1564402	6779	+	TGME49_209940	1745
TGME49_chrIb	1565940	1566594	655	59	1.97939	7.44526	5.91493	113	Promoter (<=1kb)	1566724	1566900	177	+	TGME49_209945	-130
TGME49_chrIb	1565940	1566594	655	150	2.66015	17.0176	15.0624	386	Promoter (<=1kb)	1566724	1566900	177	+	TGME49_209945	-130
TGME49_chrIb	1574715	1575331	617	47	1.83325	6.19209	4.74606	96	Promoter (<=1kb)	1569469	1574957	5489	-	TGME49_209950	0
TGME49_chrIb	1574715	1575331	617	136	2.51269	15.5893	13.6791	318	Promoter (<=1kb)	1569469	1574957	5489	-	TGME49_209950	0
TGME49_chrIb	1576368	1578100	1733	234	3.0785	25.6104	23.4411	155	Promoter (<=1kb)	1576675	1594112	17438	+	TGME49_209960	0
TGME49_chrIb	1576368	1578100	1733	319	3.50696	34.3237	31.987	435	Promoter (<=1kb)	1576675	1594112	17438	+	TGME49_209960	0
TGME49_chrIb	1576368	1578100	1733	39	1.7753	5.32392	3.95189	1016	Promoter (<=1kb)	1576675	1594112	17438	+	TGME49_209960	0
TGME49_chrIb	1576368	1578100	1733	26	1.62426	3.82015	2.60387	1272	Promoter (<=1kb)	1576675	1594112	17438	+	TGME49_209960	0
TGME49_chrIb	1576368	1578100	1733	18	1.50741	2.98402	1.86524	1427	Promoter (<=1kb)	1576675	1594112	17438	+	TGME49_209960	0
TGME49_chrIb	1576368	1578100	1733	15	1.48189	2.65369	1.58779	1482	Promoter (<=1kb)	1576675	1594112	17438	+	TGME49_209960	0
TGME49_chrIb	1595010	1595209	200	34	1.7785	4.7211	3.4041	95	Promoter (<=1kb)	1595187	1611440	16254	+	TGME49_209970	0
TGME49_chrIb	1612701	1613220	520	44	1.82992	5.82341	4.41402	111	Promoter (1-2kb)	1612261	1614656	2396	-	TGME49_209985	1436
TGME49_chrIb	1612701	1613220	520	16	1.46402	2.69929	1.62943	417	Promoter (1-2kb)	1612261	1614656	2396	-	TGME49_209985	1436
TGME49_chrIb	1613968	1615290	1323	42	1.71756	5.65312	4.25347	184	Promoter (<=1kb)	1612261	1614656	2396	-	TGME49_209985	0
TGME49_chrIb	1613968	1615290	1323	100	2.14466	11.8078	10.0397	455	Promoter (<=1kb)	1612261	1614656	2396	-	TGME49_209985	0
TGME49_chrIb	1613968	1615290	1323	13	1.39008	2.37079	1.34246	738	Promoter (<=1kb)	1612261	1614656	2396	-	TGME49_209985	0
TGME49_chrIb	1613968	1615290	1323	88	2.07188	10.5846	8.87216	1120	Promoter (<=1kb)	1612261	1614656	2396	-	TGME49_209985	0
TGME49_chrIb	1617628	1618848	1221	185	2.54864	20.5903	18.5358	306	Promoter (<=1kb)	1616193	1617649	1457	-	TGME49_210095	0
TGME49_chrIb	1617628	1618848	1221	170	2.44039	19.0512	17.038	732	Promoter (<=1kb)	1616193	1617649	1457	-	TGME49_210095	0
TGME49_chrIX	4957294	4957499	206	21	1.55993	3.25519	2.10342	196	Promoter (1-2kb)	4958993	4966281	7289	+	TGME49_210210	-1494
TGME49_chrIX	4955682	4955896	215	57	1.96026	7.28116	5.75884	111	Promoter (<=1kb)	4955090	4955489	400	-	TGME49_210220	-193
TGME49_chrIX	4953594	4953966	373	31	1.67452	4.37939	3.1038	272	Promoter (1-2kb)	4948446	4954974	6529	-	TGME49_210230	1008
TGME49_chrIX	4954730	4954929	200	28	1.63721	4.05424	2.81083	52	Promoter (<=1kb)	4948446	4954974	6529	-	TGME49_210230	45
TGME49_chrIX	4944868	4945067	200	44	1.90331	5.8794	4.45866	185	Promoter (1-2kb)	4943083	4948308	5226	+	TGME49_210235	1785
TGME49_chrIX	4931022	4931923	902	29	1.71674	4.24523	2.97845	117	Promoter (<=1kb)	4932113	4942845	10733	+	TGME49_210245	-190
TGME49_chrIX	4931022	4931923	902	107	2.45603	12.5442	10.7445	403	Promoter (<=1kb)	4932113	4942845	10733	+	TGME49_210245	-190
TGME49_chrIX	4931022	4931923	902	49	1.94293	6.40938	4.95174	672	Promoter (<=1kb)	4932113	4942845	10733	+	TGME49_210245	-190
TGME49_chrIX	4931022	4931923	902	22	1.60996	3.40392	2.24087	876	Promoter (<=1kb)	4932113	4942845	10733	+	TGME49_210245	-190
TGME49_chrIX	4932126	4932421	296	21	1.58968	3.27793	2.12445	71	Promoter (<=1kb)	4932113	4942845	10733	+	TGME49_210245	13
TGME49_chrIX	4927843	4928843	1001	31	1.7473	4.4492	3.1592	55	Promoter (<=1kb)	4925289	4928046	2758	-	TGME49_210255	0
[truncated: 11,942 more rows]

## Sheet: APX2I-2-expressing-MORC-2Ty
Chromosome	Start	End	Width	Score	Signal Value	'-log10pvalue	'-log10qvalue	Peak_summit	Annotation	Gene Start	Gene End	Gene Length	Gene Strand	Gene Id	Distance To TSS
[truncated: 10,090 more rows]

[truncated: 1 more sheets: APX2I-2-depleted-MORC-2Ty]
