# Supplementary material for: The transcription factor AP2XI-2 is a key negative regulator of Toxoplasma gondii merogony
Source: Nat Commun. 2024 Jan 26;15:793. doi: 10.1038/s41467-024-44967-z (PMC10817966; doi:10.1038/s41467-024-44967-z)
Supplement: Supplementary file 7 — Supplementary Data 4 [file 41467_2024_44967_MOESM7_ESM.xlsx]

## Sheet: Selected AP2s
Gene ID	Pru::AP2XI-2-mAID_-IAA_1 pH 7.4 FPKM	Pru::AP2XI-2-mAID_-IAA_2 pH 7.4 FPKM	Pru::AP2XI-2-mAID_-IAA_3 pH 7.4 FPKM	Pru::AP2XI-2-mAID_-IAA_4 pH 7.4 FPKM	Pru::AP2XI-2-mAID_+IAA_1 pH 7.4 FPKM	Pru::AP2XI-2-mAID_+IAA_2 pH 7.4 FPKM	Pru::AP2XI-2-mAID_+IAA_3 pH 7.4 FPKM	Pru::AP2XI-2-mAID_+IAA_4 pH 7.4 FPKM	Pru::AP2XI-2-mAID_-IAA_1 pH 8.2 FPKM	Pru::AP2XI-2-mAID_-IAA_2 pH 8.2 FPKM	Pru::AP2XI-2-mAID_-IAA_3 pH 8.2 FPKM	Pru::AP2XI-2-mAID_-IAA_4 pH 8.2 FPKM	Pru::AP2XI-2-mAID_+IAA_1 pH 8.2 FPKM	Pru::AP2XI-2-mAID_+IAA_2 pH 8.2 FPKM	Pru::AP2XI-2-mAID_+IAA_3 pH 8.2 FPKM	Pru::AP2XI-2-mAID_+IAA_4 pH 8.2 FPKM	Pru::AP2XII-1-mAID_-IAA_1 pH 7.4 FPKM	Pru::AP2XII-1-mAID_-IAA_2 pH 7.4 FPKM	Pru::AP2XII-1-mAID_-IAA_3 pH 7.4 FPKM	Pru::AP2XII-1-mAID_-IAA_4 pH 7.4 FPKM	Pru::AP2XII-1-mAID_+IAA_1 pH 7.4 FPKM	Pru::AP2XII-1-mAID_+IAA_2 pH 7.4 FPKM	Pru::AP2XII-1-mAID_+IAA_3 pH 7.4 FPKM	Pru::AP2XII-1-mAID_+IAA_4 pH 7.4 FPKM	Pru::AP2XII-1-mAID_-IAA_1 pH 8.2 FPKM	Pru::AP2XII-1-mAID_-IAA_2 pH 8.2 FPKM	Pru::AP2XII-1-mAID_-IAA_3 pH 8.2 FPKM	Pru::AP2XII-1-mAID_-IAA_4 pH 8.2 FPKM	Pru::AP2XII-1-mAID_+IAA_1 pH 8.2 FPKM	Pru::AP2XII-1-mAID_+IAA_2 pH 8.2FPKM	Pru::AP2XII-1-mAID_+IAA_3 pH 8.2 FPKM	Pru::AP2XII-1-mAID_+IAA_4 pH 8.2 FPKM	Desc
TGME49_208020	21.42	27.01	24.22	26.2	65.11	74.83	66.94	79.22	21.2	23.06	23.26	21.12	96.87	100.73	109.8	103.91	27.83	31.7	33.4	30.3	150.82	152.22	154.3	141.14	135.51	159.9	132.99	166.66	182.65	184.06	191.84	181.47	product=AP2 domain transcription factor AP2Ib-1
TGME49_215895	13.92	14.84	13.13	14.34	113.23	112.86	116.58	114.34	2.21	2.59	2.67	3.02	144.54	138.55	134.91	140.5	8.87	9.98	9.69	10.24	61.76	59.91	60.23	66.68	15.44	16.32	18.34	19.06	114.44	109.1	115.34	120	product=AP2 domain-containing protein
TGME49_224230	9.87	8.62	9.51	8.78	31.76	38.01	35.13	35.43	9.8	9.39	10.99	9.71	60.99	60.49	62.38	56.94	9.79	9.73	9.02	10.5	41.92	40.54	40.03	39.38	31.34	45.33	36.91	48.34	96.5	92.84	95.46	94.54	product=AP2 domain transcription factor AP2X-3
TGME49_225110	124.03	134.89	133.8	130.27	142.59	148.23	140.78	145.16	47.93	50.17	49.19	44.28	141.14	143.86	143.86	128.72	127.01	124.16	119.64	129.33	148.05	153.22	157.44	149.36	111.25	94.3	95.57	97.38	154.97	136.68	171.12	155.09	product=AP2 domain transcription factor AP2X-2
TGME49_267460	2.76	2.33	1.65	2.51	19.49	19.78	18.02	20.62	8.36	7.42	8.24	7.67	64.3	58.21	58.19	62.2	2.18	2.09	1.93	2.01	26.58	28.35	24.64	25.33	23.55	36.31	34.5	39.37	57.42	57.69	64.16	56.85	product=AP2 domain transcription factor AP2IX-1
TGME49_280470	15.06	17.32	17.26	19.87	40.49	41.86	41.49	45.56	27.34	28.83	26.97	24.53	60.01	53.21	57.87	56.67	60.68	64.18	69.09	63.08	97.68	107.8	107.1	101.73	102.8	152.13	134.58	146.72	122.69	123.26	134.52	124.35	product=AP2 domain transcription factor AP2VIIa-1
TGME49_306620	51.84	64.72	61.61	66.89	119.18	135.18	127.04	141.02	195.3	209.67	190.67	192.79	139.85	142.69	135.88	127.82	240.28	262.77	270.3	258.82	275.29	272.65	309.36	268.84	197.26	425.31	409.82	433.33	300.27	276	290.17	293.78	product=AP2 domain transcription factor AP2IX-9
TGME49_318610	5.28	7.51	7.33	8.69	31.88	37.51	34.35	43.65	9.34	10.9	12.57	9.94	94.16	89.28	97.56	104.94	7.06	7.33	9.15	8.83	173.58	182.34	175.03	166.58	84.75	130.14	111.11	134.74	231.83	235.73	235.22	226.43	product=AP2 domain transcription factor AP2IV-3
TGME49_320680	3.95	5.2	5.43	4.36	12.38	14.66	13.04	16.89	4.21	3.56	4.23	2.92	43.61	43.99	47.44	44.37	4.52	3.99	4.21	5.03	54.43	57.02	56.59	50.89	15.91	17.98	15.29	19.69	84.73	88.12	79.08	79	product=AP2 domain transcription factor AP2IV-2
