# Supplementary material for: The transcription factor AP2XI-2 is a key negative regulator of Toxoplasma gondii merogony
Source: Nat Commun. 2024 Jan 26;15:793. doi: 10.1038/s41467-024-44967-z (PMC10817966; doi:10.1038/s41467-024-44967-z)
Supplement: Supplementary file 8 — Supplementary Data 5 [file 41467_2024_44967_MOESM8_ESM.xlsx]

## Sheet: Primers
Plasmids used in this study
Primer name	Sequence (5' to 3')	Notes
SgAP2XI-2-F	GCGAACCGTCTAGCCTCGAGGTTTTAGAGCTAGAAATAGC	To construct the AP2XI-2 specific CRISPR plasmid for gene deletion
U5-AP2XI-2-Gibson-F	GGTTTTCCCAGTCACGACGTTACGTATAGAGCGGCGCTTGTCCGT	Amplification of 5'-homology of AP2XI-2 for pAP2XI-2::DHFR construction
U5-AP2XI-2-Gibson-R	ATCGATACCGTCGACCTCGAGTAGACTCGAAGCGGAGGATTCTAACAC	Amplification of 5'-homology of AP2XI-2 for pAP2XI-2::DHFR construction
U3-AP2XI-2-Gibson-F	CGCCCTATAGTGAGTCGTATTACATCTGTCTTCAGAAACATTATTCCC	Amplification of 3'-homology of AP2XI-2 for pAP2XI-2::DHFR construction
U3-AP2XI-2-Gibson-R	GAGCGGATAACAATTTCACACACGCTAGCACAGTAGAACTTGGT	Amplification of 3'-homology of AP2XI-2 for pAP2XI-2::DHFR construction
KO-AP2XI-2-F	ATGGCTCCGGGCACTCCGGAAAGT	To validate gene deletion (PCR2-F)
KO-AP2XI-2-R	TTCGGCTCTGACGCCACGGAC	To validate gene deletion (PCR2-R)
Sg3-AP2XI-2-F	GACAGATTAAACTGCATTTT	To construct the AP2XI-2 specific CRISPR plasmid for C-terminal tagging
AP2XI-2-C-3-HRF	TCGGCTGCAGGCAGCCGGACAGGCGGCACCGAAAATGCAGTTGCTAGCAAGGGCTCGGG	Amplification of AP2XI-2 of homology for C-terminal tagging
AP2XI-2-C-3-HRR	GCCTCTAGGGAATAATGTTTCTGAAGACAGATTAAACTGCATATACGACTCACTATAGG	Amplification of AP2XI-2 of homology for C-terminal tagging
Val-3-Flag-R	CTATTATACCCGTGTGTTACG	To validate tag insertion
Val-3-AP2XI-2-F	TCGAAGACGGGGGACGCGGCGAG	To validate tag insertion of AP2XI-2
Sg3-AP2XII-1-F	GAGCGACGTCCCTGCGTAGaGTTTTAGAGCTAGAAATAGC	To construct the AP2XII-1 specific CRISPR plasmid for C-terminal tagging
AP2XII-1-C-3-HRF	GCAACCGGCTCGTGCGCCACCGTTGAGAGCGACGTCCCTGCGGCTAGCAAGGGCTCGGG	Amplification of AP2XII-1 of homology for C-terminal tagging
AP2XII-1-C-3-HRR	aggtgctttacagagagagctacactgtctcaactcccgtCTATACGACTCACTATAGG	Amplification of AP2XII-1 of homology for C-terminal tagging
Val-3-AP2XI-2-F	AGACGACGAGGACAGGGACTTGG	To validate tag insertion of AP2XII-1
Sg3-SRS48Q-F	GAGTATCTCTGCATGAgaggGTTTTAGAGCTAGAAATAGC	To construct the SRS48Q specific CRISPR plasmid for C-terminal tagging
SRS48Q-3-HRF	GCCATCCTCATTTCCTCCGCTCTCGTCATGAGTATCTCTGCAGCTAGCAAGGGCTCGGG	Amplification of SRS48Q of homology for C-terminal tagging
SRS48Q-3-HRR	acatatccgaggtggagcactgaccgatgcaattcacctcctATACGACTCACTATAGG	Amplification of SRS48Q of homology for C-terminal tagging
Val-3-SRS48Q-F	GGGAAAATCCGTCACTTCGCA	To validate tag insertion of SRS48Q
Sg3-GRA11A/B-F	TGAAGCCATAAtccgaccacGTTTTAGAGCTAGAAATAGC	To construct the GRA11A/B specific CRISPR plasmid for C-terminal tagging
GRA11A/B-3-HRF	CCCGAAACAAACTTGTTAGAGGAAGAGGACGAGTTGAAGCCAGCTAGCAAGGGCTCGGG	Amplification of GRA11A/B of homology for C-terminal tagging
GRA11A/B-3-HRR	cctgcggctgtgtctcggaagcctgcctgaattgatccggtgATACGACTCACTATAGG	Amplification of GRA11A/B of homology for C-terminal tagging
Val-3-GRA11A/B-F	AGTGGATTGATTGGCTCCTCCA	To validate tag insertion of GRA11A/B
Sg3-GRA81-F	TAAacttttcttgacgtcgaGTTTTAGAGCTAGAAATAGC	To construct the GRA81 specific CRISPR plasmid for C-terminal tagging
GRA81-3-HRF	AGCTTGGAAGGGGTCCTTGAAGGCCTGAAAACCGATGGGATCGCTAGCAAGGGCTCGGG	Amplification of GRA81 of homology for C-terminal tagging
GRA81-3-HRR	ggaagcgttaaaaaacccttaaacgtcggacggctgccatcgATACGACTCACTATAGG	Amplification of GRA81 of homology for C-terminal tagging
Val-3-GRA81-F	CCTGGTCGAAGCGTTCGCCTC	To validate tag insertion of GRA81
Sg3-MIC17A-F	CAGGCGATATCACATGCTGAGTTTTAGAGCTAGAAATAGC	To construct the MIC17A specific CRISPR plasmid for C-terminal tagging
MIC17A-3-HRF	GCTCAAACTGATGCGAACTCCAAAGCAGGCGATATCACATGCGCTAGCAAGGGCTCGGG	Amplification of MIC17A of homology for C-terminal tagging
MIC17A-3-HRR	aattcttagaaatgacgagctgaggggttaacatttcctTCAATACGACTCACTATAGG	Amplification of MIC17A of homology for C-terminal tagging
Val-3-MIC17A-F	ATGCGTGCTCCAGTCCCGCAAGC	To validate tag insertion of MIC17A
Sg3-IMC7-1-F	CCCAATCGCTGCGTAGacgcGTTTTAGAGCTAGAAATAGC	To construct the IMC7 specific CRISPR plasmid for C-terminal tagging
IMC7-1-3-HRF	CTCAACGCGGAGGAACAGACCACCGCTGTCCCAATCGCTGCGGCTAGCAAGGGCTCGGG	Amplification of IMC7 of homology for C-terminal tagging
IMC7-1-3-HRR	gcctcctccgcgtctctcgcggcgcattcagttttcccggcgATACGACTCACTATAGG	Amplification of IMC7 of homology for C-terminal tagging
Val-3-IMC7-F	GCGAACGGTCTGCCGGAACGGG	To validate tag insertion of IMC7
Sg3-BFD1-F	TTGATGTAACAGATGGAAGAGTTTTAGAGCTAGAAATAGC	To construct the BFD1 specific CRISPR plasmid for C-terminal tagging
BFD1-3-HRF	TTACAAAACCGCCAGCCACCTTTGCATTCGGGGGGCTTGATGGCTAGCAAGGGCTCGGG	Amplification of BFD1 of homology for C-terminal tagging
BFD1-3-HRR	CCACGACTCTACACGGGGAGGAAGGACGTCAACAGACCCTCTATACGACTCACTATAGG	Amplification of BFD1 of homology for C-terminal tagging
Val-3-BFD1-F	ttcaagccatatatccatatgtg	To validate tag insertion of BFD1
Sg3-CPE250-L1-F	cgagtgaccactgttgagacGTTTTAGAGCTAGAAATAGC	To construct the CPE250-L1 specific CRISPR plasmid for C-terminal tagging
CPE250-L1-3-HRF	AGGATCAGCACAGGAAGGGGAAAGTCGTCGCTTTCGGGGCGAGCTAGCAAGGGCTCGGG	Amplification of CPE250-L1 of homology for C-terminal tagging
CPE250-L1-3-HRR	cgtccataaacatcgctactgcagaggcttggcgatccagtcATACGACTCACTATAGG	Amplification of CPE250-L1 of homology for C-terminal tagging
Val-3-CPE250-L1-F	GCAGCGCTGGATCCTTCAATGC	To validate tag insertion of CPE250-L1
Sg3-Nuf2-F	GCCGAGTAGagcaccgatctGTTTTAGAGCTAGAAATAGC	To construct the Nuf2 specific CRISPR plasmid for C-terminal tagging
Nuf2-3-HRF	CCCAGAGAAGACGGCGACTTTCCAATGTATGGTCACGCCGAGGCTAGCAAGGGCTCGGG	Amplification of Nuf2 of homology for C-terminal tagging
Nuf2-3-HRR	tctccgagtgtccgtacaccggaaacttcctctctgccaagaATACGACTCACTATAGG	Amplification of Nuf2of homology for C-terminal tagging
Val-3-Nuf2-F	GGCAGAAAGAGACTCAGTTGTC	To validate tag insertion of Nuf2
Sg3-Chromo1-F	AGACGAACAACGAGCGACAGGTTTTAGAGCTAGAAATAGC	To construct the Chromo1 specific CRISPR plasmid for C-terminal tagging
Chromo1-3-HRF	GGGAGGTTCCAACGCTCTCCAGTGTTCTCTTGTGTCGCTGGCGCTAGCAAGGGCTCGGG	Amplification of Chromo1 of homology for C-terminal tagging
Chromo1-3-HRR	ACGCCTCTGGGATTCCGTTCGGCCTGACCGGTTCGTCCACTGATACGACTCACTATAGG	Amplification of Chromo1 of homology for C-terminal tagging
Val-3-Chromo1-F	GCGTCACGTCGAGAGGGGATCTG	To validate tag insertion of Chromo1
SgTg215895-F	GCAGCTTCACATGGCGAGGGGTTTTAGAGCTAGAAATAGC	To construct the Tg215895 specific CRISPR plasmid for gene deletion
U5Tg215895-Gibson-F	GGTTTTCCCAGTCACGACGTTCGTCGGGTCACCTGTTATTTG	Amplification of 5'-homology of Tg215895 for pTg215895::HX construction
U5Tg215895-Gibson-R	ATCGATACCGTCGACCTCGAGTAGTCCTCGTTCCCAGACGGTTCT	Amplification of 5'-homology of Tg215895 for pTg215895::HX construction
U3Tg215895-Gibson-F	CGCCCTATAGTGAGTCGTATTACATTGTTCTCAAACGAAGCCATA	Amplification of 3'-homology of Tg215895 for pTg215895::HX construction
U3Tg215895-Gibson-R	GAGCGGATAACAATTTCACAGGGTGGTACTGGTGCCTACTG	Amplification of 3'-homology of Tg215895 for pTg215895::HX construction
KO-Tg215895-F	TGTTGTCTATCGCATCCTTCT	To validate gene deletion (PCR2-F)
KO-Tg215895-R	TTCATCGTCCAAGACCATAAT	To validate gene deletion (PCR2-R)
SgAP2X-3-F	GTCGAACCGGAGGCAAGGCCGTTTTAGAGCTAGAAATAGC	To construct the AP2X-3 specific CRISPR plasmid for gene deletion
U5AP2X-3-Gibson-F	GGTTTTCCCAGTCACGACGTTAGCAAGTTTTCCTCGCCGTCC	Amplification of 5'-homology of AP2X-3 for pAP2X-3::HX construction
U5AP2X-3-Gibson-R	ATCGATACCGTCGACCTCGAGTAGAGGCCTTCCTTCCCATCGTTT	Amplification of 5'-homology of AP2X-3 for pAP2X-3::HX construction
U3AP2X-3-Gibson-F	CGCCCTATAGTGAGTCGTATTACAGACAACAACTGGCGAGATGGA	Amplification of 3'-homology of AP2X-3 for pAP2X-3::HX construction
U3AP2X-3-Gibson-R	GAGCGGATAACAATTTCACATCTTGACAAGCCGATTGAAGG	Amplification of 3'-homology of AP2X-3 for pAP2X-3::HX construction
KO-AP2X-3-F	GGCTCCAATCTTGACTGCTTT	To validate gene deletion (PCR2-F)
KO-AP2X-3-R	GTCCATCCTTTCTGTCGCTTT	To validate gene deletion (PCR2-R)
SgAP2X-2-F	GAAGAAGTACTTCTCCACCAGTTTTAGAGCTAGAAATAGC	To construct the AP2X-2 specific CRISPR plasmid for gene deletion
U5AP2X-2-Gibson-F	GGTTTTCCCAGTCACGACGTTCGCACGCTTTTATTTCCAAAC	Amplification of 5'-homology of AP2X-2 for pAP2X-2::HX construction
U5AP2X-2-Gibson-R	ATCGATACCGTCGACCTCGAGTAGCTCGTCTTCGCTCCTCCCCAC	Amplification of 5'-homology of AP2X-2 for pAP2X-2::HX construction
U3AP2X-2-Gibson-F	CGCCCTATAGTGAGTCGTATTACAGTAGGCGGCGGACATCGCTCTT	Amplification of 3'-homology of AP2X-2 for pAP2X-2::HX construction
U3AP2X-2-Gibson-R	GAGCGGATAACAATTTCACATCTCCCGAAATCCTGGGTGGT	Amplification of 3'-homology of AP2X-2 for pAP2X-2::HX construction
KO-AP2X-2-F	TGGTCAGCACTGTCGGTGGGT	To validate gene deletion (PCR2-F)
KO-AP2X-2-R	TCCGTCTTGGCATGTGATTGG	To validate gene deletion (PCR2-R)
SgAP2IV-3-F	GACAAGTCCGTCCCTCCGAGGTTTTAGAGCTAGAAATAGC	To construct the AP2IV-3 specific CRISPR plasmid for gene deletion
U5AP2IV-3-Gibson-F	GGTTTTCCCAGTCACGACGTTTTTACCCTGTTTACTTGGCTGTT	Amplification of 5'-homology of AP2IV-3 for pAP2IV-3::HX construction
U5AP2IV-3-Gibson-R	ATCGATACCGTCGACCTCGAGTAGTTCGGCTTTGTAACCCTCACT	Amplification of 5'-homology of AP2IV-3 for pAP2IV-3::HX construction
U3AP2IV-3-Gibson-F	CGCCCTATAGTGAGTCGTATTACAGGTGAACTCCCAAATCTACAG	Amplification of 3'-homology of AP2IV-3 for pAP2IV-3::HX construction
U3AP2IV-3-Gibson-R	GAGCGGATAACAATTTCACAGATAATACTTGACACGAAACATA	Amplification of 3'-homology of AP2IV-3 for pAP2IV-3::HX construction
KO-AP2IV-3-F	GGAAGACGAGGACGAAGAAGG	To validate gene deletion (PCR2-F)
KO-AP2IV-3-R	ATTGGCAGGACAGTTTGGAGG	To validate gene deletion (PCR2-R)
SgAP2IV-2-F	GTCGGGTGCATGCTGCCGAAGTTTTAGAGCTAGAAATAGC	To construct the AP2IV-2 specific CRISPR plasmid for gene deletion
U5AP2IV-2-Gibson-F	GGTTTTCCCAGTCACGACGTTATGTAAAATCACCCCTGCCACC	Amplification of 5'-homology of AP2IV-2 for pAP2IV-2::HX construction
U5AP2IV-2-Gibson-R	ATCGATACCGTCGACCTCGAGTAGTCCACAAACGGACTTGCTTCC	Amplification of 5'-homology of AP2IV-2 for pAP2IV-2::HX construction
U3AP2IV-2-Gibson-F	CGCCCTATAGTGAGTCGTATTACAGAGACCAGGACCGAGTAGAAG	Amplification of 3'-homology of AP2IV-2 for pAP2IV-2::HX construction
U3AP2IV-2-Gibson-R	GAGCGGATAACAATTTCACAGAATGACAAAGAACGAAAACA	Amplification of 3'-homology of AP2IV-2 for pAP2IV-2::HX construction
KO-AP2IV-2-F	GCACTATCCAACGCCATACGC	To validate gene deletion (PCR2-F)
KO-AP2IV-2-R	CTCATCAGACGGCTGCAACAT	To validate gene deletion (PCR2-R)
Sg-AP2IX-9-F	GTGAAACCTGCTTTGCTGAGGTTTTAGAGCTAGAAATAGC	To construct the AP2IX-9 specific CRISPR plasmid for gene deletion
U5AP2IX-9-Gibson-F	GGTTTTCCCAGTCACGACGTTGCGTGTCGGTCGGCTTACAGT	Amplification of 5'-homology of AP2IX-9 for pAP2IX-9::HX construction
U5AP2IX-9-Gibson-R	ATCGATACCGTCGACCTCGAGTAGTTCGGACATCTTCGCTACCCT	Amplification of 5'-homology of AP2IX-9 for pAP2IX-9::HX construction
U3AP2IX-9-Gibson-F	CGCCCTATAGTGAGTCGTATTACACGATGGAAAGTGCAACAGAGC	Amplification of 3'-homology of AP2IX-9 for pAP2IX-9::HX construction
U3AP2IX-9-Gibson-R	GAGCGGATAACAATTTCACAGAAGCGGAATAAAGGAGAACA	Amplification of 3'-homology of AP2IX-9 for pAP2IX-9::HX construction
KO-AP2IX-9-F	GATACAGATCGAGGCGATGGA	To validate gene deletion (PCR2-F)
KO-AP2IX-9-F	CCGACTGACACCTGATTTTGC	To validate gene deletion (PCR2-R)
SgAP2VIIa-1-F	GACGTGGATGTAACAAGCCGGTTTTAGAGCTAGAAATAGC	To construct the AP2VIIa-1 specific CRISPR plasmid for gene deletion
U5AP2VIIa-1-Gibson-F	GGTTTTCCCAGTCACGACGTTCGGGTTCCGAACTGCGTTTCT	Amplification of 5'-homology of AP2VIIa-1 for pAP2VIIa-1::HX construction
U5AP2VIIa-1-Gibson-R	GGATTTACAGCCTGGCGAAGCTTCGGGGATGGACTCAGACTTGTGG	Amplification of 5'-homology of AP2VIIa-1 for pAP2VIIa-1::HX construction
U3AP2VIIa-1-Gibson-F	CTATGCACTTGCAGGATGAATTCGGCAGCAGTCAGCGTCATCTT	Amplification of 3'-homology of AP2VIIa-1 for pAP2VIIa-1::HX construction
U3AP2VIIa-1-Gibson-R	GAGCGGATAACAATTTCACAGGTCCTTTTCCTGGTGGGTCA	Amplification of 3'-homology of AP2VIIa-1 for pAP2VIIa-1::HX construction
KO-AP2VIIa-1-F	ACGCCCTTCTGGAGGTGTTCT	To validate gene deletion (PCR2-F)
KO-AP2VIIa-1-R	GAGGCCGGACTGAAGCTCGTT	To validate gene deletion (PCR2-R)
SgAP2IX-1-F	GGAAGCGGAGTCTCAGCTGCGTTTTAGAGCTAGAAATAGC	To construct the AP2IX-1 specific CRISPR plasmid for gene deletion
U5AP2IX-1-Gibson-F	GGTTTTCCCAGTCACGACGTTTCACCGTCAGTCAGACCATCC	Amplification of 5'-homology of AP2IX-1 for pAP2IX-1::HX construction
U5AP2IX-1-Gibson-R	GGATTTACAGCCTGGCGAAGCTTAAGACAATCGCCTGCGTAGAG	Amplification of 5'-homology of AP2IX-1 for pAP2IX-1::HX construction
U3AP2IX-1-Gibson-F	CTATGCACTTGCAGGATGAATTCCCTTTACAGTCCGCACCACAA	Amplification of 3'-homology of AP2IX-1 for pAP2IX-1::HX construction
U3AP2IX-1-Gibson-R	GAGCGGATAACAATTTCACAATACAAGAGCCCGCCGTCATT	Amplification of 3'-homology of AP2IX-1 for pAP2IX-1::HX construction
KO-AP2IX-1-F	ACGGCGTTGGCACTGTAGGAT	To validate gene deletion (PCR2-F)
KO-AP2IX-1-R	TGGGGACTGGGCTGTTTGATT	To validate gene deletion (PCR2-R)
Sg-AP2Ib-1-F	GTTCACCGCGAGCTAACGCGGTTTTAGAGCTAGAAATAGC	To construct the AP2Ib-1 specific CRISPR plasmid for gene deletion
U5-AP2Ib-1-Gibson-F	GGTTTTCCCAGTCACGACGTTTTTCCTCCATGCCTCGCGTAC	Amplification of 5'-homology of AP2Ib-1 for pAP2Ib-1::HX construction
U5-AP2Ib-1-Gibson-R	GGATTTACAGCCTGGCGAAGCTTGCTTGGGTGGGATCTGCTTTC	Amplification of 5'-homology of AP2Ib-1 for pAP2Ib-1::HX construction
U3-AP2Ib-1-Gibson-F	CTATGCACTTGCAGGATGAATTCGAAGCACGAAGAGCAAAGACG	Amplification of 3'-homology of AP2Ib-1 for pAP2Ib-1::HX construction
U3-AP2Ib-1-Gibson-R	GAGCGGATAACAATTTCACA CCATTCTCATTCCAGATGATAAATT	Amplification of 3'-homology of AP2Ib-1 for pAP2Ib-1::HX construction
KO-AP2Ib-1-F	GCCGTTCGCAGTTTGGAGGAA	To validate gene deletion (PCR2-F)
KO-AP2Ib-1-R	CGAGGGCGGAATGCTGGAGTA	To validate gene deletion (PCR2-R)
SgTg209500-F	GCCTGCCGTGAAATGGCCGAGTTTTAGAGCTAGAAATAGC	To construct the Tg209500 specific CRISPR plasmid for gene deletion
U5Tg209500-Gibson-F	GGTTTTCCCAGTCACGACGTTGGCGACAACTGGTAAACACTG	Amplification of 5'-homology of Tg209500 for pTg209500::HX construction
U5Tg209500-Gibson-R	ATCGATACCGTCGACCTCGAGTAGCCACTCAATAGACGAAGCAAG	Amplification of 5'-homology of Tg209500 for pTg209500::HX construction
U3Tg209500-Gibson-F	CGCCCTATAGTGAGTCGTATTACAAAGAAGAGGATATGACTGGGGTGG	Amplification of 3'-homology of Tg209500 for pTg209500::HX construction
U3Tg209500-Gibson-R	GAGCGGATAACAATTTCACAGACGGCATCGTTTCTGGCACT	Amplification of 3'-homology of Tg209500 for pTg209500::HX construction
KO-Tg209500-F	TGCTCGTCCCGTGTTTTATGT	To validate gene deletion (PCR2-F)
KO-Tg209500-R	GCCGATTTGTTGTTTCCTTCT	To validate gene deletion (PCR2-R)
SgTg214140-F	GAGAAAGGACGGACTCCTCGGTTTTAGAGCTAGAAATAGC	To construct the Tg214140 specific CRISPR plasmid for gene deletion
U5Tg214140-Gibson-F	GGTTTTCCCAGTCACGACGTTGCGACAGACTACGGGGAATTA	Amplification of 5'-homology of Tg214140 for pTg214140::HX construction
U5Tg214140-Gibson-R	ATCGATACCGTCGACCTCGAGTAGCACAGATACGGACGGGAAAGA	Amplification of 5'-homology of Tg214140 for pTg214140::HX construction
U3Tg214140-Gibson-F	CGCCCTATAGTGAGTCGTATTACATGTGGGTCGTCAAAATCAAAG	Amplification of 3'-homology of Tg214140 for pTg214140::HX construction
U3Tg214140-Gibson-R	GAGCGGATAACAATTTCACACTCCAGAAAACATGCCTCCGT	Amplification of 3'-homology of Tg214140 for pTg214140::HX construction
KO-Tg214140-F	TCACGCAGTGGGGCTGGAAGT	To validate gene deletion (PCR2-F)
KO-Tg214140-R	TCGCCGTTGCCTCACATAGAG	To validate gene deletion (PCR2-R)
SgTg275680-F	GCTAGCCATGAAGCAGGAAGGTTTTAGAGCTAGAAATAGC	To construct the Tg275680 specific CRISPR plasmid for gene deletion
U5Tg275680-Gibson-F	GGTTTTCCCAGTCACGACGTTAGGTCAGAGGATTGTTGAAAGGTG	Amplification of 5'-homology of Tg275680 for pTg275680::HX construction
U5Tg275680-Gibson-R	ATCGATACCGTCGACCTCGAGTAGAGGATTTGAAAGCGAGGCAGA	Amplification of 5'-homology of Tg275680 for pTg275680::HX construction
U3Tg275680-Gibson-F	CGCCCTATAGTGAGTCGTATTACATAACAAGTGGAAACCGAAAGA	Amplification of 3'-homology of Tg275680 for pTg275680::HX construction
U3Tg275680-Gibson-R	GAGCGGATAACAATTTCACAAAGGAAGATGGAATCGCTACA	Amplification of 3'-homology of Tg275680 for pTg275680::HX construction
KO-Tg275680-F	CGGGTCAGGGGCTGTAGATGG	To validate gene deletion (PCR2-F)
KO-Tg275680-R	GTGCTGTGAGGCTCGGGTCAA	To validate gene deletion (PCR2-R)
Sg3-Tg215895-F	ggcgttctagtctctgcCTAGTTTTAGAGCTAGAAATAGC	To construct the Tg215895 specific CRISPR plasmid for C-terminal tagging
Tg215895-3-HRF	GCTGAGGGTATCAATTTTTTTGAAACTGATTTCGACGAGCCCGCTAGCAAGGGCTCGGG	Amplification of Tg215895 of homology for C-terminal tagging
Tg215895-3-HRR	tcctacacgacagctttcttctgtcggcgttctagtctctgcATACGACTCACTATAGG	Amplification of Tg215895 of homology for C-terminal tagging
KO3-Tg215895-F	GTGCAGACGCGTTCGTGCGGT	To validate tag insertion of Tg215895
Sg3-AP2X-3-F	CAGTGActtttcgatattctGTTTTAGAGCTAGAAATAGC	To construct the AP2X-3 specific CRISPR plasmid for C-terminal tagging
AP2X-3-3-HRF	GGAGACAGGAGCGCGAGCGGAAGCGCCGAGGCAGGGAAACAGGCTAGCAAGGGCTCGGG	Amplification of AP2X-3 of homology for C-terminal tagging
AP2X-3-3-HRR	ccggggcgcagtctctttctccactttcctcggagtccaagaATACGACTCACTATAGG	Amplification of AP2X-3 of homology for C-terminal tagging
KO3-AP2X-3-F	CATGCACTCGCTGCGGCGGTC	To validate tag insertion of AP2X-3
Sg3-AP2X-2-F	GCCTCGGCCGAATGCGTAGgGTTTTAGAGCTAGAAATAGC	To construct the AP2X-2 specific CRISPR plasmid for C-terminal tagging
AP2X-2-3-HRF	GGTTTTTCCTTTGGATGCAGTCAGTCGCCTCGGCCGAATGCGGCTAGCAAGGGCTCGGG	Amplification of AP2X-2 of homology for C-terminal tagging
AP2X-2-3-HRR	aacgcgcagagaaaacatacaaaagagcgatgtccgccgcCTATACGACTCACTATAGG	Amplification of AP2X-2 of homology for C-terminal tagging
KO3-AP2X-2-F	CATTCGCCATGTCCTTTTGCC	To validate tag insertion of AP2X-2
Sg3-AP2IV-3-F	GGGGACAACGCAGCGTAAacGTTTTAGAGCTAGAAATAGC	To construct the AP2IV-3 specific CRISPR plasmid for C-terminal tagging
AP2IV-3-3-HRF	AAGCAACAGGCCATTGCCCCTTCATCAGGGGACAACGCAGCGGCTAGCAAGGGCTCGGG	Amplification of AP2IV-3 of homology for C-terminal tagging
AP2IV-3-3-HRR	ggcaccgtgttcagccgtttcatggccaactggtcacctgtTATACGACTCACTATAGG	Amplification of AP2IV-3 of homology for C-terminal tagging
KO3-AP2IV-3-F	TGCTTCGCGGCTGCCTTGCCA	To validate tag insertion of AP2IV-3
Sg3-AP2IV-2-F	GACAGAAGGGGAGTTGTGAgGTTTTAGAGCTAGAAATAGC	To construct the AP2IV-2 specific CRISPR plasmid for C-terminal tagging
AP2IV-2-3-HRF	ACCAAGAGACCAGGACCGAGTAGAAGGACAGAAGGGGAGTTGGCTAGCAAGGGCTCGGG	Amplification of AP2IV-2 of homology for C-terminal tagging
AP2IV-2-3-HRR	cacttaaatctgtcttcgcgcgcacagtccccctgacctcTCATACGACTCACTATAGG	Amplification of AP2IV-2 of homology for C-terminal tagging
KO3-AP2IV-2-F	CGCTAAGCTCGCGCCGGACTC	To validate tag insertion of AP2IV-2
Sg3-AP2IX-9-F	ACGTCAGCCTAAgagaagtcGTTTTAGAGCTAGAAATAGC	To construct the AP2IX-9 specific CRISPR plasmid for C-terminal tagging
AP2IX-9-3-HRF	GCGAAACGCGACGCAGAGAGACGAGCGCGAACAACGTCAGCCGCTAGCAAGGGCTCGGG	Amplification of AP2IX-9 of homology for C-terminal tagging
AP2IX-9-3-HRR	atgccgcggcacgctgcgcagtacaaccggttgaaacctgacATACGACTCACTATAGG	Amplification of AP2IX-9 of homology for C-terminal tagging
KO3-AP2IX-9-F	CCGTGCGCTTCTGAAGCGCATGC	To validate tag insertion of AP2IX-9
Sg3-AP2VIIa-1-F	GAGGCCGGTAAGGCGGGCCAGTTTTAGAGCTAGAAATAGC	To construct the AP2VIIa-1 specific CRISPR plasmid for C-terminal tagging
AP2VIIa-1-3-HRF	CTGTGCAACTCTTCGAGCGTGGATTGGCGGCGACGAGGCCGGGCTAGCAAGGGCTCGGG	Amplification of AP2VIIa-1 of homology for C-terminal tagging
AP2VIIa-1-3-HRR	CGGTGTCCTGTAACTCTCCTCTGGCTCTGGGAGTTACCCTGGATACGACTCACTATAGG	Amplification of AP2VIIa-1 of homology for C-terminal tagging
KO3-AP2VIIa-1-F	ATCTTGACCGACCTGCTTGAG	To validate tag insertion of AP2VIIa-1
Sg3-AP2IX-1-F	CTCGTATAAGTCGTAACCTAGTTTTAGAGCTAGAAATAGC	To construct the AP2IX-1 specific CRISPR plasmid for C-terminal tagging
AP2IX-1-3-HRF	GAAAATGTCTCTGAAGGGATTCGAGACTCTGCTGTACTCGTAGCTAGCAAGGGCTCGGG	Amplification of AP2IX-1 of homology for C-terminal tagging
AP2IX-1-3-HRR	CCATGCCTAGTCCTTGAGGCTCCTGAATATTATCTGCCATAGATACGACTCACTATAGG	Amplification of AP2IX-1 of homology for C-terminal tagging
KO3-AP2IX-1-F	GGAGATTCCACAACACCTTTA	To validate tag insertion of AP2IX-1
Sg3-AP2Ib-1-F	GAGGCACAGGCCGGAGTTGAGTTTTAGAGCTAGAAATAGC	To construct the AP2Ib-1 specific CRISPR plasmid for C-terminal tagging
KO3-AP2Ib-1-F	ATGGTAAGTGGAAGAAGCGTG	Amplification of AP2Ib-1 of homology for C-terminal tagging
AP2Ib-1-3-HRF	CTTCTTGCCGGTGGCGACGGACTCCGAGGCACAGGCCGGAGTGCTAGCAAGGGCTCGGG	Amplification of AP2Ib-1 of homology for C-terminal tagging
AP2Ib-1-3-HRR	caagctcagctcggtgttttttacgtcaccttcgcgcccTCAATACGACTCACTATAGG	To validate tag insertion of AP2Ib-1
Sg3-Tg209500-F	TGACGAAGATTTCGTGCCATGTTTTAGAGCTAGAAATAGC	To construct the Tg209500 specific CRISPR plasmid for C-terminal tagging
Tg209500-3-HRF	GGGGGGCTGGCGGGAAGGGACAGTGACGAAGATTTCGTGCCAGCTAGCAAGGGCTCGGG	Amplification of Tg209500 of homology for C-terminal tagging
Tg209500-3-HRR	tacgtggcagtgcactggaacgatccccctgcgacacCTATGATACGACTCACTATAGG	Amplification of Tg209500 of homology for C-terminal tagging
KO3-Tg209500-F	CTGGACGTTCCGGACGGAGAC	To validate tag insertion of Tg209500
Sg3-Tg214140-F	GgtcgagagcacctcacgcgGTTTTAGAGCTAGAAATAGC	To construct the Tg214140 specific CRISPR plasmid for C-terminal tagging
Tg214140-3-HRF	CTCCGCACAGAAGCGGTCGGAACAGACACACACCAAGCCGACGCTAGCAAGGGCTCGGG	Amplification of Tg214140 of homology for C-terminal tagging
Tg214140-3-HRR	cgcttcccctccggcgtctcccccccccccctgcgaccgcgcATACGACTCACTATAGG	Amplification of Tg214140 of homology for C-terminal tagging
KO3-Tg214140-F	TCTTCGGGGACGCTGTCGGGA	To validate tag insertion of Tg214140
Sg3-Tg275680-F	CTGActttttttcgagccttGTTTTAGAGCTAGAAATAGC	To construct the Tg275680 specific CRISPR plasmid for C-terminal tagging
Tg275680-3-HRF	GCGCGCAGGCACCACCGGGAAGTTGCCGGGTACTCCCTACGCGCTAGCAAGGGCTCGGG	Amplification of Tg275680 of homology for C-terminal tagging
Tg275680-3-HRR	ccgctgcgtgccccactcccactcgaatcgtggacgccgaagATACGACTCACTATAGG	Amplification of Tg275680 of homology for C-terminal tagging
KO3-Tg275680-F	CAGATCATGAACGACCCTCAG	To validate tag insertion of Tg275680
KZ-AP2XI-2-F	ACGTATAGAGCGGCGCTTGTCCGT	Amplification of AP2XI-2 homologous template for AP2XI-2 replacement
KZ-AP2XI-2-R	CACGCTAGCACAGTAGAACTTGGT	Amplification of AP2XI-2 homologous template for AP2XI-2 replacement
AP2XI-2-PCR1-F	AGTGAAACGCGCCTTTTGTCTG	PCR1 of ΔAP2XI-2
AP2XI-2-PCR3-R	GTAGCCCGGTGGATTTCTCATCT	PCR3 of ΔAP2XI-2
KZ-BFD1-F	GGAAAAGGGCGGTGGTGAAGT	Amplification of BFD1 homologous template for BFD1 replacement
KZ-BFD1-R	ACTGGGACAGCATACACTTCT	Amplification of BFD1 homologous template for BFD1 replacement
BFD1-PCR1-F	GGGAGCGTCAGGCTCCTGTGCA	PCR1 of ΔBFD1
BFD1-PCR3-R	ctgatagttactgaagactgtt	PCR3 of ΔBFD1
KZ-Tg209500-F	GGCGACAACTGGTAAACACTG	Amplification of Tg209500 homologous template for Tg209500 replacement
KZ-Tg209500-R	GACGGCATCGTTTCTGGCACT	Amplification of Tg209500 homologous template for Tg209500 replacement
Tg209500-PCR1-F	CCGAATCACCGCTTGTATCTTGT	PCR1 of ΔTg209500
Tg209500-PCR3-R	CGTGCTGTTCCACCACGTCAGCA	PCR3 of ΔTg209500
KZ-Tg214140-F	GCGACAGACTACGGGGAATTA	Amplification of Tg214140 homologous template for Tg214140 replacement
KZ-Tg214140-R	CTCCAGAAAACATGCCTCCGT	Amplification of Tg214140 homologous template for Tg214140 replacement
Tg214140-PCR1-F	CGCGATGGCATAATTCCACATAG	PCR1 of ΔTg214140
Tg214140-PCR3-R	GGGAGAAGACTTTTCCCCCGACT	PCR3 of ΔTg214140
KZ-Tg275680-F	AGGTCAGAGGATTGTTGAAAGGTG	Amplification of Tg275680 homologous template for Tg275680 replacement
KZ-Tg275680-R	AAGGAAGATGGAATCGCTACA	Amplification of Tg275680 homologous template for Tg275680 replacement
Tg275680-PCR1-F	GGTGTCCTCGCTCAAGGCAAATT	PCR1 of ΔTg275680
Tg275680-PCR3-R	CGACGACGCTACAGCTCTGCCTT	PCR3 of ΔTg275680
U5Tg215895-KZ-F	CGTCGGGTCACCTGTTATTTG	Amplification of Tg215895 homologous template for Tg215895 replacement
U3Tg215895-KZ-R	GGGTGGTACTGGTGCCTACTG	Amplification of Tg215895 homologous template for Tg215895 replacement
Tg215895-PCR1-F	gaagttcctgactaaggtgattcg	PCR1 of ΔTg215895
Tg215895-PCR3-R	GCAACTGGTTATCGGACGGTGGG	PCR3 of ΔTg215895
U5AP2X-3-KZ-F	AGCAAGTTTTCCTCGCCGTCC	Amplification of AP2X-3 homologous template for AP2X-3 replacement
U3AP2X-3-KZ-R	TCTTGACAAGCCGATTGAAGG	Amplification of AP2X-3 homologous template for AP2X-3 replacement
U5AP2X-2-KZ-F	CGCACGCTTTTATTTCCAAAC	Amplification of AP2X-2 homologous template for AP2X-2 replacement
U3AP2X-2-KZ-R	TCTCCCGAAATCCTGGGTGGT	Amplification of AP2X-2 homologous template for AP2X-2 replacement
AP2X-2-PCR1-F	GAGACACGGAATCTGTTCGCGTT	PCR1 of ΔAP2X-2
AP2X-2-PCR3-R	ACCCGTGGCCGCATGCTCCGGCG	PCR3 of ΔAP2X-2
U5AP2IV-3-KZ-F	TTTACCCTGTTTACTTGGCTGTT	Amplification of AP2IV-3 homologous template for AP2IV-3 replacement
U3AP2IV-3-KZ-R	GATAATACTTGACACGAAACATA	Amplification of AP2IV-3 homologous template for AP2IV-3 replacement
AP2IV-3-PCR1-F	ACTTCTGGGAATCCGTTGGGGTC	PCR1 of ΔAP2IV-3
AP2IV-3-PCR3-R	CGCTACCGTGAGTATCACGTGCC	PCR3 of ΔAP2IV-3
U5AP2IV-2-KZ-F	ATGTAAAATCACCCCTGCCACC	Amplification of AP2IV-2 homologous template for AP2IV-2 replacement
U3AP2IV-2-KZ-R	GAATGACAAAGAACGAAAACA	Amplification of AP2IV-2 homologous template for AP2IV-2 replacement
AP2IV-2-PCR1-F	CTGCGGATACTGGGTCCTATTCT	PCR1 of ΔAP2IV-2
AP2IV-2-PCR3-R	TTCCGCGCGCTGAAGTGGAACTC	PCR3 of ΔAP2IV-2
KZ-AP2IX-9-F	GCGTGTCGGTCGGCTTACAGT	Amplification of AP2IX-9 homologous template for AP2IX-9 replacement
KZ-AP2IX-9-R	GAAGCGGAATAAAGGAGAACA	Amplification of AP2IX-9 homologous template for AP2IX-9 replacement
AP2IX-9-PCR1-F	gatcggtgtcgtgtggtagttgc	PCR1 of ΔAP2IX-9
AP2IX-9-PCR3-R	tggacgctatgttgccgcgtatc	PCR3 of ΔAP2IX-9
KZ-AP2Ib-1-F	TTTCCTCCATGCCTCGCGTAC	Amplification of AP2Ib-1 homologous template for AP2Ib-1 replacement
KZ-AP2Ib-1-R	CCATTCTCATTCCAGATGATAAATT	Amplification of AP2Ib-1 homologous template for AP2Ib-1 replacement
AP2Ib-1-PCR1-F	TTTTTCCTTCAAGCGACCGGCGCT	PCR1 of ΔAP2Ib-1
AP2Ib-1-PCR3-R	ACAGCTCCAGGCGACGAAAAAGAA	PCR3 of ΔAP2Ib-1
AP2VIIa-1-KZ-F	CGGGTTCCGAACTGCGTTTCT	Amplification of AP2VIIa-1 homologous template for AP2VIIa-1 replacement
AP2VIIa-1-KZ-R	GGTCCTTTTCCTGGTGGGTCA	Amplification of AP2VIIa-1 homologous template for AP2VIIa-1 replacement
AP2VIIa-1-PCR1-F	CCGACTGTATTTGGAAGTGGCCTG	PCR1 of ΔAP2VIIa-1
AP2VIIa-1-PCR3-R	ATACACATTCTGGAGGCATCGCCT	PCR3 of ΔAP2VIIa-1
AP2IX-1-KZ-F	TCACCGTCAGTCAGACCATCC	Amplification of AP2IX-1 homologous template for AP2IX-1 replacement
AP2IX-1-KZ-R	ATACAAGAGCCCGCCGTCATT	Amplification of AP2IX-1 homologous template for AP2IX-1 replacement
AP2IX-1-PCR1-F	TACAGGACGTGGTGGTAGGGTTGT	PCR1 of ΔAP2IX-1
AP2IX-1-PCR3-R	GGACGAAACTGTGCGATAGTACGT	PCR3 of ΔAP2IX-1

## Sheet: Plasmids
Plasmids used in this study
Common Name	Description	Source
pSAG1:CAS9-GFP, U6:sgUPRT	Template for making GOI targeting Cas9 plasmids	(Shen et al., 2014)
pSAG1:CAS9-GFP, U6:sgAP2XI-2	CRISPR plasmid targeting AP2XI-2 coding sequence for gene deletion	This study
pSAG1:CAS9-GFP, U6:sgTg215895	CRISPR plasmid targeting Tg215895 coding sequence for gene deletion	This study
pSAG1:CAS9-GFP, U6:sgAP2X-3	CRISPR plasmid targeting AP2X-3 coding sequence for gene deletion	This study
pSAG1:CAS9-GFP, U6:sgAP2X-2	CRISPR plasmid targeting AP2X-2 coding sequence for gene deletion	This study
pSAG1:CAS9-GFP, U6:sgAP2IV-3	CRISPR plasmid targeting AP2IV-3 coding sequence for gene deletion	This study
pSAG1:CAS9-GFP, U6:sgAP2IV-2	CRISPR plasmid targeting AP2IV-2 coding sequence for gene deletion	This study
pSAG1:CAS9-GFP, U6:sgAP2IX-9	CRISPR plasmid targeting AP2IX-9 coding sequence for gene deletion	This study
pSAG1:CAS9-GFP, U6:sgAP2VIIa-1	CRISPR plasmid targeting AP2VIIa-1 coding sequence for gene deletion	This study
pSAG1:CAS9-GFP, U6:sgAP2Ib-1	CRISPR plasmid targeting AP2Ib-1 coding sequence for gene deletion	This study
pSAG1:CAS9-GFP, U6:sgAP2IX-1	CRISPR plasmid targeting AP2IX-1 coding sequence for gene deletion	This study
pSAG1:CAS9-GFP, U6:sgBFD1	CRISPR plasmid targeting BFD1 coding sequence for gene deletion	(Wang et al.,2022)
pSAG1:CAS9-GFP, U6:sgTg209500	CRISPR plasmid targeting Tg209500 coding sequence for gene deletion	This study
pSAG1:CAS9-GFP, U6:sgTg214140	CRISPR plasmid targeting Tg214140 coding sequence for gene deletion	This study
pSAG1:CAS9-GFP, U6:sgTg275680	CRISPR plasmid targeting Tg275680 coding sequence for gene deletion	This study
pSAG1:CAS9-GFP, U6:sg3AP2XI-2	CRISPR plasmid targeting AP2XI-2 3-UTR for C-terminal tagging	This study
pSAG1:CAS9-GFP, U6:sg3AP2XII-1	CRISPR plasmid targeting AP2XII-1 3-UTR for C-terminal tagging	This study
pSAG1:CAS9-GFP, U6:sg3Tg215895	CRISPR plasmid targeting Tg215895 3-UTR for C-terminal tagging	This study
pSAG1:CAS9-GFP, U6:sg3AP2X-3	CRISPR plasmid targeting AP2X-3 3-UTR for C-terminal tagging	This study
pSAG1:CAS9-GFP, U6:sg3AP2X-2	CRISPR plasmid targeting AP2X-2 3-UTR for C-terminal tagging	This study
pSAG1:CAS9-GFP, U6:sg3AP2IV-3	CRISPR plasmid targeting AP2IV-3 3-UTR for C-terminal tagging	This study
pSAG1:CAS9-GFP, U6:sg3AP2IV-2	CRISPR plasmid targeting AP2IV-2 3-UTR for C-terminal tagging	This study
pSAG1:CAS9-GFP, U6:sg3AP2IX-9	CRISPR plasmid targeting AP2IX-9 3-UTR for C-terminal tagging	This study
pSAG1:CAS9-GFP, U6:sg3AP2VIIa-1	CRISPR plasmid targeting AP2VIIa-1 3-UTR for C-terminal tagging	This study
pSAG1:CAS9-GFP, U6:sg3AP2Ib-1	CRISPR plasmid targeting AP2Ib-1 3-UTR for C-terminal tagging	This study
pSAG1:CAS9-GFP, U6:sg3AP2IX-1	CRISPR plasmid targeting AP2IX-1 3-UTR for C-terminal tagging	This study
pSAG1:CAS9-GFP, U6:sg3BFD1	CRISPR plasmid targeting BFD1 3-UTR for C-terminal tagging	(Wang et al.,2022)
pSAG1:CAS9-GFP, U6:sg3GRA11A/B	CRISPR plasmid targeting GRA11A/B 3-UTR for C-terminal tagging	This study
pSAG1:CAS9-GFP, U6:sg3SRS48Q	CRISPR plasmid targeting SRS48Q 3-UTR for C-terminal tagging	This study
pSAG1:CAS9-GFP, U6:sg3GRA81	CRISPR plasmid targeting GRA81 3-UTR for C-terminal tagging	This study
pSAG1:CAS9-GFP, U6:sg3MIC17A	CRISPR plasmid targeting MIC17A 3-UTR for C-terminal tagging	This study
pSAG1:CAS9-GFP, U6:sg3Tg209500	CRISPR plasmid targeting Tg209500 3-UTR for C-terminal tagging	This study
pSAG1:CAS9-GFP, U6:sg3Tg214140	CRISPR plasmid targeting Tg214140 3-UTR for C-terminal tagging	This study
pSAG1:CAS9-GFP, U6:sg3Tg275680	CRISPR plasmid targeting Tg275680 3-UTR for C-terminal tagging	This study
pUC19	Subcloning	New England Biolabs, Inc. Cat# N3041S
pUPRT::DHFR-D	Plasmid containing pDHFR:DHFR-TS* for drug selection with pyrimethamine.	(Shen et al., 2014)
pLinker-6×HA-DHFR-LoxP	6HA-tagging vector with an DHFR drug selectable marker	(Long et al., 2017)
pLinker-2Ty-HXGPRT-LoxP	2Ty-tagging vector with an HXGPRT drug selectable marker	(Long et al., 2017)
pLinker-mAID-6HA-DHFR-LoxP	mAID-6HA-tagging vector with an DHFR drug selectable marker	(Wang et al.,2022)
pLinker-AID-Ty-HXGPRT-LoxP	AID-Ty-tagging vector with an HXGPRT drug selectable marker	(Long et al., 2017)
pUC19-ΔAP2XI-2::DHFR-TS*	Plasmid containing pDHFR:DHFR-TS* flanked by 1 kb homology arms corresponding to 5-and 3-UTR regions of AP2XI-2	This study
pUC19-ΔTg215895::HXGPRT	Plasmid containing HXGPRT selectable marker flanked by 1 kb homology arms corresponding to 5- and 3-UTR regions of Tg215895	This study
pUC19-ΔAP2X-3::HXGPRT	Plasmid containing HXGPRT selectable marker flanked by 1 kb homology arms corresponding to 5- and 3-UTR regions of AP2X-3	This study
pUC19-ΔAP2X-2::HXGPRT	Plasmid containing HXGPRT selectable marker flanked by 1 kb homology arms corresponding to 5- and 3-UTR regions of AP2X-2	This study
pUC19-ΔAP2IV-3::HXGPRT	Plasmid containing HXGPRT selectable marker flanked by 1 kb homology arms corresponding to 5- and 3-UTR regions of AP2IV-3	This study
pUC19-ΔAP2IV-2::HXGPRT	Plasmid containing HXGPRT selectable marker flanked by 1 kb homology arms corresponding to 5- and 3-UTR regions of AP2IV-2	This study
pUC19-ΔAP2X-3::HXGPRT	Plasmid containing HXGPRT selectable marker flanked by 1 kb homology arms corresponding to 5- and 3-UTR regions of AP2X-3	This study
pUC19-ΔAP2IX-9::HXGPRT	Plasmid containing HXGPRT selectable marker flanked by 1 kb homology arms corresponding to 5- and 3-UTR regions of AP2IX-9	This study
pUC19-ΔAP2VIIa-1::HXGPRT	Plasmid containing HXGPRT selectable marker flanked by 1 kb homology arms corresponding to 5- and 3-UTR regions of AP2VIIa-1	This study
pUC19-ΔAP2Ib-1::HXGPRT	Plasmid containing HXGPRT selectable marker flanked by 1 kb homology arms corresponding to 5- and 3-UTR regions of AP2Ib-1	This study
pUC19-ΔAP2IX-1::HXGPRT	Plasmid containing HXGPRT selectable marker flanked by 1 kb homology arms corresponding to 5- and 3-UTR regions of AP2IX-1	This study
pUC19-ΔTg209500::HXGPRT	Plasmid containing HXGPRT selectable marker flanked by 1 kb homology arms corresponding to 5- and 3-UTR regions of Tg209500	This study
pUC19-ΔTg214140::HXGPRT	Plasmid containing HXGPRT selectable marker flanked by 1 kb homology arms corresponding to 5- and 3-UTR regions of Tg214140	This study
pUC19-ΔTg275680::HXGPRT	Plasmid containing HXGPRT selectable marker flanked by 1 kb homology arms corresponding to 5- and 3-UTR regions of Tg275680	This study
pUC19-ΔBFD1::HXGPRT	Plasmid containing HXGPRT selectable marker flanked by 1 kb homology arms corresponding to 5- and 3-UTR regions of BFD1	(Wang et al.,2022)
	Shen B, Brown KM, Lee TD, Sibley LD. Efficient gene disruption in diverse strains of Toxoplasma gondii using CRISPR/CAS9. mBio. 2014; 5, e01114-14.
	Long S, Anthony B, Drewry LL, Sibley LD. A conserved ankyrin repeat-containing protein regulates conoid stability, motility and cell invasion in Toxoplasma gondii. Nat Commun. 2017; 8, 2236.
	Wang JL, Li TT, Elsheikha HM, Liang QL, Zhang ZW, Wang M, Sibley LD, Zhu XQ.The protein phosphatase 2A holoenzyme is a key regulator of starch metabolism and bradyzoite differentiation in Toxoplasma gondii. Nat Commun. 2022; 8,7560.
