# Supplementary material for: The transcription factor AP2XI-2 is a key negative regulator of Toxoplasma gondii merogony
Source: Nat Commun. 2024 Jan 26;15:793. doi: 10.1038/s41467-024-44967-z (PMC10817966; doi:10.1038/s41467-024-44967-z)
Supplement: Supplementary file 9 — Source data [file 41467_2024_44967_MOESM9_ESM.xlsx]

## Sheet: Figure 1c
TIR1 -IAA			TIR1 +IAA			AP2XI-2-mAID -IAA			AP2XI-2-mAID +IAA			Pru			PruΔap2XI-2
Rep 1	Rep 2	Rep 3	Rep 1	Rep 2	Rep 3	Rep 1	Rep 2	Rep 3	Rep 1	Rep 2	Rep 3	Rep 1	Rep 2	Rep 3	Rep 1	Rep 2	Rep 3
859	990	854	786	853	862	546	403	986	135	151	43	751	689	914	48	56	43
487	564	564	729	886	685	886	685	786	102	52	49	756	665	543	53	65	15
785	555	754	777	992	443	895	652	725	52	54	48	886	645	654	59	115	55
798	568	553	759	406	586	883	685	736	65	59	116	846	865	425	86	142	50
884	982	549	905	750	852	905	698	745	14	65	12	756	985	653	102	36	58
785	753	885	903	771	904	783	879	631	49	29	15	698	995	664	54	25	45
657	542	873	951	465	258	745	896	612	86	28	19	895	842	598	45	21	43
905	839	698	654	503	421	716	854	456	54	35	15	1021	835	742	32	29	39
742	499	945	635	501	462	725	873	486	113	36	23	654	842	715	115	35	35
785	508	782	662	962	409	736	698	835	54	45	25	621	745	735	16	40	36
955	599	756	684	403	852	786	684	851	56	78	26	611	785	698	42	46	22
654	654	777	752	774	908	906	625	654	43	62	106	782	754	810	45	45	21
666	684	782	735	506	785	786	598	654	43	64	60	745	684	812	43	48	26
598	675	741	785	788	465	752	541	525	35	66	32	754	752	458	45	42	45
535	662	756	769	795	901	409	598	535	49	68	31	732	702	506	56	46	19
478	459	851	435	794	872	421	603	598	86	33	45	732	706	851	51	47	53
789	786	832	775	762	853	905	689	658	23	35	44	884	654	742	53	48	9
753	785	851	752	785	706	1032	653	798	25	34	43	435	425	711	54	42	12
783	489	864	442	804	541	858	658	754	26	31	48	441	535	709	58	30
679	777	502	790	806	435	568	758	875	24	10	49	456	587	735	56	31
984	542	954	709	654	321	543	746	754		119	46	868	453	685	55	11
456	558	435	753	628	1021	559	768	743		43	15	695	603	753		19
899	712	442	786	610	895	658	736	761				998	851	415
906	635	485	742	559	785	698		985				905	621	735
963	654	785	920	598	725	684		751				711	612	865
	685	777	814	708	754	753		512				715	523	509
	664	769	555	732	706	726		536				765	421
	853	785	543	984	775	705		546				785
		743	789	875	785	706		684
		984			703			662
		852						894
		806						871
		752						864

## Sheet: Figure 1d
	TIR1 -IAA			TIR1 +IAA			AP2XI-2-mAID -IAA			AP2XI-2-mAID +IAA
	Number of invaded parasites	Number of counted parasites	% of Invasion	Number of invaded parasites	Number of counted parasites	% of Invasion	Number of invaded parasites	Number of counted parasites	% of Invasion	Number of invaded parasites	Number of counted parasites	% of Invasion
Rep 1	89	114	78.0702	93	122	76.2295	101	138	73.1884	88	143	61.5385
Rep 2	102	145	70.3448	106	143	74.1259	112	165	67.8788	96	168	57.1429
Rep 3	121	143	84.6154	111	139	79.8561	108	133	81.203	77	147	52.381

## Sheet: Figure 1e
	TIR1 -IAA			TIR1 +IAA			AP2XI-2-mAID -IAA			AP2XI-2-mAID +IAA
	% of vacuoles			% of vacuoles			% of vacuoles			% of vacuoles
Number of parasites per vacuoles	Rep 1	Rep 2	Rep 3	Rep 1	Rep 2	Rep 3	Rep 1	Rep 2	Rep 3	Rep 1	Rep 2	Rep 3
1	3.2	1.6	2.3	1.8	2.9	2.6	3.2	1.9	2.7	8.1	3.4	6.5
2	4.5	2.9	4.2	3.5	4.2	3.3	7.3	6.5	5.4	12.4	17.9	19.8
4	27.2	29.4	22.2	20.5	28.3	31.2	25.1	21.9	29.5	50.3	62.5	59.8
8	54.3	50.8	58.6	56.5	52.3	48.2	48.3	56.8	52.6	24.4	15.3	11.4
≥16	10.8	15.3	12.7	17.7	12.3	14.7	16.1	12.9	9.8	4.8	0.9	2.5

## Sheet: Figure 1f
	TIR1 -IAA			TIR1 +IAA			AP2XI-2-mAID -IAA			AP2XI-2-mAID +IAA
	Number of egressed parasites	Number of counted parasites	% of Egress	Number of egressed parasites	Number of counted parasites	% of Egress	Number of egressed parasites	Number of counted parasites	% of Egress	Number of egressed parasites	Number of counted parasites	% of Egress
Rep 1	108	130	83.0769	88	118	74.5763	106	129	82.1705	88	136	64.7059
Rep 2	98	123	79.6748	98	135	72.5926	86	112	76.7857	79	135	58.5185
Rep 3	111	146	76.0274	105	123	85.3659	93	130	71.5385	103	149	69.1275

## Sheet: Figure 1g
Days	2×104 Pru	2×104 PruΔAP2XI-2	2×105 Pru	2×105 PruΔAP2XI-2
9	1
9	1
10	1
11	1
11	1
11	1
12	1
13	1
13	1
15	1
16	1
30	0
30	0
30	0
30	0
30		0
30		0
30		0
30		0
30		0
30		0
30		0
30		0
30		0
30		0
30		0
30		0
30		0
30		0
30		0
7			1
9			1
9			1
11			1
11			1
11			1
12			1
14			1
16			1
17			1
30				0
30				0
30				0
30				0
30				0
30				0
30				0
30				0
30				0
30				0

## Sheet: Figure 1h
Days Post-infection	Pru										PruΔAP2XI-2
1	16.31	15.82	17.01	15.81	16.25	16.73	16.83	17.76	16.49	16.28	16.02	17.11	16.43	16.33	16	16.88	15.42	17.32	17.33	16.88
3	17.82	16.89	15.87	16.69	16.32	16.88	17.82	17.79	16.87	17.58	16.32	17.54	15.88	16.42	16.99	18.21	17.44	16.45	18.01	17.98
5	17.99	16.66	16.82	16.32	17.43	18.15	18.52	17.21	16.66	17.21	16.64	17.23	17.31	16.98	17.73	17.98	16.48	18.53	18.29	17.56
7	17.22	16.98	16.76	15.47	17.11	18.02	18.14	17.02	16.26		17.98	16.88	17.43	17.53	18.43	18.88	17.02	16.32	17.88	17.79
9	15.23	15.32	16.32	16.72	15.21	15.03	15.12				18.02	18.33	17.88	17.65	18.32	18.67	17.93	17.66	17.32	18.58
11	14.21	13.98	14.37	15.21							18.59	18.48	17.99	17.54	18.02	18.45	19.11	18.43	18.96	18.32
12	13.21	14.02	12.1								18.32	18.47	18	17.65	17.73	18.51	18.89	19.32	19.06	18.56
14	12.43	13.62									18.45	18.21	18.11	17.42	18.32	18.21	19.26	18.03	18.52	18.33
16	12.78										18.32	18.09	18.22	17.56	18.39	18.15	19.32	17.99	18.15	18.44
18											18.88	18.38	18.07	19.35	18.89	19.21	17.76	18.67	18.33	18.38
20											18.22	18.45	19.43	19.97	20.1	18.55	17.99	18.02	18.66	18.32
22											18.75	19.43	19.32	18.33	20.21	18.32	19.33	18.81	18.33	19.78
24											19.04	19.56	20.67	20.11	19.16	18.43	18.44	19.76	18.78	20.03
26											19.21	19.33	20.12	20.33	18.19	19.38	18.89	19.65	18.63	19.79
28											19.43	19.13	19.34	20.45	20.57	18.36	19.05	19.22	19.79	19.32
30											19.53	19.33	19.45	18.67	19.92	20.02	20.54	20.11	18.67	19.43

## Sheet: Figure 2b
TIR1 -IAA	Number of counted	Number of high	% of high DBL positive	Number of middle	% of middle DBL positive	Number of low	% of low DBL positive
Rep 1	165	143	86.6667	16	9.69697	6	3.63636
Rep 2	173	158	91.3295	12	6.93642	3	1.7341
Rep 3	183	151	82.5137	27	14.7541	5	2.73224
TIR1 +IAA
Rep 1	192	171	89.0625	11	5.72917	10	5.20833
Rep 2	170	139	81.7647	23	13.5294	8	4.70588
Rep 3	154	129	83.7662	16	10.3896	9	5.84416
AP2XI-2-mAID -IAA
Rep 1	192	149	77.6042	26	13.5417	17	8.85417
Rep 2	182	123	67.5824	35	19.2308	24	13.1868
Rep 3	166	101	60.8434	24	14.4578	41	24.6988
AP2XI-2-mAID +IAA
Rep 1	153	0	0	3	1.96078	150	98.0392
Rep 2	163	1	0.613497	12	7.36196	150	92.0245
Rep 3	182	4	2.1978	8	4.3956	170	93.4066
Pru
Rep 1	168	144	85.7143	20	11.9048	4	2.38095
Rep 2	162	149	91.9753	8	4.93827	5	3.08642
Rep 3	153	125	81.6993	19	12.4183	9	5.88235
PruΔap2XI-2
Rep 1	161	0	0	5	3.10559	156	96.8944
Rep 2	158	2	1.26582	10	6.32911	146	92.4051
Rep 3	175	3	1.71429	15	8.57143	157	89.7143

## Sheet: Figure 4b
TIR1 -IAA	Number of counted	Number of high	% of high DBL positive	Number of middle	% of middle DBL positive	Number of low	% of low DBL positive
Rep 1	155	138	89.0323	10	6.45161	7	4.51613
Rep 2	165	133	80.6061	22	13.3333	10	6.06061
Rep 3	158	136	86.0759	16	10.1266	6	3.79747
TIR1 +IAA
Rep 1	192	171	89.0625	11	5.72917	10	5.20833
Rep 2	170	142	83.5294	23	13.5294	5	2.94118
Rep 3	154	129	83.7662	16	10.3896	9	5.84416
AP2XII-1-mAID -lAA
Rep 1	183	21	11.4754	27	14.7541	135	73.7705
Rep 2	154	15	9.74026	13	8.44156	126	81.8182
Rep 3	159	25	15.7233	14	8.80503	120	75.4717
AP2XII-1-mAID +IAA
Rep 1	152	3	1.97368	14	9.21053	135	88.8158
Rep 2	160	11	6.875	18	11.25	131	81.875
Rep 3	156	10	6.41026	11	7.05128	135	86.5385
209500-mAID -IAA
Rep 1	155	140	90.3226	12	7.74194	3	1.93548
Rep 2	163	142	87.1166	13	7.97546	8	4.90798
Rep 3	171	138	80.7018	23	13.4503	10	5.84795
209500-mAID +IAA
Rep 1	169	68	40.2367	18	10.6509	83	49.1124
Rep 2	158	88	55.6962	20	12.6582	50	31.6456
Rep 3	165	79	47.8788	14	8.48485	72	43.6364
214140-mAID -IAA
Rep 1	176	148	84.0909	19	10.7955	9	5.11364
Rep 2	154	140	90.9091	7	4.54545	7	4.54545
Rep 3	155	125	80.6452	20	12.9032	10	6.45161
214140-mAID +IAA
Rep 1	166	65	39.1566	40	24.0964	61	36.747
Rep 2	170	77	45.2941	23	13.5294	70	41.1765
Rep 3	188	81	43.0851	15	7.97872	92	48.9362
275680-mAID -IAA
Rep 1	157	89	56.6879	13	8.28025	55	35.0318
Rep 2	152	72	47.3684	20	13.1579	60	39.4737
Rep 3	163	66	40.4908	16	9.81595	81	49.6933
275680-mAID +IAA
Rep 1	150	44	29.3333	14	9.33333	92	61.3333
Rep 2	166	53	31.9277	33	19.8795	80	48.1928
Rep 3	173	65	37.5723	18	10.4046	90	52.0231

## Sheet: Figure 4d
TIR1 -IAA			TIR1 +IAA			AP2XII-1-mAID -IAA			AP2XII-1-mAID +IAA			209500-mAID -IAA			209500-mAID +IAA			214140-mAID -IAA			214140-mAID +IAA			275680-mAID -IAA			275680-mAID +IAA
Rep 1	Rep 2	Rep 3	Rep 1	Rep 2	Rep 3	Rep 1	Rep 2	Rep 3	Rep 1	Rep 2	Rep 3	Rep 1	Rep 2	Rep 3	Rep 1	Rep 2	Rep 3	Rep 1	Rep 2	Rep 3	Rep 1	Rep 2	Rep 3	Rep 1	Rep 2	Rep 3	Rep 1	Rep 2	Rep 3
308	651	452	421	411	398	358	322	354	14	12	13	653	434	320	405	426	408	454	365	450	403	366	336	420	561	432	48	98	65
635	459	358	411	399	642	350	398	433	9	8	11	408	325	598	465	358	335	469	443	432	398	354	389	436	412	487	56	40	54
546	405	456	432	356	631	405	488	356	5	23	23	465	586	489	411	476	349	483	468	498	384	425	421	454	434	461	78	46	49
456	465	549	398	305	405	411	496	543	5	14	7	482	459	402	432	445	398	465	498	490	335	431	419	402	521	463	43	47	43
459	445	508	459	568	430	423	473	501	10			421	449	298	386	435	465	478	471	487	416	433	435	390	321	506	35	41	52
488	503	532	378	542	441	424	321	398				435	385	455	384	449	501	683	406	497	421	409	421	439	298	523	26	35	48
548	424	406	376	466	486	405	404	456				426	398	401	398	388	425	498	498	476	435	419	402	445	254	412	45	36	42
423	435	421	705	451	402	365	456	325				498	397	393	379	360	411	465	422	466	451	498	306	421	398	408	89	37	35
461	564	406	556	450	406	421	458	384				402	406	384	370	354	435	432	451	462	398	534	338	402	374	454	56	33	21
432	551	431	542	468	451	405	365	310				456	357	454	376	309	475	435	465	459	338	354	363	398	388	432	45	45	26
452	321	451	551	422	435	508	352	302				452	486	415	354	523	401	412	321	421	394	368	454	374	416	398	42	18	24
356	508	403	453	431	412	299	345	254				388	465	419	567	452	355	407	396	357	377	410	410	351	432	388	36	45	45
420	498	398	452	406	422	245	471	521				532	376	434	458	432	398	532	378	468	424	256	405	564	449	345	49	65	44
308	485	388	632	305	409	456	658	427				341	470	410	406	512	321	536	374	546	433	560	406	532	458	387	37	50	35
354	424	456	435	365	388	446	325	256				402	301	458	435	435	302	555	365	302	421	385	410	425	406	365	26		60
332	656	558	408	334	395	510	365	423				403	458	468	205	309	569	452	384	504	420	345	512	351	416	360	10		19
444	305	398	406	321	356	332	342	305				395	435	521	298	468	432	389	445	443	398	366	333	451	425	299	51
203	452	456	321	405	245	365	321	327				445	421	553	365	425	452	333	365	584	341	372	365	416	435	354
386	332	489	358	478	658	345	425	405				458	384	516	412	462	406	436	475	450	302	384	377	423	445	451
435	398	468	365	456	455	425	325	365				422	395	329	335	444	511	459	354	465	331	315	321	419	415	475
654	406	432	405	405	468	456	453	448				460	402	548	400	354	373	352	445	432	410	406	304	388	354	514
488	405	411	435	444	435	252	514	473				320	461	357	409	365	380	385	399	402	432	445	298	392	378	542
555	468	401	433	651	424	398	256	465				555	300	400	454	321	383	335	510	631	416	573	201	394	398	342
	425	424	452		471	399	564	487				454		406	436	302	365		535	611	440	554		347	431	339
		301	406		488	454	511	421				406		391	319		403		543	429	431	365		375		385
		442			495			419				354		476			310			387	320	344		278		305
		431			425									457			356			357	205
																	344			298
																				443
																				435

## Sheet: Figure 6c
	Number of zoites per mother
Name	Number of counted	Number of 2	% of 2	Number of 3 to 7	% of 3 to 7	Number of 8 to 16	% of 8 to 16	Number of >16	% of >16
AP2XI-2-KD pH 7.4	63	65	96.9231	2	3.07692	0	0	0	0
	55	58	94.8276	3	5.17241	0	0	0	0
	48	53	90.566	5	9.43396	0	0	0	0
AP2XI-2-KD pH 8.2	0	65	0	3	4.61538	10	15.3846	52	80
	0	73	0	4	5.47945	6	8.21918	63	86.3014
	1	52	1.92308	3	5.76923	8	15.3846	40	76.9231
AP2XII-1-KD pH 7.4	1	66	1.51515	45	68.1818	18	27.2727	2	3.0303
	0	76	0	43	56.5789	19	25	14	18.4211
	1	63	1.5873	46	73.0159	12	19.0476	4	6.34921
AP2XII-1-KD pH 8.2	0	55	0	22	40	28	50.9091	5	9.09091
	1	62	1.6129	32	51.6129	24	38.7097	5	8.06452
	0	76	0	21	27.6316	45	59.2105	10	13.1579
AP2XI-2-KD-AP2XII-1-KD pH 7.4	0	54	0	16	29.6296	33	61.1111	5	9.25926
	0	63	0	22	34.9206	35	55.5556	6	9.52381
	1	66	1.51515	21	31.8182	35	53.0303	9	13.6364
AP2XI-2-KD-AP2XII-1-KD pH 8.2	0	64	0	21	32.8125	34	53.125	9	14.0625
	0	58	0	15	25.8621	34	58.6207	9	15.5172
	1	76	1.31579	11	14.4737	50	65.7895	14	18.4211
AP2XI-2-KD-Δ209500 pH 7.4	0	55	0	18	32.7273	32	58.1818	5	9.09091
	1	61	1.63934	25	40.9836	32	52.459	3	4.91803
	1	63	1.5873	24	38.0952	28	44.4444	10	15.873
AP2XI-2-KD-Δ209500 pH 8.2	0	58	0	18	31.0345	34	58.6207	6	10.3448
	0	66	0	16	24.2424	40	60.6061	10	15.1515
	0	73	0	22	30.137	40	54.7945	11	15.0685
AP2XI-2-KD-Δ275680 pH 7.4	1	66	1.51515	22	33.3333	40	60.6061	3	4.54545
	0	54	0	27	50	21	38.8889	6	11.1111
	0	69	0	25	36.2319	35	50.7246	9	13.0435
AP2XI-2-KD-Δ275680 pH 8.2	0	72	0	22	30.5556	45	62.5	5	6.94444
	0	66	0	25	37.8788	30	45.4545	11	16.6667
	0	58	0	20	34.4828	30	51.7241	8	13.7931
AP2XI-2-KD-Δ214140 pH 7.4	55	59	93.2203	4	6.77966	0	0	0	0
	53	56	94.6429	3	5.35714	0	0	0	0
	65	72	90.2778	7	9.72222	0	0	0	0
AP2XI-2-KD-Δ214140 pH 8.2	1	66	1.51515	43	65.1515	21	31.8182	1	1.51515
	0	52	0	38	73.0769	12	23.0769	2	3.84615
	0	63	0	37	58.7302	20	31.746	6	9.52381

[truncated: 4 more sheets: Figure 7c, Figure S1c, Figure S1d, Figure S3g]
